# Supplementary material for: Differential expression of innate and adaptive immune genes in the survivors of three gibel carp gynogenetic clones after herpesvirus challenge
Source: BMC Genomics. 2019 May 28;20:432. doi: 10.1186/s12864-019-5777-z (PMC6540555; doi:10.1186/s12864-019-5777-z)
Supplement: Supplementary file 1 — Table S1. Summary statistics of sequencing data. Quality of sequencing reads, transcripts and unigenes are shown respectively. The number 1, 2 and 3 represent three replicate samples of each group. (XLSX 12 kb) [file 12864_2019_5777_MOESM1_ESM.xlsx]

## Sheet: Quality of sequencing data
	Summary of sequencing reads						Quality of transcripts							Quality of Unigenes
Sample	Total Raw Reads(Mb)	Total Clean Reads(Mb)	Total Clean Bases(Gb)	Clean Reads Q20(%)	Clean Reads Q30(%)	Clean Reads Ratio(%)	Total Number	Total Length	Mean Length	N50	N70	N90	GC(%)	Total Number	Total Length	Mean Length	N50	N70	N90	GC(%)
c-A+_1	31.9521	29.5439	4.43	96.96	91	92.46	135602	99729868	735	1406	674	271	45.51	75182	65749710	874	1572	843	326	45.12
c-A+_2	31.9523	29.5748	4.44	97.27	91.66	92.56	133000	96487220	725	1378	662	269	45.58	74484	64171826	861	1543	827	323	45.22
c-A+_3	33.5499	29.6786	4.45	96.14	88.9	88.46	125958	91697499	728	1395	669	268	45.37	70357	61053747	867	1554	840	327	45.01
s-A+_1	33.55	29.71	4.46	96.96	91.07	88.56	141471	101468424	717	1383	646	263	45.62	77690	66748497	859	1555	818	318	45.24
s-A+_2	34.39	30.71	4.61	95.8	89.61	89.3	136290	98876726	725	1420	663	263	45.5	74546	65067564	872	1593	844	320	45.14
s-A+_3	34.39	30.02	4.5	93.21	82.18	87.3	146289	104260578	712	1378	640	261	45.45	80090	67775948	846	1535	795	312	45.08
c-F_1	33.55	29.9399	4.49	96.75	90.47	89.24	136188	100287173	736	1428	679	270	45.4	76405	66591941	871	1585	842	325	45
c-F_2	33.5498	30.1451	4.52	96.67	90.23	89.85	136109	100182700	736	1428	682	269	45.48	75259	66177421	879	1587	856	328	45.07
c-F_3	33.5498	29.8638	4.48	96.8	90.57	89.01	131670	97320287	739	1437	680	270	45.5	72873	64143985	880	1596	850	329	45.15
s-F_1	34.39	29.92	4.49	92.86	81.47	87	141537	102874187	726	1427	666	264	45.6	76134	67048607	880	1611	850	324	45.23
s-F_2	36.03	30.47	4.57	92.95	81.69	84.57	146743	105201330	716	1408	647	261	45.58	78602	68657497	873	1604	839	321	45.18
s-F_3	36.03	30.44	4.57	92.84	81.56	84.48	142171	103667977	729	1445	668	264	45.5	76059	67684169	889	1635	872	328	45.07
c-H_1	33.5497	30.0636	4.51	96.72	90.4	89.61	145983	106323310	728	1423	666	266	45.44	80365	69957375	870	1591	837	323	45.04
c-H_2	33.5497	29.5835	4.44	96.78	90.58	88.18	141432	103952756	735	1425	682	269	45.78	77869	68310881	877	1589	844	326	45.39
c-H_3	33.5499	30.2827	4.54	96.87	90.9	90.26	137112	101502026	740	1440	690	270	45.57	76085	67225789	883	1606	861	327	45.19
s-H_1	36.03	30.2	4.53	93.03	81.98	83.81	140478	100738035	717	1392	650	261	45.59	77219	66196942	857	1556	816	316	45.23
s-H_2	34.39	30.04	4.51	93.28	82.38	87.35	143276	103229498	720	1400	654	263	45.58	77918	67345541	864	1574	827	319	45.19
s-H_3	33.55	29.8	4.47	96.28	89.4	88.81	142004	100646368	708	1369	639	260	45.73	77849	66637865	855	1539	820	318	45.35
