# Supplementary material for: Differential expression of innate and adaptive immune genes in the survivors of three gibel carp gynogenetic clones after herpesvirus challenge
Source: BMC Genomics. 2019 May 28;20:432. doi: 10.1186/s12864-019-5777-z (PMC6540555; doi:10.1186/s12864-019-5777-z)
Supplement: Supplementary file 2 — Table S2. Differentially expressed unigenes (DEUs) (Probability ≥0.8 and relative change ≥2) in s-A+ vs c-A+, s-F vs c-F and s-H vs c-H. Lists of DEUs include Unigene ID, Length, FPKM, log2 fold change, P value, up- or down-regulation and annotation. (XLSX 1172 kb) [file 12864_2019_5777_MOESM2_ESM.xlsx]

## Sheet: DEUs in s-A+ vs c-A+
Unigene ID	Length	c-A+ FPKM	s-A+ FPKM	Log2 fold change (s-A+/c-A+)	Probability	Up/Down-regulation(s-A+/c-A+)	NR	GO	KEGG
CL396.Contig1_All	289	0.01	1.03	6.6865	0.832194	Up	NA	NA	NA
CL15430.Contig2_All	3724	0.886667	4.57	2.36573	0.819678	Up	gi|41053349|ref|NP_956314.1|/7.18985e-10/protein BTG1 [Danio rerio] &gt;gi|34784040|gb|AAH56691.1| B-cell translocation gene 1 [Danio rerio]	NA	dre:114432/1e-10/btg1, btg-a, sb:cb1010, wu:fb14h05, wu:fb40c11, wu:fk92d10, zgc:65815; B-cell translocation gene 1, anti-proliferative; K14443 protein Tob/BTG
Unigene3379_All	295	0.923333	0.01	-6.52878	0.807333	Down	NA	NA	NA
Unigene48906_All	227	1.20333	0.01	-6.91089	0.862768	Down	NA	NA	NA
Unigene25336_All	256	1.02333	0.01	-6.67713	0.830138	Down	NA	NA	NA
Unigene78307_All	212	0.01	0.946667	6.56478	0.813855	Up	NA	NA	NA
Unigene45389_All	203	1.13333	0.01	-6.82443	0.851285	Down	NA	NA	NA
CL2075.Contig3_All	258	0.01	0.963333	6.58996	0.816923	Up	NA	NA	NA
Unigene54282_All	1338	0.01	1.03333	6.69116	0.832194	Up	gi|115443544|ref|YP_778563.1|/2.35014e-14/apocytochrome F [Bigelowiella natans] &gt;gi|122233796|sp|Q06J64.1|CYF_BIGNA RecName: Full=Apocytochrome f; Flags: Precursor (chloroplast) [Bigelowiella natans] &gt;gi|110810189|gb|ABG91395.1| apocytochrome F [Bigelowiella natans]	biological_process:GO:0022900//electron transport chain;GO:0015979//photosynthesis;cellular_component:GO:0009535//chloroplast thylakoid membrane;GO:0031361//integral component of thylakoid membrane;molecular_function:GO:0009055//electron carrier activity;GO:0020037//heme binding;GO:0005506//iron ion binding;	NA
Unigene56861_All	212	0.01	1.41667	7.14636	0.89158	Up	NA	NA	NA
Unigene47816_All	202	1.03667	0.01	-6.69581	0.834274	Down	NA	NA	NA
CL721.Contig9_All	619	0.243333	4.03	4.04977	0.842259	Up	gi|499049296|ref|XP_004575186.1|/2.65869e-52/PREDICTED: mucin-2-like [Maylandia zebra]	biological_process:GO:0006464//cellular protein modification process;cellular_component:GO:0005576//extracellular region;molecular_function:GO:0005515//protein binding;	hsa:4583/2e-51/MUC2, MLP, MUC-2, SMUC; mucin 2, oligomeric mucus/gel-forming; K10955 intestinal mucin-2
Unigene38898_All	201	0.01	1.08333	6.75933	0.841959	Up	gi|688571245|ref|XP_001921910.4|/1.0629e-11/PREDICTED: poly [ADP-ribose] polymerase 4 [Danio rerio]	NA	dre:558045/1e-12/parp4, si:dkey-174k18.1; poly (ADP-ribose) polymerase family, member 4; K10798 poly [ADP-ribose] polymerase [EC:2.4.2.30]
Unigene40506_All	1462	2.38333	0.01	-7.89684	0.948074	Down	gi|528515553|ref|XP_001923739.2|/1.77042e-26/PREDICTED: uncharacterized protein si:dkey-182g1.6 [Danio rerio]	NA	NA
Unigene86846_All	545	8.35	34.6033	2.05106	0.832031	Up	gi|20269273|dbj|BAB91008.1|/4.32833e-41/immunoglobulin light chain [Cyprinus carpio]	NA	chx:102176353/3e-17/immunoglobulin lambda-like polypeptide 1-like; K06554 immunoglobulin lambda-like polypeptide 1
Unigene95499_All	202	0.916667	0.01	-6.51833	0.807333	Down	NA	NA	NA
Unigene24301_All	655	15.4867	4.97667	-1.63777	0.807076	Down	gi|169673668|gb|ACA64700.1|/6.33163e-66/liver-basic fatty acid binding protein a [Cyprinus carpio]	biological_process:GO:0006810//transport;cellular_component:GO:0005737//cytoplasm;molecular_function:GO:0032052//bile acid binding;GO:0005215//transporter activity;	xtr:100487630/2e-28/fabp6; fatty acid binding protein 6, ileal; K08755 fatty acid-binding protein 6, ileal (gastrotropin)
Unigene43167_All	209	0.953333	0.01	-6.57491	0.814506	Down	NA	NA	NA
CL16159.Contig9_All	922	1.30667	0.01	-7.02975	0.878342	Down	gi|66911695|gb|AAH97071.1|/4.30868e-82/Zgc:56304 protein [Danio rerio]	molecular_function:GO:1901363//heterocyclic compound binding;GO:0097159//organic cyclic compound binding;	cmk:103184137/1e-60/g3bp1; GTPase activating protein (SH3 domain) binding protein 1; K17265 Ras GTPase-activating protein-binding protein 1 [EC:3.6.4.12 3.6.4.13]
CL5739.Contig5_All	230	1.17333	0.01	-6.87447	0.858035	Down	gi|292621274|ref|XP_002664595.1|/4.08524e-35/PREDICTED: WD repeat-containing protein 62 isoform X3 [Danio rerio]	NA	NA
Unigene59839_All	209	0.01	0.98	6.61471	0.821496	Up	gi|597765704|ref|XP_007246750.1|/6.2142e-09/PREDICTED: uncharacterized protein LOC103047685 [Astyanax mexicanus]	NA	NA
Unigene58708_All	228	0.01	1.23667	6.95031	0.868786	Up	NA	NA	NA
CL4767.Contig2_All	220	0.01	1.31	7.03342	0.878342	Up	gi|573882323|ref|XP_006629344.1|/5.5219e-37/PREDICTED: complement C1q-like protein 4-like [Lepisosteus oculatus]	NA	nle:100607840/2e-09/C1QB; complement component 1, q subcomponent, B chain; K03987 complement C1q subcomponent subunit B
Unigene22238_All	1533	4.55333	0.0333333	-7.09381	0.959323	Down	gi|295314912|gb|ADF97606.1|/0/fibrinogen gamma polypeptide [Hypophthalmichthys molitrix]	biological_process:GO:0051258//protein polymerization;GO:0007165//signal transduction;GO:0030168//platelet activation;cellular_component:GO:0005577//fibrinogen complex;molecular_function:GO:0030674//protein binding, bridging;GO:0005102//receptor binding;	dre:406327/0.0/fgg, fb60h05, fb62e01, wu:fb60h05, wu:fb62e01, zgc:56023; fibrinogen gamma chain; K03905 fibrinogen gamma chain; K06464 integrin beta 2; K06493 integrin beta 3
CL1275.Contig1_All	524	0.01	2.69	8.07146	0.956567	Up	gi|156340168|ref|XP_001620374.1|/1.28085e-20/hypothetical protein NEMVEDRAFT_v1g148371 [Nematostella vectensis] &gt;gi|156205203|gb|EDO28274.1| predicted protein [Nematostella vectensis]	NA	mdo:100020197/6e-14/MUC13; mucin 13, cell surface associated; K17298 mucin-13
Unigene58231_All	325	0.01	1.04	6.70044	0.834274	Up	NA	NA	NA
CL16693.Contig1_All	259	1	0.01	-6.64386	0.825994	Down	gi|319918828|ref|NP_001188392.1|/2.50646e-29/cysteine-rich hydrophobic domain 1 protein [Danio rerio] &gt;gi|169146088|emb|CAQ13436.1| novel protein similar to vertebrate cysteine-rich hydrophobic domain 1 (CHIC1) [Danio rerio]	NA	NA
CL16656.Contig3_All	306	0.01	1.15667	6.85383	0.855842	Up	NA	NA	NA
CL868.Contig4_All	344	0.01	1.51	7.2384	0.900728	Up	gi|642103950|emb|CDQ74943.1|/5.60775e-37/unnamed protein product [Oncorhynchus mykiss]	NA	NA
CL9808.Contig3_All	1842	0.01	1.01	6.65821	0.828076	Up	gi|171259310|ref|YP_778561.2|/6.92709e-151/photosystem II 43 kDa protein [Bigelowiella natans]	biological_process:GO:0009772//photosynthetic electron transport in photosystem II;GO:0018298//protein-chromophore linkage;cellular_component:GO:0009535//chloroplast thylakoid membrane;GO:0009523//photosystem II;GO:0030076//light-harvesting complex;GO:0016021//integral component of membrane;molecular_function:GO:0045156//electron transporter, transferring electrons within the cyclic electron tran…	NA
Unigene60694_All	1279	11.4267	3.44333	-1.73053	0.809515	Down	gi|528505398|ref|XP_005173631.1|/1.40343e-61/PREDICTED: phospholipase D4 [Danio rerio]	NA	mze:101471319/2e-56/pld4; phospholipase D family, member 4; K16860 phospholipase D3/4 [EC:3.1.4.4]
Unigene59158_All	236	0.01	1.15	6.84549	0.854607	Up	NA	NA	NA
Unigene91784_All	363	0.01	1.17667	6.87856	0.859632	Up	gi|688567963|ref|XP_009302264.1|/4.38743e-26/PREDICTED: lysine-specific demethylase 5B-B isoform X2 [Danio rerio]	biological_process:GO:0006355//regulation of transcription, DNA-templated;GO:0034720//histone H3-K4 demethylation;GO:0055114//oxidation-reduction process;cellular_component:GO:0005634//nucleus;molecular_function:GO:0016702//oxidoreductase activity, acting on single donors with incorporation of molecular oxygen, incorporation of two atoms of oxygen;GO:0003677//DNA binding;GO:0034648//histone demet…	dre:415256/6e-27/kdm5bb, cb264, jarid1bb, plu1, wu:fc44h11, zgc:85741; lysine (K)-specific demethylase 5Bb (EC:1.14.11.-); K11446 histone demethylase JARID1 [EC:1.14.11.-]
CL721.Contig20_All	3890	3.9	12.4267	1.67189	0.807222	Up	gi|499049296|ref|XP_004575186.1|/0/PREDICTED: mucin-2-like [Maylandia zebra]	NA	xma:102223749/0.0/mucin-2-like; K10955 intestinal mucin-2
Unigene42553_All	239	1.14667	0.01	-6.8413	0.854165	Down	NA	NA	NA
CL994.Contig5_All	1744	2.58333	8.14	1.65579	0.801103	Up	gi|116004501|ref|NP_001070611.1|/0/5&apos;-nucleotidase domain-containing protein 2 [Danio rerio] &gt;gi|115313335|gb|AAI24328.1| 5&apos;-nucleotidase domain containing 2 [Danio rerio]	molecular_function:GO:0046872//metal ion binding;	tca:655977/4e-29/cytosolic purine 5'-nucleotidase; K01081 5'-nucleotidase [EC:3.1.3.5]
Unigene58805_All	209	0.01	0.986667	6.62449	0.823085	Up	NA	NA	NA
Unigene23119_All	807	0.793333	3.53	2.15367	0.802051	Up	gi|688542952|ref|XP_009297729.1|/6.65558e-131/PREDICTED: serine/threonine-protein kinase SMG1 isoform X2 [Danio rerio]	biological_process:GO:0016310//phosphorylation;molecular_function:GO:0005524//ATP binding;GO:0016301//kinase activity;GO:0016773//phosphotransferase activity, alcohol group as acceptor;	dre:569810/1e-131/smg1, zgc:152973; SMG1 phosphatidylinositol 3-kinase-related kinase (EC:2.7.11.1); K08873 PI-3-kinase-related kinase SMG-1
CL10390.Contig2_All	1621	1.01667	4.71667	2.21392	0.814784	Up	gi|18858935|ref|NP_571798.1|/0/Kruppel-like factor 17 [Danio rerio] &gt;gi|11118646|gb|AAG30409.1|AF262978_1 biklf [Danio rerio] &gt;gi|63101741|gb|AAH95010.1| Kruppel-like factor 4 [Danio rerio] &gt;gi|182889894|gb|AAI65781.1| Klf4 protein [Danio rerio]	biological_process:GO:0048785//hatching gland development;GO:0010629//negative regulation of gene expression;GO:0035188//hatching;GO:0045893//positive regulation of transcription, DNA-templated;GO:0030218//erythrocyte differentiation;cellular_component:GO:0005634//nucleus;molecular_function:GO:0003677//DNA binding;GO:0008270//zinc ion binding;	dre:65238/0.0/klf17, biklf, id:ibd5109, ik:tdsubc_1b8, ik:tdsubc_1e12, ik:tdsubc_1e5, klf4, klf4b, wu:fc09b11, xx:tdsubc_1b8, xx:tdsubc_1e12, xx:tdsubc_1e5, zgc:109839; Kruppel-like factor 17; K17846 krueppel-like factor 4
Unigene92732_All	210	0.01	0.966667	6.59495	0.818586	Up	NA	NA	NA
CL1686.Contig4_All	2492	4.49667	15.45	1.78068	0.8147	Up	gi|528478260|ref|XP_005165067.1|/0/PREDICTED: cytosolic phospholipase A2 gamma-like isoform X1 [Danio rerio]	biological_process:GO:0008152//metabolic process;	dre:100148818/0.0/zmp:0000001078; K16342 cytosolic phospholipase A2 [EC:3.1.1.4]
Unigene35192_All	486	0.11	2.43333	4.46736	0.828346	Up	gi|32394793|gb|AAN15747.1|/7.77655e-10/reverse transcriptase-like protein [Paralichthys olivaceus]	NA	NA
Unigene54543_All	213	0.01	0.953333	6.57491	0.814506	Up	NA	NA	NA
CL14906.Contig1_All	875	0.01	1.07667	6.75043	0.841959	Up	gi|383212899|dbj|BAM09181.1|/4.4838e-62/interferon gamma [Carassius auratus langsdorfii]	biological_process:GO:0050829//defense response to Gram-negative bacterium;GO:0006955//immune response;	NA
Unigene45399_All	613	6.13333	0.933333	-2.71621	0.834397	Down	NA	NA	NA
CL308.Contig57_All	232	1.29	0.01	-7.01123	0.875728	Down	gi|688565768|ref|XP_009301799.1|/2.09812e-31/PREDICTED: aspartyl/asparaginyl beta-hydroxylase isoform X5 [Danio rerio]	NA	dre:559236/3e-32/asph; aspartate beta-hydroxylase; K00476 aspartate beta-hydroxylase [EC:1.14.11.16]
Unigene45752_All	211	1.03667	0.01	-6.69581	0.834274	Down	NA	NA	NA
Unigene48479_All	235	1.12333	0.01	-6.81164	0.849525	Down	NA	NA	NA
Unigene48930_All	215	0.903333	0.01	-6.49719	0.802533	Down	NA	NA	NA
Unigene59799_All	288	0.01	1.04333	6.70506	0.834274	Up	NA	NA	NA
Unigene48396_All	203	1.02333	0.01	-6.67713	0.830138	Down	NA	NA	NA
Unigene24776_All	361	0.963333	0.01	-6.58996	0.816923	Down	gi|47551325|ref|NP_999974.1|/2.83726e-33/cadherin-23 precursor [Danio rerio] &gt;gi|46452161|gb|AAS98176.1| cadherin 23 [Danio rerio]	biological_process:GO:0035315//hair cell differentiation;GO:0060122//inner ear receptor stereocilium organization;GO:0050957//equilibrioception;GO:0007605//sensory perception of sound;GO:0007156//homophilic cell adhesion via plasma membrane adhesion molecules;GO:0006897//endocytosis;GO:0060117//auditory receptor cell development;GO:0050974//detection of mechanical stimulus involved in sensory per…	dre:407978/4e-34/cdh23; cadherin-related 23; K06813 cadherin 23; K16500 protocadherin-15
Unigene57872_All	233	0.01	1.56333	7.28848	0.905328	Up	NA	NA	NA
Unigene63995_All	447	0.01	0.96	6.58496	0.816923	Up	gi|148683287|gb|EDL15234.1|/1.23411e-07/CDC-like kinase 2, isoform CRA_b [Mus musculus]	NA	dre:767784/3e-06/clk2b, zgc:153684; CDC-like kinase 2b; K08823 CDC-like kinase [EC:2.7.12.1]
Unigene34313_All	2215	1.71	0.05	-5.09592	0.820877	Down	gi|94536703|ref|NP_001035480.1|/0/C-terminal-binding protein 1 [Danio rerio] &gt;gi|92096865|gb|AAI15335.1| Zgc:136929 [Danio rerio]	biological_process:GO:0055114//oxidation-reduction process;molecular_function:GO:0016616//oxidoreductase activity, acting on the CH-OH group of donors, NAD or NADP as acceptor;GO:0051287//NAD binding;	dre:678649/0.0/wu:fa96d06; zgc:136929; K04496 C-terminal binding protein
Unigene65807_All	686	0.34	2.85	3.06736	0.814016	Up	gi|675368093|gb|KFM60995.1|/3.0046e-32/hypothetical protein X975_04887, partial [Stegodyphus mimosarum]	NA	cin:100177251/7e-14/protein catecholamines up-like; K14713 solute carrier family 39 (zinc transporter), member 7
Unigene53871_All	357	0.01	1.41667	7.14636	0.89158	Up	NA	NA	NA
Unigene73335_All	585	0.01	1.27667	6.99624	0.874337	Up	gi|260813575|ref|XP_002601493.1|/6.46936e-55/hypothetical protein BRAFLDRAFT_185393 [Branchiostoma floridae] &gt;gi|229286789|gb|EEN57505.1| hypothetical protein BRAFLDRAFT_185393 [Branchiostoma floridae]	NA	api:103308638/7e-24/transcription factor SPT20 homolog; K11651 SWI/SNF-related matrix-associated actin-dependent regulator of chromatin subfamily E, member 1
Unigene94940_All	243	1.35667	0.01	-7.08392	0.884304	Down	NA	NA	NA
Unigene55542_All	232	0.01	2.35333	7.87856	0.947183	Up	NA	NA	NA
Unigene34645_All	340	0.01	0.963333	6.58996	0.816923	Up	NA	NA	NA
Unigene54676_All	242	0.01	1.08667	6.76377	0.84336	Up	gi|51949771|gb|AAU14809.1|/1.1024e-32/fibronectin 1b [Danio rerio]	biological_process:GO:0001756//somitogenesis;cellular_component:GO:0005576//extracellular region;	tru:101071818/2e-31/fn1; fibronectin 1; K05717 fibronectin 1; K05719 integrin beta 1; K06256 CD44 antigen; K06257 syndecan 1; K06493 integrin beta 3; K06589 integrin beta 6; K06590 integrin beta 7; K06591 integrin beta 8; K06788 coxsackievirus and adenovirus receptor; K16338 syndecan 4
Unigene33905_All	293	0.01	1.01	6.65821	0.828076	Up	gi|528506859|ref|XP_005158946.1|/1.88479e-16/PREDICTED: zgc:66313 isoform X1 [Danio rerio] &gt;gi|528506861|ref|XP_005158947.1| PREDICTED: zgc:66313 isoform X1 [Danio rerio] &gt;gi|688595525|ref|XP_009291527.1| PREDICTED: zgc:66313 isoform X1 [Danio rerio] &gt;gi|688595528|ref|XP_009291528.1| PREDICTED: zgc:66313 isoform X1 [Danio rerio]	NA	dre:393400/3e-17/zgc:66313 (EC:3.2.1.1); K01176 alpha-amylase [EC:3.2.1.1]
Unigene29743_All	2086	0.01	1.69667	7.40656	0.916124	Up	gi|528492492|ref|XP_005172750.1|/9.38804e-95/PREDICTED: uncharacterized protein LOC101882921 [Danio rerio]	NA	lcm:102360533/1e-07/CD276 antigen-like; K06551 signal-regulatory protein alpha/beta1/gamma
Unigene57392_All	206	0.01	2.01333	7.65344	0.933737	Up	NA	NA	NA
CL8212.Contig1_All	1030	162.39	56.1133	-1.53305	0.801305	Down	gi|6573261|gb|AAF17609.1|AF206323_1/6.25948e-80/ubiquitin-like protein [Carassius auratus]	NA	xma:102225848/8e-35/polyubiquitin-C-like; K08770 ubiquitin C
CL8222.Contig2_All	1124	4.33667	16.3467	1.91434	0.820675	Up	gi|597775879|ref|XP_007251631.1|/1.103e-104/PREDICTED: flavin reductase (NADPH) [Astyanax mexicanus]	NA	mze:101484658/2e-102/blvrb; biliverdin reductase B; K05901 biliverdin reductase / flavin reductase [EC:1.3.1.24 1.5.1.30]
Unigene56346_All	207	0.01	0.996667	6.63904	0.825994	Up	NA	NA	NA
CL787.Contig4_All	356	0.01	1.06667	6.73697	0.840147	Up	gi|657573020|ref|XP_008290151.1|/2.03409e-47/PREDICTED: ATP-binding cassette sub-family C member 9 isoform X3 [Stegastes partitus]	NA	dre:561160/3e-48/abcc9, si:dkey-183c2.3, sur2; ATP-binding cassette, sub-family C (CFTR/MRP), member 9; K05033 ATP-binding cassette subfamily C (CFTR/MRP) member 9
Unigene45096_All	220	0.946667	0.01	-6.56478	0.813855	Down	NA	NA	NA
CL16584.Contig2_All	219	0.953333	0.01	-6.57491	0.814506	Down	gi|528506344|ref|XP_005173636.1|/2.74049e-36/PREDICTED: kelch repeat and BTB domain-containing protein 11 [Danio rerio]	NA	dre:557467/4e-37/kbtbd11; kelch repeat and BTB (POZ) domain containing 11; K10476 kelch repeat and BTB domain-containing protein 11
Unigene25599_All	370	0.946667	0.01	-6.56478	0.813855	Down	gi|528512387|ref|XP_005160940.1|/1.21734e-63/PREDICTED: transcription factor AP-2-beta isoform X1 [Danio rerio]	biological_process:GO:0043154//negative regulation of cysteine-type endopeptidase activity involved in apoptotic process;GO:0055075//potassium ion homeostasis;GO:0010960//magnesium ion homeostasis;GO:0051216//cartilage development;GO:0050796//regulation of insulin secretion;GO:0042593//glucose homeostasis;GO:0055062//phosphate ion homeostasis;GO:0097277//cellular urea homeostasis;GO:0008285//nega…	xma:102233078/5e-64/transcription factor AP-2-beta-like; K09176 transcription factor AP-2 alpha/beta
CL13760.Contig2_All	2029	0.893333	3.92667	2.13603	0.806156	Up	gi|157676719|emb|CAP07994.1|/9.83203e-178/zgc:56201 [Danio rerio]	biological_process:GO:0007275//multicellular organismal development;cellular_component:GO:0005576//extracellular region;	dre:325958/1e-165/tsku, fd51d02, wu:fd51d02, zgc:56201; tsukushi small leucine rich proteoglycan homolog (Xenopus laevis); K08130 tsukushi (leucine-rich repeat-containing protein 54)
Unigene58141_All	256	0.01	1.30333	7.02606	0.87707	Up	NA	NA	NA
Unigene10076_All	439	0.9	0.01	-6.49185	0.802533	Down	NA	NA	NA
Unigene10177_All	344	0.01	1.13	6.82018	0.851285	Up	NA	NA	NA
CL10455.Contig1_All	1464	1.75667	86.4667	5.62123	0.915399	Up	gi|47086279|ref|NP_998042.1|/1.41837e-100/serpin peptidase inhibitor, clade B (ovalbumin), member 5, like [Danio rerio] &gt;gi|44890320|gb|AAH66740.1| Serpin peptidase inhibitor, clade B (ovalbumin), member 5, like [Danio rerio]	NA	pbi:103051585/7e-71/SERPINB1; serpin peptidase inhibitor, clade B (ovalbumin), member 1; K13963 serpin B
CL7668.Contig3_All	202	0.916667	0.01	-6.51833	0.807333	Down	NA	NA	NA
Unigene14148_All	235	0.01	1.14667	6.8413	0.854165	Up	NA	NA	NA
Unigene57756_All	205	0.01	1.55	7.27612	0.904421	Up	gi|597782085|ref|XP_007254597.1|/2.52987e-13/PREDICTED: neurensin-1-like [Astyanax mexicanus]	NA	NA
Unigene44323_All	852	3.11	0.483333	-2.68582	0.81176	Down	gi|688596833|ref|XP_009291854.1|/3.01278e-39/PREDICTED: protein FAM65A isoform X3 [Danio rerio] &gt;gi|688596836|ref|XP_009291855.1| PREDICTED: protein FAM65A isoform X3 [Danio rerio]	NA	NA
Unigene55804_All	201	0.01	1.59	7.31288	0.907946	Up	NA	NA	NA
Unigene58022_All	200	0.01	1.63667	7.35462	0.911706	Up	NA	NA	NA
Unigene4856_All	2175	3.62333	12.03	1.73125	0.810063	Up	gi|148227370|ref|NP_001082925.1|/9.68066e-54/membrane-spanning 4-domains, subfamily A, member 17A.17 [Danio rerio] &gt;gi|126631831|gb|AAI33908.1| Ms4a17a.17 protein [Danio rerio]	NA	cmy:102941130/2e-27/zinc finger protein 25-like; K09228 KRAB domain-containing zinc finger protein
CL453.Contig13_All	6151	0.74	3.37	2.18715	0.801002	Up	gi|528522021|ref|XP_687715.4|/0/PREDICTED: probable phospholipid-transporting ATPase IM isoform X1 [Danio rerio]	NA	dre:559291/0.0/atp8b4, si:ch211-167m1.4; ATPase, class I, type 8B, member 4; K14802 phospholipid-transporting ATPase [EC:3.6.3.1]
Unigene53927_All	251	0.01	1.65667	7.37214	0.913156	Up	gi|675368093|gb|KFM60995.1|/1.09735e-24/hypothetical protein X975_04887, partial [Stegodyphus mimosarum]	NA	dre:556993/9e-13/adgrb2, bai2, si:ch211-149a22.1; adhesion G protein-coupled receptor B2; K04597 brain-specific angiogenesis inhibitor 2
Unigene33319_All	728	0.01	0.966667	6.59495	0.818586	Up	NA	NA	NA
Unigene57848_All	219	0.01	1.34667	7.07325	0.883038	Up	NA	NA	NA
CL4867.Contig13_All	5837	2.13	10.37	2.28349	0.831494	Up	gi|28201964|ref|NP_778259.1|/0/erythrocyte membrane protein band 4.1b (elliptocytosis 1, RH-linked) [Danio rerio] &gt;gi|22252698|gb|AAM94025.1| protein 4.1 [Danio rerio] &gt;gi|190339412|gb|AAI62616.1| Erythrocyte membrane protein band 4.1 (elliptocytosis 1, RH-linked) [Danio rerio]	biological_process:GO:0035162//embryonic hemopoiesis;GO:0030218//erythrocyte differentiation;cellular_component:GO:0019897//extrinsic component of plasma membrane;molecular_function:GO:0005516//calmodulin binding;	mze:101474537/4e-119/band 4.1-like protein 2; K06107 erythrocyte membrane protein band 4.1
Unigene63562_All	441	4.70667	14.6433	1.63747	0.806649	Up	gi|4586846|dbj|BAA76501.1|/2.93609e-38/immunoglobulin light chain [Cyprinus carpio]	NA	mcc:100430606/1e-15/immunoglobulin lambda-like polypeptide 1-like; K06554 immunoglobulin lambda-like polypeptide 1
Unigene732_All	1194	3.59	0.816667	-2.13616	0.802384	Down	gi|688580760|ref|XP_009305134.1|/2.95215e-26/PREDICTED: E3 ubiquitin-protein ligase RNF213 [Danio rerio]	NA	NA
Unigene52837_All	1303	0.01	1.67	7.3837	0.914043	Up	gi|688589067|ref|XP_009290176.1|/4.70435e-129/PREDICTED: uncharacterized protein si:ch211-281l24.3 isoform X3 [Danio rerio]	NA	myb:102252525/2e-08/titin-like; K12567 titin [EC:2.7.11.1]
Unigene36631_All	1204	0.88	7.17	3.0264	0.842216	Up	gi|528511322|ref|XP_005160581.1|/3.23898e-105/PREDICTED: sodium/bile acid cotransporter 4 isoform X1 [Danio rerio]	NA	xma:102225581/1e-90/sodium/bile acid cotransporter 4-like; K14344 solute carrier family 10 (sodium/bile acid cotransporter), member 4
Unigene48602_All	215	1.8	0.01	-7.49185	0.922503	Down	NA	NA	NA
Unigene66548_All	800	0.0133333	1.90333	7.15735	0.919743	Up	gi|688589144|ref|XP_009290202.1|/4.37819e-26/PREDICTED: protein NLRC3 isoform X12 [Danio rerio]	NA	NA
Unigene48952_All	247	1.65	0.01	-7.36632	0.91257	Down	gi|34392560|dbj|BAC82609.1|/2.00913e-18/pol-like protein [Danio rerio]	NA	NA
CL10455.Contig2_All	1493	3.81667	142.253	5.22001	0.898449	Up	gi|47086279|ref|NP_998042.1|/4.37977e-89/serpin peptidase inhibitor, clade B (ovalbumin), member 5, like [Danio rerio] &gt;gi|44890320|gb|AAH66740.1| Serpin peptidase inhibitor, clade B (ovalbumin), member 5, like [Danio rerio]	NA	xma:102221525/2e-62/leukocyte elastase inhibitor-like; K13963 serpin B
Unigene58030_All	208	0.01	1.00333	6.64866	0.825994	Up	NA	NA	NA
Unigene3261_All	304	0.01	0.94	6.55459	0.812197	Up	NA	NA	NA
Unigene52890_All	335	0.01	1.39	7.11894	0.888245	Up	gi|686704129|ref|XP_009248326.1|/7.61772e-42/PREDICTED: oxysterol-binding protein-related protein 9 isoform X1 [Pongo abelii]	NA	hmg:100201998/3e-09/pleckstrin homology domain-containing family A member 8-like; K08051 pleckstrin homology domain containing, family A (phosphoinositide binding specific) member 8
Unigene14251_All	1070	0.6	3.62	2.59296	0.816675	Up	gi|688597750|ref|XP_009292052.1|/8.84369e-40/PREDICTED: protein fosB isoform X2 [Danio rerio]	NA	mze:101478361/1e-27/fosb; FBJ murine osteosarcoma viral oncogene homolog B; K09029 protein FosB
Unigene29336_All	250	0.923333	0.01	-6.52878	0.807333	Down	NA	NA	NA
Unigene6090_All	573	0.53	4.24	3	0.830079	Up	gi|528483398|ref|XP_699731.6|/9.91017e-37/PREDICTED: extended synaptotagmin-1 isoform X1 [Danio rerio]	NA	NA
Unigene28891_All	306	1.63333	0.01	-7.35168	0.911164	Down	NA	NA	NA
CL13018.Contig1_All	237	1.20333	0.01	-6.91089	0.862768	Down	NA	NA	NA
Unigene84426_All	390	0.01	1.08	6.75489	0.841959	Up	NA	NA	NA
CL7223.Contig3_All	350	2.34	0.19	-3.62244	0.810145	Down	gi|528498875|ref|XP_005169614.1|/3.75153e-25/PREDICTED: cancer-related nucleoside-triphosphatase isoform X1 [Danio rerio]	molecular_function:GO:0005524//ATP binding;GO:0017111//nucleoside-triphosphatase activity;GO:0016740//transferase activity;	dre:445069/4e-23/ntpcr, CH1073-266P11.1, zgc:92420; nucleoside-triphosphatase, cancer-related (EC:3.6.1.15); K06928 nucleoside-triphosphatase [EC:3.6.1.15]
Unigene55866_All	335	0.01	0.986667	6.62449	0.823085	Up	NA	NA	NA
CL732.Contig2_All	806	0.89	8.23667	3.21018	0.84631	Up	gi|124430737|ref|NP_991137.2|/6.81174e-51/parvalbumin-7 [Danio rerio] &gt;gi|62511042|sp|Q804W2.3|PRV7_DANRE RecName: Full=Parvalbumin-7; AltName: Full=Parvalbumin alpha; AltName: Full=Parvalbumin-4a [Danio rerio] &gt;gi|49901183|gb|AAH76256.1| Parvalbumin 7 [Danio rerio] &gt;gi|94733410|emb|CAK10745.1| parvalbumin [Danio rerio] &gt;gi|156229916|gb|AAI52076.1| Pvalb7 protein [Danio rerio] &gt;gi|…	molecular_function:GO:0005509//calcium ion binding;	acs:100564771/3e-11/calmodulin-like; K02183 calmodulin
CL12389.Contig2_All	661	8.40333	32.33	1.94384	0.825188	Up	gi|229577060|ref|NP_001153291.1|/2.4805e-41/cysteine-rich protein 1 [Danio rerio] &gt;gi|262205185|ref|NP_001160054.1| cysteine-rich protein 1 [Danio rerio] &gt;gi|60552335|gb|AAH90913.1| Zgc:103738 protein [Danio rerio] &gt;gi|157423310|gb|AAI53560.1| Zgc:103738 protein [Danio rerio] &gt;gi|197247257|gb|AAI64420.1| Zgc:103738 protein [Danio rerio]	biological_process:GO:0071236//cellular response to antibiotic;GO:0010043//response to zinc ion;GO:0006915//apoptotic process;GO:0071493//cellular response to UV-B;cellular_component:GO:0005737//cytoplasm;molecular_function:GO:0003680//AT DNA binding;GO:0042277//peptide binding;GO:0008270//zinc ion binding;GO:0008301//DNA binding, bending;	nvi:100119694/2e-22/ras association domain-containing protein 2; K09851 Ras association domain-containing protein 2/4
Unigene25967_All	386	1.89333	0.01	-7.56478	0.927643	Down	gi|10954052|gb|AAG25718.1|AF309416_1/7.59722e-26/ovarian fibroin-like substance-3 [Cyprinus carpio]	NA	fca:101093251/2e-18/IRS4; insulin receptor substrate 4; K17446 insulin receptor substrate 4
CL8842.Contig1_All	1521	0.816667	3.76	2.20291	0.806236	Up	NA	NA	NA
Unigene86843_All	208	0.01	0.986667	6.62449	0.823085	Up	gi|20269247|dbj|BAB90995.1|/2.96133e-30/immunoglobulin light chain [Cyprinus carpio]	NA	cmy:102931439/7e-10/immunoglobulin iota chain-like; K06553 pre-B lymphocyte gene
Unigene102816_All	252	0.01	1.00667	6.65344	0.827498	Up	gi|292621536|ref|XP_002664681.1|/8.95613e-35/PREDICTED: WD repeat-containing protein 81 [Danio rerio] &gt;gi|528501922|ref|XP_005157714.1| PREDICTED: WD repeat-containing protein 81 [Danio rerio]	NA	dre:100333062/1e-35/wdr81; WD repeat domain 81; K17601 WD repeat-containing protein 81
Unigene4323_All	1777	0.193333	2.17667	3.49296	0.80283	Up	NA	NA	NA
Unigene46729_All	351	1.04333	0.01	-6.70506	0.834274	Down	NA	NA	NA
Unigene47689_All	231	0.01	1.19333	6.89885	0.861272	Up	gi|94734003|emb|CAK05336.1|/6.10485e-23/novel protein similar to vertebrate chromobox homolog 6 (CBX6) (zgc:101049) [Danio rerio]	cellular_component:GO:0005634//nucleus;	dre:799294/8e-24/cbx6a, cbx6, zgc:101049; chromobox homolog 6a; K11453 chromobox protein 6
Unigene57732_All	201	0.01	1.08333	6.75933	0.841959	Up	NA	NA	NA
Unigene57583_All	783	0.01	1.07333	6.74595	0.840147	Up	gi|66472404|ref|NP_001018510.1|/5.58242e-10/guanine deaminase [Danio rerio] &gt;gi|63102012|gb|AAH95728.1| Zgc:112282 [Danio rerio]	NA	dre:553701/9e-11/gda, zgc:112282; guanine deaminase (EC:3.5.4.3); K01487 guanine deaminase [EC:3.5.4.3]
Unigene43958_All	253	0.01	0.99	6.62936	0.823789	Up	NA	NA	NA
Unigene62192_All	259	0.01	0.95	6.56986	0.814506	Up	gi|657594301|ref|XP_008301756.1|/5.43351e-08/PREDICTED: homeodomain-interacting protein kinase 1-like, partial [Stegastes partitus]	NA	xma:102226794/2e-08/myb-binding protein 1A-like protein-like; K02331 DNA polymerase phi [EC:2.7.7.7]
CL2901.Contig2_All	2402	0.0166667	1.47	6.46271	0.867801	Up	gi|528511519|ref|XP_002665768.3|/0/PREDICTED: uncharacterized protein si:dkey-177p2.16 [Danio rerio]	NA	dre:338307/3e-82/ftr82, id:ibd1340, sb:cb579, si:dkey-252h13.6, wu:fb99c05, zgc:153276; finTRIM family, member 82; K12023 tripartite motif-containing protein 47
Unigene47858_All	221	1.69667	0.01	-7.40656	0.916124	Down	NA	NA	NA
Unigene48891_All	204	1.51667	0.01	-7.24476	0.901421	Down	NA	NA	NA
Unigene99967_All	232	0.01	1.18333	6.88671	0.859632	Up	NA	NA	NA
CL9883.Contig1_All	1399	4.40667	0.366667	-3.58715	0.83897	Down	gi|50540316|ref|NP_001002624.1|/5.03737e-116/claudin-11 [Danio rerio] &gt;gi|49902775|gb|AAH75960.1| Zgc:92247 [Danio rerio]	cellular_component:GO:0005923//tight junction;GO:0016021//integral component of membrane;GO:0005886//plasma membrane;molecular_function:GO:0005198//structural molecule activity;	dre:436897/8e-117/cldn11a, zgc:92247; claudin 11a; K06087 claudin
Unigene105102_All	232	0.01	1.17333	6.87447	0.858035	Up	NA	NA	NA
CL7918.Contig3_All	8721	1.18	4.50333	1.93221	0.800285	Up	gi|657745917|ref|XP_008308205.1|/0/PREDICTED: fibronectin-like [Cynoglossus semilaevis]	biological_process:GO:0045198//establishment of epithelial cell apical/basal polarity;GO:0016337//single organismal cell-cell adhesion;GO:0035050//embryonic heart tube development;GO:0060956//endocardial cell differentiation;GO:0003007//heart morphogenesis;GO:0001757//somite specification;cellular_component:GO:0005576//extracellular region;molecular_function:GO:0005178//integrin binding;	xma:102230011/0.0/fibronectin-like; K05717 fibronectin 1; K05719 integrin beta 1; K06256 CD44 antigen; K06257 syndecan 1; K06493 integrin beta 3; K06589 integrin beta 6; K06590 integrin beta 7; K06591 integrin beta 8; K06788 coxsackievirus and adenovirus receptor; K16338 syndecan 4
Unigene53465_All	467	0.01	1.29	7.01123	0.875728	Up	NA	NA	NA
CL5958.Contig3_All	1349	2.73	20.7267	2.92452	0.84978	Up	gi|597734813|ref|XP_007229698.1|/2.51428e-24/PREDICTED: metalloproteinase inhibitor 4 [Astyanax mexicanus]	NA	pss:102444114/6e-19/TIMP3; TIMP metallopeptidase inhibitor 3; K16866 metalloproteinase inhibitor 3
Unigene55143_All	212	0.01	0.956667	6.57994	0.816923	Up	NA	NA	NA
CL3844.Contig2_All	350	0.923333	0.01	-6.52878	0.807333	Down	NA	NA	NA
Unigene59811_All	204	0.01	1.56667	7.29155	0.906174	Up	NA	NA	NA
Unigene31530_All	242	0.01	1.44	7.16993	0.893651	Up	NA	NA	NA
Unigene47835_All	228	1.19333	0.01	-6.89885	0.861272	Down	NA	NA	NA
Unigene94671_All	314	0.01	1.11	6.79442	0.847653	Up	NA	NA	NA
Unigene42655_All	532	0.196667	2.23667	3.50753	0.805134	Up	NA	NA	NA
CL2880.Contig1_All	941	0.0533333	1.81	5.08481	0.824543	Up	NA	NA	NA
Unigene71202_All	213	1.01667	0.01	-6.6677	0.830138	Down	NA	NA	NA
Unigene47663_All	241	1.6	0.01	-7.32193	0.908804	Down	NA	NA	NA
Unigene57875_All	207	0.01	1.01333	6.66297	0.828076	Up	NA	NA	NA
CL5725.Contig1_All	314	1.31333	0.01	-7.03709	0.878342	Down	gi|326671211|ref|XP_001337990.3|/5.00059e-46/PREDICTED: thrombospondin type-1 domain-containing protein 1 [Danio rerio]	NA	NA
CL3455.Contig2_All	505	0.01	1.47	7.19967	0.896709	Up	NA	NA	NA
CL721.Contig18_All	565	0.01	3.78667	8.56478	0.973339	Up	gi|585686521|ref|XP_006893416.1|/4.2866e-42/PREDICTED: mucin-2-like [Elephantulus edwardii]	NA	pbi:103051986/3e-38/MUC2; mucin 2, oligomeric mucus/gel-forming; K10955 intestinal mucin-2
Unigene11082_All	311	1.06333	0.01	-6.73245	0.838174	Down	gi|688552268|ref|XP_009299301.1|/2.33932e-27/PREDICTED: gastrula zinc finger protein XlCGF7.1-like [Danio rerio]	molecular_function:GO:0005488//binding;	dre:571721/1e-20/zinc finger protein 345; K09228 KRAB domain-containing zinc finger protein
Unigene45739_All	260	0.993333	0.01	-6.63421	0.823789	Down	NA	NA	NA
Unigene33364_All	275	0.256667	3.91667	3.93166	0.839735	Up	gi|115529423|ref|NP_001070240.1|/4.66527e-47/Krueppel-like factor 13 [Danio rerio] &gt;gi|115313045|gb|AAI24166.1| Kruppel-like factor 13 like [Danio rerio] &gt;gi|182891914|gb|AAI65512.1| Klf13l protein [Danio rerio]	cellular_component:GO:0005622//intracellular;molecular_function:GO:0008270//zinc ion binding;GO:0003676//nucleic acid binding;	dre:767805/6e-48/klf13, klf13l, zgc:152886; Kruppel-like factor 13; K09208 krueppel-like factor 9/13/14/16
Unigene57511_All	228	0.01	1.23667	6.95031	0.868786	Up	NA	NA	NA
Unigene45268_All	208	1.07333	0.01	-6.74595	0.840147	Down	NA	NA	NA
Unigene2074_All	323	0.01	1.26333	6.98109	0.871549	Up	gi|685549307|ref|XP_003900707.2|/1.08342e-11/PREDICTED: guanine nucleotide-binding protein subunit beta-2-like 1 isoform X1 [Papio anubis] &gt;gi|685549309|ref|XP_009208002.1| PREDICTED: guanine nucleotide-binding protein subunit beta-2-like 1 isoform X2 [Papio anubis]	biological_process:GO:0007205//protein kinase C-activating G-protein coupled receptor signaling pathway;GO:0030335//positive regulation of cell migration;GO:0032436//positive regulation of proteasomal ubiquitin-dependent protein catabolic process;GO:0043065//positive regulation of apoptotic process;GO:0017148//negative regulation of translation;GO:0050765//negative regulation of phagocytosis;GO:0…	mcf:101865558/1e-12/GNB2L1; Guanine nucleotide-binding protein subunit beta-2-like 1; K14753 guanine nucleotide-binding protein subunit beta-2-like 1 protein
Unigene57992_All	231	0.01	1.20333	6.91089	0.862768	Up	NA	NA	NA
Unigene60097_All	593	1.24	0.01	-6.9542	0.868786	Down	gi|528515444|ref|XP_002666238.2|/6.49506e-34/PREDICTED: SLAM family member 9-like [Danio rerio]	NA	NA
Unigene40255_All	2555	1.14	0.01	-6.83289	0.852981	Down	gi|688601654|ref|XP_005160504.2|/1.55298e-130/PREDICTED: uncharacterized protein LOC101887144 [Danio rerio]	NA	NA
CL5084.Contig4_All	8401	3.53333	14.2	2.00679	0.825616	Up	gi|115529423|ref|NP_001070240.1|/4.0486e-136/Krueppel-like factor 13 [Danio rerio] &gt;gi|115313045|gb|AAI24166.1| Kruppel-like factor 13 like [Danio rerio] &gt;gi|182891914|gb|AAI65512.1| Klf13l protein [Danio rerio]	cellular_component:GO:0005622//intracellular;molecular_function:GO:0008270//zinc ion binding;GO:0003676//nucleic acid binding;	dre:767805/6e-137/klf13, klf13l, zgc:152886; Kruppel-like factor 13; K09208 krueppel-like factor 9/13/14/16
CL2837.Contig3_All	296	1.68333	0.01	-7.39518	0.914733	Down	NA	NA	NA
CL1283.Contig21_All	2906	0.696667	3.49333	2.32606	0.80815	Up	gi|528517674|ref|XP_698534.3|/0/PREDICTED: sodium-dependent lysophosphatidylcholine symporter 1-like [Danio rerio]	NA	NA
CL2508.Contig1_All	2737	0.76	4.03667	2.40909	0.816492	Up	gi|41054085|ref|NP_956163.1|/2.18692e-138/insulin-induced gene 1 protein [Danio rerio] &gt;gi|82177146|sp|Q8AV61.1|INSI1_DANRE RecName: Full=Insulin-induced gene 1 protein; Short=INSIG-1 [Danio rerio] &gt;gi|23344037|gb|AAN28327.1| INSIG-1 membrane protein [Danio rerio] &gt;gi|28278849|gb|AAH45341.1| Insulin induced gene 1 [Danio rerio] &gt;gi|182890692|gb|AAI65115.1| Insig1 protein [Danio rerio]	biological_process:GO:0008203//cholesterol metabolic process;cellular_component:GO:0016021//integral component of membrane;GO:0005789//endoplasmic reticulum membrane;	NA
Unigene8232_All	335	0.01	0.996667	6.63904	0.825994	Up	gi|642086912|emb|CDQ83740.1|/3.48755e-20/unnamed protein product [Oncorhynchus mykiss]	NA	NA
CL3282.Contig2_All	261	0.01	0.93	6.53916	0.809744	Up	NA	NA	NA
Unigene45568_All	249	1.8	0.01	-7.49185	0.922503	Down	NA	NA	NA
Unigene22657_All	590	3.75333	0.776667	-2.2728	0.808344	Down	gi|3953520|dbj|BAA34719.1|/2.05725e-32/immunoglobulin heavy chain [Cyprinus carpio]	NA	NA
Unigene46111_All	299	1.47	0.01	-7.19967	0.896709	Down	NA	NA	NA
Unigene45768_All	243	1.00667	0.01	-6.65344	0.827498	Down	gi|688607976|ref|XP_009294310.1|/1.44316e-16/PREDICTED: uncharacterized protein LOC103909536 [Danio rerio]	NA	NA
Unigene22947_All	1900	6.1	0.65	-3.2303	0.841706	Down	gi|528508785|ref|XP_005159369.1|/2.09244e-158/PREDICTED: cathepsin Sa isoform X1 [Danio rerio]	biological_process:GO:0006508//proteolysis;molecular_function:GO:0008234//cysteine-type peptidase activity;	dre:393398/3e-122/ctssa, zgc:66267; cathepsin Sa; K01368 cathepsin S [EC:3.4.22.27]
Unigene24466_All	379	0.23	2.36667	3.36315	0.807176	Up	NA	NA	NA
Unigene59346_All	219	0.01	0.9	6.49185	0.802533	Up	NA	NA	NA
CL6680.Contig4_All	2772	0.0433333	1.76	5.34395	0.833139	Up	gi|51870940|ref|NP_001004116.1|/0/E74-like factor 2a (ets domain transcription factor) [Danio rerio] &gt;gi|51329832|gb|AAH80260.1| Zgc:91894 [Danio rerio]	biological_process:GO:0006355//regulation of transcription, DNA-templated;cellular_component:GO:0005634//nucleus;molecular_function:GO:0043565//sequence-specific DNA binding;GO:0003700//sequence-specific DNA binding transcription factor activity;	ola:101160385/2e-102/ETS-related transcription factor Elf-2-like; K09428 E74-like factor 1/2/4
Unigene19721_All	3197	0.983333	5.92333	2.59066	0.831562	Up	gi|528508320|ref|XP_005173698.1|/0/PREDICTED: protein fosB isoform X1 [Danio rerio]	NA	ola:101156515/2e-157/fosb; FBJ murine osteosarcoma viral oncogene homolog B; K09029 protein FosB
Unigene36865_All	295	0.01	0.99	6.62936	0.823789	Up	gi|528507423|ref|XP_697494.6|/1.09986e-32/PREDICTED: kielin/chordin-like protein [Danio rerio]	NA	mdo:100013105/8e-08/CHRDL2; chordin-like 2; K17280 chordin-like protein 2
CL1686.Contig14_All	1964	1.03667	7.42667	2.84076	0.840086	Up	gi|528478260|ref|XP_005165067.1|/1.61121e-169/PREDICTED: cytosolic phospholipase A2 gamma-like isoform X1 [Danio rerio]	NA	dre:100148818/0.0/zmp:0000001078; K16342 cytosolic phospholipase A2 [EC:3.1.1.4]
Unigene39710_All	699	0.01	1.29	7.01123	0.875728	Up	NA	NA	NA
Unigene56801_All	206	0.01	1.00667	6.65344	0.827498	Up	NA	NA	NA
CL721.Contig16_All	3317	0.37	2.55333	2.78678	0.801965	Up	gi|585686521|ref|XP_006893416.1|/0/PREDICTED: mucin-2-like [Elephantulus edwardii]	NA	asn:102388355/0.0/mucin-2-like; K10955 intestinal mucin-2
CL2990.Contig20_All	2076	0.01	1.45	7.17991	0.894755	Up	gi|528471315|ref|XP_005163558.1|/0/PREDICTED: poly(U)-binding-splicing factor PUF60 isoform X2 [Danio rerio]	molecular_function:GO:0000166//nucleotide binding;GO:0003676//nucleic acid binding;	dre:562370/0.0/puf60a, fc21a05, wu:fc21a05, wu:fi43a08; poly-U binding splicing factor a; K12838 poly(U)-binding-splicing factor PUF60
Unigene42698_All	480	0.333333	3.15333	3.24184	0.821491	Up	NA	NA	NA
Unigene45663_All	223	0.916667	0.01	-6.51833	0.807333	Down	NA	NA	NA
Unigene49143_All	285	1.04333	0.01	-6.70506	0.834274	Down	NA	NA	NA
CL846.Contig2_All	297	0.01	1.23	6.94251	0.867334	Up	NA	NA	NA
Unigene2359_All	288	1.42	0.01	-7.14975	0.89158	Down	gi|528522823|ref|XP_002662799.3|/1.44322e-24/PREDICTED: NT-3 growth factor receptor, partial [Danio rerio]	NA	dre:568668/4e-24/ntrk3a, trkC1; neurotrophic tyrosine kinase, receptor, type 3a (EC:2.7.10.1); K05101 neurotrophic tyrosine kinase, receptor type 3 [EC:2.7.10.1]
Unigene61636_All	491	1.58333	0.01	-7.30682	0.907103	Down	NA	NA	NA
CL8339.Contig1_All	270	0.01	1.16	6.85798	0.85634	Up	NA	NA	NA
Unigene48490_All	264	1.18667	0.01	-6.89077	0.861272	Down	NA	NA	NA
Unigene74968_All	216	0.01	1.36	7.08746	0.884625	Up	NA	NA	NA
Unigene38807_All	486	0.116667	3.57667	4.93815	0.859612	Up	gi|688570581|ref|XP_009302831.1|/2.12316e-92/PREDICTED: E3 ubiquitin-protein ligase MYCBP2 isoform X9 [Danio rerio]	NA	dre:368439/4e-93/mycbp2, Myc, PAM, esr, esrom, fa97c06, ns:zft368, si:busm1-12g7.1, si:dz12g7.1, si:dz256p4.1, til, tilsit, wu:fa97c06, xx:zft368, zft368; MYC binding protein 2; K10693 E3 ubiquitin-protein ligase MYCBP2 [EC:2.3.2.27]
Unigene43157_All	271	1.19	0.01	-6.89482	0.861272	Down	NA	NA	NA
Unigene48885_All	258	0.93	0.01	-6.53916	0.809744	Down	NA	NA	NA
Unigene56097_All	258	0.01	0.953333	6.57491	0.814506	Up	NA	NA	NA
Unigene56402_All	248	0.01	1.02667	6.68182	0.831608	Up	NA	NA	NA
CL6356.Contig3_All	4111	0.01	1.31667	7.04075	0.879555	Up	gi|617445900|ref|XP_007566835.1|/9.74663e-24/PREDICTED: suppressor protein SRP40-like [Poecilia formosa]	NA	aqu:100639457/6e-19/nuclear localization sequence-binding protein-like; K11294 nucleolin
Unigene4584_All	564	0.01	0.996667	6.63904	0.825994	Up	gi|167555041|ref|NP_001107936.1|/2.10777e-73/zinc finger protein 709 [Danio rerio] &gt;gi|160773672|gb|AAI55063.1| Zgc:171418 protein [Danio rerio]	cellular_component:GO:0005622//intracellular;molecular_function:GO:0008270//zinc ion binding;GO:0003676//nucleic acid binding;	dre:101884857/3e-69/zinc finger protein 91-like; K09228 KRAB domain-containing zinc finger protein
Unigene59150_All	205	0.01	1.03667	6.69581	0.834274	Up	NA	NA	NA
CL6331.Contig6_All	233	1.02667	0.01	-6.68182	0.831608	Down	gi|642085944|emb|CDQ84140.1|/4.99409e-25/unnamed protein product [Oncorhynchus mykiss]	NA	NA
CL599.Contig1_All	5226	2.68667	9.2	1.77582	0.809388	Up	gi|528489294|ref|XP_005167506.1|/0/PREDICTED: serine/threonine-protein kinase SIK1 isoform X1 [Danio rerio]	NA	dre:553465/0.0/sik1, fj78h07, si:ch211-235e18.3, wu:fj78h07; salt-inducible kinase 1 (EC:2.7.11.1); K19008 serine/threonine-protein kinase SIK1 [EC:2.7.11.1]
Unigene49425_All	506	4.36333	79.0667	4.17957	0.869117	Up	gi|688543907|ref|XP_009297893.1|/9.25349e-55/PREDICTED: Ig heavy chain V region 914 [Danio rerio]	NA	ssc:396781/4e-25/IgG heavy chain; K06856 immunoglobulin heavy chain
Unigene44351_All	267	1.70333	0.01	-7.41222	0.916124	Down	NA	NA	NA
CL4067.Contig1_All	207	0.01	1.01333	6.66297	0.828076	Up	NA	NA	NA
Unigene45374_All	240	1.17	0.01	-6.87036	0.858035	Down	NA	NA	NA
CL721.Contig34_All	2924	0.92	10.6667	3.53533	0.852463	Up	gi|585686521|ref|XP_006893416.1|/0/PREDICTED: mucin-2-like [Elephantulus edwardii]	NA	hsa:4583/0.0/MUC2, MLP, MUC-2, SMUC; mucin 2, oligomeric mucus/gel-forming; K10955 intestinal mucin-2
CL16729.Contig17_All	540	0.01	1.70667	7.41504	0.916796	Up	gi|315468037|ref|NP_001186798.1|/8.89041e-68/tyrosine-protein kinase Fes/Fps [Danio rerio]	NA	dre:566739/2e-68/fes; FES proto-oncogene, tyrosine kinase (EC:2.7.10.2); K07527 tyrosine-protein kinase Fes/Fps [EC:2.7.10.2]
Unigene54089_All	461	0.01	1.07333	6.74595	0.840147	Up	NA	NA	NA
Unigene59823_All	255	0.01	0.986667	6.62449	0.823085	Up	gi|554851598|ref|XP_005936043.1|/8.39065e-22/PREDICTED: uncharacterized protein LOC102309048 [Haplochromis burtoni]	NA	NA
Unigene54075_All	201	0.01	1.07333	6.74595	0.840147	Up	NA	NA	NA
Unigene43547_All	362	1.01333	0.01	-6.66297	0.828076	Down	NA	NA	NA
Unigene84263_All	498	1.82	14.3667	2.98072	0.848297	Up	gi|20269255|dbj|BAB90999.1|/1.55268e-72/immunoglobulin light chain [Cyprinus carpio]	NA	mcc:100430606/5e-24/immunoglobulin lambda-like polypeptide 1-like; K06554 immunoglobulin lambda-like polypeptide 1
Unigene39857_All	271	0.01	1.15	6.84549	0.854607	Up	NA	NA	NA
CL14950.Contig26_All	734	4.64333	29.48	2.6665	0.847537	Up	gi|20269259|dbj|BAB91001.1|/5.48271e-70/immunoglobulin light chain [Cyprinus carpio]	NA	mcc:100430606/2e-21/immunoglobulin lambda-like polypeptide 1-like; K06554 immunoglobulin lambda-like polypeptide 1
Unigene6341_All	440	0.01	1.02333	6.67713	0.830138	Up	NA	NA	NA
CL5731.Contig1_All	637	5.18333	0.613333	-3.07914	0.836399	Down	gi|528512562|ref|XP_005160989.1|/1.077e-59/PREDICTED: cathepsin Bb isoform X1 [Danio rerio]	biological_process:GO:0006508//proteolysis;GO:0050790//regulation of catalytic activity;molecular_function:GO:0004197//cysteine-type endopeptidase activity;	dre:569298/1e-59/ctsbb; cathepsin Bb; K01363 cathepsin B [EC:3.4.22.1]
Unigene28755_All	255	0.01	1.64	7.35755	0.911878	Up	NA	NA	NA
CL13901.Contig2_All	955	13.04	3.1	-2.0726	0.827797	Down	NA	NA	NA
Unigene46613_All	234	1.01667	0.01	-6.6677	0.830138	Down	gi|688619088|ref|XP_005174515.2|/1.04379e-06/PREDICTED: uncharacterized protein LOC101884560 [Danio rerio]	NA	NA
Unigene93289_All	235	0.01	1.92333	7.58747	0.929212	Up	NA	NA	NA
Unigene59073_All	241	0.01	1.10333	6.78572	0.845847	Up	NA	NA	NA
CL7909.Contig2_All	2549	0.153333	3.98667	4.70044	0.856694	Up	gi|688600034|ref|XP_009292522.1|/0/PREDICTED: transmembrane glycoprotein NMB isoform X1 [Danio rerio]	NA	mze:101471300/2e-53/melanocyte protein PMEL-like; K17304 melanocyte protein PMEL
CL3009.Contig2_All	1915	9.04333	2.68	-1.75462	0.807674	Down	gi|326368652|gb|ADZ55457.1|/0/interferon regulatory factor 7 [Cyprinus carpio]	biological_process:GO:0006355//regulation of transcription, DNA-templated;molecular_function:GO:0000975//regulatory region DNA binding;GO:0003700//sequence-specific DNA binding transcription factor activity;	dre:393650/3e-180/irf7, wu:fl24c03, zgc:66043, zgc:77947; interferon regulatory factor 7; K09447 interferon regulatory factor 7
CL981.Contig2_All	298	1.56	0.01	-7.2854	0.905328	Down	gi|528514546|ref|XP_003200955.2|/3.50496e-47/PREDICTED: SH3 and PX domain-containing protein 2B isoform X3 [Danio rerio]	NA	NA
Unigene27981_All	435	0.5	3.25667	2.7034	0.814222	Up	NA	NA	NA
CL12930.Contig15_All	752	2.48	10.52	2.08472	0.826128	Up	gi|528519355|ref|XP_005162631.1|/3.85322e-50/PREDICTED: transmembrane protein 14C isoform X2 [Danio rerio]	biological_process:GO:0006783//heme biosynthetic process;cellular_component:GO:0016021//integral component of membrane;	fch:102058706/9e-29/p21-activated protein kinase-interacting protein 1-like; K14830 protein MAK11
CL9195.Contig1_All	672	123.94	27.9433	-2.14907	0.837199	Down	gi|597752848|ref|XP_007238272.1|/1.36432e-34/PREDICTED: galactose-specific lectin nattectin-like [Astyanax mexicanus]	NA	crg:105324874/1e-21/macrophage mannose receptor 1-like; K06560 mannose receptor, C type
CL15510.Contig9_All	1054	1.45667	0.01	-7.18653	0.895677	Down	gi|688593225|ref|XP_009299185.1|/1.46937e-164/PREDICTED: LOW QUALITY PROTEIN: ras GTPase-activating-like protein IQGAP3 [Danio rerio]	NA	dre:100537977/3e-166/iqgap3; IQ motif containing GTPase activating protein 3; K05767 Ras GTPase-activating-like protein IQGAP2/3
Unigene38629_All	4874	2.85333	11.9067	2.06105	0.826637	Up	gi|699017098|gb|AIU36287.1|/0/transferrin receptor [Megalobrama amblycephala]	biological_process:GO:0006879//cellular iron ion homeostasis;GO:0006508//proteolysis;GO:0035162//embryonic hemopoiesis;GO:0042541//hemoglobin biosynthetic process;GO:0030218//erythrocyte differentiation;molecular_function:GO:0008233//peptidase activity;	dre:494477/0.0/tfr1a; transferrin receptor 1a; K06503 transferrin receptor
CL5825.Contig6_All	4077	0.0833333	1.91333	4.52105	0.812545	Up	gi|573878818|ref|XP_006627633.1|/0/PREDICTED: integrin alpha-X-like [Lepisosteus oculatus]	NA	lcm:102351091/6e-162/integrin alpha-X-like; K06462 integrin alpha X; K06581 intercellular adhesion molecule 4
Unigene53830_All	1064	0.01	1.27	6.98868	0.872957	Up	gi|528519287|ref|XP_005162605.1|/3.35091e-132/PREDICTED: histone-lysine N-methyltransferase 2C isoform X4 [Danio rerio]	NA	dre:560793/5e-133/kmt2ca, mll3a, si:ch211-244o18.1, si:ch211-244o18.2; lysine (K)-specific methyltransferase 2Ca; K09188 histone-lysine N-methyltransferase MLL3 [EC:2.1.1.43]
Unigene57017_All	200	0.01	1.60667	7.32793	0.90959	Up	gi|34392563|dbj|BAC82611.1|/9.28903e-24/pol-like protein [Danio rerio]	NA	tru:101068568/2e-15/uncharacterized LOC101068568; K01050 cholinesterase [EC:3.1.1.8]
Unigene59042_All	236	0.01	1.14333	6.8371	0.852981	Up	NA	NA	NA
Unigene44601_All	292	1.52	0.01	-7.24793	0.901611	Down	NA	NA	NA
CL3165.Contig5_All	202	0.01	1.57333	7.29768	0.906174	Up	gi|528497463|ref|XP_005156636.1|/2.1367e-20/PREDICTED: serologically defined colon cancer antigen 8 homolog [Danio rerio]	NA	dre:556980/3e-21/sdccag8, si:dkey-60b15.1; serologically defined colon cancer antigen 8; K16488 serologically defined colon cancer antigen 8
Unigene16169_All	336	0.01	1.95667	7.61225	0.931238	Up	gi|125842181|ref|XP_001336016.1|/7.56383e-58/PREDICTED: rho GTPase-activating protein 5 [Danio rerio]	NA	dre:795752/1e-58/arhgap5; Rho GTPase activating protein 5; K13709 Rho GTPase-activating protein 5
Unigene48408_All	255	0.953333	0.01	-6.57491	0.814506	Down	NA	NA	NA
CL11669.Contig2_All	235	0.01	1.91	7.57743	0.928734	Up	NA	NA	NA
Unigene44811_All	206	1.80333	0.01	-7.49452	0.922503	Down	NA	NA	NA
Unigene56941_All	289	0.01	1.02667	6.68182	0.831608	Up	gi|426219555|ref|XP_004003986.1|/4.79329e-28/PREDICTED: single-minded homolog 2 [Ovis aries]	NA	oaa:100081545/2e-28/SIM2; single-minded family bHLH transcription factor 2; K09100 single-minded
CL893.Contig3_All	2689	2.50333	13.3567	2.41564	0.838512	Up	gi|94536653|ref|NP_001035445.1|/1.73452e-63/peripheral myelin protein 22 [Danio rerio] &gt;gi|92096551|gb|AAI15331.1| Zgc:136919 [Danio rerio] &gt;gi|158254071|gb|AAI54260.1| Zgc:136919 [Danio rerio]	cellular_component:GO:0016021//integral component of membrane;	dre:678607/3e-64/pmp22b, id:ibd2630, wu:fb81f09, zgc:136919; peripheral myelin protein 22b; K19289 peripheral myelin protein 22
Unigene86345_All	980	3.61333	16.7567	2.21333	0.833636	Up	gi|688591371|ref|XP_009290670.1|/1.87378e-70/PREDICTED: C-type lectin domain family 9 member A-like isoform X1 [Danio rerio] &gt;gi|688591373|ref|XP_009290671.1| PREDICTED: C-type lectin domain family 9 member A-like isoform X1 [Danio rerio]	NA	ola:101160760/3e-37/C-type lectin domain family 12 member B-like; K17517 C-type lectin domain family 12 member B
CL16222.Contig3_All	205	1.11	0.01	-6.79442	0.847653	Down	gi|326677387|ref|XP_003200822.1|/1.21339e-07/PREDICTED: dual specificity protein phosphatase 10 [Danio rerio]	NA	dre:100034609/2e-08/dusp10, si:ch211-180b22.4; dual specificity phosphatase 10; K04459 dual specificity MAP kinase phosphatase [EC:3.1.3.16 3.1.3.48]
Unigene82796_All	206	0.01	1.53333	7.26053	0.902589	Up	NA	NA	NA
Unigene92573_All	348	1.14667	0.01	-6.8413	0.854165	Down	NA	NA	NA
Unigene57188_All	257	0.01	0.97	6.59991	0.819237	Up	NA	NA	NA
Unigene53790_All	347	0.01	0.933333	6.54432	0.809744	Up	NA	NA	NA
Unigene44781_All	269	1.20667	0.01	-6.91488	0.863857	Down	gi|366982714|ref|NP_001243006.1|/5.73801e-26/opsin 4xa [Danio rerio] &gt;gi|307159098|gb|ADN39433.1| melanopsin opn4x1 [Danio rerio]	biological_process:GO:0007186//G-protein coupled receptor signaling pathway;GO:0007601//visual perception;GO:0018298//protein-chromophore linkage;cellular_component:GO:0016021//integral component of membrane;molecular_function:GO:0009881//photoreceptor activity;GO:0004930//G-protein coupled receptor activity;	dre:100331502/8e-27/opn4xa; opsin 4xa; K04255 r-opsin
Unigene46987_All	202	1.03667	0.01	-6.69581	0.834274	Down	NA	NA	NA
Unigene31860_All	587	0.01	1.37	7.09803	0.885874	Up	NA	NA	NA
CL8862.Contig6_All	2021	1.08	7.88667	2.86838	0.841341	Up	gi|66773161|ref|NP_001019559.1|/0/hydroxymethylbilane synthase, b [Danio rerio] &gt;gi|63101908|gb|AAH95373.1| Hydroxymethylbilane synthase, b [Danio rerio]	biological_process:GO:0018160//peptidyl-pyrromethane cofactor linkage;GO:0033014//tetrapyrrole biosynthetic process;molecular_function:GO:0004418//hydroxymethylbilane synthase activity;	dre:338290/0.0/hmbsb, PBGD, hmbsl, id:ibd5004, im:7140060, zgc:110690; hydroxymethylbilane synthase, b; K01749 hydroxymethylbilane synthase [EC:2.5.1.61]
Unigene41722_All	203	1.13333	0.01	-6.82443	0.851285	Down	NA	NA	NA
Unigene53254_All	492	0.01	1.08667	6.76377	0.84336	Up	NA	NA	NA
Unigene49045_All	239	1.36667	0.01	-7.09452	0.885528	Down	NA	NA	NA
CL11294.Contig1_All	335	0.01	0.986667	6.62449	0.823085	Up	NA	NA	NA
Unigene10042_All	643	2.76667	14.3833	2.37818	0.838267	Up	gi|597749726|ref|XP_007236791.1|/1.5151e-48/PREDICTED: mid1-interacting protein 1-B-like [Astyanax mexicanus]	NA	NA
Unigene53674_All	217	0.01	1.34667	7.07325	0.883038	Up	NA	NA	NA
Unigene89867_All	463	0.01	2.52667	7.98109	0.952472	Up	gi|139948237|ref|NP_001077320.1|/6.5884e-54/lysine (K)-specific demethylase 4C [Danio rerio] &gt;gi|124297129|gb|AAI31837.1| Zgc:153957 protein [Danio rerio]	cellular_component:GO:0005634//nucleus;molecular_function:GO:0008270//zinc ion binding;	dre:570194/1e-54/kdm4c, wu:fd55d07, zgc:153957; lysine (K)-specific demethylase 4C; K06709 jumonji domain-containing protein 2 [EC:1.14.11.-]
Unigene47784_All	256	1.57333	0.01	-7.29768	0.906174	Down	NA	NA	NA
CL2324.Contig2_All	204	0.01	1.02667	6.68182	0.831608	Up	NA	NA	NA
Unigene58913_All	202	0.01	1.07	6.74147	0.840147	Up	NA	NA	NA
Unigene55596_All	597	0.01	1.41	7.13955	0.890442	Up	NA	NA	NA
Unigene53204_All	409	0.01	1.04667	6.70966	0.836315	Up	gi|41152313|ref|NP_957003.1|/2.37758e-51/protein lin-7 homolog A [Danio rerio] &gt;gi|37590833|gb|AAH59460.1| Lin-7 homolog A (C. elegans) [Danio rerio] &gt;gi|50882513|gb|AAT85672.1| neuroepithelial polarity protein [Danio rerio]	NA	phi:102107515/6e-37/SNRNP70; small nuclear ribonucleoprotein 70kDa (U1); K11093 U1 small nuclear ribonucleoprotein 70kDa
Unigene45603_All	222	0.926667	0.01	-6.53398	0.809117	Down	NA	NA	NA
Unigene102545_All	226	0.01	1.23333	6.94642	0.867334	Up	gi|226443382|ref|NP_001139892.1|/8.29019e-09/Small proline-rich protein 2H [Salmo salar] &gt;gi|221219744|gb|ACM08533.1| Small proline-rich protein 2H [Salmo salar]	NA	dre:553448/7e-07/rrbp1a, cb360, sb:cb360, si:dkey-76k16.7, wu:fa66b07, wu:fb58g03, zgc:171356; ribosome binding protein 1 homolog a (dog); K14000 ribosome-binding protein 1
Unigene46672_All	238	0.986667	0.01	-6.62449	0.823085	Down	gi|597754480|ref|XP_007239048.1|/4.79284e-36/PREDICTED: liprin-alpha-3-like, partial [Astyanax mexicanus]	NA	NA
CL12205.Contig8_All	1853	9.62333	3.07333	-1.64673	0.802951	Down	gi|125837283|ref|XP_001333103.1|/1.42439e-103/PREDICTED: uncharacterized protein si:ch211-24o10.6 [Danio rerio]	NA	NA
Unigene56794_All	300	0.01	1.19667	6.90288	0.862357	Up	NA	NA	NA
CL13412.Contig2_All	305	0.91	0.01	-6.50779	0.804867	Down	NA	NA	NA
Unigene54049_All	402	0.01	1.02333	6.67713	0.830138	Up	NA	NA	NA
Unigene24913_All	874	14.2933	2.44	-2.55039	0.841224	Down	gi|528469348|ref|XP_005160239.1|/9.98885e-62/PREDICTED: regulator of G-protein signaling 5-like isoform X2 [Danio rerio]	NA	dre:562017/2e-62/si:ch211-196h16.12; K16449 regulator of G-protein signaling
CL6203.Contig7_All	2107	16.1467	2.54667	-2.66455	0.844794	Down	gi|56693357|ref|NP_001008642.1|/0/bifunctional epoxide hydrolase 2 [Danio rerio] &gt;gi|56269293|gb|AAH86714.1| Epoxide hydrolase 2, cytoplasmic [Danio rerio] &gt;gi|182890020|gb|AAI65172.1| Ephx2 protein [Danio rerio]	biological_process:GO:0002244//hematopoietic progenitor cell differentiation;GO:0060841//venous blood vessel development;molecular_function:GO:0004301//epoxide hydrolase activity;	dre:494099/0.0/ephx2, sb:cb523, zgc:101645; epoxide hydrolase 2, cytoplasmic (EC:3.3.2.9); K08726 soluble epoxide hydrolase / lipid-phosphate phosphatase [EC:3.3.2.10 3.1.3.76]
CL5084.Contig1_All	7198	0.653333	5.47667	3.06741	0.837565	Up	gi|115529423|ref|NP_001070240.1|/3.45932e-136/Krueppel-like factor 13 [Danio rerio] &gt;gi|115313045|gb|AAI24166.1| Kruppel-like factor 13 like [Danio rerio] &gt;gi|182891914|gb|AAI65512.1| Klf13l protein [Danio rerio]	cellular_component:GO:0005622//intracellular;molecular_function:GO:0008270//zinc ion binding;GO:0003676//nucleic acid binding;	dre:767805/5e-137/klf13, klf13l, zgc:152886; Kruppel-like factor 13; K09208 krueppel-like factor 9/13/14/16
Unigene42908_All	295	1.57	0.01	-7.29462	0.906174	Down	NA	NA	NA
Unigene57988_All	240	0.01	1.48333	7.2127	0.89775	Up	NA	NA	NA
Unigene43758_All	471	1.85333	0.01	-7.53398	0.925466	Down	gi|432843022|ref|XP_004065545.1|/4.39329e-42/PREDICTED: histone H2B.3-like [Oryzias latipes]	cellular_component:GO:0005694//chromosome;molecular_function:GO:0005488//binding;	nvi:100124223/2e-42/histone H2B; K11252 histone H2B
Unigene32623_All	239	1.04333	0.01	-6.70506	0.834274	Down	NA	NA	NA
Unigene46134_All	283	1.39333	0.01	-7.1224	0.888245	Down	NA	NA	NA
Unigene38338_All	221	0.01	1.74	7.44294	0.918779	Up	NA	NA	NA
CL16650.Contig1_All	1348	17.9933	52.96	1.55744	0.802925	Up	gi|56693263|ref|NP_001008596.1|/1.95556e-85/latexin precursor [Danio rerio] &gt;gi|56269430|gb|AAH86837.1| Zgc:103612 [Danio rerio] &gt;gi|182891490|gb|AAI64620.1| Zgc:103612 protein [Danio rerio]	NA	NA
Unigene44654_All	436	1.16333	0.01	-6.86212	0.85634	Down	NA	NA	NA
Unigene7457_All	305	0.01	0.93	6.53916	0.809744	Up	gi|597767261|ref|XP_007247489.1|/1.37806e-27/PREDICTED: serine/threonine-protein phosphatase 2A 55 kDa regulatory subunit B beta isoform isoform X1 [Astyanax mexicanus]	NA	rno:60660/5e-28/Ppp2r2b, Pppr2b2; protein phosphatase 2, regulatory subunit B, beta (EC:3.1.3.16); K04354 serine/threonine-protein phosphatase 2A regulatory subunit B
Unigene40938_All	493	0.976667	0.01	-6.60979	0.821496	Down	NA	NA	NA
Unigene54480_All	797	0.176667	3.54	4.32465	0.843473	Up	NA	NA	NA
Unigene53251_All	352	0.01	1.26667	6.98489	0.872581	Up	gi|528491406|ref|XP_005155525.1|/7.85879e-07/PREDICTED: testis-expressed sequence 15 protein [Danio rerio] &gt;gi|528491408|ref|XP_002663332.3| PREDICTED: testis-expressed sequence 15 protein [Danio rerio] &gt;gi|688573258|ref|XP_009300623.1| PREDICTED: testis-expressed sequence 15 protein [Danio rerio]	NA	NA
Unigene45687_All	209	1.06	0.01	-6.72792	0.838174	Down	NA	NA	NA
Unigene56962_All	228	0.01	1.62	7.33985	0.910411	Up	NA	NA	NA
Unigene59894_All	229	0.01	1.63	7.34873	0.911164	Up	NA	NA	NA
Unigene58807_All	256	0.01	0.98	6.61471	0.821496	Up	NA	NA	NA
CL721.Contig21_All	11556	0.75	9.06333	3.59508	0.852166	Up	gi|2506877|sp|Q02817.2|MUC2_HUMAN/0/RecName: Full=Mucin-2; Short=MUC-2; AltName: Full=Intestinal mucin-2; Flags: Precursor [Homo sapiens] &gt;gi|454154|gb|AAB95295.1| mucin [Homo sapiens]	biological_process:GO:0044267//cellular protein metabolic process;molecular_function:GO:0005515//protein binding;	tup:102470397/0.0/mucin-2-like; K10955 intestinal mucin-2
CL4109.Contig4_All	526	1.17333	0.01	-6.87447	0.858035	Down	NA	NA	NA
CL12208.Contig2_All	238	1.34667	0.01	-7.07325	0.883038	Down	gi|319429517|gb|ADV57032.1|/2.46716e-32/zinc finger and BTB domain containing 22 transcript variant 1b, partial [Ctenopharyngodon idella]	NA	dre:64809/2e-28/zbtb22b, BING1, fj98b06, wu:fj98b06, zbtb22, znf297; zinc finger and BTB domain containing 22b; K10502 zinc finger and BTB domain-containing protein 22
CL15160.Contig6_All	1578	1.12333	11.6333	3.37241	0.851561	Up	gi|130500549|ref|NP_001076390.1|/3.40348e-71/uncharacterized protein LOC797943 [Danio rerio] &gt;gi|126631714|gb|AAI33879.1| Zgc:162126 protein [Danio rerio]	NA	asn:102376825/1e-16/PPP1R15A; protein phosphatase 1, regulatory subunit 15A; K14019 protein phosphatase 1 regulatory subunit 15A
Unigene47830_All	275	1.07333	0.01	-6.74595	0.840147	Down	NA	NA	NA
Unigene47301_All	219	1.16	0.01	-6.85798	0.85634	Down	NA	NA	NA
Unigene61894_All	630	0.01	2.50667	7.96963	0.951977	Up	NA	NA	NA
Unigene44078_All	645	0.373333	5.68	3.92735	0.849295	Up	gi|528489726|ref|XP_005167630.1|/2.79525e-50/PREDICTED: transmembrane protein 163 isoform X1 [Danio rerio]	biological_process:GO:0044765//single-organism transport;	NA
Unigene59733_All	214	0.01	0.933333	6.54432	0.809744	Up	NA	NA	NA
CL13317.Contig2_All	533	10.3233	2.92	-1.82187	0.812838	Down	gi|688556238|ref|XP_005165445.2|/1.90643e-22/PREDICTED: C-X-C motif chemokine 13 [Danio rerio]	NA	asn:102374630/3e-12/interleukin-8-like; K10030 interleukin 8
Unigene51503_All	235	1.15	0.01	-6.84549	0.854607	Down	NA	NA	NA
Unigene57283_All	242	0.01	1.08	6.75489	0.841959	Up	NA	NA	NA
Unigene1980_All	381	1.57	0.01	-7.29462	0.906174	Down	NA	NA	NA
Unigene47379_All	235	1.01	0.01	-6.65821	0.828076	Down	NA	NA	NA
CL7102.Contig9_All	862	47.2567	15.9533	-1.56666	0.803797	Down	gi|95007074|emb|CAJ20290.1|/5.06601e-10/hyothetical protein [Toxoplasma gondii RH]	NA	NA
Unigene48750_All	222	0.926667	0.01	-6.53398	0.809117	Down	NA	NA	NA
Unigene41753_All	280	1.06333	0.01	-6.73245	0.838174	Down	NA	NA	NA
CL5234.Contig1_All	1562	0.0333333	2.51667	6.2384	0.900856	Up	gi|678336953|emb|CDW75723.1|/6.0259e-12/UNKNOWN [Stylonychia lemnae]	NA	NA
Unigene59618_All	213	0.01	1.42667	7.1565	0.892591	Up	NA	NA	NA
Unigene24446_All	249	0.903333	0.01	-6.49719	0.802533	Down	gi|658897510|ref|XP_008431597.1|/1.14085e-13/PREDICTED: gelsolin-like [Poecilia reticulata]	NA	xma:102217170/2e-14/gelsolin-like; K05768 gelsolin
Unigene46650_All	204	0.896667	0.01	-6.4865	0.802533	Down	NA	NA	NA
Unigene48090_All	254	0.96	0.01	-6.58496	0.816923	Down	NA	NA	NA
Unigene57110_All	213	0.01	1.4	7.12928	0.889268	Up	NA	NA	NA
Unigene45309_All	230	1.70667	0.01	-7.41504	0.916796	Down	NA	NA	NA
Unigene48166_All	227	1.24	0.01	-6.9542	0.868786	Down	NA	NA	NA
CL11703.Contig3_All	239	0.01	1.11	6.79442	0.847653	Up	NA	NA	NA
Unigene57074_All	205	0.01	1.01667	6.6677	0.830138	Up	NA	NA	NA
Unigene44728_All	1777	1.32	8.38333	2.66699	0.838876	Up	gi|499030729|ref|XP_004566076.1|/3.93554e-111/PREDICTED: fibronectin-like [Maylandia zebra]	NA	mze:101472390/6e-112/fn1; fibronectin 1; K05717 fibronectin 1; K05719 integrin beta 1; K06256 CD44 antigen; K06257 syndecan 1; K06493 integrin beta 3; K06589 integrin beta 6; K06590 integrin beta 7; K06591 integrin beta 8; K06788 coxsackievirus and adenovirus receptor; K16338 syndecan 4
Unigene91976_All	260	0.01	1.87333	7.54946	0.926617	Up	gi|688541476|ref|XP_009297479.1|/1.05306e-27/PREDICTED: zinc finger protein 91-like [Danio rerio]	NA	dre:101884857/1e-28/zinc finger protein 91-like; K09228 KRAB domain-containing zinc finger protein
CL198.Contig1_All	381	0.01	1.6	7.32193	0.908804	Up	NA	NA	NA
CL2689.Contig159_All	263	0.01	1.23	6.94251	0.867334	Up	gi|167523242|ref|XP_001745958.1|/3.6109e-28/hypothetical protein [Monosiga brevicollis MX1] &gt;gi|163775759|gb|EDQ89382.1| predicted protein [Monosiga brevicollis MX1]	cellular_component:GO:0016021//integral component of membrane;	dre:100331906/7e-15/si:ch73-40a17.1; K16340 PH domain and leucine-rich repeat-containing protein phosphatase [EC:3.1.3.16]
Unigene43376_All	208	0.01	1.00333	6.64866	0.825994	Up	NA	NA	NA
Unigene28909_All	359	0.01	1.40333	7.13271	0.889268	Up	NA	NA	NA
Unigene45751_All	211	1.03667	0.01	-6.69581	0.834274	Down	NA	NA	NA
Unigene48317_All	243	0.976667	0.01	-6.60979	0.821496	Down	NA	NA	NA
CL1206.Contig7_All	742	1.58	0.01	-7.30378	0.907103	Down	gi|528505365|ref|XP_005173625.1|/2.87995e-82/PREDICTED: kelch domain-containing protein 2 [Danio rerio]	NA	aqu:105314404/4e-06/DNA-directed RNA polymerase I subunit rpa1-like; K02999 DNA-directed RNA polymerase I subunit RPA1 [EC:2.7.7.6]
Unigene54387_All	228	0.01	1.22667	6.9386	0.867334	Up	NA	NA	NA
CL9528.Contig1_All	643	2.36	0.216667	-3.44524	0.807399	Down	NA	NA	NA
CL13971.Contig2_All	539	0.01	1.14667	6.8413	0.854165	Up	gi|688606269|ref|XP_009293858.1|/1.20996e-40/PREDICTED: teneurin-2 isoform X1 [Danio rerio]	NA	NA
Unigene49933_All	266	1.06667	0.01	-6.73697	0.840147	Down	NA	NA	NA
Unigene55444_All	229	0.01	1.21667	6.92679	0.865815	Up	NA	NA	NA
Unigene58865_All	298	0.01	1.45667	7.18653	0.895677	Up	NA	NA	NA
Unigene48759_All	238	2.18	0.01	-7.76818	0.941028	Down	NA	NA	NA
CL1331.Contig10_All	1474	1.43667	13.3333	3.21424	0.850983	Up	gi|41054537|ref|NP_955912.1|/1.84382e-156/arachidonate 15-lipoxygenase [Danio rerio] &gt;gi|32451918|gb|AAH54621.1| Arachidonate 12-lipoxygenase [Danio rerio]	biological_process:GO:0006691//leukotriene metabolic process;GO:0055114//oxidation-reduction process;cellular_component:GO:0005634//nucleus;molecular_function:GO:0004052//arachidonate 12-lipoxygenase activity;GO:0005506//iron ion binding;GO:0016165//linoleate 13S-lipoxygenase activity;	dre:322732/3e-157/alox12, wu:fb72a11, zgc:64120; arachidonate 12-lipoxygenase (EC:1.13.11.31); K00458 arachidonate 12-lipoxygenase [EC:1.13.11.31]
CL5757.Contig7_All	3064	11.58	3.46	-1.74279	0.810188	Down	gi|47085777|ref|NP_998225.1|/0/[3-methyl-2-oxobutanoate dehydrogenase [lipoamide]] kinase, mitochondrial [Danio rerio] &gt;gi|30353802|gb|AAH51774.1| Branched chain alpha-ketoacid dehydrogenase kinase [Danio rerio] &gt;gi|182890892|gb|AAI65694.1| Bckdk protein [Danio rerio]	biological_process:GO:0016310//phosphorylation;molecular_function:GO:0005524//ATP binding;GO:0016301//kinase activity;	dre:282677/0.0/bckdk, cb233, wu:fa04g07, wu:fb80b08, zgc:55984; branched chain ketoacid dehydrogenase kinase (EC:2.7.11.4); K00905 [3-methyl-2-oxobutanoate dehydrogenase (acetyl-transferring)] kinase [EC:2.7.11.4]
Unigene44970_All	790	1.23333	0.01	-6.94642	0.867334	Down	gi|25005112|gb|AAN71006.1|AF515276_1/3.11476e-93/plasminogen precursor [Danio rerio]	biological_process:GO:0006508//proteolysis;molecular_function:GO:0004252//serine-type endopeptidase activity;	dre:322691/5e-94/plg, wu:fb70e09; plasminogen (EC:3.4.21.7); K01315 plasminogen [EC:3.4.21.7]; K05719 integrin beta 1; K06464 integrin beta 2; K06493 integrin beta 3
Unigene72702_All	245	0.99	0.01	-6.62936	0.823789	Down	NA	NA	NA
CL11943.Contig3_All	1455	4.16	56.4067	3.76121	0.862108	Up	gi|372292220|gb|AEX91933.1|/2.53434e-150/apolipoprotein E [Carassius auratus]	NA	dre:30314/1e-132/apoeb, apoe, cb82, fa96d02, hm:zeh1311, wu:fa03d06, wu:fa96d02, wu:fa97a11, wu:fc95h12, wu:fj54e06; apolipoprotein Eb; K04524 apolipoprotein E
Unigene57739_All	260	0.01	0.95	6.56986	0.814506	Up	gi|658858513|ref|XP_008411960.1|/8.67474e-06/PREDICTED: protein FAM19A2-like isoform X2 [Poecilia reticulata]	NA	NA
Unigene20427_All	2582	11.8233	34.8067	1.55773	0.801896	Up	gi|688561110|ref|XP_009300812.1|/4.53406e-162/PREDICTED: peptidyl-prolyl cis-trans isomerase FKBP5 isoform X2 [Danio rerio]	biological_process:GO:0006457//protein folding;GO:0000413//protein peptidyl-prolyl isomerization;cellular_component:GO:0016020//membrane;molecular_function:GO:0003755//peptidyl-prolyl cis-trans isomerase activity;GO:0005528//FK506 binding;	dre:368924/7e-163/fkbp5, si:zc263a23.8, wu:fc31g11, wu:fl87b03, zgc:64082; FK506 binding protein 5 (EC:5.2.1.8); K09571 FK506-binding protein 4/5 [EC:5.2.1.8]
Unigene58823_All	200	0.01	1.09333	6.77259	0.843892	Up	gi|339258008|ref|XP_003369190.1|/1.48646e-13/putative integrase core domain protein [Trichinella spiralis] &gt;gi|316966620|gb|EFV51170.1| putative integrase core domain protein [Trichinella spiralis]	NA	NA
Unigene55079_All	204	0.01	1.55333	7.27922	0.904421	Up	NA	NA	NA
Unigene58090_All	250	0.01	1.35333	7.08037	0.88343	Up	NA	NA	NA
Unigene86015_All	946	2.14667	0.01	-7.74595	0.939871	Down	gi|113679170|ref|NP_001038856.1|/2.29794e-78/protein phosphatase 1 regulatory subunit 35 [Danio rerio] &gt;gi|123885751|sp|Q0P427.1|PPR35_DANRE RecName: Full=Protein phosphatase 1 regulatory subunit 35 [Danio rerio] &gt;gi|112418768|gb|AAI22313.1| Zgc:153512 [Danio rerio]	biological_process:GO:0010923//negative regulation of phosphatase activity;molecular_function:GO:0019902//phosphatase binding;	dre:751676/4e-79/ppp1r35, zgc:153512; protein phosphatase 1, regulatory subunit 35; K17574 protein phosphatase 1 regulatory subunit 35
Unigene11678_All	311	0.01	1.13333	6.82443	0.851285	Up	NA	NA	NA
Unigene51617_All	203	0.01	1.03667	6.69581	0.834274	Up	NA	NA	NA
Unigene47197_All	224	1.11	0.01	-6.79442	0.847653	Down	NA	NA	NA
CL16427.Contig25_All	1208	0.01	2.03	7.66534	0.934687	Up	NA	NA	NA
Unigene54094_All	208	0.01	0.986667	6.62449	0.823085	Up	NA	NA	NA
Unigene53293_All	384	0.01	1.10667	6.79008	0.847653	Up	NA	NA	NA
CL15723.Contig1_All	267	0.01	1.18667	6.89077	0.861272	Up	gi|125839661|ref|XP_001335931.1|/1.77958e-35/PREDICTED: protein FAM171A1 [Danio rerio]	NA	NA
Unigene54736_All	215	0.01	0.926667	6.53398	0.809117	Up	NA	NA	NA
Unigene71041_All	243	0.01	1.07	6.74147	0.840147	Up	NA	NA	NA
Unigene41484_All	424	1.20333	0.01	-6.91089	0.862768	Down	NA	NA	NA
Unigene56416_All	215	0.01	0.916667	6.51833	0.807333	Up	NA	NA	NA
Unigene53714_All	491	0.01	1.85667	7.53657	0.926079	Up	gi|528477209|ref|XP_003198382.2|/5.42571e-46/PREDICTED: uncharacterized protein LOC100537066 [Danio rerio]	NA	xma:102216944/6e-24/uncharacterized LOC102216944; K19382 tectonic-1/3
Unigene24940_All	269	0.01	1.17667	6.87856	0.859632	Up	NA	NA	NA
Unigene108677_All	295	0.01	1.23667	6.95031	0.868786	Up	NA	NA	NA
CL16106.Contig2_All	360	0.176667	2.1	3.57129	0.800594	Up	gi|597786577|ref|XP_007256747.1|/7.26551e-13/PREDICTED: msx2-interacting protein-like isoform X5 [Astyanax mexicanus]	NA	NA
Unigene48339_All	213	1.38	0.01	-7.10852	0.88705	Down	NA	NA	NA
Unigene86834_All	585	1.08667	0.01	-6.76377	0.84336	Down	gi|51011117|ref|NP_001003514.1|/1.7934e-75/cut-like homeobox 1b [Danio rerio] &gt;gi|50369124|gb|AAH75748.1| Cut-like 1 (Drosophila) [Danio rerio]	biological_process:GO:0006891//intra-Golgi vesicle-mediated transport;cellular_component:GO:0030173//integral component of Golgi membrane;	dre:445120/3e-76/cux1b, cutl1, id:ibd1033, zgc:86612; cut-like homeobox 1b; K09313 homeobox protein cut-like
Unigene43163_All	365	0.01	1.37	7.09803	0.885874	Up	NA	NA	NA
Unigene33975_All	239	1.01	0.01	-6.65821	0.828076	Down	NA	NA	NA
Unigene13196_All	1209	0.566667	3.43	2.59764	0.814538	Up	gi|548363181|ref|XP_005731507.1|/0/PREDICTED: unconventional myosin-IXa-like isoform X9 [Pundamilia nyererei]	NA	mze:101468913/0.0/unconventional myosin-IXa-like; K10360 myosin IX
Unigene87791_All	478	0.01	1.01667	6.6677	0.830138	Up	NA	NA	NA
Unigene53628_All	304	0.01	1.17	6.87036	0.858035	Up	NA	NA	NA
Unigene70703_All	209	0.01	0.993333	6.63421	0.823789	Up	gi|542255002|ref|XP_005463193.1|/1.2905e-17/PREDICTED: uncharacterized protein LOC102077769 [Oreochromis niloticus]	NA	NA
Unigene8949_All	354	0.01	1.26	6.97728	0.871549	Up	gi|425936244|sp|E7FAM5.1|LIN41_DANRE/1.27112e-57/RecName: Full=E3 ubiquitin-protein ligase TRIM71; AltName: Full=Protein lin-41 homolog; AltName: Full=Tripartite motif-containing protein 71 [Danio rerio]	NA	dre:561754/2e-58/trim71, cb205, fb93a12, lin41, sb:cb205, wu:fb93a12; tripartite motif containing 71, E3 ubiquitin protein ligase (EC:6.3.2.-); K12035 tripartite motif-containing protein 71 [EC:2.3.2.27]
Unigene43061_All	260	0.01	0.936667	6.54946	0.812197	Up	NA	NA	NA
Unigene74842_All	246	1.11	0.01	-6.79442	0.847653	Down	NA	NA	NA
Unigene12578_All	1325	12.8133	79.3867	2.63125	0.848949	Up	gi|528504300|ref|XP_005158243.1|/3.50868e-71/PREDICTED: uncharacterized protein LOC101883708 [Danio rerio]	NA	NA
Unigene59209_All	200	0.01	1.09333	6.77259	0.843892	Up	NA	NA	NA
Unigene43639_All	254	0.01	0.98	6.61471	0.821496	Up	gi|688558867|ref|XP_009300448.1|/9.2682e-24/PREDICTED: coiled-coil domain-containing protein 14 [Danio rerio]	NA	dre:562752/1e-24/ccdc14; coiled-coil domain containing 14; K16541 coiled-coil domain-containing protein 14
CL11903.Contig1_All	7386	0.01	4.96	8.9542	0.981228	Up	NA	NA	NA
CL6217.Contig2_All	472	0.01	1.15667	6.85383	0.855842	Up	gi|326675423|ref|XP_002665181.2|/3.5068e-23/PREDICTED: fibronectin type III domain-containing protein 4-like [Danio rerio]	NA	NA
Unigene91769_All	677	0.916667	0.01	-6.51833	0.807333	Down	gi|41053495|ref|NP_956997.1|/5.62427e-60/Golgi reassembly-stacking protein 2 [Danio rerio] &gt;gi|37590323|gb|AAH59447.1| Golgi reassembly stacking protein 2 [Danio rerio] &gt;gi|37681819|gb|AAQ97787.1| golgi reassembly stacking protein 2, 55kDa [Danio rerio]	NA	oas:101113126/3e-10/formin-2-like; K02184 formin 2
Unigene103544_All	261	0.01	1.34333	7.06967	0.882194	Up	NA	NA	NA
CL1561.Contig3_All	584	1.71	6.48667	1.92348	0.809724	Up	gi|125816900|ref|XP_001339307.1|/5.01363e-23/PREDICTED: C-X-C motif chemokine 11 [Danio rerio]	NA	dre:798892/9e-24/cxcl11.1, cxcl11l; chemokine (C-X-C motif) ligand 11, duplicate 1; K12672 C-X-C motif chemokine 11
CL7872.Contig1_All	680	3.53333	0.776667	-2.18566	0.803291	Down	NA	NA	NA
CL2164.Contig19_All	1377	1.11333	8.9	2.99892	0.84492	Up	gi|50344894|ref|NP_001002119.1|/8.30225e-148/tropomyosin beta chain [Danio rerio] &gt;gi|47939440|gb|AAH71471.1| Zgc:86810 [Danio rerio] &gt;gi|157422768|gb|AAI53591.1| Zgc:86810 [Danio rerio]	cellular_component:GO:0005865//striated muscle thin filament;	dre:415209/1e-148/tpm2, cb836, fb68h02, tpm4l, wu:fb68h02, wu:fj63f03, zgc:86810; tropomyosin 2 (beta); K10374 tropomyosin 2
CL2508.Contig3_All	2755	2.93333	10.3867	1.82412	0.812921	Up	gi|41054085|ref|NP_956163.1|/9.26047e-137/insulin-induced gene 1 protein [Danio rerio] &gt;gi|82177146|sp|Q8AV61.1|INSI1_DANRE RecName: Full=Insulin-induced gene 1 protein; Short=INSIG-1 [Danio rerio] &gt;gi|23344037|gb|AAN28327.1| INSIG-1 membrane protein [Danio rerio] &gt;gi|28278849|gb|AAH45341.1| Insulin induced gene 1 [Danio rerio] &gt;gi|182890692|gb|AAI65115.1| Insig1 protein [Danio rerio]	biological_process:GO:0008203//cholesterol metabolic process;cellular_component:GO:0016021//integral component of membrane;GO:0005789//endoplasmic reticulum membrane;	NA
CL16255.Contig6_All	1784	0.01	2.05667	7.68416	0.935978	Up	gi|528482339|ref|XP_005166300.1|/0/PREDICTED: probable ATP-dependent RNA helicase DDX17 isoform X2 [Danio rerio]	NA	dre:556764/0.0/probable ATP-dependent RNA helicase DDX17; K13178 ATP-dependent RNA helicase DDX17 [EC:3.6.4.13]
Unigene41058_All	992	0.13	2.00333	3.94582	0.80337	Up	NA	NA	NA
Unigene54815_All	245	0.01	1.05667	6.72338	0.837677	Up	NA	NA	NA
Unigene39853_All	675	0.01	1.14	6.83289	0.852981	Up	gi|688573335|ref|XP_009303414.1|/1.86465e-31/PREDICTED: interaptin-like [Danio rerio]	NA	ola:101167860/2e-11/cenpf; centromere protein F, 350/400kDa; K11499 centromere protein F
CL7748.Contig4_All	765	0.183333	2.69333	3.87685	0.822171	Up	NA	NA	NA
CL1331.Contig11_All	3631	0.806667	10.8967	3.75577	0.855397	Up	gi|41054537|ref|NP_955912.1|/0/arachidonate 15-lipoxygenase [Danio rerio] &gt;gi|32451918|gb|AAH54621.1| Arachidonate 12-lipoxygenase [Danio rerio]	biological_process:GO:0006691//leukotriene metabolic process;GO:0055114//oxidation-reduction process;cellular_component:GO:0005634//nucleus;molecular_function:GO:0004052//arachidonate 12-lipoxygenase activity;GO:0005506//iron ion binding;GO:0016165//linoleate 13S-lipoxygenase activity;	dre:322732/0.0/alox12, wu:fb72a11, zgc:64120; arachidonate 12-lipoxygenase (EC:1.13.11.31); K00458 arachidonate 12-lipoxygenase [EC:1.13.11.31]
Unigene53471_All	328	0.01	1.02667	6.68182	0.831608	Up	NA	NA	NA
CL7571.Contig5_All	1021	1.86333	0.01	-7.54174	0.926079	Down	gi|597737283|ref|XP_007230881.1|/1.88778e-36/PREDICTED: zinc finger protein 706-like [Astyanax mexicanus]	cellular_component:GO:0005622//intracellular;molecular_function:GO:0008270//zinc ion binding;	NA
CL16674.Contig3_All	1401	84.71	27.0567	-1.64655	0.813616	Down	gi|407317381|gb|AFU07734.1|/0/viperin [Cyprinus carpio]	biological_process:GO:0051607//defense response to virus;GO:0045087//innate immune response;cellular_component:GO:0005811//lipid particle;GO:0005789//endoplasmic reticulum membrane;molecular_function:GO:0046872//metal ion binding;GO:0051539//4 iron, 4 sulfur cluster binding;GO:0003824//catalytic activity;	dre:570456/3e-180/rsad2, si:ch211-276e8.2, vig1, zgc:112342; radical S-adenosyl methionine domain containing 2; K15045 radical S-adenosyl methionine domain-containing protein 2
Unigene46217_All	651	1.04667	0.01	-6.70966	0.836315	Down	gi|206598076|gb|ACI15897.1|/7.24797e-70/apolipoprotein M [Hemibarbus mylodon]	NA	dre:569714/3e-64/apom, fb62d12, wu:fb62d12; apolipoprotein M; K17308 alpha-1-acid glycoprotein 1
Unigene2199_All	285	6.02667	1.31	-2.20179	0.820935	Down	NA	NA	NA
CL2502.Contig4_All	308	0.01	1.60333	7.32493	0.908804	Up	gi|326467047|gb|ADZ75460.1|/3.84737e-46/leptin receptor long isoform [Carassius carassius]	biological_process:GO:0007399//nervous system development;GO:0043010//camera-type eye development;GO:0048839//inner ear development;	dre:567241/8e-30/lepr, obr; leptin receptor; K05062 leptin receptor
Unigene49142_All	251	0.92	0.01	-6.52356	0.807333	Down	NA	NA	NA
Unigene13637_All	1615	2.69	0.01	-8.07146	0.956567	Down	gi|723586557|dbj|BAP90357.1|/0/warm temperature acclimation related 65 kDa protein-2 [Carassius carassius]	biological_process:GO:0006810//transport;GO:0042221//response to chemical;cellular_component:GO:0005576//extracellular region;molecular_function:GO:0046872//metal ion binding;	dre:327588/0.0/hpx, wu:fi17f11, wu:fi19a10; hemopexin (EC:3.2.1.35); K18977 hemopexin [EC:3.2.1.35]
Unigene47856_All	253	1.28667	0.01	-7.00749	0.875728	Down	NA	NA	NA
Unigene58662_All	214	0.01	0.926667	6.53398	0.809117	Up	NA	NA	NA
CL4981.Contig6_All	229	0.01	1.61	7.33092	0.90959	Up	gi|688612066|ref|XP_009295238.1|/6.74909e-38/PREDICTED: E3 ubiquitin-protein ligase HUWE1 isoform X6 [Danio rerio]	NA	dre:559439/9e-39/huwe1, si:dkey-242a8.2; HECT, UBA and WWE domain containing 1; K10592 E3 ubiquitin-protein ligase HUWE1 [EC:2.3.2.26]
Unigene25696_All	605	0.01	0.903333	6.49719	0.802533	Up	NA	NA	NA
Unigene44996_All	215	0.996667	0.01	-6.63904	0.825994	Down	NA	NA	NA
Unigene3234_All	415	1.22667	0.01	-6.9386	0.867334	Down	gi|688580002|ref|XP_009304977.1|/8.4318e-41/PREDICTED: tumor necrosis factor receptor superfamily member 17 [Danio rerio]	NA	dre:103911910/1e-41/tnfrsf17; tumor necrosis factor receptor superfamily, member 17; K05153 tumor necrosis factor receptor superfamily member 17
Unigene48245_All	238	1.09333	0.01	-6.77259	0.843892	Down	NA	NA	NA
Unigene49048_All	206	1.48333	0.01	-7.2127	0.89775	Down	NA	NA	NA
Unigene25975_All	303	1.09333	0.01	-6.77259	0.843892	Down	gi|189529649|ref|XP_700985.3|/2.05942e-31/PREDICTED: tumor necrosis factor receptor superfamily member 16 [Danio rerio]	NA	dre:572204/3e-32/nradd, ngfr, wu:fb38c02, wu:fc10h01; neurotrophin receptor associated death domain; K02583 nerve growth factor receptor (TNFR superfamily member 16)
CL9176.Contig5_All	1426	78.3333	224.857	1.52131	0.800677	Up	gi|528479736|ref|XP_005165325.1|/0/PREDICTED: cathepsin L1 isoform X1 [Danio rerio]	biological_process:GO:0006508//proteolysis;molecular_function:GO:0008234//cysteine-type peptidase activity;	dre:321453/0.0/ctsla, ctsl1a, hm:zeh1631, ik:tdsubc_2d2, ik:tdsubc_2f10, sb:cb143, wu:fb70e06, wu:fi15c08, xx:tdsubc_2d2, xx:tdsubc_2f10; cathepsin La (EC:3.4.22.15); K01365 cathepsin L [EC:3.4.22.15]
Unigene54081_All	203	0.01	1.05	6.71425	0.836315	Up	NA	NA	NA
Unigene63301_All	206	1.09667	0.01	-6.77698	0.845847	Down	NA	NA	NA
Unigene40415_All	208	1.71667	0.01	-7.42347	0.91735	Down	NA	NA	NA
Unigene66149_All	251	0.92	0.01	-6.52356	0.807333	Down	NA	NA	NA
CL10862.Contig1_All	3587	0.01	1.06	6.72792	0.838174	Up	gi|553832073|gb|AGY61442.1|/1.98514e-41/50S ribosomal protein L16 [Lotharella sp. CCMP622]	biological_process:GO:0006412//translation;cellular_component:GO:0005840//ribosome;GO:0005739//mitochondrion;GO:0009507//chloroplast;molecular_function:GO:0003735//structural constituent of ribosome;GO:0019843//rRNA binding;	aqu:100636621/3e-25/30S ribosomal protein S11, chloroplastic-like; K02948 small subunit ribosomal protein S11
CL11314.Contig1_All	244	1.39	0.01	-7.11894	0.888245	Down	NA	NA	NA
Unigene105794_All	241	0.01	1.10333	6.78572	0.845847	Up	NA	NA	NA
Unigene45625_All	206	1.48333	0.01	-7.2127	0.89775	Down	NA	NA	NA
Unigene78257_All	209	0.01	1.46333	7.19311	0.895677	Up	NA	NA	NA
Unigene47354_All	226	1.09	0.01	-6.76818	0.843892	Down	NA	NA	NA
Unigene57887_All	217	0.01	0.916667	6.51833	0.807333	Up	gi|688575629|ref|XP_009298840.1|/3.72088e-25/PREDICTED: huntingtin-interacting protein 1-related protein isoform X2 [Danio rerio]	NA	crg:105343300/5e-08/huntingtin-interacting protein 1-like; K04559 huntingtin interacting protein 1
CL15703.Contig1_All	284	1.85667	0.01	-7.53657	0.926079	Down	NA	NA	NA
Unigene66537_All	216	0.01	1.36	7.08746	0.884625	Up	NA	NA	NA
Unigene45181_All	264	0.963333	0.01	-6.58996	0.816923	Down	NA	NA	NA
Unigene48983_All	257	0.94	0.01	-6.55459	0.812197	Down	NA	NA	NA
CL11805.Contig2_All	223	1.12	0.01	-6.80735	0.849525	Down	NA	NA	NA
Unigene85591_All	317	0.01	1.30333	7.02606	0.87707	Up	gi|597798368|ref|XP_007260731.1|/4.98848e-46/PREDICTED: ubiquitin carboxyl-terminal hydrolase 24 [Astyanax mexicanus]	NA	dre:325631/2e-46/usp24, wu:fc94c01, wu:fm69d03; ubiquitin specific peptidase 24; K11840 ubiquitin carboxyl-terminal hydrolase 9/24 [EC:3.4.19.12]
CL15523.Contig2_All	325	0.01	1.03667	6.69581	0.834274	Up	NA	NA	NA
Unigene46385_All	245	1.24	0.01	-6.9542	0.868786	Down	NA	NA	NA
Unigene53730_All	524	0.01	0.896667	6.4865	0.802533	Up	NA	NA	NA
Unigene37100_All	552	0.923333	0.01	-6.52878	0.807333	Down	gi|688607803|ref|XP_001342478.4|/9.10543e-26/PREDICTED: uncharacterized protein LOC100002776 [Danio rerio]	NA	NA
Unigene46558_All	212	0.01	1.43333	7.16323	0.892591	Up	NA	NA	NA
Unigene2974_All	225	0.01	1.68	7.39232	0.914733	Up	NA	NA	NA
Unigene63678_All	400	1.55	0.01	-7.27612	0.904421	Down	gi|584022955|ref|XP_006806128.1|/1.58181e-27/PREDICTED: tyrosine-protein kinase Tec-like [Neolamprologus brichardi]	NA	xma:102229185/8e-28/tyrosine-protein kinase Tec-like; K07364 tyrosine-protein kinase Tec [EC:2.7.10.2]
CL7856.Contig3_All	378	0.01	0.983333	6.61961	0.821496	Up	gi|688563294|ref|XP_009301235.1|/1.76489e-22/PREDICTED: leucine-rich repeat-containing protein 28 isoform X5 [Danio rerio]	NA	NA
Unigene95106_All	247	1.01333	0.01	-6.66297	0.828076	Down	NA	NA	NA
Unigene38838_All	203	0.01	1.05	6.71425	0.836315	Up	NA	NA	NA
Unigene40117_All	206	0.01	1.02667	6.68182	0.831608	Up	gi|326665130|ref|XP_001922619.3|/8.93632e-27/PREDICTED: WD repeat-containing protein 47 [Danio rerio]	NA	NA
Unigene56181_All	207	0.01	1.49	7.21917	0.898673	Up	gi|573895988|ref|XP_006635736.1|/5.99462e-15/PREDICTED: beta-Ala-His dipeptidase-like [Lepisosteus oculatus]	biological_process:GO:0008152//metabolic process;molecular_function:GO:0016787//hydrolase activity;	amj:102563504/2e-13/CNDP1; carnosine dipeptidase 1 (metallopeptidase M20 family); K05604 beta-Ala-His dipeptidase [EC:3.4.13.20]
Unigene71696_All	202	1.14667	0.01	-6.8413	0.854165	Down	gi|688606331|ref|XP_009293868.1|/5.45887e-08/PREDICTED: dachshund homolog 2 isoform X2 [Danio rerio]	NA	NA
Unigene45612_All	234	1.23667	0.01	-6.95031	0.868786	Down	NA	NA	NA
CL13081.Contig3_All	1182	0.723333	16.13	4.47894	0.87064	Up	gi|6729200|dbj|BAA89704.1|/5.74779e-91/myosin regulatory light chain [Cyprinus carpio] &gt;gi|6729202|dbj|BAA89705.1| myosin regulatory light chain [Cyprinus carpio]	molecular_function:GO:0005509//calcium ion binding;	dre:30429/2e-89/mylpfa, cb46, mlc2f, mylz2, sb:cb46; myosin light chain, phosphorylatable, fast skeletal muscle a; K12758 fast skeletal myosin light chain 2
CL6312.Contig10_All	247	1.07	0.01	-6.74147	0.840147	Down	gi|688536684|ref|XP_009296751.1|/9.31113e-24/PREDICTED: coiled-coil and C2 domain-containing protein 1B isoform X3 [Danio rerio]	NA	dre:563720/1e-24/cc2d1b, fb71c02, si:ch211-57g18.1, wu:fb71c02; coiled-coil and C2 domain containing 1B; K18260 coiled-coil and C2 domain-containing protein 1
Unigene56911_All	213	0.01	1.4	7.12928	0.889268	Up	NA	NA	NA
CL13168.Contig2_All	2938	21.9067	6.28667	-1.801	0.817734	Down	gi|528496270|ref|XP_003199670.2|/0/PREDICTED: uncharacterized protein LOC100538338 [Danio rerio]	NA	lcm:102351451/6e-31/uromodulin-like; K18274 uromodulin
Unigene58440_All	221	0.01	1.32	7.04439	0.879555	Up	NA	NA	NA
Unigene13698_All	517	0.01	1.52333	7.25109	0.901611	Up	NA	NA	NA
CL771.Contig8_All	1654	7.19	2.05	-1.81037	0.806919	Down	gi|47086361|ref|NP_998003.1|/0/B-cell linker protein [Danio rerio] &gt;gi|21700297|gb|AAM75808.1|AF388205_1 Blnk [Danio rerio]	NA	dre:405764/0.0/blnk; B-cell linker; K07371 B-cell linker protein
Unigene91487_All	1325	15.13	51.54	1.76828	0.819072	Up	gi|189522073|ref|XP_689109.3|/3.37779e-88/PREDICTED: lymphatic vessel endothelial hyaluronic acid receptor 1 [Danio rerio]	NA	dre:560618/5e-89/lyve1a, hm:zeh0104, si:dkeyp-104h2.3, zeh0104; lymphatic vessel endothelial hyaluronic receptor 1a; K19012 lymphatic vessel endothelial hyaluronan receptor 1
Unigene48558_All	304	0.916667	0.01	-6.51833	0.807333	Down	gi|688533177|ref|XP_009290667.1|/3.8656e-38/PREDICTED: uncharacterized protein LOC100333395 [Danio rerio]	NA	xma:102229194/6e-22/elongation factor Tu GTP-binding domain-containing protein 1-like; K14536 ribosome assembly protein 1 [EC:3.6.5.-]
Unigene54903_All	282	0.01	1.07333	6.74595	0.840147	Up	NA	NA	NA
Unigene2604_All	248	0.01	1.38	7.10852	0.88705	Up	NA	NA	NA
Unigene44218_All	739	4.02333	0.356667	-3.49574	0.834698	Down	gi|528938115|ref|XP_005202076.1|/5.20164e-84/PREDICTED: splicing factor U2AF 35 kDa subunit isoform X3 [Bos taurus]	NA	clv:102086286/7e-84/U2AF1; U2 small nuclear RNA auxiliary factor 1; K12836 splicing factor U2AF 35 kDa subunit
Unigene61895_All	366	0.18	5.08	4.81876	0.86631	Up	NA	NA	NA
Unigene76126_All	335	0.2	2.36667	3.56478	0.809546	Up	NA	NA	NA
Unigene45277_All	206	1.09667	0.01	-6.77698	0.845847	Down	NA	NA	NA
Unigene43426_All	212	1.02667	0.01	-6.68182	0.831608	Down	NA	NA	NA
Unigene28879_All	248	1.45333	0.01	-7.18322	0.894755	Down	NA	NA	NA
Unigene242_All	331	0.01	1.01333	6.66297	0.828076	Up	gi|551493861|ref|XP_005798497.1|/9.40009e-16/PREDICTED: zinc finger protein Xfin-like [Xiphophorus maculatus]	NA	xma:102217504/1e-16/zinc finger protein Xfin-like; K09228 KRAB domain-containing zinc finger protein
Unigene99223_All	210	0.01	1.47333	7.20294	0.896709	Up	gi|688550327|ref|XP_009298961.1|/7.31094e-21/PREDICTED: NACHT, LRR and PYD domains-containing protein 12-like, partial [Danio rerio]	NA	mze:101478395/4e-15/tripartite motif-containing protein 16-like; K12006 tripartite motif-containing protein 16
CL721.Contig33_All	4110	2.94	9.78667	1.735	0.808186	Up	gi|499049296|ref|XP_004575186.1|/0/PREDICTED: mucin-2-like [Maylandia zebra]	NA	fab:101821326/0.0/MUC2; mucin 2, oligomeric mucus/gel-forming; K10955 intestinal mucin-2
Unigene63977_All	217	0.01	1.34667	7.07325	0.883038	Up	NA	NA	NA
Unigene10983_All	249	0.903333	0.01	-6.49719	0.802533	Down	NA	NA	NA
Unigene42330_All	308	1.15667	0.01	-6.85383	0.855842	Down	gi|688607803|ref|XP_001342478.4|/2.60472e-10/PREDICTED: uncharacterized protein LOC100002776 [Danio rerio]	NA	NA
Unigene19077_All	346	0.01	1.12333	6.81164	0.849525	Up	NA	NA	NA
Unigene14838_All	270	0.01	1.75	7.45121	0.919434	Up	NA	NA	NA
Unigene54254_All	215	0.01	0.926667	6.53398	0.809117	Up	NA	NA	NA
Unigene27893_All	2812	40.6867	120.65	1.5682	0.805189	Up	gi|528482862|ref|XP_005166078.1|/0/PREDICTED: peptidyl-prolyl cis-trans isomerase FKBP5 isoform X1 [Danio rerio]	biological_process:GO:0006457//protein folding;GO:0000413//protein peptidyl-prolyl isomerization;cellular_component:GO:0016020//membrane;molecular_function:GO:0003755//peptidyl-prolyl cis-trans isomerase activity;GO:0005528//FK506 binding;	dre:368924/0.0/fkbp5, si:zc263a23.8, wu:fc31g11, wu:fl87b03, zgc:64082; FK506 binding protein 5 (EC:5.2.1.8); K09571 FK506-binding protein 4/5 [EC:5.2.1.8]
Unigene59389_All	298	0.01	0.98	6.61471	0.821496	Up	NA	NA	NA
CL14513.Contig1_All	741	4.39	0.983333	-2.15847	0.811014	Down	NA	NA	NA
Unigene84537_All	239	0.01	2.59667	8.02052	0.954269	Up	NA	NA	NA
Unigene75279_All	208	0.01	1.98333	7.63178	0.932272	Up	NA	NA	NA
Unigene47753_All	290	0.996667	0.01	-6.63904	0.825994	Down	NA	NA	NA
Unigene102506_All	454	0.01	1.02	6.67243	0.830138	Up	gi|688584218|ref|XP_009305917.1|/9.72954e-13/PREDICTED: uncharacterized protein LOC103912048 [Danio rerio]	NA	NA
CL9989.Contig3_All	1573	28.96	9.04333	-1.67914	0.813098	Down	gi|723047743|gb|AIX47774.1|/4.60668e-169/retinol dehydrogenase 13 [Cyprinus carpio]	NA	tru:101078532/1e-107/retinol dehydrogenase 13-like; K11161 retinol dehydrogenase 13 [EC:1.1.1.300]
Unigene27709_All	375	0.01	1.14667	6.8413	0.854165	Up	NA	NA	NA
CL8480.Contig1_All	223	0.01	1.28	7	0.874337	Up	NA	NA	NA
CL10711.Contig1_All	255	1.65667	0.01	-7.37214	0.913156	Down	gi|315138992|ref|NP_001186705.1|/2.35689e-27/kinesin family member 5A [Danio rerio]	NA	dre:566086/3e-28/kif5aa, kif5a, si:ch211-166e11.4, wu:fj61a10; kinesin family member 5A, a; K10396 kinesin family member 5
Unigene54841_All	311	0.01	0.9	6.49185	0.802533	Up	NA	NA	NA
CL5686.Contig6_All	211	0.01	1.44333	7.17326	0.893651	Up	NA	NA	NA
Unigene99016_All	371	1.44667	0.01	-7.17659	0.894755	Down	NA	NA	NA
CL14007.Contig1_All	718	0.896667	0.01	-6.4865	0.802533	Down	gi|187608234|ref|NP_001119890.1|/2.17249e-108/protein KTI12 homolog [Danio rerio] &gt;gi|158957572|sp|Q0P457.2|KTI12_DANRE RecName: Full=Protein KTI12 homolog [Danio rerio]	molecular_function:GO:0005524//ATP binding;	dre:751662/4e-109/kti12, si:dkey-77f17.5, zgc:153393; KTI12 chromatin associated homolog; K15456 protein KTI12
Unigene19030_All	307	1.35667	0.01	-7.08392	0.884304	Down	NA	NA	NA
CL11833.Contig6_All	3002	3.14333	12.21	1.9577	0.820674	Up	gi|528505842|ref|XP_005169886.1|/0/PREDICTED: zinc finger protein 395a isoform X1 [Danio rerio]	cellular_component:GO:0005622//intracellular;molecular_function:GO:0008270//zinc ion binding;	NA
Unigene41511_All	332	4.28333	1.00333	-2.09393	0.807884	Down	NA	NA	NA
Unigene46604_All	211	1.25	0.01	-6.96578	0.870179	Down	NA	NA	NA
Unigene44571_All	283	1.07333	0.01	-6.74595	0.840147	Down	NA	NA	NA
Unigene48113_All	210	1.89333	0.01	-7.56478	0.927643	Down	NA	NA	NA
Unigene23088_All	638	0.01	1.22	6.93074	0.865815	Up	NA	NA	dre:557526/8e-06/traf2b, fd14c07, si:dkey-170o10.1, wu:fd14c07; Tnf receptor-associated factor 2b; K03173 TNF receptor-associated factor 2 [EC:2.3.2.27]
CL4599.Contig3_All	247	3.16667	0.01	-8.30682	0.965775	Down	gi|688588013|ref|XP_009289980.1|/4.33523e-13/PREDICTED: tumor necrosis factor alpha-induced protein 2 isoform X1 [Danio rerio]	NA	NA
Unigene45890_All	211	0.94	0.01	-6.55459	0.812197	Down	NA	NA	NA
CL13532.Contig2_All	918	0.01	1.48667	7.21594	0.898673	Up	gi|66472416|ref|NP_001018504.1|/1.32354e-83/uncharacterized protein LOC553694 [Danio rerio] &gt;gi|63100909|gb|AAH95703.1| Zgc:112242 [Danio rerio]	cellular_component:GO:0005861//troponin complex;	tru:101068009/2e-72/troponin I, slow skeletal muscle-like; K10371 troponin I, slow skeletal muscle
Unigene84882_All	788	1.47667	6.86667	2.21727	0.823981	Up	gi|307344647|ref|NP_001182542.1|/5.13412e-96/multidrug resistance-associated protein 5 [Danio rerio] &gt;gi|306440179|gb|ADM87308.1| ATP-binding cassette sub-family C member 5 [Danio rerio]	biological_process:GO:0055085//transmembrane transport;cellular_component:GO:0016021//integral component of membrane;molecular_function:GO:0005524//ATP binding;GO:0042626//ATPase activity, coupled to transmembrane movement of substances;	dre:336147/8e-97/abcc5, fj51h02, si:ch1073-183g13.2, wu:fj51h02; ATP-binding cassette, sub-family C (CFTR/MRP), member 5; K05668 ATP-binding cassette, subfamily C (CFTR/MRP), member 5
Unigene57972_All	216	0.936667	0.01	-6.54946	0.812197	Down	NA	NA	NA
Unigene48302_All	225	1.22667	0.01	-6.9386	0.867334	Down	NA	NA	NA
CL8042.Contig52_All	294	0.01	1.24	6.9542	0.868786	Up	NA	NA	NA
CL14222.Contig2_All	211	0.01	0.956667	6.57994	0.816923	Up	gi|528511026|ref|XP_005170213.1|/1.43013e-08/PREDICTED: uncharacterized protein LOC101882959 [Danio rerio]	NA	NA
Unigene46329_All	204	0.896667	0.01	-6.4865	0.802533	Down	gi|194870120|ref|XP_001972591.1|/2.7971e-12/GG15605 [Drosophila erecta] &gt;gi|190654374|gb|EDV51617.1| GG15605 [Drosophila erecta]	NA	acs:100563509/1e-07/muc2; mucin 2, oligomeric mucus/gel-forming; K10955 intestinal mucin-2
CL5210.Contig5_All	1246	2.48333	21.45	3.11063	0.852203	Up	gi|528468211|ref|XP_005159966.1|/6.70187e-45/PREDICTED: hemogen isoform X2 [Danio rerio]	NA	NA
Unigene56947_All	210	0.01	0.966667	6.59495	0.818586	Up	NA	NA	NA
Unigene54186_All	211	0.01	0.963333	6.58996	0.816923	Up	NA	NA	NA
Unigene42324_All	280	0.01	1.63333	7.35168	0.911164	Up	gi|528488789|ref|XP_005167387.1|/1.8345e-35/PREDICTED: protein NLRC3 [Danio rerio] &gt;gi|688569380|ref|XP_009302564.1| PREDICTED: protein NLRC3 [Danio rerio] &gt;gi|688569383|ref|XP_009302565.1| PREDICTED: protein NLRC3 [Danio rerio]	NA	xma:102226521/3e-28/NACHT, LRR and PYD domains-containing protein 3-like; K12800 NACHT, LRR and PYD domains-containing protein 3
CL16397.Contig10_All	1815	12.65	2	-2.66107	0.84299	Down	gi|62955205|ref|NP_001017614.1|/1.36079e-74/rhomboid-related protein 4 [Danio rerio] &gt;gi|62204835|gb|AAH92835.1| Zgc:110266 [Danio rerio]	cellular_component:GO:0016021//integral component of membrane;molecular_function:GO:0004252//serine-type endopeptidase activity;	dre:550277/2e-75/rhbdd1, zgc:110266; rhomboid domain containing 1 (EC:3.4.21.105); K09651 rhomboid domain-containing protein 1 [EC:3.4.21.-]
Unigene46645_All	222	1.50333	0.01	-7.23202	0.899675	Down	NA	NA	NA
CL1865.Contig2_All	411	0.01	1.41667	7.14636	0.89158	Up	gi|528473914|ref|XP_001921020.3|/3.21247e-40/PREDICTED: rap guanine nucleotide exchange factor-like 1 [Danio rerio]	NA	gfr:102035122/1e-17/RAPGEF5; Rap guanine nucleotide exchange factor (GEF) 5; K08019 Rap guanine nucleotide exchange factor 5
CL732.Contig1_All	923	0.576667	10.5733	4.19655	0.861787	Up	gi|124430737|ref|NP_991137.2|/8.76262e-51/parvalbumin-7 [Danio rerio] &gt;gi|62511042|sp|Q804W2.3|PRV7_DANRE RecName: Full=Parvalbumin-7; AltName: Full=Parvalbumin alpha; AltName: Full=Parvalbumin-4a [Danio rerio] &gt;gi|49901183|gb|AAH76256.1| Parvalbumin 7 [Danio rerio] &gt;gi|94733410|emb|CAK10745.1| parvalbumin [Danio rerio] &gt;gi|156229916|gb|AAI52076.1| Pvalb7 protein [Danio rerio] &gt;gi|…	molecular_function:GO:0005509//calcium ion binding;	cmk:103175571/2e-10/calmodulin-like; K02183 calmodulin
CL4573.Contig3_All	205	0.94	0.01	-6.55459	0.812197	Down	NA	NA	NA
Unigene46820_All	203	1.58	0.01	-7.30378	0.907103	Down	NA	NA	NA
CL9381.Contig2_All	220	1.23667	0.01	-6.95031	0.868786	Down	NA	NA	NA
Unigene16989_All	446	0.01	1	6.64386	0.825994	Up	gi|326672328|ref|XP_688892.5|/1.40058e-40/PREDICTED: extracellular serine/threonine protein kinase FAM20C [Danio rerio]	NA	tsp:Tsp_02446/5e-06/NADPH--cytochrome P450 reductase; K00327 NADPH-ferrihemoprotein reductase [EC:1.6.2.4]
Unigene46593_All	207	1.3	0.01	-7.02237	0.87707	Down	NA	NA	NA
Unigene48542_All	210	1.05	0.01	-6.71425	0.836315	Down	NA	NA	NA
Unigene22735_All	440	0.01	1.02	6.67243	0.830138	Up	NA	NA	NA
Unigene48077_All	245	1.03	0.01	-6.6865	0.832194	Down	gi|724920543|ref|XP_010381467.1|/4.96005e-17/PREDICTED: serine/threonine-protein kinase SIK1 isoform X2 [Rhinopithecus roxellana]	NA	rro:104677993/7e-18/SIK1; salt-inducible kinase 1; K19008 serine/threonine-protein kinase SIK1 [EC:2.7.11.1]
Unigene55792_All	203	0.01	1.03667	6.69581	0.834274	Up	NA	NA	NA
Unigene24578_All	422	0.14	2.45333	4.13124	0.821163	Up	gi|688583213|ref|XP_009305693.1|/7.86881e-31/PREDICTED: WD repeat- and FYVE domain-containing protein 4 isoform X4 [Danio rerio]	NA	NA
Unigene59125_All	243	0.01	1.07667	6.75043	0.841959	Up	gi|551490992|ref|XP_005797068.1|/1.357e-06/PREDICTED: RNA-binding protein 5-like [Xiphophorus maculatus]	NA	xma:102221289/2e-07/RNA-binding protein 5-like; K13094 RNA-binding protein 5/10
Unigene46409_All	273	1.01667	0.01	-6.6677	0.830138	Down	gi|156406773|ref|XP_001641219.1|/1.97208e-18/predicted protein [Nematostella vectensis] &gt;gi|156228357|gb|EDO49156.1| predicted protein [Nematostella vectensis]	molecular_function:GO:0004601//peroxidase activity;	xla:496242/5e-19/gpx1, gshpx1; glutathione peroxidase 1 (EC:1.11.1.9); K00432 glutathione peroxidase [EC:1.11.1.9]
Unigene48563_All	245	2.04333	0.01	-7.67478	0.935153	Down	NA	NA	NA
CL16251.Contig3_All	247	0.736667	6.57667	3.15827	0.841761	Up	gi|528503296|ref|XP_001919985.2|/7.3435e-37/PREDICTED: tapasin-related protein-like [Danio rerio]	NA	NA
Unigene6727_All	468	0.01	1.05	6.71425	0.836315	Up	NA	NA	NA
Unigene47650_All	225	2.27	0.01	-7.82655	0.944401	Down	NA	NA	NA
Unigene40131_All	374	1.60333	0.01	-7.32493	0.908804	Down	NA	NA	NA
Unigene37482_All	3848	0.78	4.00667	2.36086	0.8149	Up	gi|597764727|ref|XP_007246278.1|/0/PREDICTED: A-kinase anchor protein 13-like [Astyanax mexicanus]	NA	tru:101062104/6e-175/akap13; A kinase (PRKA) anchor protein 13; K16529 A-kinase anchor protein 13
CL5210.Contig2_All	994	0.876667	14.28	4.02582	0.86151	Up	gi|68354658|ref|XP_705649.1|/5.94942e-72/PREDICTED: hemogen isoform X1 [Danio rerio]	NA	NA
CL8959.Contig6_All	324	1.38667	0.01	-7.11548	0.888245	Down	gi|688573896|ref|XP_009303524.1|/4.98621e-41/PREDICTED: dematin isoform X2 [Danio rerio]	NA	ocu:100342991/4e-22/MSI2; musashi RNA-binding protein 2; K14411 RNA-binding protein Musashi
CL230.Contig3_All	2321	1.25667	5.23667	2.05905	0.813015	Up	gi|688616529|ref|XP_009296187.1|/0/PREDICTED: homeodomain interacting protein kinase 3a isoform X2 [Danio rerio]	NA	dre:564413/0.0/hipk3a, si:dkey-21k24.2; homeodomain interacting protein kinase 3a; K08826 homeodomain interacting protein kinase [EC:2.7.11.1]
Unigene59615_All	208	0.01	1.50333	7.23202	0.899675	Up	NA	NA	NA
Unigene45321_All	209	1.53333	0.01	-7.26053	0.902589	Down	NA	NA	NA
Unigene49069_All	213	1.82667	0.01	-7.51307	0.924211	Down	NA	NA	NA
CL13002.Contig3_All	263	1.13667	0.01	-6.82867	0.852981	Down	NA	NA	NA
Unigene78322_All	222	0.01	1.28333	7.00375	0.874337	Up	gi|374088873|gb|AEY83562.1|/4.11438e-08/carbonic anhydrase 2 [Gymnocypris przewalskii] &gt;gi|374088875|gb|AEY83563.1| carbonic anhydrase 2 [Gymnocypris przewalskii ganzihonensis]	NA	dre:387526/2e-08/ca2, cb1082, wu:fb50f02, wu:fk91a02; carbonic anhydrase II (EC:4.2.1.1); K18245 carbonic anhydrase 2 [EC:4.2.1.1]
Unigene21080_All	329	1.43	0.01	-7.15987	0.892591	Down	NA	NA	NA
CL50.Contig49_All	222	0.926667	0.01	-6.53398	0.809117	Down	gi|688541485|ref|XP_009297482.1|/2.94157e-22/PREDICTED: zinc finger protein 664-like [Danio rerio]	NA	dre:100536422/7e-23/zinc finger protein 721-like; K09228 KRAB domain-containing zinc finger protein
Unigene71013_All	303	0.9	0.01	-6.49185	0.802533	Down	NA	NA	NA
CL6954.Contig2_All	1312	0.696667	3.95333	2.50453	0.817573	Up	gi|194272150|ref|NP_001123547.1|/1.82285e-96/uncharacterized protein LOC100000126 precursor [Danio rerio] &gt;gi|78191602|gb|ABB29996.1| V-FBPL precursor [Danio rerio]	NA	fch:102049632/2e-37/RECQL4; RecQ protein-like 4; K10730 ATP-dependent DNA helicase Q4 [EC:3.6.4.12]
Unigene9700_All	463	0.01	0.95	6.56986	0.814506	Up	gi|326676024|ref|XP_003200485.1|/3.37586e-58/PREDICTED: early endosome antigen 1 [Danio rerio]	NA	dre:562943/6e-59/eea1; early endosome antigen 1; K12478 early endosome antigen 1
CL3242.Contig3_All	277	2.98	0.556667	-2.42043	0.802887	Down	NA	NA	NA
Unigene53543_All	218	0.01	0.896667	6.4865	0.802533	Up	NA	NA	NA
CL804.Contig6_All	206	2.94667	0.506667	-2.53998	0.804958	Down	gi|688586132|ref|XP_009289535.1|/1.85902e-32/PREDICTED: neutral alpha-glucosidase AB [Danio rerio]	NA	dre:100334730/3e-33/ganab; neutral alpha-glucosidase AB; K05546 alpha 1,3-glucosidase [EC:3.2.1.84]
Unigene59473_All	219	0.01	0.9	6.49185	0.802533	Up	NA	NA	NA
Unigene49188_All	202	0.01	1.06	6.72792	0.838174	Up	NA	NA	NA
CL3420.Contig2_All	277	1.16333	0.01	-6.86212	0.85634	Down	NA	NA	NA
Unigene99725_All	200	0.01	1.07333	6.74595	0.840147	Up	NA	NA	NA
Unigene5841_All	912	0.01	1.57667	7.30073	0.907103	Up	gi|156629700|gb|ABU89560.1|/2.54978e-103/NOD-like receptor C [Danio rerio]	NA	dre:566782/5e-70/NACHT, LRR and PYD domains-containing protein 3-like; K12800 NACHT, LRR and PYD domains-containing protein 3
Unigene29744_All	332	0.01	1.2	6.90689	0.862768	Up	NA	NA	NA
Unigene34964_All	522	0.01	0.9	6.49185	0.802533	Up	gi|597764164|ref|XP_007246008.1|/2.13624e-20/PREDICTED: unconventional myosin-XVIIIa-like isoform X4 [Astyanax mexicanus]	NA	mze:101482622/5e-19/unconventional myosin-XVIIIa-like; K10362 myosin XVIII
Unigene47066_All	202	0.916667	0.01	-6.51833	0.807333	Down	NA	NA	NA
CL5013.Contig4_All	212	1.43333	0.01	-7.16323	0.892591	Down	gi|41054149|ref|NP_956132.1|/1.37569e-19/uncharacterized protein LOC327616 precursor [Danio rerio] &gt;gi|33416435|gb|AAH55654.1| Zgc:66432 [Danio rerio]	NA	NA
CL8069.Contig2_All	1258	0.54	38.76	6.16547	0.939719	Up	gi|656214615|ref|NP_001280631.1|/2.841e-75/uncharacterized protein LOC100302470 precursor [Danio rerio]	NA	NA
Unigene58085_All	277	0.01	1.12	6.80735	0.849525	Up	gi|528485229|ref|XP_005168979.1|/7.33333e-28/PREDICTED: semaphorin-4B [Danio rerio]	NA	mze:101477407/2e-09/semaphorin-4B-like; K06521 semaphorin 4; K06819 neuropilin 2; K06820 plexin A; K06821 plexin B
CL5313.Contig2_All	1366	0.733333	5.58	2.92772	0.835853	Up	gi|637330989|ref|XP_008114655.1|/3.13824e-06/PREDICTED: cytochrome c oxidase copper chaperone-like [Anolis carolinensis]	NA	acs:103279769/5e-07/cytochrome c oxidase copper chaperone-like; K02260 cytochrome c oxidase assembly protein subunit 17
Unigene56584_All	258	0.01	1.26667	6.98489	0.872581	Up	NA	NA	NA
CL7102.Contig3_All	2314	17.54	4.32	-2.02155	0.827727	Down	gi|669301765|gb|KFD45506.1|/5.69214e-68/hypothetical protein M513_13613 [Trichuris suis]	NA	dre:368893/4e-49/acin1a, acinus, acinusa, acinusl, ik:tdsubc_2g5, si:zc14a17.12, wu:fb04g06, wu:fb40f03, wu:fb68h03, wu:fb80f07, wu:fc12e10, xx:tdsubc_2g5; apoptotic chromatin condensation inducer 1a; K12875 apoptotic chromatin condensation inducer in the nucleus
CL5233.Contig1_All	1482	14.2667	66.2867	2.21607	0.838221	Up	gi|189522073|ref|XP_689109.3|/2.72937e-99/PREDICTED: lymphatic vessel endothelial hyaluronic acid receptor 1 [Danio rerio]	NA	dre:560618/4e-100/lyve1a, hm:zeh0104, si:dkeyp-104h2.3, zeh0104; lymphatic vessel endothelial hyaluronic receptor 1a; K19012 lymphatic vessel endothelial hyaluronan receptor 1
Unigene58062_All	214	0.01	0.943333	6.5597	0.812197	Up	NA	NA	NA
Unigene2741_All	530	0.01	1.57	7.29462	0.906174	Up	NA	NA	NA
Unigene45334_All	212	1.02667	0.01	-6.68182	0.831608	Down	NA	NA	NA
Unigene71192_All	236	1.91333	0.01	-7.57994	0.928734	Down	gi|688555529|ref|XP_009299858.1|/4.06667e-35/PREDICTED: phosphatidylinositol 4-phosphate 5-kinase-like protein 1 isoform X2 [Danio rerio]	NA	dre:100149843/6e-36/pip5kl1, si:dkey-205l20.4; phosphatidylinositol-4-phosphate 5-kinase-like 1; K13712 phosphatidylinositol-4-phosphate 5-kinase-like protein 1 [EC:2.7.1.68]
CL8422.Contig1_All	2322	0.53	5.96333	3.49205	0.844524	Up	gi|688547124|ref|XP_009298457.1|/0/PREDICTED: thymidine phosphorylase [Danio rerio]	biological_process:GO:0006213//pyrimidine nucleoside metabolic process;GO:0006206//pyrimidine nucleobase metabolic process;molecular_function:GO:0016154//pyrimidine-nucleoside phosphorylase activity;GO:0004645//phosphorylase activity;	dre:103910413/0.0/tymp; thymidine phosphorylase; K00758 thymidine phosphorylase [EC:2.4.2.4]
CL721.Contig19_All	8870	0.633333	7.67333	3.59882	0.850118	Up	gi|562873253|ref|XP_006164530.1|/0/PREDICTED: mucin-2-like [Tupaia chinensis]	biological_process:GO:0044267//cellular protein metabolic process;	tup:102470397/0.0/mucin-2-like; K10955 intestinal mucin-2
Unigene46072_All	226	1.33333	0.01	-7.05889	0.880907	Down	NA	NA	NA
Unigene45949_All	215	1.98333	0.01	-7.63178	0.932272	Down	NA	NA	NA
Unigene54231_All	204	0.01	1.55333	7.27922	0.904421	Up	gi|317418923|emb|CBN80961.1|/1.16983e-18/Retrovirus polyprotein [Dicentrarchus labrax]	NA	NA
Unigene21234_All	1294	1.82667	7.89667	2.11203	0.823255	Up	gi|50540056|ref|NP_001002493.1|/2.50636e-66/jun dimerization protein 2 [Danio rerio] &gt;gi|82200275|sp|Q6DGM8.1|JDP2_DANRE RecName: Full=Jun dimerization protein 2 [Danio rerio] &gt;gi|49903063|gb|AAH76313.1| Zgc:92851 [Danio rerio]	biological_process:GO:0006355//regulation of transcription, DNA-templated;cellular_component:GO:0005634//nucleus;molecular_function:GO:0043565//sequence-specific DNA binding;GO:0003700//sequence-specific DNA binding transcription factor activity;	dre:436766/4e-67/jdp2b, fk87c02, jdp2, wu:fk87c02, zgc:92851; Jun dimerization protein 2b; K09033 jun dimerization protein 2
CL158.Contig3_All	1865	2.98667	11	1.8809	0.816062	Up	gi|62204806|gb|AAH92696.1|/0/Urod protein, partial [Danio rerio]	biological_process:GO:0006783//heme biosynthetic process;cellular_component:GO:0005737//cytoplasm;molecular_function:GO:0004853//uroporphyrinogen decarboxylase activity;	dre:30617/0.0/urod, wu:fc43e09; uroporphyrinogen decarboxylase (EC:4.1.1.37); K01599 uroporphyrinogen decarboxylase [EC:4.1.1.37]
Unigene104615_All	214	0.913333	0.01	-6.51307	0.804867	Down	NA	NA	NA
Unigene51799_All	225	1.18	0.01	-6.88264	0.859632	Down	gi|688611748|ref|XP_005162238.2|/1.11786e-13/PREDICTED: tyrosine-protein phosphatase non-receptor type 22 isoform X2 [Danio rerio]	biological_process:GO:0006470//protein dephosphorylation;molecular_function:GO:0004725//protein tyrosine phosphatase activity;	dre:565606/2e-14/ptpn22, ptpn12, si:dkey-78k11.1; protein tyrosine phosphatase, non-receptor type 22 (EC:3.1.3.48); K18024 tyrosine-protein phosphatase non-receptor type 12/18/22 [EC:3.1.3.48]
Unigene54494_All	231	0.01	1.19333	6.89885	0.861272	Up	NA	NA	NA
CL994.Contig6_All	2871	3.25	16.56	2.34919	0.838427	Up	gi|116004501|ref|NP_001070611.1|/0/5&apos;-nucleotidase domain-containing protein 2 [Danio rerio] &gt;gi|115313335|gb|AAI24328.1| 5&apos;-nucleotidase domain containing 2 [Danio rerio]	molecular_function:GO:0046872//metal ion binding;	tca:655977/2e-50/cytosolic purine 5'-nucleotidase; K01081 5'-nucleotidase [EC:3.1.3.5]
CL13140.Contig2_All	998	0.01	0.9	6.49185	0.802533	Up	gi|94732791|emb|CAK04853.1|/1.76448e-156/novel protein containing an Acyl-CoA dehydrogenase, N-terminal and C-terminal domain [Danio rerio]	biological_process:GO:0055114//oxidation-reduction process;molecular_function:GO:0050660//flavin adenine dinucleotide binding;GO:0003995//acyl-CoA dehydrogenase activity;	dre:405871/3e-157/zgc:85777; K11731 citronellyl-CoA dehydrogenase [EC:1.3.99.-]
CL4815.Contig3_All	1624	0.76	3.92	2.36678	0.814302	Up	gi|33324363|gb|AAQ07962.1|/0/matrix metalloproteinase 13 [Danio rerio]	biological_process:GO:0006508//proteolysis;GO:0048246//macrophage chemotaxis;GO:0009790//embryo development;cellular_component:GO:0031012//extracellular matrix;molecular_function:GO:0004222//metalloendopeptidase activity;GO:0005509//calcium ion binding;GO:0008270//zinc ion binding;	mze:101478797/8e-164/collagenase 3-like; K07994 matrix metalloproteinase-13 (collagenase 3) [EC:3.4.24.-]
CL4203.Contig3_All	807	0.226667	3.13667	3.79059	0.828362	Up	gi|62955457|ref|NP_001017740.1|/9.7453e-82/Rieske domain-containing protein [Danio rerio] &gt;gi|62203429|gb|AAH93208.1| Zgc:112118 [Danio rerio]	biological_process:GO:0055114//oxidation-reduction process;molecular_function:GO:0051537//2 iron, 2 sulfur cluster binding;GO:0016491//oxidoreductase activity;	NA
CL14222.Contig1_All	579	0.01	0.956667	6.57994	0.816923	Up	gi|688565790|ref|XP_009301805.1|/1.08573e-20/PREDICTED: uncharacterized protein LOC101883836 [Danio rerio]	NA	NA
CL4983.Contig3_All	259	0.01	1.25667	6.97346	0.8712	Up	gi|528503142|ref|XP_002664841.2|/1.63599e-12/PREDICTED: probable serine/threonine-protein kinase DDB_G0281745 [Danio rerio]	NA	cmk:103187528/4e-06/pak6; p21 protein (Cdc42/Rac)-activated kinase 6; K05736 p21-activated kinase 7 [EC:2.7.11.1]
CL9841.Contig1_All	1154	2.99333	0.01	-8.22561	0.962669	Down	gi|67462262|gb|AAY67864.1|/2.65812e-93/leucine zipper and ICAT homologous domain protein [Danio rerio]	biological_process:GO:0030154//cell differentiation;GO:0007417//central nervous system development;molecular_function:GO:0008013//beta-catenin binding;	pale:102889327/9e-07/CTNNBIP1; catenin, beta interacting protein 1; K04493 Beta-catenin-interacting protein 1 (Inhibitor of beta-catenin and Tcf-4)
Unigene47319_All	201	1.38333	0.01	-7.11201	0.88705	Down	NA	NA	NA
Unigene59816_All	251	0.01	1.01667	6.6677	0.830138	Up	NA	NA	NA
Unigene36915_All	310	0.01	1.12667	6.81592	0.851285	Up	NA	NA	NA
Unigene44524_All	419	1.08333	0.01	-6.75933	0.841959	Down	NA	NA	NA
CL912.Contig5_All	1303	3.57667	66.2967	4.21225	0.868927	Up	gi|597765239|ref|XP_007246524.1|/0/PREDICTED: neuroblast differentiation-associated protein AHNAK-like isoform X2 [Astyanax mexicanus]	NA	api:100167295/3e-32/nesprin-1-like; K19326 nesprin-1
Unigene56046_All	215	0.01	0.936667	6.54946	0.812197	Up	NA	NA	NA
CL8862.Contig3_All	2579	2.33333	10.71	2.19849	0.829726	Up	gi|528501737|ref|XP_005157626.1|/3.85043e-176/PREDICTED: hydroxymethylbilane synthase, b isoform X1 [Danio rerio]	biological_process:GO:0018160//peptidyl-pyrromethane cofactor linkage;GO:0033014//tetrapyrrole biosynthetic process;molecular_function:GO:0004418//hydroxymethylbilane synthase activity;	dre:338290/3e-172/hmbsb, PBGD, hmbsl, id:ibd5004, im:7140060, zgc:110690; hydroxymethylbilane synthase, b; K01749 hydroxymethylbilane synthase [EC:2.5.1.61]
Unigene45162_All	221	0.936667	0.01	-6.54946	0.812197	Down	NA	NA	NA
Unigene2470_All	353	0.01	1.26333	6.98109	0.871549	Up	NA	NA	NA
Unigene48298_All	205	1.00333	0.01	-6.64866	0.825994	Down	gi|113195622|ref|NP_001037810.1|/2.61216e-10/uncharacterized protein LOC556374 precursor [Danio rerio] &gt;gi|134024893|gb|AAI35064.1| Si:dkey-102c8.3 [Danio rerio]	NA	NA
Unigene54766_All	719	0.01	1.82333	7.51043	0.923737	Up	gi|355755786|gb|EHH59533.1|/3.20325e-35/hypothetical protein EGM_09670, partial [Macaca fascicularis]	NA	hsa:55626/5e-23/AMBRA1, DCAF3, WDR94; autophagy/beclin-1 regulator 1; K17985 activating molecule in BECN1-regulated autophagy protein 1
CL2737.Contig26_All	2907	1.32667	0.01	-7.05166	0.880468	Down	gi|528510415|ref|XP_005159781.1|/5.18804e-170/PREDICTED: uncharacterized protein LOC100000125 isoform X2 [Danio rerio]	NA	ptg:102969865/2e-06/TCHH; trichohyalin; K18626 trichohyalin
Unigene57344_All	224	0.01	1.68	7.39232	0.914733	Up	NA	NA	NA
Unigene45824_All	227	1.32	0.01	-7.04439	0.879555	Down	NA	NA	NA
Unigene42287_All	320	0.01	1.07333	6.74595	0.840147	Up	NA	NA	NA
CL7656.Contig2_All	1442	20.8267	6.64667	-1.64773	0.809774	Down	gi|326678857|ref|XP_001342688.2|/1.48801e-94/PREDICTED: lysosome-associated membrane glycoprotein 3 [Danio rerio]	NA	tru:105418804/8e-59/lamp3; lysosomal-associated membrane protein 3; K06562 lysosomal-associated membrane protein 3
Unigene55029_All	255	0.01	1.62667	7.34577	0.911164	Up	NA	NA	NA
Unigene52499_All	225	1.22667	0.01	-6.9386	0.867334	Down	gi|50540442|ref|NP_001002687.1|/8.57732e-17/uncharacterized protein LOC572021 precursor [Danio rerio] &gt;gi|49900272|gb|AAH76538.1| Zgc:91849 [Danio rerio]	NA	apla:101800690/1e-07/IGSF3; immunoglobulin superfamily, member 3; K06522 immunoglobulin superfamily, member 2/3
CL7102.Contig13_All	1710	15.63	5.21	-1.58496	0.80199	Down	gi|568889540|ref|XP_006543779.1|/2.39318e-41/PREDICTED: trichohyalin-like [Mus musculus]	NA	myb:102250078/2e-29/trichohyalin-like; K18626 trichohyalin
Unigene32077_All	1246	0.283333	2.92667	3.36869	0.819638	Up	gi|597786575|ref|XP_007256746.1|/3.31519e-68/PREDICTED: msx2-interacting protein-like isoform X4 [Astyanax mexicanus]	NA	acs:100564121/2e-56/rbm15; RNA binding motif protein 15; K13190 RNA-binding protein 15
CL13130.Contig5_All	250	0.01	1.34333	7.06967	0.882194	Up	gi|18859115|ref|NP_571516.1|/4.2952e-45/neurogenic locus notch homolog protein 1 precursor [Danio rerio] &gt;gi|1171748|sp|P46530.1|NOTC1_DANRE RecName: Full=Neurogenic locus notch homolog protein 1; Short=Notch 1; Contains: RecName: Full=Notch 1 extracellular truncation; Short=NEXT; Contains: RecName: Full=Notch 1 intracellular domain; Short=NICD; Flags: Precursor [Danio rerio] &gt;gi|433867|emb…	biological_process:GO:0006355//regulation of transcription, DNA-templated;GO:0048259//regulation of receptor-mediated endocytosis;GO:0001840//neural plate development;GO:0048936//peripheral nervous system neuron axonogenesis;GO:0001756//somitogenesis;GO:0021531//spinal cord radial glial cell differentiation;GO:0021523//somatic motor neuron differentiation;GO:0042663//regulation of endodermal cell…	dre:30718/6e-46/notch1a, des, n1a, wu:fc01e02, wu:fc37a05; notch 1a; K02599 Notch
CL194.Contig3_All	1867	0.78	4.06667	2.3823	0.816075	Up	gi|688585552|ref|XP_009289402.1|/5.96566e-142/PREDICTED: muscleblind-like protein 3 isoform X2 [Danio rerio] &gt;gi|688585554|ref|XP_009289403.1| PREDICTED: muscleblind-like protein 3 isoform X2 [Danio rerio] &gt;gi|688585557|ref|XP_009289404.1| PREDICTED: muscleblind-like protein 3 isoform X2 [Danio rerio]	NA	dre:567027/9e-143/mbnl3, mbnl3a, mbnl3b, mbnl3c; muscleblind-like splicing regulator 3; K14943 muscleblind
CL8990.Contig2_All	368	0.01	1.01333	6.66297	0.828076	Up	gi|688597700|ref|XP_009292046.1|/6.75766e-22/PREDICTED: leucine-, glutamate- and lysine-rich protein 1 isoform X1 [Danio rerio]	NA	NA
CL9690.Contig3_All	3411	1.35	5.27667	1.96667	0.807352	Up	gi|339515652|ref|NP_001129727.2|/2.81677e-130/GTP cyclohydrolase 1 [Danio rerio]	NA	dre:100192219/4e-131/gch1, gch1a, wu:fc16b10, zgc:195269; GTP cyclohydrolase 1 (EC:3.5.4.16); K01495 GTP cyclohydrolase I [EC:3.5.4.16]
Unigene37950_All	411	0.01	0.993333	6.63421	0.823789	Up	gi|292611998|ref|XP_695364.4|/2.65939e-10/PREDICTED: tripartite motif-containing protein 16-like [Danio rerio]	NA	NA
CL16070.Contig1_All	246	1.48	0.01	-7.20945	0.89775	Down	NA	NA	NA
Unigene20671_All	624	7.69667	35.28	2.19654	0.836463	Up	gi|4126698|dbj|BAA36700.1|/6.63828e-51/serum amyloid A protein [Cyprinus carpio]	biological_process:GO:0006953//acute-phase response;cellular_component:GO:0034364//high-density lipoprotein particle;	dre:449557/9e-49/saa, zgc:103580; serum amyloid A; K17310 serum amyloid A protein
CL4440.Contig3_All	1129	143.767	565.153	1.97491	0.829507	Up	gi|292609496|ref|XP_002660413.1|/8.06545e-63/PREDICTED: galactose-specific lectin nattectin [Danio rerio]	NA	xtr:100036697/3e-24/mrc2, cd280, clec13e, endo180, uparap; mannose receptor, C type 2; K06560 mannose receptor, C type
Unigene103161_All	352	0.01	0.906667	6.5025	0.804252	Up	gi|688590542|ref|XP_009290474.1|/2.03445e-55/PREDICTED: myosin-10 isoform X5 [Danio rerio]	NA	mze:101483420/3e-51/myosin-10-like; K10352 myosin heavy chain
Unigene54991_All	208	0.01	1.49	7.21917	0.898673	Up	NA	NA	NA
Unigene72414_All	214	1.31	0.01	-7.03342	0.878342	Down	NA	NA	NA
CL16683.Contig9_All	320	0.01	1.01333	6.66297	0.828076	Up	gi|528483622|ref|XP_001340092.5|/1.71432e-38/PREDICTED: protein phosphatase 1 regulatory inhibitor subunit 16B, partial [Danio rerio]	NA	dre:799771/2e-39/ppp1r16b, si:ch1073-172n9.1; protein phosphatase 1, regulatory subunit 16B; K17459 protein phosphatase 1 regulatory inhibitor subunit 16B
Unigene102607_All	300	0.93	0.01	-6.53916	0.809744	Down	gi|189028842|sp|B0UXU6.1|M4GDA_DANRE/8.95452e-35/RecName: Full=MIF4G domain-containing protein A [Danio rerio]	biological_process:GO:0016070//RNA metabolic process;GO:0006417//regulation of translation;cellular_component:GO:0005634//nucleus;GO:0005737//cytoplasm;molecular_function:GO:0003723//RNA binding;GO:0003677//DNA binding;	NA
Unigene13944_All	465	0.456667	2.71	2.56908	0.800757	Up	NA	NA	NA
Unigene102129_All	215	0.903333	0.01	-6.49719	0.802533	Down	NA	NA	NA
Unigene45215_All	225	0.9	0.01	-6.49185	0.802533	Down	NA	NA	NA
Unigene28696_All	280	0.01	1.35667	7.08392	0.884304	Up	NA	NA	NA
Unigene42855_All	351	1.28	0.01	-7	0.874337	Down	NA	NA	NA
Unigene72727_All	206	0.01	1.01333	6.66297	0.828076	Up	NA	NA	NA
Unigene43647_All	756	1.13667	0.01	-6.82867	0.852981	Down	gi|76162089|gb|ABA40770.1|/3.24485e-12/SJCHGC01393 protein [Schistosoma japonicum]	NA	NA
Unigene18690_All	1649	0.03	1.83	5.93074	0.864239	Up	gi|688558686|ref|XP_009300421.1|/0/PREDICTED: myosin-10 isoform X2 [Danio rerio]	NA	dre:555454/0.0/myh10, dZ204D19.2, si:dz150i12.3, wu:fc46h07, wu:fy19d11; myosin, heavy chain 10, non-muscle; K10352 myosin heavy chain
Unigene26237_All	2656	1.02333	10.2533	3.32474	0.85027	Up	gi|528508320|ref|XP_005173698.1|/0/PREDICTED: protein fosB isoform X1 [Danio rerio]	NA	mze:101478361/5e-157/fosb; FBJ murine osteosarcoma viral oncogene homolog B; K09029 protein FosB
Unigene92818_All	205	0.01	1.01667	6.6677	0.830138	Up	gi|688541555|ref|XP_005163795.2|/2.3626e-11/PREDICTED: Fc receptor-like protein 5 [Danio rerio]	NA	dre:100149292/4e-09/si:dkey-10h3.1; K06727 Fc receptor-like protein
Unigene48905_All	213	0.923333	0.01	-6.52878	0.807333	Down	NA	NA	NA
Unigene5850_All	832	0.01	0.933333	6.54432	0.809744	Up	gi|688546649|ref|XP_009298378.1|/7.97435e-82/PREDICTED: ELKS/Rab6-interacting/CAST family member 1 isoform X9 [Danio rerio]	NA	dre:560003/1e-82/erc1b, si:ch211-234p1.2, si:dkey-85m15.2; ELKS/RAB6-interacting/CAST family member 1b; K16072 ELKS/RAB6-interacting/CAST family member 1
Unigene40089_All	210	0.01	0.966667	6.59495	0.818586	Up	gi|688543404|ref|XP_009297800.1|/7.31094e-21/PREDICTED: potassium voltage-gated channel subfamily H member 6 isoform X4 [Danio rerio]	biological_process:GO:0006813//potassium ion transport;GO:0055085//transmembrane transport;cellular_component:GO:0016021//integral component of membrane;molecular_function:GO:0005249//voltage-gated potassium channel activity;	mze:101468685/1e-06/potassium voltage-gated channel subfamily H member 6-like; K04905 potassium voltage-gated channel Eag-related subfamily H member 2
Unigene49499_All	275	0.01	1.12667	6.81592	0.851285	Up	NA	NA	NA
Unigene29656_All	285	1.05667	0.01	-6.72338	0.837677	Down	gi|229608916|ref|NP_001093506.1|/9.97201e-42/protein spinster homolog 3 [Danio rerio] &gt;gi|158706349|sp|A2CER7.1|SPNS3_DANRE RecName: Full=Protein spinster homolog 3; AltName: Full=Spinster-like protein 3 [Danio rerio]	biological_process:GO:0055085//transmembrane transport;GO:0006869//lipid transport;cellular_component:GO:0016021//integral component of membrane;	NA
Unigene48147_All	231	1.54667	0.01	-7.27302	0.904159	Down	gi|641682044|ref|XP_008189691.1|/4.2474e-08/PREDICTED: uncharacterized protein LOC103311765, partial [Acyrthosiphon pisum]	NA	NA
CL10873.Contig2_All	521	0.896667	0.01	-6.4865	0.802533	Down	gi|167621494|ref|NP_001108037.1|/1.41311e-64/ankyrin repeat and SAM domain-containing protein 3 [Danio rerio] &gt;gi|159155621|gb|AAI54553.1| Zgc:172142 protein [Danio rerio]	NA	NA
CL10582.Contig2_All	259	0.01	1.25667	6.97346	0.8712	Up	NA	NA	NA
Unigene47344_All	202	2.27667	0.01	-7.83078	0.944735	Down	NA	NA	NA
CL15149.Contig5_All	751	1.04333	0.01	-6.70506	0.834274	Down	gi|587655620|gb|AHK09955.1|/2.61939e-115/TAK1-binding protein 1 [Ctenopharyngodon idella]	molecular_function:GO:0003824//catalytic activity;	mze:101484781/9e-96/tab1; TGF-beta activated kinase 1/MAP3K7 binding protein 1; K04403 TAK1-binding protein 1
CL2896.Contig3_All	621	9.36333	1.98667	-2.23667	0.82923	Down	gi|125839225|ref|XP_001337104.1|/6.24213e-33/PREDICTED: uncharacterized protein si:dkey-85k15.4 [Danio rerio] &gt;gi|688590337|ref|XP_009290425.1| PREDICTED: uncharacterized protein si:dkey-85k15.4 [Danio rerio]	NA	NA
Unigene45990_All	329	1.02667	0.01	-6.68182	0.831608	Down	NA	NA	NA
Unigene57091_All	293	0.01	1.25	6.96578	0.870179	Up	NA	NA	NA
Unigene44301_All	805	0.91	0.01	-6.50779	0.804867	Down	gi|657543780|ref|XP_008277443.1|/1.24628e-12/PREDICTED: myosin-9-like, partial [Stegastes partitus]	NA	NA
Unigene45424_All	223	0.916667	0.01	-6.51833	0.807333	Down	NA	NA	NA
Unigene34548_All	4112	0.0666667	2.55667	5.26115	0.856921	Up	gi|62530261|gb|AAX85387.1|/0/inducible nitric oxide synthase form B [Carassius auratus]	NA	dre:563654/0.0/nos2b, inosb; nitric oxide synthase 2b, inducible (EC:1.14.13.39); K13241 nitric-oxide synthase, inducible [EC:1.14.13.39]
Unigene10804_All	428	0.01	1.32667	7.05166	0.880468	Up	gi|688584477|ref|XP_009305968.1|/2.3513e-35/PREDICTED: ancient ubiquitous protein 1 isoform X2 [Danio rerio]	biological_process:GO:0008152//metabolic process;cellular_component:GO:0016021//integral component of membrane;GO:0005789//endoplasmic reticulum membrane;molecular_function:GO:0016746//transferase activity, transferring acyl groups;	spu:581694/5e-06/ancient ubiquitous protein 1; K14022 coupling of ubiquitin conjugation to ER degradation protein 1
Unigene48571_All	297	0.953333	0.01	-6.57491	0.814506	Down	gi|528519707|ref|XP_005162741.1|/9.97022e-18/PREDICTED: nucleoporin p58/p45 isoform X3 [Danio rerio]	biological_process:GO:0006913//nucleocytoplasmic transport;cellular_component:GO:0005643//nuclear pore;	dre:406510/1e-18/nupl1, wu:fc45d07, wu:fi14f12, wu:fi21d10, zgc:113941, zgc:85711; nucleoporin like 1; K14307 nucleoporin p58/p45
Unigene18694_All	3607	0.666667	3.41333	2.35614	0.80817	Up	gi|528521955|ref|XP_001921966.4|/0/PREDICTED: uncharacterized protein si:ch211-93f2.1 [Danio rerio]	NA	dre:561967/0.0/wu:fb62a02; si:ch211-93f2.1; K03927 carboxylesterase 2 [EC:3.1.1.1 3.1.1.84 3.1.1.56]
Unigene45740_All	244	1.13	0.01	-6.82018	0.851285	Down	gi|65333409|gb|AAY42289.1|/1.0178e-14/T-cell receptor gamma [Danio rerio]	NA	NA
Unigene45130_All	263	0.94	0.01	-6.55459	0.812197	Down	NA	NA	NA
Unigene55786_All	217	0.01	0.9	6.49185	0.802533	Up	NA	NA	NA
Unigene19491_All	2485	2.28	27.15	3.57385	0.857835	Up	gi|339258158|ref|XP_003369265.1|/1.27048e-12/putative integrase core domain protein [Trichinella spiralis] &gt;gi|316966526|gb|EFV51087.1| putative integrase core domain protein [Trichinella spiralis]	NA	NA
Unigene48017_All	234	1.13	0.01	-6.82018	0.851285	Down	NA	NA	NA
Unigene59004_All	211	0.01	1.44333	7.17326	0.893651	Up	gi|11344511|dbj|BAB18511.1|/2.51292e-13/homeobox protein six4.2 [Danio rerio]	molecular_function:GO:0003677//DNA binding;	dre:65233/4e-14/six4a, fk50f02, six4.2, six4b, wu:fk50f02; SIX homeobox 4a; K15615 homeobox protein SIX4
Unigene93592_All	200	1.06	0.01	-6.72792	0.838174	Down	NA	NA	NA
Unigene73004_All	708	3.30667	0.213333	-3.9542	0.833379	Down	gi|597752993|ref|XP_007238341.1|/1.05126e-59/PREDICTED: transmembrane and coiled-coil domains protein 1 isoform X2 [Astyanax mexicanus]	NA	oaa:100076390/1e-42/TMCC2, DSTYK; transmembrane and coiled-coil domain family 2; K16288 receptor-interacting serine/threonine-protein kinase 5 [EC:2.7.11.1]
CL10941.Contig2_All	241	0.963333	0.01	-6.58996	0.816923	Down	gi|542219293|ref|XP_005449595.1|/2.71531e-31/PREDICTED: zinc finger BED domain-containing protein 1-like [Oreochromis niloticus]	NA	aqu:100636976/3e-08/zinc finger BED domain-containing protein 1-like; K14864 tRNA (cytidine32/guanosine34-2'-O)-methyltransferase [EC:2.1.1.205]
Unigene43566_All	2676	0.916667	7.59333	3.05026	0.843278	Up	gi|528508320|ref|XP_005173698.1|/0/PREDICTED: protein fosB isoform X1 [Danio rerio]	NA	mze:101478361/1e-158/fosb; FBJ murine osteosarcoma viral oncogene homolog B; K09029 protein FosB
CL9845.Contig5_All	217	0.01	0.9	6.49185	0.802533	Up	NA	NA	NA
Unigene47540_All	223	1.65333	0.01	-7.36923	0.91257	Down	gi|642000924|emb|CDQ97992.1|/4.53844e-15/unnamed protein product [Oncorhynchus mykiss]	NA	NA
CL15752.Contig19_All	661	0.01	1.60667	7.32793	0.90959	Up	gi|528523593|ref|XP_005174568.1|/6.80222e-15/PREDICTED: uncharacterized protein LOC101883913 isoform X1 [Danio rerio]	NA	NA
Unigene95541_All	249	0.01	1.02333	6.67713	0.830138	Up	NA	NA	NA
CL2348.Contig4_All	1947	1.18	6.6	2.48368	0.830867	Up	gi|47086947|ref|NP_998475.1|/7.74288e-124/egl nine homolog 3 [Danio rerio] &gt;gi|44890699|gb|AAH66699.1| Egl nine homolog 3 (C. elegans) [Danio rerio]	biological_process:GO:0055114//oxidation-reduction process;molecular_function:GO:0016706//oxidoreductase activity, acting on paired donors, with incorporation or reduction of molecular oxygen, 2-oxoglutarate as one donor, and incorporation of one atom each of oxygen into both donors;GO:0005506//iron ion binding;GO:0031418//L-ascorbic acid binding;	dre:406602/1e-124/egln3, wu:fj78a08, zgc:77019; egl-9 family hypoxia-inducible factor 3 (EC:1.14.11.29); K09592 hypoxia-inducible factor prolyl hydroxylase [EC:1.14.11.29]
CL15844.Contig3_All	278	1.08333	0.01	-6.75933	0.841959	Down	gi|302633368|gb|ADL59933.1|/9.16811e-11/soluble immune-type receptor [Cyprinus carpio]	NA	NA
CL9130.Contig3_All	243	0.946667	0.01	-6.56478	0.813855	Down	NA	NA	NA
Unigene15953_All	310	6.26667	18.9467	1.59617	0.804837	Up	gi|688611383|ref|XP_009295046.1|/6.75918e-51/PREDICTED: filamin-A isoform X2 [Danio rerio]	NA	dre:562529/1e-51/flna, fb98b06, wu:fb98b06, wu:fd09g03, wu:fd49a06; filamin A, alpha (actin binding protein 280); K04437 filamin
Unigene45631_All	216	1.47333	0.01	-7.20294	0.896709	Down	NA	NA	NA
CL11650.Contig4_All	417	0.01	0.976667	6.60979	0.821496	Up	gi|167527177|ref|XP_001747921.1|/7.90785e-23/hypothetical protein [Monosiga brevicollis MX1] &gt;gi|163773670|gb|EDQ87308.1| predicted protein [Monosiga brevicollis MX1]	NA	dre:445224/2e-14/mphosph6, zgc:100960; M-phase phosphoprotein 6; K12593 M-phase phosphoprotein 6, animal type
Unigene40040_All	215	0.01	1.39	7.11894	0.888245	Up	NA	NA	NA
CL15584.Contig2_All	335	0.01	1.58333	7.30682	0.907103	Up	NA	NA	NA
Unigene45537_All	272	1.20667	0.01	-6.91488	0.863857	Down	NA	NA	NA
Unigene47806_All	206	1.48333	0.01	-7.2127	0.89775	Down	NA	NA	NA
Unigene11191_All	467	0.913333	0.01	-6.51307	0.804867	Down	NA	NA	NA
Unigene59758_All	208	0.01	1.50333	7.23202	0.899675	Up	NA	NA	NA
Unigene25640_All	324	1.62	0.01	-7.33985	0.910411	Down	NA	NA	NA
Unigene45581_All	262	0.976667	0.01	-6.60979	0.821496	Down	NA	NA	NA
CL6294.Contig3_All	966	3.17333	0.4	-2.98793	0.817709	Down	gi|71834640|ref|NP_001025426.1|/3.85379e-137/geranylgeranyl transferase type-1 subunit beta [Danio rerio] &gt;gi|66911700|gb|AAH97132.1| Protein geranylgeranyltransferase type I, beta subunit [Danio rerio]	molecular_function:GO:0016740//transferase activity;	dre:570808/6e-138/pggt1b, zgc:114070; protein geranylgeranyltransferase type I, beta subunit (EC:2.5.1.59); K11713 geranylgeranyl transferase type-1 subunit beta [EC:2.5.1.59]
CL7919.Contig2_All	5691	0.01	1.15	6.84549	0.854607	Up	gi|115443557|ref|YP_778576.1|/0/P700 apoprotein subunit Ia [Bigelowiella natans] &gt;gi|115443566|ref|YP_778585.1| P700 apoprotein subunit Ia [Bigelowiella natans] &gt;gi|122246279|sp|Q06J42.1|PSAA_BIGNA RecName: Full=Photosystem I P700 chlorophyll a apoprotein A1; AltName: Full=PSI-A; AltName: Full=PsaA (chloroplast) [Bigelowiella natans] &gt;gi|110810202|gb|ABG91408.1| P700 apoprotein subunit I…	biological_process:GO:0018298//protein-chromophore linkage;GO:0022900//electron transport chain;GO:0015979//photosynthesis;cellular_component:GO:0009535//chloroplast thylakoid membrane;GO:0016021//integral component of membrane;GO:0009522//photosystem I;molecular_function:GO:0000287//magnesium ion binding;GO:0009055//electron carrier activity;GO:0051539//4 iron, 4 sulfur cluster binding;GO:001616…	NA
Unigene49471_All	265	1.17667	0.01	-6.87856	0.859632	Down	gi|355757024|gb|EHH60632.1|/3.85786e-22/hypothetical protein EGM_12032, partial [Macaca fascicularis]	NA	cin:100177251/8e-08/protein catecholamines up-like; K14713 solute carrier family 39 (zinc transporter), member 7
Unigene45170_All	220	0.946667	0.01	-6.56478	0.813855	Down	NA	NA	NA
Unigene10364_All	1191	2.87667	10.71	1.89649	0.816526	Up	gi|54401740|gb|AAV34608.1|/8.35368e-122/aquaporin 1 [Danio rerio]	biological_process:GO:0035378//carbon dioxide transmembrane transport;cellular_component:GO:0016021//integral component of membrane;molecular_function:GO:0015250//water channel activity;GO:0035379//carbon dioxide transmembrane transporter activity;	dre:335821/1e-122/aqp1a.1, fj33g04, wu:fj33g04, zgc:85890; aquaporin 1a (Colton blood group), tandem duplicate 1; K09864 aquaporin-1
Unigene53322_All	381	0.01	1.12	6.80735	0.849525	Up	gi|512825684|ref|XP_004912435.1|/2.53614e-29/PREDICTED: uncharacterized protein LOC101732195 [Xenopus (Silurana) tropicalis]	NA	NA
CL16397.Contig1_All	341	0.92	0.01	-6.52356	0.807333	Down	NA	NA	NA
Unigene57463_All	408	0.01	1.01	6.65821	0.828076	Up	NA	NA	NA
CL5864.Contig1_All	245	0.01	1.4	7.12928	0.889268	Up	NA	NA	NA
CL3186.Contig3_All	605	0.01	1.62667	7.34577	0.911164	Up	NA	NA	NA
Unigene44824_All	292	2.41333	0.256667	-3.23306	0.80643	Down	gi|498951021|ref|XP_004543742.1|/4.6424e-15/PREDICTED: sodium/potassium-transporting ATPase subunit gamma-like [Maylandia zebra]	NA	pps:103786316/3e-06/FXYD2; FXYD domain containing ion transport regulator 2; K01538 sodium/potassium-transporting ATPase subunit gamma (FXYD domain-containing ion transport regulator 2)
CL14588.Contig8_All	1908	0.01	0.996667	6.63904	0.825994	Up	gi|597733962|ref|XP_007229288.1|/2.41944e-89/PREDICTED: fibrocystin-L [Astyanax mexicanus]	NA	ptg:102965597/2e-09/immunoglobulin omega chain-like; K06553 pre-B lymphocyte gene
Unigene2478_All	272	0.01	1.43333	7.16323	0.892591	Up	NA	NA	NA
Unigene21117_All	848	38.1233	11.2867	-1.75605	0.817831	Down	gi|167989785|gb|ACA13597.1|/5.60455e-38/relaxin family locus A type 1 [Danio rerio] &gt;gi|190337660|gb|AAI63186.1| Insl5 protein [Danio rerio] &gt;gi|190340203|gb|AAI63160.1| Insl5 protein [Danio rerio]	cellular_component:GO:0005576//extracellular region;molecular_function:GO:0005179//hormone activity;	dre:566602/1e-38/insl5a, RFLA1, insl5, rlx3b; insulin-like 5a; K05255 relaxin
Unigene29060_All	278	0.01	1.10333	6.78572	0.845847	Up	NA	NA	NA
Unigene44642_All	210	1.26333	0.01	-6.98109	0.871549	Down	NA	NA	NA
Unigene58537_All	218	0.01	0.906667	6.5025	0.804252	Up	NA	NA	NA
Unigene55201_All	241	0.01	1.09667	6.77698	0.845847	Up	NA	NA	NA
Unigene47722_All	336	0.896667	0.01	-6.4865	0.802533	Down	NA	NA	NA
Unigene53593_All	311	0.01	1.12667	6.81592	0.851285	Up	gi|688589760|ref|XP_009290317.1|/9.45355e-45/PREDICTED: plectin isoform X5 [Danio rerio]	NA	dre:100321011/1e-45/si:ch211-165e15.1; K10388 plectin
Unigene58653_All	264	0.01	1.22667	6.9386	0.867334	Up	NA	NA	NA
CL6213.Contig3_All	737	9.32667	2.74333	-1.76543	0.809047	Down	gi|212995|gb|AAC38008.1|/7.14302e-110/keratin [Carassius auratus]	biological_process:GO:0042074//cell migration involved in gastrulation;cellular_component:GO:0005882//intermediate filament;molecular_function:GO:0005198//structural molecule activity;	dre:445051/9e-92/krt91, fb05e09, wu:fa91b04, wu:fa97a07, wu:fb05e09, zgc:92533; keratin 91; K07604 type I keratin, acidic
Unigene109211_All	225	1.34667	0.01	-7.07325	0.883038	Down	NA	NA	NA
Unigene45300_All	217	2.91	0.01	-8.18488	0.961212	Down	NA	NA	NA
Unigene57860_All	223	0.01	1.72333	7.42906	0.917495	Up	NA	NA	NA
CL16220.Contig1_All	722	9.17	2.94	-1.64111	0.801566	Down	gi|1709173|sp|P52723.1|MT_CARAU/7.2047e-35/RecName: Full=Metallothionein; Short=MT [Carassius auratus] &gt;gi|1289208|emb|CAA65926.1| metallothionein [Carassius auratus]	biological_process:GO:0046686//response to cadmium ion;molecular_function:GO:0046872//metal ion binding;	dre:100174951/1e-34/mt2, MT, mt2b, wu:fc77e11, wu:fj10c11, zgc:112061; metallothionein 2; K14739 metallothionein 1/2
Unigene104548_All	254	0.96	0.01	-6.58496	0.816923	Down	NA	NA	NA
Unigene59522_All	255	0.01	0.986667	6.62449	0.823085	Up	NA	NA	NA
Unigene31929_All	2143	0.736667	11.88	4.01138	0.860102	Up	gi|41054746|ref|NP_955825.1|/0/glycine amidinotransferase, mitochondrial [Danio rerio] &gt;gi|82187306|sp|Q6PH19.1|GATM_DANRE RecName: Full=Glycine amidinotransferase, mitochondrial; AltName: Full=L-arginine:glycine amidinotransferase; AltName: Full=Transamidinase; Flags: Precursor [Danio rerio] &gt;gi|34784849|gb|AAH56747.1| Glycine amidinotransferase (L-arginine:glycine amidinotransferase) [Dan…	cellular_component:GO:0005743//mitochondrial inner membrane;molecular_function:GO:0015068//glycine amidinotransferase activity;GO:0016813//hydrolase activity, acting on carbon-nitrogen (but not peptide) bonds, in linear amidines;	dre:266799/0.0/gatm, cb409, wu:fa08a06, zgc:65855; glycine amidinotransferase (L-arginine:glycine amidinotransferase) (EC:2.1.4.1); K00613 glycine amidinotransferase [EC:2.1.4.1]
CL3742.Contig1_All	1438	0.163333	3.12333	4.2572	0.836857	Up	gi|66472404|ref|NP_001018510.1|/0/guanine deaminase [Danio rerio] &gt;gi|63102012|gb|AAH95728.1| Zgc:112282 [Danio rerio]	biological_process:GO:0006147//guanine catabolic process;molecular_function:GO:0008892//guanine deaminase activity;GO:0008270//zinc ion binding;	dre:553701/0.0/gda, zgc:112282; guanine deaminase (EC:3.5.4.3); K01487 guanine deaminase [EC:3.5.4.3]
CL13081.Contig1_All	652	1.24	28.16	4.50524	0.872914	Up	gi|62955715|ref|NP_001017871.1|/8.23524e-90/myosin, light chain 10, regulatory [Danio rerio] &gt;gi|62202388|gb|AAH92977.1| Zgc:110679 [Danio rerio]	molecular_function:GO:0005509//calcium ion binding;	ccw:104691114/3e-72/MYL10; myosin, light chain 10, regulatory; K10351 myosin regulatory light chain 2
Unigene2460_All	304	0.916667	0.01	-6.51833	0.807333	Down	NA	NA	NA
Unigene44990_All	220	1.41333	0.01	-7.14296	0.890442	Down	NA	NA	NA
Unigene53157_All	204	0.01	1.02667	6.68182	0.831608	Up	NA	NA	NA
CL4110.Contig1_All	995	3.16667	0.1	-4.98489	0.856405	Down	NA	NA	NA
Unigene94528_All	213	0.01	0.936667	6.54946	0.812197	Up	NA	NA	NA
Unigene45857_All	214	1.00667	0.01	-6.65344	0.827498	Down	NA	NA	NA
Unigene43697_All	273	1.06333	0.01	-6.73245	0.838174	Down	NA	NA	NA
Unigene21665_All	355	0.01	0.9	6.49185	0.802533	Up	gi|528509435|ref|XP_003200604.2|/3.61557e-20/PREDICTED: uncharacterized protein LOC100536830 [Danio rerio]	NA	NA
CL15919.Contig1_All	2696	2.64667	18.1633	2.77878	0.846877	Up	gi|113673261|ref|NP_001038796.1|/0/uncharacterized protein LOC724056 [Danio rerio] &gt;gi|109150076|gb|AAI17663.1| Zgc:136911 [Danio rerio]	biological_process:GO:0006691//leukotriene metabolic process;GO:0055114//oxidation-reduction process;molecular_function:GO:0005506//iron ion binding;GO:0016165//linoleate 13S-lipoxygenase activity;	dre:567204/0.0/alox5a, alox5, si:dkey-194n13.2; arachidonate 5-lipoxygenase a (EC:1.13.11.34); K00461 arachidonate 5-lipoxygenase [EC:1.13.11.34]
Unigene86179_All	239	0.01	1.48	7.20945	0.89775	Up	gi|194766896|ref|XP_001965560.1|/7.21195e-08/GF22558 [Drosophila ananassae] &gt;gi|190619551|gb|EDV35075.1| GF22558 [Drosophila ananassae]	NA	NA
CL4981.Contig5_All	451	0.126667	4.30667	5.08746	0.871876	Up	gi|528518231|ref|XP_005162339.1|/7.58503e-66/PREDICTED: E3 ubiquitin-protein ligase HUWE1 isoform X5 [Danio rerio]	NA	dre:559439/1e-61/huwe1, si:dkey-242a8.2; HECT, UBA and WWE domain containing 1; K10592 E3 ubiquitin-protein ligase HUWE1 [EC:2.3.2.26]
Unigene34625_All	1098	18.8733	0.0833333	-7.82324	0.989454	Down	gi|671706564|gb|AII80532.1|/9.61673e-122/apolipoprotein AIb1 [Cyprinus carpio]	NA	dre:30355/2e-50/apoa1a, apoa, apoa1, cb49, wu:fb33f01, zgc:103718; apolipoprotein A-Ia; K08757 apolipoprotein A-I
Unigene43813_All	591	5.75	1.67333	-1.78084	0.80059	Down	gi|339897990|ref|XP_003392429.1|/2.68062e-40/hypothetical protein, unlikely [Leishmania infantum JPCM5] &gt;gi|321399343|emb|CBZ08590.1| hypothetical protein, unlikely [Leishmania infantum JPCM5]	NA	cin:100177251/6e-17/protein catecholamines up-like; K14713 solute carrier family 39 (zinc transporter), member 7
Unigene2290_All	391	0.926667	0.01	-6.53398	0.809117	Down	NA	NA	NA
Unigene33553_All	966	3.08333	11.59	1.91032	0.81781	Up	gi|11139496|gb|AAG31729.1|/1.22894e-50/immunoglobulin light chain [Danio rerio]	NA	mdo:100618555/3e-14/immunoglobulin iota chain-like; K06553 pre-B lymphocyte gene
Unigene53332_All	540	0.01	0.963333	6.58996	0.816923	Up	gi|499047988|ref|XP_004574547.1|/5.9772e-56/PREDICTED: uncharacterized protein LOC101478033 [Maylandia zebra]	NA	mze:101472134/5e-46/extracellular calcium-sensing receptor-like; K04612 calcium-sensing receptor
Unigene17817_All	746	11.7667	0.253333	-5.53752	0.904934	Down	gi|58802481|gb|AAW82445.1|/1.09381e-73/14 kDa apolipoprotein [Carassius gibelio]	biological_process:GO:0000280//nuclear division;GO:0055113//epiboly involved in gastrulation with mouth forming second;	NA
Unigene32219_All	429	21.76	7.36	-1.5639	0.800016	Down	gi|20269245|dbj|BAB90994.1|/7.77311e-55/immunoglobulin light chain [Cyprinus carpio]	NA	myb:102259216/2e-15/immunoglobulin iota chain-like; K06553 pre-B lymphocyte gene
Unigene38569_All	2328	0.01	1.57667	7.30073	0.907103	Up	gi|134133306|ref|NP_001077029.1|/0/uncharacterized protein LOC567247 [Danio rerio] &gt;gi|134024990|gb|AAI34954.1| Zgc:162295 protein [Danio rerio]	cellular_component:GO:0005634//nucleus;molecular_function:GO:0003677//DNA binding;GO:0003682//chromatin binding;	tru:101070343/4e-14/rere; arginine-glutamic acid dipeptide (RE) repeats; K05628 arginine-glutamic acid dipeptide repeats protein
CL11679.Contig2_All	1155	24.58	6.73	-1.86881	0.821402	Down	gi|125826154|ref|XP_001334272.1|/3.8117e-116/PREDICTED: uncharacterized protein CXorf21 homolog [Danio rerio]	NA	NA
CL13239.Contig2_All	217	0.01	0.916667	6.51833	0.807333	Up	gi|688581644|ref|XP_009305326.1|/8.28926e-25/PREDICTED: dystonin [Danio rerio]	NA	dre:100333215/1e-25/dst, bpag1, wu:fc38a05; dystonin; K10382 dystonin
Unigene44390_All	306	1.08667	0.01	-6.76377	0.84336	Down	gi|688617444|ref|XP_009296388.1|/3.07714e-19/PREDICTED: cytosolic 5&apos;-nucleotidase 1B-like [Danio rerio]	NA	NA
CL3037.Contig4_All	211	2.27667	0.01	-7.83078	0.944735	Down	NA	NA	NA
Unigene53701_All	341	0.01	1.15	6.84549	0.854607	Up	NA	NA	NA
Unigene45375_All	236	1.21333	0.01	-6.92283	0.864314	Down	NA	NA	NA
Unigene58101_All	270	0.01	1.17667	6.87856	0.859632	Up	NA	NA	NA
Unigene29873_All	375	1.3	0.01	-7.02237	0.87707	Down	NA	NA	NA
Unigene47182_All	200	0.933333	0.01	-6.54432	0.809744	Down	NA	NA	NA
Unigene39841_All	298	0.01	0.966667	6.59495	0.818586	Up	NA	NA	NA
Unigene61421_All	1328	0.01	1.38333	7.11201	0.88705	Up	gi|688572371|ref|XP_009303222.1|/0/PREDICTED: integrin alpha-4, partial [Danio rerio]	NA	dre:100331333/0.0/itga4, si:ch73-119a20.1; integrin alpha 4; K06483 integrin alpha 4; K06527 vascular cell adhesion molecule 1; K06578 Lutheran blood group glycoprotein; K06735 junctional adhesion molecule 2; K06756 neuronal cell adhesion molecule; K06779 mucosal vascular addressin cell adhesion molecule 1
Unigene46201_All	206	1.09667	0.01	-6.77698	0.845847	Down	NA	NA	NA
Unigene46231_All	266	1.26	0.01	-6.97728	0.871549	Down	NA	NA	NA
Unigene45815_All	207	1.08333	0.01	-6.75933	0.841959	Down	gi|688578553|ref|XP_009304632.1|/3.64497e-12/PREDICTED: dehydrogenase/reductase SDR family member 7C isoform X1 [Danio rerio]	biological_process:GO:0055114//oxidation-reduction process;cellular_component:GO:0005576//extracellular region;molecular_function:GO:0000166//nucleotide binding;GO:0016491//oxidoreductase activity;	dre:553684/5e-13/dhrs7cb, dhrs7c, zgc:112176; dehydrogenase/reductase (SDR family) member 7Cb; K11167 dehydrogenase/reductase SDR family member 7C [EC:1.1.-.-]
Unigene58508_All	217	0.01	1.36	7.08746	0.884625	Up	NA	NA	NA
Unigene61690_All	267	1.13333	0.01	-6.82443	0.851285	Down	gi|688577385|ref|XP_009304327.1|/4.55715e-23/PREDICTED: PHD finger protein 20 isoform X2 [Danio rerio]	NA	dre:563332/6e-24/phf20a, si:ch211-274p22.2; PHD finger protein 20, a; K18402 PHD finger protein 20
Unigene41128_All	2865	0.01	0.92	6.52356	0.807333	Up	gi|546686260|gb|ERL95607.1|/1.76992e-21/hypothetical protein D910_00033 [Dendroctonus ponderosae]	NA	smm:Smp_133200/3e-15/peptidase Clp (S14 family); K06275 parvin
Unigene58449_All	225	0.01	1.69333	7.40372	0.915463	Up	NA	NA	NA
Unigene1790_All	430	0.01	1.19667	6.90288	0.862357	Up	NA	NA	NA
Unigene56196_All	266	0.01	1.19333	6.89885	0.861272	Up	NA	NA	NA
Unigene6230_All	551	0.993333	0.01	-6.63421	0.823789	Down	gi|18858921|ref|NP_571433.1|/1.06319e-66/anosmin-1 [Danio rerio] &gt;gi|6708054|gb|AAF25779.1|AF163310_1 Kal1.1 [Danio rerio]	biological_process:GO:0048920//posterior lateral line neuromast primordium migration;GO:0097154//GABAergic neuron differentiation;GO:0071542//dopaminergic neuron differentiation;GO:0097155//fasciculation of sensory neuron axon;GO:0021772//olfactory bulb development;GO:0007411//axon guidance;cellular_component:GO:0005576//extracellular region;molecular_function:GO:0030414//peptidase inhibitor acti…	NA
CL12884.Contig2_All	287	0.01	1.03667	6.69581	0.834274	Up	gi|688582164|ref|XP_009305452.1|/3.93048e-30/PREDICTED: uncharacterized protein KIAA1109 homolog isoform X8 [Danio rerio]	NA	NA
CL10237.Contig1_All	250	0.956667	0.01	-6.57994	0.816923	Down	gi|675368093|gb|KFM60995.1|/2.14162e-20/hypothetical protein X975_04887, partial [Stegodyphus mimosarum]	NA	xtr:100485745/6e-09/inppl1; inositol polyphosphate phosphatase-like 1; K15909 phosphatidylinositol-3,4,5-trisphosphate 5-phosphatase 2 [EC:3.1.3.86]
Unigene2898_All	216	0.01	1.37333	7.10154	0.885874	Up	NA	NA	NA
Unigene71738_All	270	1.29667	0.01	-7.01866	0.87707	Down	NA	NA	NA
Unigene18415_All	395	0.01	1.20333	6.91089	0.862768	Up	NA	NA	NA
Unigene45386_All	240	1.17	0.01	-6.87036	0.858035	Down	NA	NA	NA
Unigene32216_All	267	0.01	0.903333	6.49719	0.802533	Up	gi|688577354|ref|XP_009304319.1|/1.04087e-43/PREDICTED: kazrin isoform X4 [Danio rerio]	NA	NA
Unigene47582_All	226	1.81	0.01	-7.49985	0.923119	Down	NA	NA	NA
CL8862.Contig4_All	2690	0.27	2.45	3.18175	0.806801	Up	gi|66773161|ref|NP_001019559.1|/2.02531e-104/hydroxymethylbilane synthase, b [Danio rerio] &gt;gi|63101908|gb|AAH95373.1| Hydroxymethylbilane synthase, b [Danio rerio]	biological_process:GO:0018160//peptidyl-pyrromethane cofactor linkage;GO:0033014//tetrapyrrole biosynthetic process;molecular_function:GO:0004418//hydroxymethylbilane synthase activity;	dre:338290/3e-105/hmbsb, PBGD, hmbsl, id:ibd5004, im:7140060, zgc:110690; hydroxymethylbilane synthase, b; K01749 hydroxymethylbilane synthase [EC:2.5.1.61]
Unigene47461_All	245	0.933333	0.01	-6.54432	0.809744	Down	NA	NA	NA
Unigene48121_All	202	1.03667	0.01	-6.69581	0.834274	Down	NA	NA	NA
CL66.Contig2_All	294	0.263333	2.48333	3.23732	0.808281	Up	gi|642073827|emb|CDQ87906.1|/1.76821e-06/unnamed protein product [Oncorhynchus mykiss]	NA	NA
CL9772.Contig2_All	264	1.25333	0.01	-6.96963	0.870179	Down	NA	NA	NA
Unigene78152_All	217	0.01	0.9	6.49185	0.802533	Up	NA	NA	NA
Unigene56116_All	354	1.22	0.01	-6.93074	0.865815	Down	gi|542264093|ref|XP_005466641.1|/6.18154e-12/PREDICTED: uncharacterized protein LOC102083163 isoform X1 [Oreochromis niloticus]	NA	NA
Unigene97109_All	229	0.01	1.62667	7.34577	0.911164	Up	NA	NA	NA
Unigene106556_All	205	1.00333	0.01	-6.64866	0.825994	Down	NA	NA	NA
CL16574.Contig46_All	1408	2.22333	0.143333	-3.95528	0.811549	Down	gi|528469458|ref|XP_002660622.3|/8.09818e-122/PREDICTED: putative leucine-rich repeat-containing protein DDB_G0290503 [Danio rerio]	NA	mze:101473863/4e-30/cenpf; centromere protein F, 350/400kDa; K11499 centromere protein F
CL15879.Contig4_All	334	0.943333	0.01	-6.5597	0.812197	Down	gi|218533833|gb|ACK87024.1|/2.3207e-06/steriodogenic acute regulatory protein, partial [Cyprinus carpio]	NA	dre:63999/3e-07/star; steroidogenic acute regulatory protein; K16931 steroidogenic acute regulatory protein, mitochondrial
Unigene105994_All	200	0.01	1.09333	6.77259	0.843892	Up	NA	NA	NA
Unigene48566_All	248	1.00667	0.01	-6.65344	0.827498	Down	NA	NA	NA
Unigene106942_All	318	1.12333	0.01	-6.81164	0.849525	Down	gi|642119824|emb|CDQ65295.1|/1.91329e-13/unnamed protein product [Oncorhynchus mykiss]	NA	NA
CL5638.Contig12_All	264	1.57667	0.01	-7.30073	0.907103	Down	gi|528469136|ref|XP_005155454.1|/1.05061e-27/PREDICTED: spastin isoform X1 [Danio rerio]	biological_process:GO:0051260//protein homooligomerization;GO:0034214//protein hexamerization;GO:0007416//synapse assembly;GO:0045773//positive regulation of axon extension;GO:0031122//cytoplasmic microtubule organization;GO:0031117//positive regulation of microtubule depolymerization;GO:0021955//central nervous system neuron axonogenesis;GO:0043066//negative regulation of apoptotic process;GO:00…	dre:405851/1e-28/spast, zgc:85952; spastin (EC:3.6.4.3); K13254 spastin [EC:3.6.4.3]
Unigene58674_All	217	0.01	1.37333	7.10154	0.885874	Up	NA	NA	NA
Unigene49172_All	206	0.99	0.01	-6.62936	0.823789	Down	NA	NA	NA
CL12521.Contig1_All	318	0.813333	4.09333	2.33136	0.814636	Up	NA	NA	NA
Unigene48695_All	211	0.94	0.01	-6.55459	0.812197	Down	NA	NA	NA
CL1340.Contig7_All	2010	2.60333	8.45	1.69859	0.80413	Up	gi|597742995|ref|XP_007233592.1|/9.29403e-96/PREDICTED: TSC22 domain family protein 3-like isoform X1 [Astyanax mexicanus]	NA	isc:IscW_ISCW015590/2e-11/heparan sulfate 6-O-sulfotransferase, putative; K02514 heparan sulfate 6-O-sulfotransferase HS6ST1 [EC:2.8.2.-]
CL2896.Contig2_All	1647	12.1267	3.80667	-1.67158	0.806987	Down	gi|125839225|ref|XP_001337104.1|/2.26049e-73/PREDICTED: uncharacterized protein si:dkey-85k15.4 [Danio rerio] &gt;gi|688590337|ref|XP_009290425.1| PREDICTED: uncharacterized protein si:dkey-85k15.4 [Danio rerio]	NA	NA
Unigene45601_All	202	1.72	0.01	-7.42626	0.917495	Down	NA	NA	NA
Unigene35885_All	259	0.01	0.95	6.56986	0.814506	Up	NA	NA	NA
Unigene22018_All	288	0.01	1.03333	6.69116	0.832194	Up	NA	NA	NA
Unigene86779_All	1428	1.06667	0.01	-6.73697	0.840147	Down	gi|31979219|gb|AAP68827.1|/1.04813e-100/Mx3 protein [Carassius auratus]	NA	cmk:103187274/2e-44/interferon-induced GTP-binding protein Mx-like; K14754 interferon-induced GTP-binding protein Mx1
Unigene58279_All	201	0.01	1.08333	6.75933	0.841959	Up	NA	NA	NA
CL8392.Contig7_All	221	0.01	1.72667	7.43185	0.918151	Up	gi|528495673|ref|XP_003199620.2|/6.76573e-27/PREDICTED: AT-rich interactive domain-containing protein 5B [Danio rerio]	NA	NA
Unigene58800_All	300	0.01	0.966667	6.59495	0.818586	Up	NA	NA	NA
Unigene57869_All	206	0.01	1.02667	6.68182	0.831608	Up	NA	NA	NA
Unigene38127_All	231	1.23333	6.15667	2.31959	0.82577	Up	gi|675368093|gb|KFM60995.1|/4.68497e-23/hypothetical protein X975_04887, partial [Stegodyphus mimosarum]	NA	cin:100177251/3e-12/protein catecholamines up-like; K14713 solute carrier family 39 (zinc transporter), member 7
Unigene13604_All	214	1.00667	0.01	-6.65344	0.827498	Down	NA	NA	NA
Unigene88965_All	369	0.01	1.17333	6.87447	0.858035	Up	gi|688609893|ref|XP_009294779.1|/4.07993e-27/PREDICTED: run domain Beclin-1 interacting and cysteine-rich containing protein isoform X3 [Danio rerio]	NA	dre:100000896/6e-28/si:ch1073-167a23.1; si:ch1073-280h16.1; K19330 run domain Beclin-1 interacting and cysteine-rich containing protein
Unigene83256_All	212	0.01	1.44333	7.17326	0.893651	Up	gi|528479959|ref|XP_003198691.2|/1.28165e-33/PREDICTED: rho GTPase-activating protein 35 [Danio rerio] &gt;gi|688556094|ref|XP_009299965.1| PREDICTED: rho GTPase-activating protein 35 [Danio rerio]	NA	xma:102225731/2e-32/rho GTPase-activating protein 35-like; K05732 glucocorticoid receptor DNA-binding factor 1
CL4138.Contig2_All	290	0.963333	0.01	-6.58996	0.816923	Down	gi|697519612|ref|XP_009685927.1|/3.93939e-14/PREDICTED: ras-related protein Rab-41 isoform X1 [Struthio camelus australis]	NA	clv:102086055/2e-13/ras-related protein Rab-6A-like; K07893 Ras-related protein Rab-6A
Unigene2412_All	254	0.96	0.01	-6.58496	0.816923	Down	gi|68355024|ref|XP_683848.1|/2.42772e-40/PREDICTED: dual specificity testis-specific protein kinase 2 [Danio rerio]	NA	dre:556048/3e-41/tesk1; si:ch211-113e8.3; K08841 testis-specific kinase 1 [EC:2.7.12.1]
CL14567.Contig1_All	1936	0.2	3.53667	4.14432	0.839189	Up	gi|528487411|ref|XP_005166996.1|/0/PREDICTED: nuclear factor 1 C-type isoform X3 [Danio rerio]	NA	dre:100005568/0.0/nfic; nuclear factor I/C; K09170 nuclear factor I/C
Unigene47362_All	236	1.07	0.01	-6.74147	0.840147	Down	NA	NA	NA
Unigene55073_All	205	0.01	1.02667	6.68182	0.831608	Up	NA	NA	NA
CL5210.Contig3_All	1129	1.52333	7.61333	2.3213	0.82964	Up	gi|528468211|ref|XP_005159966.1|/5.43515e-43/PREDICTED: hemogen isoform X2 [Danio rerio]	NA	NA
Unigene56559_All	214	0.01	1.38667	7.11548	0.888245	Up	NA	NA	NA
CL2329.Contig1_All	347	1.06333	0.01	-6.73245	0.838174	Down	NA	NA	NA
Unigene103780_All	203	0.906667	0.01	-6.5025	0.804252	Down	NA	NA	NA
Unigene48031_All	248	0.94	0.01	-6.55459	0.812197	Down	NA	NA	NA
Unigene43160_All	245	0.01	1.40333	7.13271	0.889268	Up	NA	NA	NA
Unigene28017_All	1805	1.36667	9.60333	2.81287	0.843022	Up	gi|113679038|ref|NP_001038873.1|/1.59348e-75/uncharacterized protein LOC751695 precursor [Danio rerio] &gt;gi|112419432|gb|AAI22366.1| Zgc:153659 [Danio rerio]	NA	chx:102176353/2e-26/immunoglobulin lambda-like polypeptide 1-like; K06554 immunoglobulin lambda-like polypeptide 1
Unigene45659_All	222	0.926667	0.01	-6.53398	0.809117	Down	gi|597744903|ref|XP_007234498.1|/4.09512e-32/PREDICTED: putative all-trans-retinol 13,14-reductase-like [Astyanax mexicanus]	NA	cfo:105255597/3e-16/peripheral plasma membrane protein CASK; K06103 calcium/calmodulin-dependent serine protein kinase [EC:2.7.11.1]
Unigene36113_All	528	0.01	1.27667	6.99624	0.874337	Up	gi|688555502|ref|XP_009299854.1|/3.17301e-75/PREDICTED: zinc finger ZZ-type and EF-hand domain-containing protein 1 [Danio rerio]	NA	NA
Unigene47993_All	214	0.956667	0.01	-6.57994	0.816923	Down	NA	NA	NA
CL15919.Contig2_All	2612	4.10333	75.8867	4.20898	0.86909	Up	gi|113673261|ref|NP_001038796.1|/0/uncharacterized protein LOC724056 [Danio rerio] &gt;gi|109150076|gb|AAI17663.1| Zgc:136911 [Danio rerio]	biological_process:GO:0006691//leukotriene metabolic process;GO:0055114//oxidation-reduction process;molecular_function:GO:0005506//iron ion binding;GO:0016165//linoleate 13S-lipoxygenase activity;	dre:567204/0.0/alox5a, alox5, si:dkey-194n13.2; arachidonate 5-lipoxygenase a (EC:1.13.11.34); K00461 arachidonate 5-lipoxygenase [EC:1.13.11.34]
Unigene15002_All	405	0.01	1.16333	6.86212	0.85634	Up	NA	NA	NA
Unigene24340_All	866	0.156667	2.04	3.7028	0.801297	Up	NA	NA	NA
Unigene53709_All	516	0.01	1.02	6.67243	0.830138	Up	NA	NA	NA
Unigene17606_All	1146	16.8133	3.86667	-2.12044	0.831345	Down	gi|688581364|ref|XP_009298985.1|/4.76229e-111/PREDICTED: steroidogenic acute regulatory protein, mitochondrial-like isoform X1 [Danio rerio]	NA	tru:101079121/8e-87/steroidogenic acute regulatory protein, mitochondrial-like; K16931 steroidogenic acute regulatory protein, mitochondrial
Unigene57348_All	215	0.01	0.916667	6.51833	0.807333	Up	NA	NA	NA
Unigene41408_All	237	0.01	1.51333	7.24159	0.900728	Up	NA	NA	NA
Unigene56042_All	264	0.01	0.91	6.50779	0.804867	Up	NA	NA	NA
Unigene46476_All	234	1.08667	0.01	-6.76377	0.84336	Down	NA	NA	NA
CL989.Contig5_All	514	1.07333	0.01	-6.74595	0.840147	Down	NA	NA	NA
CL5123.Contig2_All	260	0.01	0.943333	6.5597	0.812197	Up	NA	NA	NA
Unigene79139_All	256	0.01	0.966667	6.59495	0.818586	Up	gi|688589067|ref|XP_009290176.1|/3.63617e-20/PREDICTED: uncharacterized protein si:ch211-281l24.3 isoform X3 [Danio rerio]	NA	NA
Unigene25143_All	252	3.36667	0.676667	-2.3148	0.804976	Down	NA	NA	NA
Unigene102810_All	213	0.923333	0.01	-6.52878	0.807333	Down	NA	NA	NA
CL5248.Contig1_All	203	1.02333	0.01	-6.67713	0.830138	Down	gi|20373147|ref|NP_571839.1|/7.82794e-31/claudin-9 [Danio rerio] &gt;gi|15553371|gb|AAL01839.1|AF359432_1 claudin c [Danio rerio] &gt;gi|41107656|gb|AAH65424.1| Claudin c [Danio rerio]	cellular_component:GO:0016021//integral component of membrane;GO:0005923//tight junction;GO:0005886//plasma membrane;molecular_function:GO:0005198//structural molecule activity;	dre:81582/1e-31/cldnc; claudin c; K06087 claudin
Unigene71184_All	214	1.82	0.01	-7.50779	0.923737	Down	NA	NA	NA
Unigene45067_All	207	1.08333	0.01	-6.75933	0.841959	Down	gi|6407538|dbj|BAA86866.1|/7.56504e-26/mannose-binding protein-associated serine protease [Cyprinus carpio]	NA	dre:100002060/1e-23/masp1, si:dkeyp-75c7.1; mannan-binding lectin serine peptidase 1; K03992 mannan-binding lectin serine protease 1 [EC:3.4.21.-]
Unigene2739_All	222	1.3	0.01	-7.02237	0.87707	Down	NA	NA	NA
Unigene40872_All	325	0.01	1.45333	7.18322	0.894755	Up	NA	NA	NA
Unigene56699_All	205	0.01	1.01667	6.6677	0.830138	Up	NA	NA	NA
CL11833.Contig4_All	2863	6.10333	18.7833	1.62178	0.806897	Up	gi|528505842|ref|XP_005169886.1|/0/PREDICTED: zinc finger protein 395a isoform X1 [Danio rerio]	cellular_component:GO:0005622//intracellular;molecular_function:GO:0008270//zinc ion binding;	NA
Unigene13090_All	1165	0.0433333	1.44333	5.05778	0.801846	Up	NA	NA	NA
Unigene47043_All	242	0.953333	0.01	-6.57491	0.814506	Down	NA	NA	NA
CL16802.Contig38_All	220	0.01	1.31	7.03342	0.878342	Up	gi|432942106|ref|XP_004082962.1|/9.16539e-16/PREDICTED: anoctamin-1-like [Oryzias latipes]	NA	ola:101162063/2e-15/uncharacterized LOC101162063; K14297 nuclear pore complex protein Nup98-Nup96
Unigene59348_All	209	0.01	0.993333	6.63421	0.823789	Up	NA	NA	NA
CL15538.Contig4_All	5960	0.173333	4.85333	4.80735	0.865278	Up	gi|292627883|ref|XP_002666778.1|/0/PREDICTED: myosin-7-like [Danio rerio]	cellular_component:GO:0016459//myosin complex;molecular_function:GO:0003779//actin binding;GO:0005524//ATP binding;GO:0003774//motor activity;	dre:100329748/0.0/myosin-7-like; K17751 myosin heavy chain 6/7
Unigene53271_All	433	0.01	0.916667	6.51833	0.807333	Up	NA	NA	NA
Unigene14625_All	308	0.92	0.01	-6.52356	0.807333	Down	gi|642111469|emb|CDQ70689.1|/7.32345e-13/unnamed protein product [Oncorhynchus mykiss]	biological_process:GO:0009116//nucleoside metabolic process;GO:0009166//nucleotide catabolic process;cellular_component:GO:0005737//cytoplasm;molecular_function:GO:0004850//uridine phosphorylase activity;	dre:100331906/1e-11/si:ch73-40a17.1; K16340 PH domain and leucine-rich repeat-containing protein phosphatase [EC:3.1.3.16]
Unigene40397_All	294	0.01	0.99	6.62936	0.823789	Up	NA	NA	NA
CL6768.Contig3_All	470	2.23	7.31333	1.71349	0.80217	Up	NA	NA	NA
Unigene47813_All	253	1.28667	0.01	-7.00749	0.875728	Down	NA	NA	NA
CL13536.Contig1_All	425	5.83667	69.57	3.57525	0.860988	Up	gi|195984433|gb|ACG63790.1|/7.29466e-53/Agr2 protein [Carassius gibelio]	biological_process:GO:0060575//intestinal epithelial cell differentiation;cellular_component:GO:0005576//extracellular region;	crg:105341272/1e-06/thioredoxin domain-containing protein 12-like; K05360 protein-disulfide reductase (glutathione) [EC:1.8.4.2]
Unigene105214_All	376	0.01	2.12333	7.73019	0.938648	Up	gi|688564376|ref|XP_009301520.1|/1.5393e-42/PREDICTED: vacuolar protein sorting-associated protein 13C isoform X3 [Danio rerio]	NA	dre:798746/2e-43/vps13c; vacuolar protein sorting 13 homolog C (S. cerevisiae); K19525 vacuolar protein sorting-associated protein 13A/C
Unigene17929_All	273	1.06	0.01	-6.72792	0.838174	Down	gi|41055742|ref|NP_956864.1|/2.8567e-12/selenium-binding protein 1 [Danio rerio] &gt;gi|82187334|sp|Q6PHD9.1|SBP1_DANRE RecName: Full=Selenium-binding protein 1 [Danio rerio] &gt;gi|33991772|gb|AAH56590.1| Selenium binding protein 1 [Danio rerio]	biological_process:GO:0050873//brown fat cell differentiation;GO:0015031//protein transport;cellular_component:GO:0016020//membrane;GO:0005634//nucleus;GO:0005829//cytosol;molecular_function:GO:0008430//selenium binding;	dre:393542/4e-13/selenbp1, zgc:65844; selenium binding protein 1; K17285 selenium-binding protein 1
Unigene107308_All	319	0.01	0.913333	6.51307	0.804867	Up	gi|528504457|ref|XP_005158438.1|/3.86409e-06/PREDICTED: uncharacterized protein LOC101885684 [Danio rerio]	NA	NA
Unigene36329_All	327	0.976667	0.01	-6.60979	0.821496	Down	NA	NA	NA
Unigene45654_All	212	1.02667	0.01	-6.68182	0.831608	Down	NA	NA	NA
CL12384.Contig4_All	320	0.01	1.35	7.07682	0.88343	Up	NA	NA	NA
CL9405.Contig1_All	979	0.226667	3.53	3.96102	0.836035	Up	NA	NA	NA
CL9894.Contig2_All	1259	85.23	341.657	2.00311	0.832025	Up	gi|488888826|gb|AGL08668.1|/7.01387e-66/serum amyloid A protein, partial [Carassius auratus]	biological_process:GO:0006953//acute-phase response;GO:0009617//response to bacterium;cellular_component:GO:0034364//high-density lipoprotein particle;	dre:449557/1e-50/saa, zgc:103580; serum amyloid A; K17310 serum amyloid A protein
Unigene19079_All	380	0.01	0.96	6.58496	0.816923	Up	gi|585202726|ref|XP_006752206.1|/1.95088e-13/PREDICTED: probable E3 ubiquitin-protein ligase HERC1-like, partial [Leptonychotes weddellii]	NA	lcm:102348360/1e-13/HERC1; HECT and RLD domain containing E3 ubiquitin protein ligase family member 1; K10594 E3 ubiquitin-protein ligase HERC1 [EC:2.3.2.26]
Unigene56649_All	207	0.01	0.996667	6.63904	0.825994	Up	NA	NA	NA
CL7809.Contig5_All	273	1.11333	0.01	-6.79874	0.847653	Down	gi|528485649|ref|XP_005166459.1|/2.47738e-37/PREDICTED: phosphorylase b kinase regulatory subunit beta isoform X1 [Danio rerio]	NA	dre:569706/4e-38/phkb, si:dkey-96k10.1; phosphorylase kinase, beta; K07190 phosphorylase kinase alpha/beta subunit
Unigene58096_All	249	0.01	1.03333	6.69116	0.832194	Up	NA	NA	NA
CL2923.Contig12_All	265	0.01	0.903333	6.49719	0.802533	Up	NA	NA	NA
CL11097.Contig1_All	204	0.01	1.02667	6.68182	0.831608	Up	NA	NA	NA
Unigene48268_All	241	1.06667	0.01	-6.73697	0.840147	Down	NA	NA	NA
Unigene43278_All	380	1.12333	0.01	-6.81164	0.849525	Down	NA	NA	NA
Unigene23750_All	369	1	0.01	-6.64386	0.825994	Down	NA	NA	NA
Unigene12035_All	412	0.15	2.12	3.82103	0.806224	Up	NA	NA	NA
Unigene32436_All	429	1.15667	0.01	-6.85383	0.855842	Down	gi|52219172|ref|NP_001004667.1|/4.75973e-20/F11 receptor precursor [Danio rerio] &gt;gi|51858934|gb|AAH81502.1| F11 receptor [Danio rerio] &gt;gi|134054334|emb|CAM73161.1| f11r [Danio rerio] &gt;gi|134054460|emb|CAM73224.1| f11r [Danio rerio] &gt;gi|182890092|gb|AAI64051.1| F11 receptor [Danio rerio]	biological_process:GO:0048916//posterior lateral line development;	dre:323696/7e-21/f11r.1, JAM, f11r, wu:fc07c05, zgc:103642; F11 receptor, tandem duplicate 1; K06089 junctional adhesion molecule 1; K06464 integrin beta 2; K06735 junctional adhesion molecule 2; K06785 junctional adhesion molecule 3
Unigene18013_All	312	0.863333	4.02	2.21921	0.809554	Up	gi|688534311|ref|XP_009292982.1|/1.3222e-38/PREDICTED: LOW QUALITY PROTEIN: ubiquitin carboxyl-terminal hydrolase 34, partial [Danio rerio]	NA	dre:562779/2e-39/usp34; ubiquitin specific peptidase 34; K11853 ubiquitin carboxyl-terminal hydrolase 34 [EC:3.4.19.12]
CL9626.Contig1_All	386	0.01	1.25	6.96578	0.870179	Up	gi|597747505|ref|XP_007235740.1|/8.6722e-30/PREDICTED: Bloom syndrome protein homolog isoform X2 [Astyanax mexicanus]	biological_process:GO:0006259//DNA metabolic process;molecular_function:GO:1901363//heterocyclic compound binding;GO:0097159//organic cyclic compound binding;GO:0004386//helicase activity;	ola:100049173/5e-21/blm; Bloom syndrome, RecQ helicase-like (EC:3.6.4.12); K10901 bloom syndrome protein [EC:3.6.4.12]
Unigene31717_All	248	0.01	1.37333	7.10154	0.885874	Up	gi|605371328|gb|AHV91026.1|/2.45824e-06/IkBa [Ctenopharyngodon idella]	NA	NA
Unigene55860_All	248	0.01	1.02667	6.68182	0.831608	Up	NA	NA	NA
Unigene55887_All	202	0.01	1.05	6.71425	0.836315	Up	NA	NA	NA
Unigene47359_All	200	1.52	0.01	-7.24793	0.901611	Down	NA	NA	NA
CL1561.Contig2_All	456	2.33333	14.11	2.59625	0.842833	Up	gi|125816900|ref|XP_001339307.1|/2.71451e-23/PREDICTED: C-X-C motif chemokine 11 [Danio rerio]	NA	dre:798892/5e-24/cxcl11.1, cxcl11l; chemokine (C-X-C motif) ligand 11, duplicate 1; K12672 C-X-C motif chemokine 11
Unigene46532_All	209	0.96	0.01	-6.58496	0.816923	Down	NA	NA	NA
Unigene80917_All	235	1.55333	0.01	-7.27922	0.904421	Down	gi|13365521|dbj|BAB39134.1|/6.28854e-28/CD11-1 [Cyprinus carpio]	NA	ola:101154755/1e-12/integrin alpha-L-like; K05718 integrin alpha L; K06089 junctional adhesion molecule 1; K06486 intercellular adhesion molecule 3; K06490 intercellular adhesion molecule 1; K06523 intercellular adhesion molecule 2; K06567 CD226 antigen; K06581 intercellular adhesion molecule 4; K06769 intercellular adhesion molecule 5
CL308.Contig38_All	233	0.01	1.18333	6.88671	0.859632	Up	gi|688565768|ref|XP_009301799.1|/4.66349e-31/PREDICTED: aspartyl/asparaginyl beta-hydroxylase isoform X5 [Danio rerio]	NA	dre:559236/6e-32/asph; aspartate beta-hydroxylase; K00476 aspartate beta-hydroxylase [EC:1.14.11.16]
Unigene55390_All	215	0.01	0.926667	6.53398	0.809117	Up	NA	NA	NA
Unigene58395_All	206	0.01	1.02667	6.68182	0.831608	Up	NA	NA	NA
Unigene52882_All	350	0.01	0.92	6.52356	0.807333	Up	gi|296489313|tpg|DAA31426.1|/3.87323e-30/TPA: hypothetical protein BOS_3344 [Bos taurus]	NA	NA
CL4981.Contig1_All	4904	1.37667	12.2133	3.14921	0.849066	Up	gi|528518231|ref|XP_005162339.1|/0/PREDICTED: E3 ubiquitin-protein ligase HUWE1 isoform X5 [Danio rerio]	NA	dre:559439/0.0/huwe1, si:dkey-242a8.2; HECT, UBA and WWE domain containing 1; K10592 E3 ubiquitin-protein ligase HUWE1 [EC:2.3.2.26]
Unigene41004_All	363	0.01	1.03333	6.69116	0.832194	Up	gi|688587244|ref|XP_009289811.1|/3.58083e-36/PREDICTED: uncharacterized protein LOC103908814 [Danio rerio]	NA	dre:558045/2e-17/parp4, si:dkey-174k18.1; poly (ADP-ribose) polymerase family, member 4; K10798 poly [ADP-ribose] polymerase [EC:2.4.2.30]
Unigene47876_All	257	0.906667	0.01	-6.5025	0.804252	Down	NA	NA	NA
Unigene75454_All	211	0.94	0.01	-6.55459	0.812197	Down	NA	NA	NA
Unigene54116_All	250	0.01	1.01	6.65821	0.828076	Up	NA	NA	NA
Unigene44787_All	435	0.91	0.01	-6.50779	0.804867	Down	NA	NA	NA
Unigene58200_All	217	0.01	0.916667	6.51833	0.807333	Up	NA	NA	NA
Unigene105043_All	234	0.01	1.15333	6.84967	0.854607	Up	NA	NA	NA
CL2932.Contig2_All	288	0.273333	2.41	3.1403	0.804632	Up	gi|47086805|ref|NP_997780.1|/6.09205e-15/E3 ubiquitin-protein ligase RNF128 precursor [Danio rerio] &gt;gi|45501177|gb|AAH67341.1| Ring finger protein 128 [Danio rerio]	molecular_function:GO:0008270//zinc ion binding;	dre:322325/8e-16/rnf128a, rnf128, wu:fb57h05, zgc:77843; ring finger protein 128a (EC:6.3.2.-); K10629 E3 ubiquitin-protein ligase RNF128 [EC:2.3.2.27]
Unigene6265_All	591	2.47667	9.63667	1.96013	0.818105	Up	NA	NA	NA
Unigene101869_All	204	0.01	1.03667	6.69581	0.834274	Up	NA	NA	mgp:100551064/8e-06/MASP1; mannan-binding lectin serine peptidase 1 (C4/C2 activating component of Ra-reactive factor); K03992 mannan-binding lectin serine protease 1 [EC:3.4.21.-]
CL5894.Contig2_All	282	0.01	1.07333	6.74595	0.840147	Up	NA	NA	NA
Unigene40297_All	256	0.01	0.966667	6.59495	0.818586	Up	gi|528519287|ref|XP_005162605.1|/7.32662e-29/PREDICTED: histone-lysine N-methyltransferase 2C isoform X4 [Danio rerio]	NA	dre:560793/1e-29/kmt2ca, mll3a, si:ch211-244o18.1, si:ch211-244o18.2; lysine (K)-specific methyltransferase 2Ca; K09188 histone-lysine N-methyltransferase MLL3 [EC:2.1.1.43]
Unigene56936_All	254	0.01	1.30333	7.02606	0.87707	Up	NA	NA	NA
Unigene46595_All	230	1.47667	0.01	-7.2062	0.89775	Down	NA	NA	NA
CL4709.Contig13_All	239	1.18	0.01	-6.88264	0.859632	Down	gi|688614097|ref|XP_009295666.1|/5.50921e-16/PREDICTED: GPI ethanolamine phosphate transferase 1 isoform X2 [Danio rerio]	NA	dre:556797/7e-17/pign, zgc:172324; phosphatidylinositol glycan anchor biosynthesis, class N; K05285 phosphatidylinositol glycan, class N [EC:2.7.-.-]
Unigene8147_All	356	1.06	0.01	-6.72792	0.838174	Down	NA	NA	NA
Unigene48573_All	243	1.04667	0.01	-6.70966	0.836315	Down	NA	NA	NA
Unigene59499_All	395	0.01	0.906667	6.5025	0.804252	Up	NA	NA	NA
CL7050.Contig1_All	1223	0.01	0.97	6.59991	0.819237	Up	gi|115443597|ref|YP_778616.1|/1.15791e-25/cytochrome b559 a subunit [Bigelowiella natans] &gt;gi|122221269|sp|Q06J11.1|PSBE_BIGNA RecName: Full=Cytochrome b559 subunit alpha; AltName: Full=PSII reaction center subunit V (chloroplast) [Bigelowiella natans] &gt;gi|110810242|gb|ABG91448.1| cytochrome b559 a subunit [Bigelowiella natans]	biological_process:GO:0009767//photosynthetic electron transport chain;cellular_component:GO:0009539//photosystem II reaction center;GO:0009535//chloroplast thylakoid membrane;GO:0016021//integral component of membrane;GO:0030096//plasma membrane-derived thylakoid photosystem II;molecular_function:GO:0009055//electron carrier activity;GO:0020037//heme binding;GO:0005506//iron ion binding;	NA
Unigene65753_All	3222	0.0666667	2.60667	5.2891	0.859512	Up	gi|688593542|ref|XP_009291109.1|/0/PREDICTED: nesprin-1 isoform X4 [Danio rerio]	NA	dre:567576/0.0/syne1b, syne1; spectrin repeat containing, nuclear envelope 1b; K19326 nesprin-1
Unigene58796_All	218	0.01	1.36	7.08746	0.884625	Up	NA	NA	NA
CL1424.Contig14_All	315	0.01	1.1	6.78136	0.845847	Up	NA	NA	NA
CL11231.Contig2_All	244	0.97	0.01	-6.59991	0.819237	Down	NA	NA	NA
Unigene42561_All	427	0.27	3.40667	3.65733	0.830373	Up	NA	NA	NA
Unigene77418_All	289	0.01	1.02667	6.68182	0.831608	Up	gi|688582478|ref|XP_009305542.1|/4.32531e-37/PREDICTED: methylcytosine dioxygenase TET1 isoform X2 [Danio rerio]	NA	dre:101883702/6e-38/tet1, si:dkey-228d14.7; tet methylcytosine dioxygenase 1; K13097 methylcytosine dioxygenase [EC:1.14.11.-]
CL732.Contig4_All	1118	0.806667	14.4633	4.16428	0.862968	Up	gi|124430737|ref|NP_991137.2|/1.07401e-51/parvalbumin-7 [Danio rerio] &gt;gi|62511042|sp|Q804W2.3|PRV7_DANRE RecName: Full=Parvalbumin-7; AltName: Full=Parvalbumin alpha; AltName: Full=Parvalbumin-4a [Danio rerio] &gt;gi|49901183|gb|AAH76256.1| Parvalbumin 7 [Danio rerio] &gt;gi|94733410|emb|CAK10745.1| parvalbumin [Danio rerio] &gt;gi|156229916|gb|AAI52076.1| Pvalb7 protein [Danio rerio] &gt;gi|…	molecular_function:GO:0005509//calcium ion binding;	cmk:103175571/4e-10/calmodulin-like; K02183 calmodulin
Unigene52631_All	219	0.953333	0.01	-6.57491	0.814506	Down	NA	NA	NA
Unigene43463_All	308	0.01	1.14333	6.8371	0.852981	Up	NA	NA	NA
Unigene108653_All	209	0.01	0.993333	6.63421	0.823789	Up	NA	NA	NA
Unigene32193_All	276	0.01	1.39667	7.12584	0.889268	Up	NA	NA	NA
CL10626.Contig3_All	2143	6.34333	20.32	1.67959	0.811511	Up	gi|187608210|ref|NP_001119928.1|/0/cis-aconitate decarboxylase [Danio rerio]	NA	dre:795305/0.0/irg1, si:dkey-57a22.9; immunoresponsive 1 homolog (mouse) (EC:4.1.1.6); K17724 aconitate decarboxylase [EC:4.1.1.6]
Unigene82501_All	261	0.01	0.943333	6.5597	0.812197	Up	NA	NA	NA
Unigene9870_All	677	0.01	0.916667	6.51833	0.807333	Up	gi|641972330|emb|CDR00142.1|/2.92901e-08/unnamed protein product [Oncorhynchus mykiss]	NA	NA
Unigene47667_All	302	1.81667	0.01	-7.50515	0.923737	Down	NA	NA	NA
Unigene53457_All	309	0.01	1.82	7.50779	0.923737	Up	NA	NA	NA
Unigene77220_All	594	2.61	8.67333	1.73254	0.805964	Up	gi|688618066|ref|XP_009296503.1|/1.6244e-32/PREDICTED: signal-regulatory protein beta-1 isoform X3 [Danio rerio]	NA	chx:102176353/2e-13/immunoglobulin lambda-like polypeptide 1-like; K06554 immunoglobulin lambda-like polypeptide 1
CL3462.Contig3_All	215	0.903333	0.01	-6.49719	0.802533	Down	gi|52353322|ref|NP_997937.1|/2.19139e-17/tubulin, alpha 8 like [Danio rerio] &gt;gi|45709879|gb|AAH67582.1| Tubulin, alpha 8 like [Danio rerio]	biological_process:GO:0006184//GTP catabolic process;GO:0051258//protein polymerization;GO:0007017//microtubule-based process;cellular_component:GO:0005874//microtubule;GO:0005737//cytoplasm;molecular_function:GO:0005200//structural constituent of cytoskeleton;GO:0003924//GTPase activity;GO:0005525//GTP binding;	dre:337223/3e-18/tuba8l, fb02d10, wu:fb02d10, zgc:85698; tubulin, alpha 8 like; K07374 tubulin alpha
CL5958.Contig2_All	219	1.3	0.01	-7.02237	0.87707	Down	NA	NA	NA
Unigene57385_All	226	0.01	1.25	6.96578	0.870179	Up	gi|688534996|ref|XP_009293975.1|/2.92812e-30/PREDICTED: protein NLRC3-like [Danio rerio] &gt;gi|688534999|ref|XP_002660682.3| PREDICTED: protein NLRC3-like [Danio rerio]	NA	dre:566782/2e-20/NACHT, LRR and PYD domains-containing protein 3-like; K12800 NACHT, LRR and PYD domains-containing protein 3
CL921.Contig5_All	293	3.33	0.256667	-3.69755	0.830553	Down	gi|348539298|ref|XP_003457126.1|/2.44455e-40/PREDICTED: carboxy-terminal domain RNA polymerase II polypeptide A small phosphatase 2-like isoform X1 [Oreochromis niloticus]	biological_process:GO:0030182//neuron differentiation;molecular_function:GO:0016791//phosphatase activity;	mze:101467923/6e-41/ctdsp2; CTD (carboxy-terminal domain, RNA polymerase II, polypeptide A) small phosphatase 2; K15731 carboxy-terminal domain RNA polymerase II polypeptide A small phosphatase [EC:3.1.3.16]
Unigene15066_All	334	0.01	1.19333	6.89885	0.861272	Up	NA	NA	NA
Unigene50375_All	212	0.01	0.953333	6.57491	0.814506	Up	NA	NA	NA
Unigene1651_All	583	0.923333	0.01	-6.52878	0.807333	Down	gi|205831472|sp|P0C7X0.1|F90AO_HUMAN/1.23738e-74/RecName: Full=Putative protein FAM90A24P [Homo sapiens]	NA	NA
Unigene45776_All	253	1.05	0.01	-6.71425	0.836315	Down	NA	NA	NA
CL15885.Contig1_All	312	4.59	1.11333	-2.04361	0.808221	Down	NA	NA	NA
Unigene41483_All	423	0.183333	3.30333	4.17138	0.837705	Up	NA	NA	NA
CL15978.Contig8_All	240	0.01	1.11333	6.79874	0.847653	Up	NA	NA	NA
CL10314.Contig3_All	338	0.966667	0.01	-6.59495	0.818586	Down	NA	NA	NA
Unigene91609_All	446	0.253333	3.2	3.65896	0.827705	Up	gi|14579217|gb|AAK69167.1|AF281480_1/4.65167e-44/immunoglobulin M heavy chain secretory form [Danio rerio]	NA	ssc:396781/2e-27/IgG heavy chain; K06856 immunoglobulin heavy chain
Unigene41724_All	234	1.46333	0.01	-7.19311	0.895677	Down	NA	NA	NA
Unigene46636_All	226	1.09	0.01	-6.76818	0.843892	Down	NA	NA	NA
Unigene104214_All	216	0.983333	0.01	-6.61961	0.821496	Down	NA	NA	NA
Unigene53350_All	346	0.01	0.933333	6.54432	0.809744	Up	NA	NA	NA
CL12885.Contig3_All	254	0.01	0.98	6.61471	0.821496	Up	NA	NA	NA
Unigene17067_All	525	67.8567	19.3933	-1.80693	0.821441	Down	NA	NA	NA
Unigene56205_All	207	0.01	1.01333	6.66297	0.828076	Up	gi|542264257|ref|XP_003460529.2|/1.0249e-06/PREDICTED: uncharacterized protein LOC100710209, partial [Oreochromis niloticus]	NA	NA
CL8815.Contig4_All	460	0.01	0.936667	6.54946	0.812197	Up	NA	NA	NA
Unigene7040_All	1535	1.19	5.15667	2.11548	0.814742	Up	gi|528485505|ref|XP_005169074.1|/0/PREDICTED: chromodomain-helicase-DNA-binding protein 9 isoform X5 [Danio rerio]	NA	dre:572355/3e-174/chd9, wu:fb08b06, wu:fb34c12; chromodomain helicase DNA binding protein 9; K14438 chromodomain-helicase-DNA-binding protein 9 [EC:3.6.4.12]
Unigene55174_All	214	0.01	0.936667	6.54946	0.812197	Up	NA	NA	NA
Unigene47890_All	206	1.48333	0.01	-7.2127	0.89775	Down	NA	NA	NA
Unigene61691_All	213	0.01	1.40667	7.13614	0.890442	Up	gi|688575536|ref|XP_009303944.1|/5.57268e-21/PREDICTED: histone-lysine N-methyltransferase SETD1B-A isoform X5 [Danio rerio]	NA	dre:567970/8e-22/setd1ba, im:7156157, si:dkey-237o15.4; SET domain containing 1B, a (EC:2.1.1.43); K11422 histone-lysine N-methyltransferase SETD1 [EC:2.1.1.43]
CL16256.Contig10_All	242	1.02	0.01	-6.67243	0.830138	Down	gi|125834068|ref|XP_001341229.1|/2.90779e-25/PREDICTED: integral membrane protein GPR137B-like [Danio rerio]	NA	NA
Unigene12062_All	729	3.33333	0.493333	-2.75633	0.81608	Down	NA	NA	NA
Unigene23368_All	2373	8.34333	2.67667	-1.64019	0.8001	Down	gi|528506654|ref|XP_699055.5|/1.93465e-95/PREDICTED: UMP-CMP kinase 2, mitochondrial [Danio rerio]	NA	dre:570478/3e-96/cmpk2, si:ch211-276e8.3; cytidine monophosphate (UMP-CMP) kinase 2, mitochondrial; K13809 UMP-CMP kinase 2, mitochondrial [EC:2.7.4.14]
Unigene59084_All	230	0.01	1.21333	6.92283	0.864314	Up	NA	NA	NA
Unigene42021_All	300	0.01	0.966667	6.59495	0.818586	Up	NA	NA	NA
CL2621.Contig6_All	7103	1.71333	7.67333	2.16305	0.824269	Up	gi|597786768|ref|XP_007256841.1|/0/PREDICTED: probable phospholipid-transporting ATPase IF isoform X1 [Astyanax mexicanus] &gt;gi|597786770|ref|XP_007256842.1| PREDICTED: probable phospholipid-transporting ATPase IF isoform X2 [Astyanax mexicanus]	NA	tru:101066624/0.0/atp11b; ATPase, class VI, type 11B; K01530 phospholipid-translocating ATPase [EC:3.6.3.1]
CL15697.Contig1_All	2749	3.64667	13.9233	1.93285	0.820316	Up	gi|528476855|ref|XP_005164876.1|/0/PREDICTED: 6-phosphofructo-2-kinase/fructose-2,6-bisphosphatase 3 isoform X1 [Danio rerio]	biological_process:GO:0006003//fructose 2,6-bisphosphate metabolic process;GO:0016310//phosphorylation;GO:0006000//fructose metabolic process;molecular_function:GO:0004331//fructose-2,6-bisphosphate 2-phosphatase activity;GO:0005524//ATP binding;GO:0003873//6-phosphofructo-2-kinase activity;	dre:554477/0.0/pfkfb3, wu:fc31e01, zgc:73257; 6-phosphofructo-2-kinase/fructose-2,6-biphosphatase 3; K01103 6-phosphofructo-2-kinase / fructose-2,6-biphosphatase 3&#160; [EC:2.7.1.105 3.1.3.46]
Unigene39873_All	250	0.956667	0.01	-6.57994	0.816923	Down	NA	NA	NA
Unigene46379_All	213	1.22667	0.01	-6.9386	0.867334	Down	NA	NA	NA
Unigene44703_All	306	1.38667	0.01	-7.11548	0.888245	Down	NA	NA	NA
CL11943.Contig1_All	1348	2.24667	29.37	3.70849	0.860606	Up	gi|385865226|gb|AFI92851.1|/1.33556e-134/apolipoprotein E [Cyprinus carpio]	biological_process:GO:0006869//lipid transport;GO:0042157//lipoprotein metabolic process;cellular_component:GO:0005576//extracellular region;molecular_function:GO:0008289//lipid binding;	dre:30314/6e-135/apoeb, apoe, cb82, fa96d02, hm:zeh1311, wu:fa03d06, wu:fa96d02, wu:fa97a11, wu:fc95h12, wu:fj54e06; apolipoprotein Eb; K04524 apolipoprotein E
CL8140.Contig5_All	322	4.32333	0.47	-3.20141	0.833248	Down	NA	NA	NA
Unigene58535_All	251	0.01	1.01	6.65821	0.828076	Up	NA	NA	NA
Unigene95425_All	207	0.01	1.01333	6.66297	0.828076	Up	NA	NA	NA
Unigene85027_All	3772	0.743333	5.25667	2.82207	0.833189	Up	gi|41054705|ref|NP_956829.1|/0/serine/threonine-protein kinase 17B [Danio rerio] &gt;gi|33991619|gb|AAH56298.1| Serine/threonine kinase 17b (apoptosis-inducing) [Danio rerio]	biological_process:GO:0006468//protein phosphorylation;molecular_function:GO:0004674//protein serine/threonine kinase activity;GO:0005524//ATP binding;	dre:393507/0.0/stk17b, zgc:65989; serine/threonine kinase 17b (apoptosis-inducing) (EC:2.7.11.1); K08804 serine/threonine kinase 17 [EC:2.7.11.1]
Unigene89820_All	210	0.01	0.976667	6.60979	0.821496	Up	NA	NA	NA
Unigene34115_All	997	0.01	1.24	6.9542	0.868786	Up	gi|153792369|ref|NP_001093502.1|/0/plectin [Danio rerio]	cellular_component:GO:0005856//cytoskeleton;molecular_function:GO:0003779//actin binding;	dre:567639/0.0/pleca, fa95h11, plec1-like, si:dkey-151c10.1, wu:fa95h11; plectin a; K10388 plectin
CL1791.Contig2_All	392	3.42667	0.306667	-3.48206	0.828611	Down	gi|66472918|ref|NP_001018307.1|/1.29525e-09/serine palmitoyltransferase 1 [Danio rerio] &gt;gi|63102002|gb|AAH95705.1| Zgc:112247 [Danio rerio]	biological_process:GO:0009058//biosynthetic process;molecular_function:GO:0003824//catalytic activity;GO:0030170//pyridoxal phosphate binding;	dre:553981/2e-10/sptlc1, wu:fc75h04, wu:fp41c08, zgc:112247; serine palmitoyltransferase, long chain base subunit 1 (EC:2.3.1.50); K00654 serine palmitoyltransferase [EC:2.3.1.50]
CL8987.Contig6_All	2834	4.17667	27.3033	2.70865	0.847777	Up	gi|528512763|ref|XP_005170300.1|/0/PREDICTED: ferrochelatase, mitochondrial isoform X1 [Danio rerio] &gt;gi|528512765|ref|XP_005170301.1| PREDICTED: ferrochelatase, mitochondrial isoform X1 [Danio rerio]	biological_process:GO:0043249//erythrocyte maturation;GO:0006783//heme biosynthetic process;molecular_function:GO:0004325//ferrochelatase activity;	dre:58215/0.0/fech, fch, zgc:109851; ferrochelatase (EC:4.99.1.1); K01772 ferrochelatase [EC:4.99.1.1]
CL15538.Contig2_All	6190	0.813333	11.7133	3.84816	0.857298	Up	gi|13431711|sp|Q90339.2|MYSS_CYPCA/0/RecName: Full=Myosin heavy chain, fast skeletal muscle [Cyprinus carpio] &gt;gi|2351223|dbj|BAA22069.1| myosin heavy chain [Cyprinus carpio]	NA	dre:100008376/0.0/fd14a01; wu:fd14a01; K10352 myosin heavy chain
Unigene58375_All	218	0.01	1.36	7.08746	0.884625	Up	gi|617504297|ref|XP_007541551.1|/1.32647e-14/PREDICTED: tesmin [Poecilia formosa]	NA	NA
Unigene18859_All	373	1.14	0.01	-6.83289	0.852981	Down	gi|167520412|ref|XP_001744545.1|/7.45108e-13/hypothetical protein [Monosiga brevicollis MX1] &gt;gi|163776876|gb|EDQ90494.1| predicted protein [Monosiga brevicollis MX1]	biological_process:GO:0006281//DNA repair;molecular_function:GO:0003729//mRNA binding;GO:0003887//DNA-directed DNA polymerase activity;GO:0003684//damaged DNA binding;	dre:100331906/3e-10/si:ch73-40a17.1; K16340 PH domain and leucine-rich repeat-containing protein phosphatase [EC:3.1.3.16]
CL6681.Contig2_All	270	1.29667	0.01	-7.01866	0.87707	Down	gi|41055140|ref|NP_956726.1|/1.11984e-21/F-box protein 30b [Danio rerio] &gt;gi|32822781|gb|AAH54894.1| Zgc:63466 [Danio rerio]	biological_process:GO:0016567//protein ubiquitination;molecular_function:GO:0008270//zinc ion binding;GO:0004842//ubiquitin-protein transferase activity;	dre:393404/2e-22/fbxo30b, zgc:63466; F-box protein 30b; K10307 F-box protein 30
Unigene58045_All	251	0.01	1.34667	7.07325	0.883038	Up	NA	NA	NA
CL2545.Contig8_All	233	0.01	1.16333	6.86212	0.85634	Up	NA	NA	NA
CL7796.Contig2_All	272	1.02333	0.01	-6.67713	0.830138	Down	gi|71480074|ref|NP_001025132.1|/9.78731e-18/exosome complex exonuclease RRP40 [Danio rerio] &gt;gi|68533623|gb|AAH98620.1| Zgc:112345 [Danio rerio]	biological_process:GO:0009790//embryo development;GO:0007420//brain development;	dre:565000/1e-18/exosc3, im:7140537, zgc:112345; exosome component 3; K03681 exosome complex component RRP40
CL13828.Contig2_All	494	6.12	0.54	-3.5025	0.845053	Down	gi|688598494|ref|XP_009292223.1|/6.01002e-29/PREDICTED: hyccin isoform X2 [Danio rerio]	cellular_component:GO:0016020//membrane;GO:0005737//cytoplasm;	NA
Unigene29296_All	244	1.04	0.01	-6.70044	0.834274	Down	gi|688596086|ref|XP_009291671.1|/2.61782e-42/PREDICTED: otogelin-like protein [Danio rerio]	NA	apla:101798382/7e-13/MUC5B; mucin-5B; K13908 mucin-5B
Unigene58019_All	267	0.01	1.2	6.90689	0.862768	Up	NA	NA	NA
CL4032.Contig2_All	283	1.35333	0.01	-7.08037	0.88343	Down	NA	NA	NA
Unigene59278_All	208	0.01	1.00333	6.64866	0.825994	Up	NA	NA	NA
Unigene47349_All	218	0.963333	0.01	-6.58996	0.816923	Down	NA	NA	NA
Unigene13556_All	376	0.01	1.14667	6.8413	0.854165	Up	gi|326467047|gb|ADZ75460.1|/2.47415e-08/leptin receptor long isoform [Carassius carassius]	NA	NA
Unigene57238_All	241	0.01	1.44667	7.17659	0.894755	Up	NA	NA	NA
CL310.Contig3_All	2427	6.77667	1.16	-2.54645	0.832615	Down	gi|658923143|ref|XP_008401284.1|/1.31835e-22/PREDICTED: type-2 ice-structuring protein-like [Poecilia reticulata]	NA	tru:105416539/5e-16/uncharacterized LOC105416539; K06560 mannose receptor, C type
CL10352.Contig1_All	658	4.47333	18.1533	2.02081	0.827937	Up	gi|528510699|ref|XP_005170187.1|/2.11757e-45/PREDICTED: uncharacterized protein LOC799904 isoform X1 [Danio rerio] &gt;gi|528510701|ref|XP_005170188.1| PREDICTED: uncharacterized protein LOC799904 isoform X1 [Danio rerio]	NA	fch:102049632/2e-28/RECQL4; RecQ protein-like 4; K10730 ATP-dependent DNA helicase Q4 [EC:3.6.4.12]
CL2923.Contig35_All	5380	0.61	6.73	3.46373	0.846574	Up	gi|688600732|ref|XP_009292692.1|/0/PREDICTED: triple functional domain protein isoform X3 [Danio rerio]	NA	dre:557667/0.0/trioa, si:dkey-158b13.2, trio; trio Rho guanine nucleotide exchange factor a (EC:2.7.11.1); K08810 triple functional domain protein [EC:2.7.11.1]
Unigene59785_All	254	0.01	0.993333	6.63421	0.823789	Up	NA	NA	NA
Unigene38850_All	424	0.01	0.916667	6.51833	0.807333	Up	gi|181344578|ref|NP_001116726.1|/1.87231e-24/uncharacterized protein LOC560232 [Danio rerio]	NA	NA
CL14238.Contig2_All	2815	0.01	1.04667	6.70966	0.836315	Up	gi|704301209|ref|XP_010162934.1|/1.46589e-137/PREDICTED: uncharacterized protein LOC104522366, partial [Caprimulgus carolinensis]	NA	NA
Unigene34422_All	1224	0.01	1.22333	6.93467	0.865815	Up	gi|672026396|ref|XP_008756691.1|/2.34734e-18/PREDICTED: neuropathy target esterase isoform X10 [Rattus norvegicus] &gt;gi|672072150|ref|XP_008767236.1| PREDICTED: neuropathy target esterase isoform X10 [Rattus norvegicus]	NA	tru:101076141/2e-17/pnpla6; patatin-like phospholipase domain containing 6; K14676 lysophospholipid hydrolase [EC:3.1.1.5]
Unigene11003_All	249	0.933333	0.01	-6.54432	0.809744	Down	NA	NA	NA
Unigene46509_All	244	0.94	0.01	-6.55459	0.812197	Down	NA	NA	NA
Unigene58173_All	262	0.01	0.936667	6.54946	0.812197	Up	gi|542260326|ref|XP_005465243.1|/1.42987e-08/PREDICTED: uncharacterized protein LOC102076953, partial [Oreochromis niloticus]	NA	NA
Unigene31890_All	287	1.16333	0.01	-6.86212	0.85634	Down	gi|688604066|ref|XP_005173917.2|/1.76023e-38/PREDICTED: endoplasmic reticulum metallopeptidase 1-like, partial [Danio rerio]	NA	NA
CL1076.Contig9_All	1409	39.98	0.0733333	-9.09059	0.997832	Down	gi|41054593|ref|NP_956846.1|/6.04766e-93/uncharacterized protein LOC393524 [Danio rerio] &gt;gi|33989748|gb|AAH56541.1| Zgc:65811 [Danio rerio] &gt;gi|41107613|gb|AAH65427.1| Zgc:65811 protein [Danio rerio]	cellular_component:GO:0016021//integral component of membrane;	mze:101473741/2e-47/CD81 antigen-like; K06460 CD9 antigen
CL7102.Contig12_All	1209	3.46667	0.706667	-2.29445	0.805628	Down	gi|95007074|emb|CAJ20290.1|/3.0168e-18/hyothetical protein [Toxoplasma gondii RH]	NA	dvi:Dvir_GJ20452/6e-12/GJ20452 gene product from transcript GJ20452-RA; K13163 male-specific lethal 1
CL9365.Contig8_All	3874	2.17333	7.29	1.74601	0.804135	Up	gi|528508298|ref|XP_002665435.3|/0/PREDICTED: inositol-trisphosphate 3-kinase C [Danio rerio]	NA	dre:322720/0.0/itpkcb, fb71g04, im:7157984, si:dkey-233h2.3, wu:fb71g04; inositol-trisphosphate 3-kinase Cb; K00911 1D-myo-inositol-triphosphate 3-kinase [EC:2.7.1.127]
Unigene41303_All	228	0.01	1.22667	6.9386	0.867334	Up	NA	NA	NA
Unigene53416_All	286	0.01	1.05	6.71425	0.836315	Up	NA	NA	NA
CL7469.Contig1_All	1668	4.23667	0.643333	-2.71929	0.824879	Down	gi|115490913|gb|ABI97979.1|/5.03762e-121/RAS-like family 11 member B [Danio rerio]	biological_process:GO:0048382//mesendoderm development;GO:0006184//GTP catabolic process;GO:0007264//small GTPase mediated signal transduction;cellular_component:GO:0016020//membrane;molecular_function:GO:0005525//GTP binding;GO:0003924//GTPase activity;	dre:393109/9e-121/rasl11b, wu:fc21f04, zgc:55750, zgc:77749; RAS-like, family 11, member B; K07853 Ras-like protein family member 11B
CL8862.Contig7_All	2419	0.46	3.58667	2.96294	0.822809	Up	gi|528501737|ref|XP_005157626.1|/1.09591e-178/PREDICTED: hydroxymethylbilane synthase, b isoform X1 [Danio rerio]	biological_process:GO:0018160//peptidyl-pyrromethane cofactor linkage;GO:0033014//tetrapyrrole biosynthetic process;molecular_function:GO:0004418//hydroxymethylbilane synthase activity;	dre:338290/2e-179/hmbsb, PBGD, hmbsl, id:ibd5004, im:7140060, zgc:110690; hydroxymethylbilane synthase, b; K01749 hydroxymethylbilane synthase [EC:2.5.1.61]
CL6058.Contig5_All	518	0.01	1.21667	6.92679	0.865815	Up	gi|597784627|ref|XP_007255816.1|/2.67649e-84/PREDICTED: dedicator of cytokinesis protein 11 isoform X2 [Astyanax mexicanus]	NA	tru:101076315/4e-07/dock4; dedicator of cytokinesis 4; K17697 dedicator of cytokinesis protein 4
Unigene79256_All	229	1.06	0.01	-6.72792	0.838174	Down	NA	NA	NA
CL10755.Contig3_All	537	0.01	0.9	6.49185	0.802533	Up	NA	NA	NA
Unigene56940_All	260	0.01	0.936667	6.54946	0.812197	Up	NA	NA	NA
Unigene41487_All	306	0.01	0.923333	6.52878	0.807333	Up	NA	NA	NA
Unigene29774_All	4058	1.27333	39.5667	4.9576	0.887551	Up	gi|113673261|ref|NP_001038796.1|/0/uncharacterized protein LOC724056 [Danio rerio] &gt;gi|109150076|gb|AAI17663.1| Zgc:136911 [Danio rerio]	biological_process:GO:0006691//leukotriene metabolic process;GO:0055114//oxidation-reduction process;molecular_function:GO:0005506//iron ion binding;GO:0016165//linoleate 13S-lipoxygenase activity;	dre:567204/0.0/alox5a, alox5, si:dkey-194n13.2; arachidonate 5-lipoxygenase a (EC:1.13.11.34); K00461 arachidonate 5-lipoxygenase [EC:1.13.11.34]
Unigene58785_All	290	0.01	1.03	6.6865	0.832194	Up	NA	NA	NA
Unigene56341_All	213	0.01	1.4	7.12928	0.889268	Up	NA	NA	NA
CL3744.Contig2_All	456	0.01	1.16333	6.86212	0.85634	Up	gi|66392211|ref|NP_001018156.1|/9.92558e-50/uncharacterized protein LOC553197 [Danio rerio] &gt;gi|63102165|gb|AAH95360.1| Zgc:110667 [Danio rerio]	cellular_component:GO:0005622//intracellular;molecular_function:GO:0008270//zinc ion binding;	xma:102231649/2e-30/nuclear factor 7, ovary-like; K12012 tripartite motif-containing protein 35
CL11558.Contig1_All	491	1.02667	0.01	-6.68182	0.831608	Down	gi|390608659|ref|NP_001074127.2|/5.79688e-48/calcium/calmodulin-dependent protein kinase 1Db isoform long [Danio rerio] &gt;gi|199436379|dbj|BAG70945.1| calcium/calmodulin-dependent protein kinase I delta long [Danio rerio]	biological_process:GO:0006468//protein phosphorylation;molecular_function:GO:0004674//protein serine/threonine kinase activity;GO:0005524//ATP binding;	dre:791176/1e-48/camk1db, camk1d, zgc:158713; calcium/calmodulin-dependent protein kinase 1Db (EC:2.7.11.17); K08794 calcium/calmodulin-dependent protein kinase I [EC:2.7.11.17]
Unigene46773_All	245	0.933333	0.01	-6.54432	0.809744	Down	NA	NA	NA
CL10273.Contig9_All	3459	6.42	1.64	-1.96888	0.812089	Down	gi|528469064|ref|XP_005160175.1|/0/PREDICTED: si:ch211-281g13.4 isoform X1 [Danio rerio]	biological_process:GO:0006464//cellular protein modification process;cellular_component:GO:0005622//intracellular;molecular_function:GO:0004842//ubiquitin-protein transferase activity;	pss:102463678/1e-174/HERC5; HECT and RLD domain containing E3 ubiquitin protein ligase 5; K10615 E3 ubiquitin-protein ligase HERC4 [EC:2.3.2.26]
Unigene98978_All	240	1.84667	0.01	-7.52878	0.925466	Down	NA	NA	NA
Unigene19886_All	283	0.01	1.06333	6.73245	0.838174	Up	gi|77403694|dbj|BAE46429.1|/6.09352e-09/ORF2-encoded protein [Danio rerio]	NA	NA
Unigene44459_All	303	0.98	0.01	-6.61471	0.821496	Down	gi|597745959|ref|XP_007235002.1|/1.42619e-32/PREDICTED: ATP-binding cassette sub-family D member 2 [Astyanax mexicanus]	NA	dre:100537809/4e-32/abcd2; ATP-binding cassette sub-family D member 2; K05676 ATP-binding cassette, subfamily D (ALD), member 2
Unigene55832_All	234	0.01	1.15667	6.85383	0.855842	Up	gi|688589335|ref|XP_009299085.1|/4.80381e-36/PREDICTED: cytoplasmic dynein 2 heavy chain 1, partial [Danio rerio]	NA	dre:100332402/7e-37/dync2h1; dynein, cytoplasmic 2, heavy chain 1; K10414 dynein heavy chain 2, cytosolic
CL372.Contig9_All	416	0.01	0.966667	6.59495	0.818586	Up	gi|148706505|gb|EDL38452.1|/3.57554e-07/mCG1050357 [Mus musculus]	NA	NA
CL13081.Contig4_All	1404	0.74	12.47	4.07479	0.860575	Up	gi|6729200|dbj|BAA89704.1|/7.37008e-91/myosin regulatory light chain [Cyprinus carpio] &gt;gi|6729202|dbj|BAA89705.1| myosin regulatory light chain [Cyprinus carpio]	molecular_function:GO:0005509//calcium ion binding;	dre:30429/2e-89/mylpfa, cb46, mlc2f, mylz2, sb:cb46; myosin light chain, phosphorylatable, fast skeletal muscle a; K12758 fast skeletal myosin light chain 2
Unigene59654_All	210	0.01	0.983333	6.61961	0.821496	Up	NA	NA	NA
CL2799.Contig1_All	236	1.11333	0.01	-6.79874	0.847653	Down	NA	NA	NA
CL12887.Contig2_All	345	0.01	1.13333	6.82443	0.851285	Up	NA	NA	NA
CL1686.Contig13_All	2503	6.59333	22.4733	1.76913	0.816477	Up	gi|528478260|ref|XP_005165067.1|/0/PREDICTED: cytosolic phospholipase A2 gamma-like isoform X1 [Danio rerio]	biological_process:GO:0008152//metabolic process;	dre:100148818/0.0/zmp:0000001078; K16342 cytosolic phospholipase A2 [EC:3.1.1.4]
CL16344.Contig3_All	217	1.18	0.01	-6.88264	0.859632	Down	NA	NA	NA
Unigene41360_All	626	0.69	4.15667	2.59076	0.82203	Up	NA	NA	NA
Unigene6666_All	358	1.38	5.31	1.94404	0.80591	Up	gi|47201346|emb|CAF87885.1|/1.74204e-06/unnamed protein product, partial [Tetraodon nigroviridis]	NA	NA
Unigene28837_All	304	1.35667	0.01	-7.08392	0.884304	Down	NA	NA	NA
Unigene46486_All	201	1.38333	0.01	-7.11201	0.88705	Down	NA	NA	NA
CL3773.Contig3_All	1202	25.43	203.733	3.00208	0.85517	Up	gi|528510699|ref|XP_005170187.1|/2.02097e-107/PREDICTED: uncharacterized protein LOC799904 isoform X1 [Danio rerio] &gt;gi|528510701|ref|XP_005170188.1| PREDICTED: uncharacterized protein LOC799904 isoform X1 [Danio rerio]	NA	fch:102049632/1e-41/RECQL4; RecQ protein-like 4; K10730 ATP-dependent DNA helicase Q4 [EC:3.6.4.12]
Unigene84049_All	1361	0.82	5.45333	2.73344	0.832065	Up	NA	NA	NA
CL3468.Contig4_All	1369	0.01	2.51	7.97154	0.951977	Up	gi|289063382|ref|NP_001165890.1|/0/sorbitol dehydrogenase [Danio rerio]	biological_process:GO:0055114//oxidation-reduction process;molecular_function:GO:0003939//L-iditol 2-dehydrogenase activity;GO:0000166//nucleotide binding;GO:0008270//zinc ion binding;	dre:570613/0.0/sord; sorbitol dehydrogenase (EC:1.1.1.14); K00008 L-iditol 2-dehydrogenase [EC:1.1.1.14]
Unigene40378_All	422	1.72667	0.01	-7.43185	0.918151	Down	NA	NA	NA
Unigene30358_All	227	1.63667	0.01	-7.35462	0.911706	Down	NA	NA	NA
Unigene53292_All	392	0.01	0.913333	6.51307	0.804867	Up	NA	NA	NA
CL14588.Contig13_All	2446	2.28333	0.143333	-3.9937	0.813563	Down	gi|688599989|ref|XP_009292516.1|/4.32754e-107/PREDICTED: fibrocystin-L isoform X1 [Danio rerio]	NA	ptg:102965597/2e-09/immunoglobulin omega chain-like; K06553 pre-B lymphocyte gene
Unigene48348_All	206	0.99	0.01	-6.62936	0.823789	Down	NA	NA	NA
Unigene45153_All	241	1.16	0.01	-6.85798	0.85634	Down	NA	NA	NA
CL14300.Contig5_All	4506	5.76333	28.5067	2.30632	0.838854	Up	gi|699017098|gb|AIU36287.1|/0/transferrin receptor [Megalobrama amblycephala]	biological_process:GO:0006879//cellular iron ion homeostasis;GO:0006508//proteolysis;GO:0035162//embryonic hemopoiesis;GO:0042541//hemoglobin biosynthetic process;GO:0030218//erythrocyte differentiation;molecular_function:GO:0008233//peptidase activity;	dre:494477/0.0/tfr1a; transferrin receptor 1a; K06503 transferrin receptor
CL15026.Contig27_All	899	0.01	1.86333	7.54174	0.926079	Up	gi|46309473|ref|NP_996935.1|/3.52981e-142/midnolin [Danio rerio] &gt;gi|82185992|sp|Q6NYU6.1|MIDN_DANRE RecName: Full=Midnolin; AltName: Full=Midbrain nucleolar protein [Danio rerio] &gt;gi|42542512|gb|AAH66456.1| Midnolin [Danio rerio]	cellular_component:GO:0005730//nucleolus;	der:Dere_GG14462/2e-06/GG14462 gene product from transcript GG14462-RA; K09309 homeobox protein Nkx-1
Unigene46048_All	211	1.03667	0.01	-6.69581	0.834274	Down	NA	NA	NA
Unigene12372_All	1582	1.27667	10.24	3.00376	0.846417	Up	gi|4027927|gb|AAC96093.1|/0/creatine kinase M2-CK [Cyprinus carpio]	biological_process:GO:0016310//phosphorylation;molecular_function:GO:0005524//ATP binding;GO:0016301//kinase activity;	dre:30095/0.0/ckma, CK-M, cb51, ckm, mck, wu:fa28d05; creatine kinase, muscle a; K00933 creatine kinase [EC:2.7.3.2]
Unigene45201_All	258	1.00667	0.01	-6.65344	0.827498	Down	NA	NA	NA
Unigene59805_All	219	0.01	0.9	6.49185	0.802533	Up	NA	NA	NA
Unigene58496_All	204	0.01	1.04667	6.70966	0.836315	Up	NA	NA	NA
Unigene84365_All	565	0.433333	2.87333	2.72918	0.808162	Up	NA	NA	NA
Unigene47072_All	217	1.18	0.01	-6.88264	0.859632	Down	NA	NA	NA
CL9106.Contig2_All	965	0.23	2.48667	3.43451	0.810934	Up	gi|449281757|gb|EMC88760.1|/1.32833e-12/Putative uncharacterized protein ENSP00000383309 [Columba livia]	NA	NA
Unigene53010_All	203	1.07667	0.01	-6.75043	0.841959	Down	NA	NA	NA
Unigene56060_All	239	0.01	1.10667	6.79008	0.847653	Up	gi|551526914|ref|XP_005814932.1|/7.93685e-23/PREDICTED: uncharacterized protein LOC102231213 [Xiphophorus maculatus]	NA	pss:102462428/8e-14/FANCL; Fanconi anemia, complementation group L; K10606 E3 ubiquitin-protein ligase FANCL [EC:2.3.2.27]
Unigene32129_All	762	2.57667	11.82	2.19765	0.830673	Up	gi|165972383|ref|NP_001107123.1|/1.23505e-35/uncharacterized protein LOC100003911 precursor [Danio rerio] &gt;gi|164604911|dbj|BAF98259.1| chemokine CXCL-C13d [Danio rerio]	NA	ola:101155802/8e-23/interleukin-8-like; K10030 interleukin 8
Unigene104436_All	210	0.01	1.44667	7.17659	0.894755	Up	NA	NA	NA
Unigene58634_All	273	0.01	1.15333	6.84967	0.854607	Up	NA	NA	NA
Unigene74299_All	225	1.63333	0.01	-7.35168	0.911164	Down	NA	NA	NA
Unigene17699_All	275	1.54333	0.01	-7.26991	0.903471	Down	NA	NA	NA
CL5019.Contig1_All	266	0.01	1.2	6.90689	0.862768	Up	NA	NA	NA
Unigene47552_All	204	0.896667	0.01	-6.4865	0.802533	Down	NA	NA	NA
Unigene44857_All	348	1.07667	0.01	-6.75043	0.841959	Down	NA	NA	NA
Unigene14483_All	308	0.01	0.916667	6.51833	0.807333	Up	gi|47086263|ref|NP_998051.1|/2.32871e-51/phosphoglucomutase-2 [Danio rerio] &gt;gi|42744584|gb|AAH66627.1| Phosphoglucomutase 2 [Danio rerio]	biological_process:GO:0016052//carbohydrate catabolic process;cellular_component:GO:0005829//cytosol;molecular_function:GO:0000287//magnesium ion binding;GO:0004614//phosphoglucomutase activity;	dre:405822/3e-52/pgm2, zgc:77113; phosphoglucomutase 2 (EC:5.4.2.2); K15779 phosphoglucomutase / phosphopentomutase [EC:5.4.2.2 5.4.2.7]
Unigene35845_All	252	0.01	1.33667	7.0625	0.881801	Up	gi|325296929|ref|NP_001013321.2|/1.64359e-12/lysosomal amino acid transporter 1 homolog [Danio rerio]	NA	NA
Unigene45817_All	228	1.74	0.01	-7.44294	0.918779	Down	NA	NA	NA
Unigene52766_All	212	0.01	0.956667	6.57994	0.816923	Up	NA	NA	NA
CL12607.Contig7_All	1036	0.01	0.99	6.62936	0.823789	Up	gi|597760850|ref|XP_007244422.1|/2.93717e-93/PREDICTED: GRAM domain-containing protein 2-like isoform X2 [Astyanax mexicanus] &gt;gi|597760852|ref|XP_007244423.1| PREDICTED: GRAM domain-containing protein 2-like isoform X3 [Astyanax mexicanus]	NA	NA
Unigene9893_All	246	1.36	0.01	-7.08746	0.884625	Down	NA	NA	NA
Unigene47555_All	309	1.23333	0.01	-6.94642	0.867334	Down	NA	NA	NA
Unigene60756_All	206	0.01	1.00667	6.65344	0.827498	Up	NA	NA	NA
CL9865.Contig1_All	205	0.01	1.12	6.80735	0.849525	Up	gi|677286896|gb|KFP69324.1|/2.06974e-07/hypothetical protein N310_08876, partial [Acanthisitta chloris]	molecular_function:GO:0003824//catalytic activity;	NA
CL10891.Contig2_All	318	0.01	1.73333	7.43741	0.918151	Up	NA	NA	NA
Unigene42729_All	1198	4.4	1.14333	-1.94426	0.800062	Down	gi|326678521|ref|XP_003201083.1|/3.25156e-65/PREDICTED: interferon-induced protein 44-like isoform X1 [Danio rerio]	NA	xma:102225574/1e-20/uncharacterized LOC102225574; K07374 tubulin alpha
CL12372.Contig1_All	2626	0.01	0.916667	6.51833	0.807333	Up	gi|115443558|ref|YP_778577.1|/2.03695e-101/cytochrome b6 [Bigelowiella natans] &gt;gi|115443565|ref|YP_778584.1| cytochrome b6 [Bigelowiella natans] &gt;gi|122246280|sp|Q06J43.1|CYB6_BIGNA RecName: Full=Cytochrome b6 (chloroplast) [Bigelowiella natans] &gt;gi|110810203|gb|ABG91409.1| cytochrome b6 [Bigelowiella natans] &gt;gi|110810210|gb|ABG91416.1| cytochrome b6 [Bigelowiella natans]	biological_process:GO:0022904//respiratory electron transport chain;GO:0009767//photosynthetic electron transport chain;cellular_component:GO:0009535//chloroplast thylakoid membrane;GO:0016021//integral component of membrane;molecular_function:GO:0020037//heme binding;GO:0005506//iron ion binding;GO:0045156//electron transporter, transferring electrons within the cyclic electron transport pathway…	cjc:22203912/2e-31/CYTB; cytochrome b; K00412 ubiquinol-cytochrome c reductase cytochrome b subunit
Unigene47872_All	209	0.96	0.01	-6.58496	0.816923	Down	NA	NA	NA
Unigene59866_All	212	0.01	0.963333	6.58996	0.816923	Up	NA	NA	NA
CL8987.Contig5_All	3236	0.556667	5.36667	3.26914	0.839361	Up	gi|528512763|ref|XP_005170300.1|/0/PREDICTED: ferrochelatase, mitochondrial isoform X1 [Danio rerio] &gt;gi|528512765|ref|XP_005170301.1| PREDICTED: ferrochelatase, mitochondrial isoform X1 [Danio rerio]	biological_process:GO:0043249//erythrocyte maturation;GO:0006783//heme biosynthetic process;molecular_function:GO:0004325//ferrochelatase activity;	dre:58215/0.0/fech, fch, zgc:109851; ferrochelatase (EC:4.99.1.1); K01772 ferrochelatase [EC:4.99.1.1]
Unigene59090_All	222	0.01	1.30667	7.02975	0.878342	Up	NA	NA	NA
Unigene74651_All	453	0.01	1.56	7.2854	0.905328	Up	gi|688531829|ref|XP_005159911.2|/2.38538e-27/PREDICTED: piggyBac transposable element-derived protein 4-like isoform X2 [Danio rerio]	NA	NA
Unigene47096_All	214	1.61667	0.01	-7.33688	0.910411	Down	NA	NA	NA
Unigene44154_All	213	0.01	0.946667	6.56478	0.813855	Up	gi|528479742|ref|XP_005165328.1|/1.84654e-32/PREDICTED: zinc finger RNA-binding protein isoform X2 [Danio rerio]	biological_process:GO:0007275//multicellular organismal development;cellular_component:GO:0005634//nucleus;GO:0005737//cytoplasm;molecular_function:GO:0003677//DNA binding;GO:0003723//RNA binding;GO:0008270//zinc ion binding;	dre:321659/3e-33/zfr, hnrpa1, wu:fb25b08, zgc:66235, zgc:66403; zinc finger RNA binding protein; K13203 zinc finger RNA-binding protein
Unigene48512_All	202	2.51333	0.01	-7.97346	0.951977	Down	NA	NA	NA
CL830.Contig7_All	257	1.41667	0.01	-7.14636	0.89158	Down	gi|116004537|ref|NP_001070631.1|/4.41409e-42/brain creatine kinase [Danio rerio] &gt;gi|115313427|gb|AAI24539.1| Zgc:154095 [Danio rerio]	biological_process:GO:0016310//phosphorylation;molecular_function:GO:0005524//ATP binding;GO:0004111//creatine kinase activity;	xma:102235157/3e-41/creatine kinase B-type-like; K00933 creatine kinase [EC:2.7.3.2]
Unigene58105_All	231	0.01	1.20333	6.91089	0.862768	Up	gi|528517716|ref|XP_005162164.1|/2.48419e-24/PREDICTED: uncharacterized protein LOC101886866 [Danio rerio]	NA	mze:101472134/9e-10/extracellular calcium-sensing receptor-like; K04612 calcium-sensing receptor
Unigene55423_All	220	0.01	1.32	7.04439	0.879555	Up	NA	NA	NA
CL15485.Contig5_All	377	0.01	0.973333	6.60486	0.819237	Up	NA	NA	NA
Unigene57749_All	209	0.01	0.993333	6.63421	0.823789	Up	NA	NA	NA
Unigene39236_All	321	0.01	1.06333	6.73245	0.838174	Up	NA	NA	NA
Unigene53386_All	431	0.01	1.19333	6.89885	0.861272	Up	NA	NA	NA
Unigene2620_All	295	0.01	1.23667	6.95031	0.868786	Up	NA	NA	NA
Unigene53549_All	278	0.01	1.37667	7.10504	0.88705	Up	gi|597769660|ref|XP_007248640.1|/5.70272e-37/PREDICTED: cytoplasmic dynein 2 heavy chain 1 [Astyanax mexicanus]	NA	lcm:102361803/5e-31/DYNC2H1; dynein, cytoplasmic 2, heavy chain 1; K10414 dynein heavy chain 2, cytosolic
CL221.Contig2_All	555	0.286667	2.36667	3.04541	0.802275	Up	gi|47085671|ref|NP_998168.1|/8.94415e-37/S100 calcium binding protein A10b [Danio rerio] &gt;gi|28278451|gb|AAH45941.1| S100 calcium binding protein A10b [Danio rerio] &gt;gi|182888590|gb|AAI63954.1| S100a10b protein [Danio rerio]	molecular_function:GO:0005509//calcium ion binding;	ola:101155699/3e-30/protein S100-A10-like; K17274 calpactin-1 light chain
Unigene45882_All	209	1.59	0.01	-7.31288	0.907946	Down	NA	NA	NA
Unigene59779_All	213	0.01	1.42667	7.1565	0.892591	Up	NA	NA	NA
Unigene53196_All	215	0.01	1.84667	7.52878	0.925466	Up	gi|125851587|ref|XP_686796.2|/3.85921e-22/PREDICTED: tripartite motif-containing protein 16 [Danio rerio]	NA	tru:101064237/4e-14/tripartite motif-containing protein 16-like; K12006 tripartite motif-containing protein 16
Unigene13965_All	1406	6.14333	1.56	-1.97748	0.811788	Down	gi|292619528|ref|XP_002664004.1|/2.44212e-102/PREDICTED: gap junction beta-5 protein-like [Danio rerio]	NA	cjc:100408658/2e-13/GJB5; gap junction protein, beta 5, 31.1kDa; K07624 gap junction protein, beta 5
Unigene95689_All	220	0.946667	0.01	-6.56478	0.813855	Down	NA	NA	NA
Unigene55612_All	249	0.356667	3.04667	3.09458	0.817675	Up	gi|13375233|gb|AAK20244.1|/3.63614e-36/immunoglobulin heavy chain variable region [Danio rerio]	NA	ecb:100060306/2e-17/uncharacterized LOC100060306; K06856 immunoglobulin heavy chain
Unigene45064_All	216	0.01	0.916667	6.51833	0.807333	Up	gi|688591962|ref|XP_009290798.1|/6.14744e-20/PREDICTED: aurora kinase-like [Danio rerio]	NA	xma:102226794/2e-07/myb-binding protein 1A-like protein-like; K02331 DNA polymerase phi [EC:2.7.7.7]
Unigene87364_All	1497	7.55667	2.06	-1.87511	0.810879	Down	gi|224496032|ref|NP_001139103.1|/3.51881e-163/probable E3 ubiquitin-protein ligase HERC4-like [Danio rerio]	biological_process:GO:0006464//cellular protein modification process;cellular_component:GO:0005622//intracellular;molecular_function:GO:0004842//ubiquitin-protein transferase activity;	pss:102463678/2e-72/HERC5; HECT and RLD domain containing E3 ubiquitin protein ligase 5; K10615 E3 ubiquitin-protein ligase HERC4 [EC:2.3.2.26]
Unigene29203_All	286	0.01	1.05	6.71425	0.836315	Up	NA	NA	NA
Unigene3557_All	513	1.11	0.01	-6.79442	0.847653	Down	NA	NA	NA
Unigene32350_All	242	2.21667	0.01	-7.79225	0.942542	Down	gi|2133885|pir||I50116/1.75593e-38/N-cadherin precursor - zebra fish &gt;gi|623210|emb|CAA47890.1| N-cadherin precursor [Danio rerio]	biological_process:GO:0060088//auditory receptor cell stereocilium organization;GO:0030901//midbrain development;GO:0048752//semicircular canal morphogenesis;GO:0042246//tissue regeneration;GO:0060030//dorsal convergence;GO:0036342//post-anal tail morphogenesis;GO:0007416//synapse assembly;GO:0021915//neural tube development;GO:0070285//pigment cell development;GO:0001502//cartilage condensation;…	dre:30291/2e-39/cdh2, glo, lyr, ncad, pac, wu:fb47h04; cadherin 2, type 1, N-cadherin (neuronal); K04362 fibroblast growth factor receptor 1 [EC:2.7.10.1]; K05095 fibroblast growth factor receptor 4 [EC:2.7.10.1]; K06736 cadherin 2, type 1, N-cadherin; K06797 cadherin 4, type 1, R-cadherin
CL13536.Contig2_All	1019	7.45667	121.753	4.02929	0.866885	Up	gi|195984433|gb|ACG63790.1|/1.72977e-90/Agr2 protein [Carassius gibelio]	biological_process:GO:0060575//intestinal epithelial cell differentiation;cellular_component:GO:0005576//extracellular region;	ola:101170372/1e-15/txndc12; thioredoxin domain containing 12 (endoplasmic reticulum); K05360 protein-disulfide reductase (glutathione) [EC:1.8.4.2]
Unigene53242_All	1278	0.01	1.03	6.6865	0.832194	Up	NA	NA	NA
Unigene101137_All	213	0.01	0.946667	6.56478	0.813855	Up	NA	NA	NA
Unigene53450_All	433	0.01	0.916667	6.51833	0.807333	Up	gi|597766948|ref|XP_007247339.1|/6.63722e-06/PREDICTED: protein C-ets-2 [Astyanax mexicanus]	NA	ecb:100059969/8e-06/ETS2; v-ets avian erythroblastosis virus E26 oncogene homolog 2; K02678 c-ets proto-oncogene protein
Unigene53002_All	211	0.01	0.956667	6.57994	0.816923	Up	NA	NA	NA
Unigene86093_All	211	0.01	1.45667	7.18653	0.895677	Up	gi|50344814|ref|NP_001002080.1|/2.58843e-26/solute carrier family 12 member 2 isoform 1 [Danio rerio] &gt;gi|47938788|gb|AAH71283.1| Solute carrier family 12 (potassium/chloride transporters), member 2 [Danio rerio]	biological_process:GO:0055085//transmembrane transport;GO:0042472//inner ear morphogenesis;GO:0048798//swim bladder inflation;GO:0006811//ion transport;cellular_component:GO:0016323//basolateral plasma membrane;GO:0016021//integral component of membrane;molecular_function:GO:0015377//cation:chloride symporter activity;	dre:415170/4e-27/slc12a2, slc12a4, zgc:85961; solute carrier family 12 (sodium/potassium/chloride transporter), member 2; K10951 solute carrier family 12 (sodium/potassium/chloride transporter), member 2
Unigene48219_All	239	1.08333	0.01	-6.75933	0.841959	Down	NA	NA	NA
CL1793.Contig2_All	233	1.06	0.01	-6.72792	0.838174	Down	gi|498927457|ref|XP_004538964.1|/5.99172e-10/PREDICTED: zinc finger protein 519-like isoform X1 [Maylandia zebra]	NA	acs:100566461/8e-09/Krueppel-like factor 1; K17845 krueppel-like factor 2
CL3788.Contig1_All	889	0.176667	3.85333	4.44701	0.848073	Up	gi|41055823|ref|NP_956810.1|/1.24642e-99/uncharacterized protein LOC393488 [Danio rerio] &gt;gi|28822172|gb|AAO50214.1|AF434191_1 atrial myosin light chain [Danio rerio] &gt;gi|33416391|gb|AAH55583.1| Zgc:66286 [Danio rerio] &gt;gi|38566024|gb|AAH62288.1| Zgc:66286 protein [Danio rerio]	molecular_function:GO:0005509//calcium ion binding;	ola:101157250/3e-92/myl3; myosin, light chain 3, alkali; ventricular, skeletal, slow; K12749 myosin light chain 3
CL2809.Contig7_All	349	0.01	0.926667	6.53398	0.809117	Up	gi|91176306|ref|NP_001035140.1|/1.3744e-35/C-Myc-binding protein [Danio rerio] &gt;gi|90112037|gb|AAI14324.1| Zgc:136962 [Danio rerio]	biological_process:GO:0006355//regulation of transcription, DNA-templated;molecular_function:GO:0003713//transcription coactivator activity;	dme:Dmel_CG4546/8e-09/CG4546 gene product from transcript CG4546-RA (EC:2.7.3.3); K00934 arginine kinase [EC:2.7.3.3]
Unigene53443_All	414	0.01	0.983333	6.61961	0.821496	Up	NA	NA	NA
Unigene39688_All	1055	0.01	1.14333	6.8371	0.852981	Up	gi|573877527|ref|XP_006627010.1|/8.53938e-80/PREDICTED: geranylgeranyl transferase type-1 subunit beta-like [Lepisosteus oculatus]	molecular_function:GO:0016740//transferase activity;	dre:570808/2e-80/pggt1b, zgc:114070; protein geranylgeranyltransferase type I, beta subunit (EC:2.5.1.59); K11713 geranylgeranyl transferase type-1 subunit beta [EC:2.5.1.59]
Unigene58661_All	200	0.01	1.09333	6.77259	0.843892	Up	NA	NA	NA
Unigene105756_All	227	1.16	0.01	-6.85798	0.85634	Down	NA	NA	NA
Unigene108311_All	210	0.01	0.973333	6.60486	0.819237	Up	gi|226372474|gb|ACO51862.1|/8.15293e-14/Transposable element Tc1 transposase [Rana catesbeiana]	NA	NA
Unigene45765_All	211	1.03667	0.01	-6.69581	0.834274	Down	NA	NA	NA
CL14135.Contig1_All	392	0.32	3.65667	3.51439	0.831407	Up	gi|688594402|ref|XP_009291317.1|/2.83905e-65/PREDICTED: baculoviral IAP repeat-containing protein 6 isoform X7 [Danio rerio]	NA	dre:796547/4e-66/birc6; baculoviral IAP repeat containing 6; K10586 baculoviral IAP repeat-containing protein 6 (apollon) [EC:2.3.2.23]
Unigene54317_All	332	0.01	1.40333	7.13271	0.889268	Up	NA	NA	NA
Unigene43516_All	981	474.59	94.42	-2.32952	0.843293	Down	gi|59275995|dbj|BAD89545.1|/6.25223e-58/immunoglobulin light chain 1 [Carassius auratus langsdorfii]	NA	ecb:100146654/6e-13/immunoglobulin lambda-like polypeptide 5-like; K06554 immunoglobulin lambda-like polypeptide 1
Unigene39320_All	865	0.01	1.42	7.14975	0.89158	Up	gi|688589067|ref|XP_009290176.1|/7.90259e-88/PREDICTED: uncharacterized protein si:ch211-281l24.3 isoform X3 [Danio rerio]	NA	cin:100178935/5e-09/con, TTN; connectin; K12567 titin [EC:2.7.11.1]
Unigene84861_All	263	1.19333	0.01	-6.89885	0.861272	Down	NA	NA	NA
Unigene59531_All	238	0.01	1.12333	6.81164	0.849525	Up	NA	NA	NA
Unigene47967_All	234	1.13	0.01	-6.82018	0.851285	Down	NA	NA	NA
CL4388.Contig1_All	438	2.95667	0.473333	-2.64304	0.808168	Down	gi|40549335|gb|AAR87723.1|/3.7241e-33/cytochrome P4501C1 [Cyprinus carpio]	biological_process:GO:0055114//oxidation-reduction process;molecular_function:GO:0009055//electron carrier activity;GO:0016705//oxidoreductase activity, acting on paired donors, with incorporation or reduction of molecular oxygen;GO:0020037//heme binding;GO:0005506//iron ion binding;GO:0004497//monooxygenase activity;	dre:553637/5e-30/cyp1c1, zgc:110607; cytochrome P450, family 1, subfamily C, polypeptide 1; K17812 cytochrome P450, family 1, subfamily C
Unigene54939_All	204	0.01	1.55333	7.27922	0.904421	Up	NA	NA	NA
CL4394.Contig2_All	445	1.96	6.52	1.73402	0.800884	Up	gi|113677642|ref|NP_001038306.1|/2.64138e-39/mitogen-activated protein kinase 12 [Danio rerio] &gt;gi|126631470|gb|AAI33970.1| Si:dkey-14d8.5 [Danio rerio]	biological_process:GO:0006468//protein phosphorylation;molecular_function:GO:0005524//ATP binding;GO:0004707//MAP kinase activity;	dre:557810/4e-40/mapk12b, si:dkey-14d8.5; mitogen-activated protein kinase 12b (EC:2.7.11.24); K04441 p38 MAP kinase [EC:2.7.11.24]
CL4071.Contig3_All	304	1.14333	0.01	-6.8371	0.852981	Down	NA	NA	NA
Unigene47408_All	234	1.35333	0.01	-7.08037	0.88343	Down	gi|84105353|gb|ABC54648.1|/1.71644e-25/cytosolic heat shock protein 90, partial [Trimastix marina]	biological_process:GO:0006457//protein folding;GO:0006950//response to stress;molecular_function:GO:0005524//ATP binding;GO:0051082//unfolded protein binding;	aga:AgaP_AGAP006958/4e-24/HSP83_ANOGA; AGAP006958-PA; K04079 molecular chaperone HtpG
CL15993.Contig5_All	205	0.01	1.02667	6.68182	0.831608	Up	NA	NA	NA
Unigene57557_All	211	0.01	0.973333	6.60486	0.819237	Up	NA	NA	NA
Unigene79052_All	212	1.24	0.01	-6.9542	0.868786	Down	NA	NA	NA
Unigene49033_All	204	1.01333	0.01	-6.66297	0.828076	Down	gi|594150357|ref|NP_001277346.1|/2.79062e-20/zinc finger protein 219 [Danio rerio] &gt;gi|449139006|gb|AGE89832.1| znf219-like protein [Danio rerio]	NA	NA
Unigene57246_All	307	0.01	0.92	6.52356	0.807333	Up	NA	NA	NA
Unigene53757_All	446	0.01	1.00333	6.64866	0.825994	Up	NA	NA	NA
CL5233.Contig7_All	1305	9.27667	30.2533	1.70542	0.814818	Up	gi|189522073|ref|XP_689109.3|/8.51853e-38/PREDICTED: lymphatic vessel endothelial hyaluronic acid receptor 1 [Danio rerio]	NA	dre:560618/1e-38/lyve1a, hm:zeh0104, si:dkeyp-104h2.3, zeh0104; lymphatic vessel endothelial hyaluronic receptor 1a; K19012 lymphatic vessel endothelial hyaluronan receptor 1
Unigene18885_All	335	0.97	0.01	-6.59991	0.819237	Down	gi|41393139|ref|NP_958899.1|/2.5477e-21/isovaleryl-CoA dehydrogenase, mitochondrial [Danio rerio] &gt;gi|28279589|gb|AAH45426.1| Isovaleryl Coenzyme A dehydrogenase [Danio rerio] &gt;gi|182891438|gb|AAI64520.1| Ivd protein [Danio rerio]	biological_process:GO:0055114//oxidation-reduction process;molecular_function:GO:0050660//flavin adenine dinucleotide binding;GO:0003995//acyl-CoA dehydrogenase activity;	dre:368775/4e-22/ivd, sb:cb425, si:dz181p14.1, wu:fb34d07; isovaleryl-CoA dehydrogenase (EC:1.3.8.4); K00253 isovaleryl-CoA dehydrogenase [EC:1.3.8.4]
CL4121.Contig1_All	266	1.44667	0.01	-7.17659	0.894755	Down	NA	NA	NA
Unigene2116_All	1638	0.14	8.85	5.98218	0.923151	Up	gi|242247637|ref|NP_001156321.1|/0/glycylpeptide N-tetradecanoyltransferase 1 [Danio rerio]	NA	mze:101477847/5e-167/nmt1; N-myristoyltransferase 1; K00671 glycylpeptide N-tetradecanoyltransferase [EC:2.3.1.97]
Unigene56468_All	398	0.01	0.896667	6.4865	0.802533	Up	NA	NA	NA
CL8030.Contig2_All	230	1.05333	0.01	-6.71882	0.836315	Down	gi|465952737|gb|EMP25047.1|/1.72271e-14/Beta-catenin-like protein 1 [Chelonia mydas]	NA	NA
Unigene56856_All	284	0.01	1.06	6.72792	0.838174	Up	gi|548553271|ref|XP_005755538.1|/3.29882e-16/PREDICTED: RNA-directed DNA polymerase from mobile element jockey-like [Pundamilia nyererei]	NA	NA
Unigene54960_All	204	0.01	1.03667	6.69581	0.834274	Up	NA	NA	NA
Unigene36503_All	290	0.01	1.28	7	0.874337	Up	NA	NA	NA
Unigene56836_All	260	0.01	0.936667	6.54946	0.812197	Up	NA	NA	NA
Unigene59719_All	212	0.01	2.4	7.90689	0.948748	Up	NA	NA	NA
CL14818.Contig2_All	266	0.296667	3.27667	3.46531	0.82661	Up	gi|675383281|gb|KFM76178.1|/1.6812e-09/Ribonuclease 3, partial [Stegodyphus mimosarum]	NA	NA
Unigene48639_All	224	1.24	0.01	-6.9542	0.868786	Down	NA	NA	NA
Unigene107786_All	303	0.01	0.94	6.55459	0.812197	Up	gi|528515553|ref|XP_001923739.2|/6.67117e-06/PREDICTED: uncharacterized protein si:dkey-182g1.6 [Danio rerio]	NA	NA
Unigene56298_All	216	0.01	0.91	6.50779	0.804867	Up	NA	NA	NA
Unigene19367_All	11820	0.01	1.85	7.53138	0.925466	Up	gi|23464604|ref|NP_696972.1|/1.55123e-56/NADH dehydrogenase subunit 5 [Monosiga brevicollis ATCC 50154] &gt;gi|23344067|gb|AAN28343.1| NADH dehydrogenase subunit 5 (mitochondrion) [Monosiga brevicollis]	NA	aqu:4794342/2e-50/ND5; NADH dehydrogenase subunit 5; K03883 NADH-ubiquinone oxidoreductase chain 5 [EC:1.6.5.3]
CL16358.Contig10_All	491	0.236667	3.02	3.67362	0.825007	Up	gi|642124369|emb|CDQ62251.1|/1.64886e-10/unnamed protein product [Oncorhynchus mykiss]	NA	NA
Unigene54721_All	405	0.01	1.30667	7.02975	0.878342	Up	NA	NA	NA
Unigene57661_All	257	0.01	0.97	6.59991	0.819237	Up	NA	NA	NA
Unigene39888_All	583	6.18667	1.83333	-1.75469	0.800816	Down	gi|201073350|gb|ACH92959.1|/2.0032e-24/immunoglobulin Z heavy chain constant region [Danio rerio]	NA	NA
Unigene49022_All	206	1.48333	0.01	-7.2127	0.89775	Down	NA	NA	NA
CL16307.Contig5_All	1346	0.4	11.3767	4.82993	0.877332	Up	gi|223630927|gb|ABP49171.2|/0/alpha actin [Clupea harengus] &gt;gi|224712556|gb|ACN61633.1| muscle actin type 1 [Hemibarbus mylodon] &gt;gi|291167458|gb|ADD81349.1| muscle actin type 1 [Cobitis choii]	NA	oaa:100073534/0.0/actin, aortic smooth muscle-like; K10354 actin, alpha skeletal muscle
Unigene91704_All	202	0.01	1.60333	7.32493	0.908804	Up	gi|597846626|gb|EYB96138.1|/1.86434e-06/hypothetical protein Y032_0153g2927 [Ancylostoma ceylanicum]	NA	loa:LOAG_02601/3e-07/shorter than wild-type protein 23; K11826 AP-2 complex subunit mu-1
Unigene45836_All	271	0.913333	0.01	-6.51307	0.804867	Down	NA	NA	NA
CL405.Contig3_All	246	0.313333	2.78333	3.15104	0.813491	Up	gi|657573969|ref|XP_008290672.1|/4.47579e-26/PREDICTED: proto-oncogene vav isoform X1 [Stegastes partitus]	NA	tru:101071152/2e-27/vav1; vav 1 guanine nucleotide exchange factor; K05730 guanine nucleotide exchange factor VAV
Unigene91570_All	328	1.13667	0.01	-6.82867	0.852981	Down	gi|70916175|ref|XP_732422.1|/4.23968e-08/hypothetical protein [Plasmodium chabaudi chabaudi] &gt;gi|56503280|emb|CAH85273.1| hypothetical protein PC403258.00.0 [Plasmodium chabaudi chabaudi]	NA	NA
Unigene35055_All	720	0.01	2.76	8.10852	0.958132	Up	NA	NA	NA
Unigene58618_All	208	0.01	1.50333	7.23202	0.899675	Up	NA	NA	NA
Unigene28014_All	344	0.01	0.946667	6.56478	0.813855	Up	NA	NA	NA
Unigene25729_All	263	1.29	0.01	-7.01123	0.875728	Down	NA	NA	NA
CL1184.Contig19_All	9439	1.98333	6.57667	1.72943	0.801025	Up	gi|657538149|ref|XP_008275427.1|/0/PREDICTED: E3 SUMO-protein ligase RanBP2 isoform X2 [Stegastes partitus]	NA	dre:100317326/0.0/si:ch1073-55a19.2; K12172 E3 SUMO-protein ligase RanBP2
Unigene40391_All	200	0.01	1.07667	6.75043	0.841959	Up	NA	NA	NA
CL1746.Contig1_All	345	0.01	0.943333	6.5597	0.812197	Up	NA	NA	NA
Unigene27828_All	312	0.01	3.14333	8.29615	0.96532	Up	gi|676589888|gb|KFO77542.1|/5.54219e-45/Elongation factor 1-alpha 2, partial [Cuculus canorus]	NA	xtr:549446/1e-45/eef1a1, EF1alpha, ccs-3, ccs3, eef-1, eef1a, eef1a-1, eef1a-s, ef-tu, ef1a, graf-1ef, hngc:16303, leng7, pti1; eukaryotic translation elongation factor 1 alpha 1; K03231 elongation factor 1-alpha
Unigene4188_All	3564	4.80333	1.10667	-2.11782	0.812713	Down	gi|688609462|ref|XP_009294657.1|/0/PREDICTED: calpain-8 isoform X1 [Danio rerio]	biological_process:GO:0006508//proteolysis;cellular_component:GO:0005622//intracellular;molecular_function:GO:0004198//calcium-dependent cysteine-type endopeptidase activity;GO:0005509//calcium ion binding;	tru:101064754/3e-172/calpain-2 catalytic subunit-like; K03853 calpain-2 [EC:3.4.22.53]
Unigene83987_All	217	0.01	1.35333	7.08037	0.88343	Up	gi|688589760|ref|XP_009290317.1|/1.2358e-28/PREDICTED: plectin isoform X5 [Danio rerio]	NA	dre:100321011/2e-29/si:ch211-165e15.1; K10388 plectin
Unigene45883_All	343	1.17667	0.01	-6.87856	0.859632	Down	NA	NA	NA
Unigene58216_All	211	0.01	0.973333	6.60486	0.819237	Up	NA	NA	NA
Unigene10798_All	270	1.15333	0.01	-6.84967	0.854607	Down	gi|523704416|ref|NP_001265754.1|/2.66541e-23/angiopoietin-2 precursor [Danio rerio] &gt;gi|395759949|gb|AFN70711.1| angiopoietin 2-like protein [Danio rerio]	NA	dre:101101687/4e-24/angpt2a, ang2-1; angiopoietin 2a; K05466 angiopoietin 2
CL5869.Contig1_All	852	104.89	1388.3	3.72637	0.863415	Up	gi|478434703|gb|AGI99568.1|/1.08864e-73/hemoglobin alpha [Cyprinus carpio]	NA	dre:30507/4e-66/hbaa1, AA1, dZ118J2.2; hemoglobin, alpha adult 1; K13826 hemoglobin subunit zeta
Unigene17971_All	352	0.01	1.09333	6.77259	0.843892	Up	NA	NA	NA
Unigene33237_All	306	0.01	0.923333	6.52878	0.807333	Up	NA	NA	NA
Unigene83658_All	210	0.01	1.95333	7.60979	0.930769	Up	NA	NA	NA
Unigene58527_All	200	0.01	1.09333	6.77259	0.843892	Up	NA	NA	NA
CL823.Contig4_All	2287	9.19667	2.75	-1.74168	0.807393	Down	gi|158253837|gb|AAI54014.1|/1.60694e-131/Unknown (protein for IMAGE:7216799) [Danio rerio]	NA	xma:102232977/1e-53/prepronociceptin-like; K18832 proenkephalin A
Unigene22066_All	258	1.28667	0.01	-7.00749	0.875728	Down	gi|190339324|gb|AAI63603.1|/1.08975e-32/Dzip1 protein [Danio rerio]	biological_process:GO:0031290//retinal ganglion cell axon guidance;GO:0021984//adenohypophysis development;GO:0008589//regulation of smoothened signaling pathway;GO:0006607//NLS-bearing protein import into nucleus;GO:2000223//regulation of BMP signaling pathway involved in heart jogging;GO:0001568//blood vessel development;GO:0001947//heart looping;cellular_component:GO:0005634//nucleus;GO:000573…	dre:402875/2e-33/dzip1, igu, igu/dzip1, si:dz52i16.1; DAZ interacting zinc finger protein 1; K16470 zinc finger protein DZIP1
CL3340.Contig1_All	347	1.11333	0.01	-6.79874	0.847653	Down	NA	NA	NA
CL13429.Contig2_All	217	0.01	0.91	6.50779	0.804867	Up	gi|688577683|ref|XP_009304424.1|/2.40622e-32/PREDICTED: signal-induced proliferation-associated 1-like protein 2 isoform X2 [Danio rerio] &gt;gi|688577685|ref|XP_009304425.1| PREDICTED: signal-induced proliferation-associated 1-like protein 2 isoform X2 [Danio rerio]	NA	dre:497350/3e-33/sipa1l2, im:7137555; signal-induced proliferation-associated 1 like 2; K17702 signal-induced proliferation-associated 1 like protein 2
CL13207.Contig2_All	1580	7.43667	28.41	1.93367	0.824304	Up	gi|688601162|ref|XP_005173854.2|/5.84457e-172/PREDICTED: trans-2-enoyl-CoA reductase, mitochondrial-like [Danio rerio]	NA	phi:102104482/2e-101/MECR; mitochondrial trans-2-enoyl-CoA reductase; K07512 mitochondrial trans-2-enoyl-CoA reductase [EC:1.3.1.38]
Unigene56792_All	238	0.01	1.12	6.80735	0.849525	Up	NA	NA	NA
Unigene27458_All	532	0.946667	0.01	-6.56478	0.813855	Down	gi|657546555|ref|XP_008278447.1|/8.93337e-105/PREDICTED: collagen alpha-1(XI) chain, partial [Stegastes partitus]	NA	dre:565402/2e-105/col11a1a, wu:fb34e11, wu:fc11b03, zgc:158335; collagen, type XI, alpha 1a; K04520 amyloid beta A4 protein; K05719 integrin beta 1; K06236 collagen, type I/II/III/V/XI/XXIV/XXVII, alpha; K06256 CD44 antigen; K06257 syndecan 1; K06493 integrin beta 3
Unigene36423_All	213	1.38	0.01	-7.10852	0.88705	Down	NA	NA	NA
Unigene48172_All	229	1.18333	0.01	-6.88671	0.859632	Down	gi|50539768|ref|NP_001002354.1|/3.37293e-13/3&apos;(2&apos;),5&apos;-bisphosphate nucleotidase 1 [Danio rerio] &gt;gi|49901269|gb|AAH75903.1| Bisphosphate nucleotidase 1 [Danio rerio]	biological_process:GO:0046854//phosphatidylinositol phosphorylation;	dre:436627/5e-14/bpnt1, zgc:92144; bisphosphate nucleotidase 1 (EC:3.1.3.7); K01082 3'(2'), 5'-bisphosphate nucleotidase [EC:3.1.3.7]
Unigene59682_All	206	0.01	1.53333	7.26053	0.902589	Up	NA	NA	NA
Unigene46738_All	359	0.97	0.01	-6.59991	0.819237	Down	gi|642093795|emb|CDQ80547.1|/1.36098e-43/unnamed protein product [Oncorhynchus mykiss]	NA	ola:101174782/9e-44/cdh18; cadherin 18, type 2; K06805 cadherin 18, type 2
Unigene96014_All	264	0.01	1.22667	6.9386	0.867334	Up	NA	NA	NA
Unigene58106_All	200	0.01	1.09333	6.77259	0.843892	Up	NA	NA	NA
Unigene55854_All	296	0.01	0.983333	6.61961	0.821496	Up	gi|528498829|ref|XP_002664277.3|/8.09961e-44/PREDICTED: tyrosine-protein kinase Mer [Danio rerio]	NA	dre:100322133/1e-44/mertka, mertk, si:ch1073-268l12.2; c-mer proto-oncogene tyrosine kinase a; K05117 c-mer proto-oncogene tyrosine kinase [EC:2.7.10.1]
Unigene55823_All	212	0.01	0.946667	6.56478	0.813855	Up	NA	NA	NA
Unigene35164_All	242	1.05667	0.01	-6.72338	0.837677	Down	gi|290792575|gb|ADD63782.1|/4.39212e-11/immunoglobulin heavy chain mu [Carassius auratus langsdorfii]	NA	NA
Unigene45307_All	224	1.36	0.01	-7.08746	0.884625	Down	NA	NA	NA
CL9821.Contig1_All	1681	0.01	0.943333	6.5597	0.812197	Up	gi|118835468|gb|AAI26185.1|/0/Keratin 13 [Homo sapiens] &gt;gi|119581144|gb|EAW60740.1| keratin 13, isoform CRA_a [Homo sapiens] &gt;gi|127796382|gb|AAH02661.3| Keratin 13 [Homo sapiens] &gt;gi|127798735|gb|AAH77718.2| Keratin 13 [Homo sapiens] &gt;gi|187950363|gb|AAI36495.1| Keratin 13 [Homo sapiens]	biological_process:GO:0071300//cellular response to retinoic acid;GO:0008544//epidermis development;GO:0009314//response to radiation;GO:0043587//tongue morphogenesis;cellular_component:GO:0070062//extracellular vesicular exosome;GO:0045095//keratin filament;molecular_function:GO:0005198//structural molecule activity;	pps:100977112/0.0/KRT13; keratin 13; K07604 type I keratin, acidic
Unigene52834_All	231	0.01	1.20333	6.91089	0.862768	Up	gi|688538899|ref|XP_009297057.1|/6.98455e-27/PREDICTED: zinc finger E-box-binding homeobox 1 isoform X2 [Danio rerio]	NA	acs:100565438/2e-11/zeb1; zinc finger E-box binding homeobox 1; K09299 zinc finger homeobox protein 1/2
Unigene101843_All	458	1.56333	0.01	-7.28848	0.905328	Down	gi|658891266|ref|XP_008428515.1|/1.64302e-28/PREDICTED: kinesin light chain 4 isoform X3 [Poecilia reticulata]	NA	xma:102233978/3e-29/kinesin light chain 1-like; K10407 kinesin light chain
CL7802.Contig2_All	8312	0.01	0.933333	6.54432	0.809744	Up	gi|350421272|ref|XP_003492791.1|/0/PREDICTED: DNA-directed RNA polymerase subunit beta&apos;-like [Bombus impatiens]	NA	loa:LOAG_06607/3e-43/DNA-directed RNA polymerase II second largest subunit; K03010 DNA-directed RNA polymerase II subunit RPB2 [EC:2.7.7.6]
Unigene35406_All	630	0.01	1.09333	6.77259	0.843892	Up	gi|688618160|ref|XP_009296532.1|/7.86692e-60/PREDICTED: uncharacterized protein LOC103909904 [Danio rerio]	NA	ola:101158140/1e-23/uncharacterized LOC101158140; K05618 solute carrier family 1 (glutamate transporter), member 7
CL16784.Contig4_All	262	1.46667	0.01	-7.1964	0.896709	Down	NA	NA	NA
CL10858.Contig1_All	202	0.916667	0.01	-6.51833	0.807333	Down	NA	NA	NA
CL3860.Contig2_All	593	1.34333	0.01	-7.06967	0.882194	Down	gi|528482288|ref|XP_005166284.1|/1.26172e-45/PREDICTED: ras homolog enriched in brain isoform X1 [Danio rerio]	biological_process:GO:0006184//GTP catabolic process;GO:0007264//small GTPase mediated signal transduction;cellular_component:GO:0016020//membrane;molecular_function:GO:0005525//GTP binding;GO:0003924//GTPase activity;	dre:767781/2e-46/rhebl1, im:7161941, rheb, zgc:153231; Ras homolog enriched in brain like 1; K07208 Ras homolog enriched in brain
Unigene27005_All	2089	0.01	0.993333	6.63421	0.823789	Up	gi|688574429|ref|XP_009303620.1|/0/PREDICTED: protocadherin-16-like [Danio rerio]	NA	mze:101464019/0.0/protocadherin-16-like; K16507 protocadherin-16/23
CL4480.Contig2_All	827	1.03	0.01	-6.6865	0.832194	Down	gi|62955357|ref|NP_001017690.1|/5.82941e-77/U11/U12 small nuclear ribonucleoprotein 25 kDa protein [Danio rerio] &gt;gi|62204893|gb|AAH93151.1| Zgc:112000 [Danio rerio]	cellular_component:GO:0030529//ribonucleoprotein complex;molecular_function:GO:0003676//nucleic acid binding;	dre:550385/1e-77/snrnp25, zgc:112000; small nuclear ribonucleoprotein 25; K13153 U11/U12 small nuclear ribonucleoprotein 25 kDa protein
Unigene56183_All	307	0.01	0.916667	6.51833	0.807333	Up	gi|688596360|ref|XP_009291750.1|/5.23618e-19/PREDICTED: uncharacterized protein LOC103909120 [Danio rerio]	NA	NA
Unigene17417_All	479	0.01	1.69333	7.40372	0.915463	Up	gi|688570601|ref|XP_009302838.1|/3.86322e-06/PREDICTED: E3 ubiquitin-protein ligase MYCBP2 isoform X16 [Danio rerio]	NA	dre:368439/8e-07/mycbp2, Myc, PAM, esr, esrom, fa97c06, ns:zft368, si:busm1-12g7.1, si:dz12g7.1, si:dz256p4.1, til, tilsit, wu:fa97c06, xx:zft368, zft368; MYC binding protein 2; K10693 E3 ubiquitin-protein ligase MYCBP2 [EC:2.3.2.27]
Unigene80185_All	213	0.923333	0.01	-6.52878	0.807333	Down	NA	NA	NA
Unigene43218_All	266	0.01	1.2	6.90689	0.862768	Up	NA	NA	NA
Unigene49244_All	273	3.10333	0.01	-8.27767	0.964659	Down	gi|688618066|ref|XP_009296503.1|/2.75414e-23/PREDICTED: signal-regulatory protein beta-1 isoform X3 [Danio rerio]	NA	mcc:100430606/3e-10/immunoglobulin lambda-like polypeptide 1-like; K06554 immunoglobulin lambda-like polypeptide 1
CL8862.Contig1_All	466	0.346667	2.74	2.98255	0.809907	Up	gi|528501737|ref|XP_005157626.1|/6.12128e-68/PREDICTED: hydroxymethylbilane synthase, b isoform X1 [Danio rerio]	biological_process:GO:0018160//peptidyl-pyrromethane cofactor linkage;GO:0033014//tetrapyrrole biosynthetic process;molecular_function:GO:0004418//hydroxymethylbilane synthase activity;	dre:338290/1e-68/hmbsb, PBGD, hmbsl, id:ibd5004, im:7140060, zgc:110690; hydroxymethylbilane synthase, b; K01749 hydroxymethylbilane synthase [EC:2.5.1.61]
CL13780.Contig2_All	1201	1.41667	5.15	1.86207	0.801402	Up	gi|688613371|ref|XP_009295506.1|/1.22987e-80/PREDICTED: uncharacterized protein LOC406286 isoform X1 [Danio rerio]	biological_process:GO:0006879//cellular iron ion homeostasis;GO:0006826//iron ion transport;GO:0055114//oxidation-reduction process;molecular_function:GO:0008199//ferric iron binding;GO:0016491//oxidoreductase activity;	tru:101072305/1e-69/ftl; ferritin, light polypeptide; K00522 ferritin heavy chain [EC:1.16.3.2]
Unigene45459_All	244	1.13	0.01	-6.82018	0.851285	Down	gi|688619898|ref|XP_009301875.1|/2.46165e-16/PREDICTED: gastrula zinc finger protein XlCGF8.2DB-like [Danio rerio]	NA	dre:571721/5e-08/zinc finger protein 345; K09228 KRAB domain-containing zinc finger protein
CL1737.Contig3_All	1779	0.833333	3.72	2.15834	0.804617	Up	gi|688591117|ref|XP_009290582.1|/1.29191e-162/PREDICTED: interferon-inducible GTPase 5-like [Danio rerio] &gt;gi|688591119|ref|XP_009290583.1| PREDICTED: interferon-inducible GTPase 5-like [Danio rerio]	NA	aml:100463955/9e-60/interferon-inducible GTPase 1-like; K17072 interferon gamma inducible protein 47
Unigene3810_All	500	0.01	1.06667	6.73697	0.840147	Up	NA	NA	NA
CL15801.Contig5_All	281	1.11	0.01	-6.79442	0.847653	Down	NA	NA	NA
Unigene18530_All	389	0.01	0.926667	6.53398	0.809117	Up	NA	NA	NA
Unigene108812_All	218	0.01	0.896667	6.4865	0.802533	Up	NA	NA	NA
CL3513.Contig6_All	1375	1.36667	0.01	-7.09452	0.885528	Down	gi|401663980|dbj|BAM36371.1|/2.31609e-166/growth hormone-inducible transmembrane protein [Oplegnathus fasciatus]	NA	NA
CL2245.Contig5_All	885	4.90333	1.10333	-2.15189	0.814256	Down	gi|225715744|gb|ACO13718.1|/8.08857e-51/Membrane-spanning 4-domains subfamily A member 4D [Esox lucius]	NA	NA
Unigene46080_All	215	1.98333	0.01	-7.63178	0.932272	Down	NA	NA	NA
Unigene31575_All	400	0.01	1.33	7.05528	0.880907	Up	NA	NA	NA
CL1779.Contig9_All	330	2.72667	0.21	-3.69868	0.821064	Down	NA	NA	NA
Unigene53527_All	300	0.01	0.96	6.58496	0.816923	Up	gi|658846407|ref|XP_008405673.1|/2.29835e-06/PREDICTED: exocyst complex component 1 isoform X3 [Poecilia reticulata]	NA	NA
Unigene58691_All	324	0.01	1.05	6.71425	0.836315	Up	gi|688588169|ref|XP_009290009.1|/1.50479e-29/PREDICTED: uncharacterized protein LOC103908834 [Danio rerio] &gt;gi|688588172|ref|XP_009290010.1| PREDICTED: uncharacterized protein LOC103908834 [Danio rerio]	NA	NA
Unigene8166_All	558	0.01	1.37333	7.10154	0.885874	Up	NA	NA	NA
Unigene11870_All	474	0.01	1.95	7.60733	0.930769	Up	NA	NA	NA
Unigene40755_All	478	0.656667	7.60667	3.53403	0.848615	Up	gi|528509915|ref|XP_005170141.1|/6.11347e-44/PREDICTED: epiplakin [Danio rerio]	NA	lcm:102357866/1e-18/plectin-like; K10388 plectin
Unigene29546_All	346	1.28333	0.01	-7.00375	0.874337	Down	NA	NA	NA
CL15779.Contig1_All	380	1.25	0.01	-6.96578	0.870179	Down	NA	NA	NA
Unigene82124_All	259	1.12	0.01	-6.80735	0.849525	Down	NA	NA	NA
Unigene7954_All	381	0.01	0.956667	6.57994	0.816923	Up	NA	NA	NA
Unigene84704_All	633	0.91	5.26	2.53112	0.826958	Up	gi|528507029|ref|XP_005161543.1|/3.04861e-33/PREDICTED: prostate stem cell antigen-like [Danio rerio]	NA	pss:102459484/1e-08/lymphocyte antigen 6E-like; K06846 lymphocyte antigen 6 complex
Unigene57632_All	214	0.01	0.943333	6.5597	0.812197	Up	gi|642013904|emb|CDQ96216.1|/1.74037e-06/unnamed protein product [Oncorhynchus mykiss]	NA	NA
Unigene48378_All	206	1.48333	0.01	-7.2127	0.89775	Down	gi|617422019|ref|XP_007558823.1|/9.92619e-10/PREDICTED: C3 and PZP-like alpha-2-macroglobulin domain-containing protein 8 [Poecilia formosa]	NA	NA
CL1396.Contig2_All	618	0.906667	0.01	-6.5025	0.804252	Down	gi|528511044|ref|XP_005160467.1|/1.5062e-55/PREDICTED: cell growth regulator with RING finger domain protein 1 isoform X1 [Danio rerio]	molecular_function:GO:0008270//zinc ion binding;	dpo:Dpse_GA25668/8e-08/GA25668 gene product from transcript GA25668-RA; K15693 RING finger protein 26
CL16334.Contig2_All	2333	0.463333	3.22333	2.79843	0.815203	Up	gi|77403696|dbj|BAE46430.1|/1.62333e-54/reverse transcriptase [Danio rerio]	NA	NA
Unigene72843_All	209	1.06	0.01	-6.72792	0.838174	Down	NA	NA	NA
Unigene58760_All	224	0.01	1.28333	7.00375	0.874337	Up	NA	NA	NA
Unigene92411_All	254	0.01	1.32333	7.04803	0.879555	Up	NA	NA	NA
Unigene8200_All	278	0.25	3.59	3.84398	0.835261	Up	NA	NA	NA
Unigene45478_All	201	0.01	1.07333	6.74595	0.840147	Up	NA	NA	NA
Unigene43254_All	264	1.42	0.01	-7.14975	0.89158	Down	NA	NA	NA
Unigene56278_All	231	1.16333	0.01	-6.86212	0.85634	Down	NA	NA	NA
Unigene28791_All	441	0.01	1.78333	7.47843	0.921313	Up	NA	NA	NA
Unigene45210_All	223	0.916667	0.01	-6.51833	0.807333	Down	NA	NA	NA
Unigene55015_All	200	0.01	1.62333	7.34282	0.910411	Up	NA	NA	NA
Unigene7264_All	218	0.963333	0.01	-6.58996	0.816923	Down	NA	NA	NA
Unigene45025_All	204	1.68	0.01	-7.39232	0.914733	Down	NA	NA	NA
CL14005.Contig4_All	881	28.5667	130.663	2.19345	0.838223	Up	gi|86558938|gb|ABD03952.1|/9.49349e-52/granulin [Carassius auratus]	NA	NA
CL1561.Contig1_All	560	1.84333	6.94333	1.91331	0.810582	Up	gi|125816900|ref|XP_001339307.1|/4.37698e-23/PREDICTED: C-X-C motif chemokine 11 [Danio rerio]	NA	dre:798892/8e-24/cxcl11.1, cxcl11l; chemokine (C-X-C motif) ligand 11, duplicate 1; K12672 C-X-C motif chemokine 11
Unigene59048_All	216	0.01	1.38667	7.11548	0.888245	Up	NA	NA	NA
Unigene45285_All	259	1	0.01	-6.64386	0.825994	Down	NA	NA	NA
Unigene46487_All	209	0.953333	0.01	-6.57491	0.814506	Down	gi|528469672|ref|XP_005160270.1|/1.47653e-13/PREDICTED: protein NLRC3 [Danio rerio] &gt;gi|688535016|ref|XP_009293997.1| PREDICTED: protein NLRC3 [Danio rerio] &gt;gi|688535022|ref|XP_009294010.1| PREDICTED: protein NLRC3 [Danio rerio]	NA	mze:101478395/4e-09/tripartite motif-containing protein 16-like; K12006 tripartite motif-containing protein 16
Unigene28823_All	245	1.08667	0.01	-6.76377	0.84336	Down	NA	NA	NA
Unigene92691_All	318	1.29667	0.01	-7.01866	0.87707	Down	gi|189530620|ref|XP_001336393.2|/5.31739e-56/PREDICTED: alpha-tectorin-like [Danio rerio] &gt;gi|528505615|ref|XP_005158664.1| PREDICTED: alpha-tectorin-like [Danio rerio]	NA	amj:102568567/6e-14/uncharacterized LOC102568567; K18274 uromodulin
CL1424.Contig13_All	503	0.01	2.12333	7.73019	0.938648	Up	gi|41152004|ref|NP_958467.1|/1.03227e-50/F-box and WD repeat domain containing 11a [Danio rerio] &gt;gi|28277589|gb|AAH45356.1| F-box and WD-40 domain protein 11b [Danio rerio]	molecular_function:GO:0046983//protein dimerization activity;	dre:334373/2e-51/fbxw11a, btrc2, fbxw11, fbxw11b, fbxw1b, wu:fd14d12, wu:fi43f07; F-box and WD repeat domain containing 11a; K03362 F-box and WD-40 domain protein 1/11
CL7152.Contig6_All	220	0.01	1.33333	7.05889	0.880907	Up	NA	NA	NA
Unigene56700_All	352	0.01	1.09	6.76818	0.843892	Up	NA	NA	NA
Unigene19495_All	2758	0.2	16.5667	6.37214	0.945381	Up	NA	NA	NA
CL2621.Contig10_All	925	0.966667	0.01	-6.59495	0.818586	Down	NA	NA	NA
CL11789.Contig2_All	232	3.58	0.786667	-2.18614	0.803739	Down	gi|701421590|ref|XP_010000788.1|/2.16618e-36/PREDICTED: tumor suppressor candidate 3 [Chaetura pelagica]	NA	xma:102226677/3e-37/tumor suppressor candidate 3-like; K12669 oligosaccharyltransferase complex subunit gamma
Unigene906_All	591	1	0.01	-6.64386	0.825994	Down	NA	NA	NA
Unigene42112_All	414	1.95667	0.01	-7.61225	0.931238	Down	gi|662194070|ref|XP_008469968.1|/5.26911e-51/PREDICTED: histone H2A-like [Diaphorina citri] &gt;gi|662194073|ref|XP_008469969.1| PREDICTED: histone H2A-like [Diaphorina citri]	biological_process:GO:0006334//nucleosome assembly;cellular_component:GO:0005634//nucleus;GO:0000786//nucleosome;molecular_function:GO:0003677//DNA binding;GO:0046982//protein heterodimerization activity;	pbi:103054224/4e-51/histone H2A type 2-B-like; K11251 histone H2A
CL13542.Contig2_All	204	1.45333	0.01	-7.18322	0.894755	Down	NA	NA	NA
CL9729.Contig2_All	384	0.01	0.95	6.56986	0.814506	Up	gi|528522058|ref|XP_005174443.1|/1.15857e-66/PREDICTED: uncharacterized protein LOC569005 isoform X1 [Danio rerio]	NA	cfa:611955/1e-19/SHC2; uncharacterized LOC611955; K17447 SHC- transforming protein 2
Unigene45807_All	222	1.38667	0.01	-7.11548	0.888245	Down	NA	NA	NA
CL721.Contig15_All	3180	0.26	2.31667	3.15547	0.802077	Up	gi|585686521|ref|XP_006893416.1|/0/PREDICTED: mucin-2-like [Elephantulus edwardii]	biological_process:GO:0044267//cellular protein metabolic process;molecular_function:GO:0005515//protein binding;	hsa:4583/0.0/MUC2, MLP, MUC-2, SMUC; mucin 2, oligomeric mucus/gel-forming; K10955 intestinal mucin-2
Unigene64929_All	287	0.01	1.04	6.70044	0.834274	Up	NA	NA	NA
Unigene89039_All	499	0.01	1.17	6.87036	0.858035	Up	gi|528498853|ref|XP_005157128.1|/1.23236e-40/PREDICTED: golgin subfamily A member 4 isoform X1 [Danio rerio]	NA	xtr:100495226/2e-27/golga4; golgin A4; K17785 mitofilin
Unigene56628_All	214	0.01	0.926667	6.53398	0.809117	Up	NA	NA	NA
Unigene47067_All	213	1.22667	0.01	-6.9386	0.867334	Down	NA	NA	NA
Unigene22136_All	250	0.01	1.7	7.40939	0.916124	Up	NA	NA	NA
Unigene59191_All	214	0.01	1.41333	7.14296	0.890442	Up	NA	NA	NA
Unigene100537_All	202	0.01	1.06	6.72792	0.838174	Up	NA	NA	NA
Unigene77859_All	262	0.01	1.03333	6.69116	0.832194	Up	NA	NA	NA
CL11759.Contig1_All	363	1.34333	0.01	-7.06967	0.882194	Down	NA	NA	NA
CL4758.Contig1_All	271	4.42333	0.293333	-3.91452	0.843413	Down	gi|688579529|ref|XP_002666387.3|/3.71917e-17/PREDICTED: phenylethanolamine N-methyltransferase [Danio rerio]	NA	dre:100332609/5e-18/pnmt; phenylethanolamine N-methyltransferase; K00553 phenylethanolamine N-methyltransferase [EC:2.1.1.28]
Unigene44530_All	223	1.28333	0.01	-7.00375	0.874337	Down	NA	NA	NA
Unigene26036_All	374	3.52333	0.01	-8.4608	0.970493	Down	gi|185135614|ref|NP_001117782.1|/7.67497e-26/toxin-1 precursor [Oncorhynchus mykiss] &gt;gi|20385167|gb|AAM21198.1|AF363273_1 toxin-1 [Oncorhynchus mykiss]	NA	NA
Unigene29679_All	543	0.01	0.946667	6.56478	0.813855	Up	NA	NA	NA
Unigene40615_All	1431	0.01	1.26333	6.98109	0.871549	Up	NA	NA	NA
Unigene48846_All	218	0.01	1.34667	7.07325	0.883038	Up	gi|688612690|ref|XP_009295378.1|/2.75307e-28/PREDICTED: nance-Horan syndrome protein isoform X3 [Danio rerio]	NA	NA
Unigene36020_All	406	0.01	1.02	6.67243	0.830138	Up	NA	NA	NA
Unigene44379_All	348	1.07667	0.01	-6.75043	0.841959	Down	NA	NA	NA
CL8280.Contig3_All	5362	1.1	4.51667	2.03775	0.807637	Up	gi|528521955|ref|XP_001921966.4|/0/PREDICTED: uncharacterized protein si:ch211-93f2.1 [Danio rerio]	NA	dre:561967/0.0/wu:fb62a02; si:ch211-93f2.1; K03927 carboxylesterase 2 [EC:3.1.1.1 3.1.1.84 3.1.1.56]
CL7950.Contig2_All	2254	0.01	1.02333	6.67713	0.830138	Up	gi|557164712|emb|CDJ65760.1|/3.1795e-23/ribosomal protein L19, putative [Eimeria necatrix]	NA	dmo:Dmoj_GI16439/2e-15/GI16439 gene product from transcript GI16439-RA; K12618 5'-3' exoribonuclease 1 [EC:3.1.13.-]
Unigene61512_All	226	0.01	2.08667	7.70506	0.937391	Up	gi|688564376|ref|XP_009301520.1|/6.30356e-33/PREDICTED: vacuolar protein sorting-associated protein 13C isoform X3 [Danio rerio]	NA	dre:798746/2e-27/vps13c; vacuolar protein sorting 13 homolog C (S. cerevisiae); K19525 vacuolar protein sorting-associated protein 13A/C
Unigene48827_All	202	1.55	0.01	-7.27612	0.904421	Down	NA	NA	NA
Unigene1305_All	534	0.01	1.84667	7.52878	0.925466	Up	gi|190338653|gb|AAI62568.1|/6.21532e-90/Spectrin, beta, erythrocytic [Danio rerio]	biological_process:GO:0048821//erythrocyte development;GO:0035162//embryonic hemopoiesis;cellular_component:GO:0008091//spectrin;molecular_function:GO:0003779//actin binding;GO:0005200//structural constituent of cytoskeleton;GO:0005543//phospholipid binding;	dre:58040/6e-90/sptb, wu:fa09g12; spectrin, beta, erythrocytic; K06115 spectrin beta
Unigene14515_All	541	0.01	0.96	6.58496	0.816923	Up	gi|34392559|dbj|BAC82608.1|/1.59319e-49/gag-like protein [Danio rerio]	NA	tru:101065967/4e-41/uncharacterized LOC101065967; K01581 ornithine decarboxylase [EC:4.1.1.17]
Unigene51855_All	229	1.29333	0.01	-7.01495	0.875728	Down	NA	NA	NA
CL12481.Contig2_All	337	0.903333	0.01	-6.49719	0.802533	Down	NA	NA	NA
CL159.Contig10_All	2643	2.00667	0.113333	-4.14616	0.806859	Down	gi|41054673|ref|NP_956831.1|/2.01135e-173/lysophospholipid acyltransferase 7 [Danio rerio] &gt;gi|82187986|sp|Q7SZQ0.1|MBOA7_DANRE RecName: Full=Lysophospholipid acyltransferase 7; Short=LPLAT 7; AltName: Full=Leukocyte receptor cluster member 4; AltName: Full=Membrane-bound O-acyltransferase domain-containing protein 7; Short=O-acyltransferase domain-containing protein 7 [Danio rerio] &gt;gi|336…	biological_process:GO:0008654//phospholipid biosynthetic process;cellular_component:GO:0016021//integral component of membrane;molecular_function:GO:0016746//transferase activity, transferring acyl groups;	dre:393509/3e-174/mboat7, leng4, zgc:66032; membrane bound O-acyltransferase domain containing 7 (EC:2.3.1.-); K13516 lysophospholipid acyltransferase 7 [EC:2.3.1.-]
Unigene6694_All	1138	0.976667	7.02667	2.8469	0.839314	Up	gi|528507029|ref|XP_005161543.1|/2.72555e-50/PREDICTED: prostate stem cell antigen-like [Danio rerio]	NA	cge:100689422/4e-12/Plaur, Upar; plasminogen activator, urokinase receptor; K03985 plasminogen activator, urokinase receptor
Unigene43682_All	1713	1.59333	5.95667	1.90246	0.806935	Up	gi|688545522|ref|XP_009298167.1|/0/PREDICTED: leucine-rich repeat-containing protein 48 isoform X1 [Danio rerio]	NA	cmk:103184615/8e-18/cntrl; centriolin; K16770 centriolin
CL9362.Contig1_All	1396	4.30333	0.01	-8.74931	0.977536	Down	gi|38541769|gb|AAH62869.1|/0/Serpina1 protein, partial [Danio rerio] &gt;gi|49900376|gb|AAH75902.1| Serpina1 protein, partial [Danio rerio]	biological_process:GO:0010951//negative regulation of endopeptidase activity;GO:0030162//regulation of proteolysis;molecular_function:GO:0004867//serine-type endopeptidase inhibitor activity;	dre:322701/0.0/serpina1, wu:fb61c07, wu:fb71a09, zgc:153807, zgc:158145; serpin peptidase inhibitor, clade A (alpha-1 antiproteinase, antitrypsin), member 1; K04525 serpin peptidase inhibitor, clade A
CL13168.Contig3_All	1880	12.8433	3.57667	-1.84433	0.815999	Down	gi|528496270|ref|XP_003199670.2|/0/PREDICTED: uncharacterized protein LOC100538338 [Danio rerio]	NA	ecb:100051746/2e-31/UMOD; uromodulin; K18274 uromodulin
Unigene54009_All	319	0.01	1.5	7.22882	0.899675	Up	NA	NA	NA
Unigene46114_All	797	0.93	0.01	-6.53916	0.809744	Down	gi|514483155|gb|AGO58863.1|/1.33669e-99/secreted immunoglobulin domain 4, partial [Carassius auratus]	biological_process:GO:0009653//anatomical structure morphogenesis;molecular_function:GO:0042802//identical protein binding;GO:0050840//extracellular matrix binding;	dre:565429/5e-51/hspg2; heparan sulfate proteoglycan 2; K05719 integrin beta 1; K06255 heparan sulfate proteoglycan 2 (perlecan); K06265 dystroglycan 1
CL311.Contig11_All	215	0.01	0.916667	6.51833	0.807333	Up	gi|167526593|ref|XP_001747630.1|/1.20246e-15/hypothetical protein [Monosiga brevicollis MX1] &gt;gi|163774076|gb|EDQ87710.1| predicted protein [Monosiga brevicollis MX1]	molecular_function:GO:0005488//binding;	xtr:100485745/7e-07/inppl1; inositol polyphosphate phosphatase-like 1; K15909 phosphatidylinositol-3,4,5-trisphosphate 5-phosphatase 2 [EC:3.1.3.86]
Unigene42893_All	288	0.963333	0.01	-6.58996	0.816923	Down	gi|240120114|ref|NP_001153138.1|/6.24607e-44/immunoglobulin superfamily member 3 precursor [Danio rerio]	NA	dre:557878/9e-45/igsf3, si:ch211-247j6.1; immunoglobulin superfamily, member 3; K06522 immunoglobulin superfamily, member 2/3
Unigene8121_All	410	0.01	1.42	7.14975	0.89158	Up	NA	NA	NA
CL13048.Contig2_All	207	0.01	1.52	7.24793	0.901611	Up	gi|53933234|ref|NP_001005577.1|/6.41906e-17/novel immune-type receptor 8 precursor [Danio rerio] &gt;gi|51458324|gb|AAU03487.1| novel immune-type receptor 8 [Danio rerio]	NA	NA
Unigene49232_All	1423	0.01	3.52667	8.46216	0.970621	Up	NA	NA	NA
Unigene49330_All	222	1.21	0.01	-6.91886	0.864314	Down	NA	NA	NA
Unigene35710_All	330	0.01	1.39667	7.12584	0.889268	Up	gi|671706871|gb|AII80572.1|/1.7769e-06/myeloid-specific peroxidase [Carassius auratus]	NA	ola:101174108/2e-06/myeloperoxidase-like; K10789 myeloperoxidase [EC:1.11.2.2]
Unigene39131_All	4356	0.01	1.46333	7.19311	0.895677	Up	gi|662488888|gb|AIE48224.1|/0/GagPol [Mya arenaria]	NA	pxy:105386838/5e-72/uncharacterized LOC105386838; K14401 cleavage and polyadenylation specificity factor subunit 1
CL16307.Contig4_All	1537	0.666667	4.41333	2.72683	0.826378	Up	gi|148228513|ref|NP_001090226.1|/0/actin, alpha skeletal muscle 2 [Xenopus laevis] &gt;gi|317725965|ref|NP_001188195.1| actin alpha sarcomeric/cardiac [Ictalurus punctatus] &gt;gi|113245|sp|P10995.1|ACT2_XENLA RecName: Full=Actin, alpha skeletal muscle 2; AltName: Full=Actin alpha 2; Short=alpha2; Short=alpha2p; Flags: Precursor [Xenopus laevis] &gt;gi|49115570|gb|AAH73473.1| MGC80989 protein [Xe…	biological_process:GO:0003272//endocardial cushion formation;GO:0036302//atrioventricular canal development;cellular_component:GO:0005856//cytoskeleton;GO:0005737//cytoplasm;molecular_function:GO:0005524//ATP binding;	xla:779129/0.0/act2; actin, alpha sarcomeric/cardiac; K12314 actin, alpha cardiac muscle
Unigene56887_All	238	0.01	1.11333	6.79874	0.847653	Up	NA	NA	NA
CL3747.Contig2_All	200	0.01	1.09333	6.77259	0.843892	Up	NA	NA	NA
Unigene59887_All	218	0.01	0.896667	6.4865	0.802533	Up	NA	NA	NA
CL6040.Contig14_All	542	0.01	1.08667	6.76377	0.84336	Up	gi|528496460|ref|XP_001335587.5|/6.25339e-85/PREDICTED: uncharacterized protein KIAA0195 homolog isoform X1 [Danio rerio]	NA	NA
Unigene41793_All	217	0.973333	0.01	-6.60486	0.819237	Down	NA	NA	NA
Unigene42181_All	1794	0.01	1.24333	6.95807	0.868786	Up	gi|617435234|ref|XP_007563217.1|/0/PREDICTED: misshapen-like kinase 1 isoform X2 [Poecilia formosa]	NA	tru:101066508/0.0/mink1; misshapen-like kinase 1; K04413 misshapen/NIK-related kinase [EC:2.7.11.1]
Unigene58784_All	205	0.01	1.03667	6.69581	0.834274	Up	NA	NA	NA
Unigene47860_All	227	1.20333	0.01	-6.91089	0.862768	Down	NA	NA	NA
CL11673.Contig1_All	1957	0.0266667	2.23333	6.38802	0.900951	Up	gi|116268023|ref|NP_001070783.1|/6.60922e-115/uncharacterized protein LOC768172 precursor [Danio rerio] &gt;gi|115527841|gb|AAI24772.1| Zgc:153911 [Danio rerio] &gt;gi|134054494|emb|CAM73241.1| zgc:153911 [Danio rerio]	cellular_component:GO:0016021//integral component of membrane;	lcm:102356838/2e-29/CD276 antigen-like; K06746 immune costimulatory protein B7-H3
Unigene8712_All	2371	3.30667	0.663333	-2.31757	0.805203	Down	gi|371940899|ref|NP_001243132.1|/0/angiopoietin-related protein 4 precursor [Danio rerio]	NA	dre:492647/0.0/angptl4, fiaf, im:7144703, si:rp71-39b20.7; angiopoietin-like 4; K08767 angiopoietin-like 4
Unigene46390_All	255	1.60333	0.01	-7.32493	0.908804	Down	NA	NA	NA
Unigene36378_All	393	0.01	1.06333	6.73245	0.838174	Up	NA	NA	NA
Unigene59143_All	211	0.01	0.973333	6.60486	0.819237	Up	NA	NA	NA
CL3769.Contig7_All	588	33.7433	7.86667	-2.10078	0.83372	Down	gi|688537474|ref|XP_009296873.1|/3.82804e-23/PREDICTED: uncharacterized protein LOC100170809 isoform X2 [Danio rerio]	NA	NA
CL2410.Contig1_All	667	0.01	1.25333	6.96963	0.870179	Up	gi|528518848|ref|XP_002666590.3|/3.42252e-46/PREDICTED: NF-X1-type zinc finger protein NFXL1 [Danio rerio] &gt;gi|688612877|ref|XP_009295417.1| PREDICTED: NF-X1-type zinc finger protein NFXL1 [Danio rerio]	NA	dre:100333008/6e-47/nfxl1, si:ch211-149b19.6; nuclear transcription factor, X-box binding-like 1; K15683 NF-X1-type zinc finger protein NFXL1
CL7634.Contig2_All	225	0.9	0.01	-6.49185	0.802533	Down	NA	NA	NA
Unigene45813_All	215	0.996667	0.01	-6.63904	0.825994	Down	NA	NA	NA
Unigene36023_All	401	1.43667	0.01	-7.16658	0.893651	Down	NA	NA	NA
Unigene48886_All	279	1.07	0.01	-6.74147	0.840147	Down	NA	NA	NA
CL14482.Contig1_All	436	0.636667	3.11333	2.28985	0.800338	Up	gi|597797079|ref|XP_007260117.1|/5.97533e-23/PREDICTED: receptor-type tyrosine-protein phosphatase H-like isoform X4 [Astyanax mexicanus]	NA	dre:100535694/2e-23/receptor-type tyrosine-protein phosphatase H-like; K18034 receptor-type tyrosine-protein phosphatase H [EC:3.1.3.48]
Unigene45527_All	291	0.983333	0.01	-6.61961	0.821496	Down	NA	NA	NA
CL1696.Contig1_All	252	0.01	1.00333	6.64866	0.825994	Up	gi|49900841|gb|AAH76360.1|/4.61041e-23/Zgc:92907 [Danio rerio] &gt;gi|182888602|gb|AAI63967.1| Zgc:92907 protein [Danio rerio]	biological_process:GO:0030259//lipid glycosylation;molecular_function:GO:0030246//carbohydrate binding;GO:0016758//transferase activity, transferring hexosyl groups;	dre:436733/7e-24/zgc:92907; K07432 beta-1,4-N-acetylglucosaminyltransferase [EC:2.4.1.141]
Unigene57071_All	203	0.01	1.03667	6.69581	0.834274	Up	NA	NA	NA
Unigene53393_All	262	0.01	0.926667	6.53398	0.809117	Up	NA	NA	NA
CL14087.Contig3_All	1613	1.05	0.0133333	-6.29921	0.818006	Down	gi|688590607|ref|XP_001336984.5|/5.43841e-173/PREDICTED: C-Jun-amino-terminal kinase-interacting protein 4-like isoform X2 [Danio rerio]	NA	mze:101475764/6e-42/spag9; sperm associated antigen 9; K04436 mitogen-activated protein kinase 8 interacting protein 3
CL15767.Contig2_All	964	5.21333	1.42	-1.87632	0.802584	Down	gi|494879764|gb|AGL39541.1|/2.00524e-69/beclin-1 protein [Cyprinus carpio]	biological_process:GO:0006914//autophagy;	ola:100049387/2e-69/becn1, atg6; beclin 1, autophagy related; K08334 beclin 1
CL11536.Contig3_All	432	0.01	76.7033	12.9051	0.99913	Up	NA	NA	NA
Unigene39811_All	209	0.01	0.973333	6.60486	0.819237	Up	NA	NA	NA
CL11836.Contig2_All	210	0.01	1.46	7.18982	0.895677	Up	NA	NA	NA
CL732.Contig3_All	904	0.746667	20.3067	4.76535	0.879294	Up	gi|124430737|ref|NP_991137.2|/7.64408e-52/parvalbumin-7 [Danio rerio] &gt;gi|62511042|sp|Q804W2.3|PRV7_DANRE RecName: Full=Parvalbumin-7; AltName: Full=Parvalbumin alpha; AltName: Full=Parvalbumin-4a [Danio rerio] &gt;gi|49901183|gb|AAH76256.1| Parvalbumin 7 [Danio rerio] &gt;gi|94733410|emb|CAK10745.1| parvalbumin [Danio rerio] &gt;gi|156229916|gb|AAI52076.1| Pvalb7 protein [Danio rerio] &gt;gi|…	molecular_function:GO:0005509//calcium ion binding;	cmk:103175571/3e-10/calmodulin-like; K02183 calmodulin
Unigene25147_All	417	0.01	0.97	6.59991	0.819237	Up	NA	NA	NA
CL6436.Contig3_All	1413	0.18	3.46333	4.26609	0.841152	Up	gi|76253763|ref|NP_001028923.1|/9.79782e-51/protein FAM210B [Danio rerio] &gt;gi|66910306|gb|AAH96895.1| Zgc:112435 [Danio rerio]	NA	NA
CL4842.Contig2_All	204	0.01	1.03667	6.69581	0.834274	Up	NA	NA	NA
CL5084.Contig2_All	6213	0.68	4.80333	2.82043	0.830865	Up	gi|115529423|ref|NP_001070240.1|/2.96391e-136/Krueppel-like factor 13 [Danio rerio] &gt;gi|115313045|gb|AAI24166.1| Kruppel-like factor 13 like [Danio rerio] &gt;gi|182891914|gb|AAI65512.1| Klf13l protein [Danio rerio]	cellular_component:GO:0005622//intracellular;molecular_function:GO:0008270//zinc ion binding;GO:0003676//nucleic acid binding;	dre:767805/5e-137/klf13, klf13l, zgc:152886; Kruppel-like factor 13; K09208 krueppel-like factor 9/13/14/16
Unigene46426_All	243	2.64	0.01	-8.04439	0.955324	Down	NA	NA	NA
Unigene62097_All	459	4.95333	0.846667	-2.54853	0.825793	Down	gi|528505165|ref|XP_005169824.1|/1.48605e-29/PREDICTED: lymphocyte antigen 6F-like [Danio rerio]	NA	asn:102386949/1e-07/lymphocyte antigen 6E-like; K06846 lymphocyte antigen 6 complex
Unigene57779_All	249	0.01	1.03333	6.69116	0.832194	Up	NA	NA	NA
CL12859.Contig1_All	1399	1.00333	0.01	-6.64866	0.825994	Down	gi|482867142|gb|AGK38253.1|/5.85463e-173/zona pellucida 3 [Gobiocypris rarus]	NA	NA
Unigene66610_All	1011	0.01	0.95	6.56986	0.814506	Up	NA	NA	NA
Unigene7386_All	337	0.96	0.01	-6.58496	0.816923	Down	NA	NA	NA
Unigene42904_All	269	0.01	2.63	8.03892	0.955052	Up	NA	NA	NA
Unigene57106_All	258	0.95	0.01	-6.56986	0.814506	Down	NA	NA	NA
Unigene94218_All	209	1.06	0.01	-6.72792	0.838174	Down	gi|688559147|ref|XP_009300490.1|/9.83531e-34/PREDICTED: dynein heavy chain 11, axonemal [Danio rerio]	NA	dre:552915/1e-34/dnah9l, dhc9; dynein, axonemal, heavy polypeptide 9 like; K10408 dynein heavy chain, axonemal
CL4920.Contig1_All	2216	0.306667	3.32333	3.43789	0.826126	Up	gi|18858937|ref|NP_571011.1|/1.6373e-165/Kruppel-like factor 1 (erythroid) [Danio rerio] &gt;gi|14994699|gb|AAK76995.1|AF392996_1 kruppel-like factor d [Danio rerio] &gt;gi|190336959|gb|AAI62384.1| Kruppel-like factor d [Danio rerio] &gt;gi|190339478|gb|AAI62393.1| Kruppel-like factor d [Danio rerio]	biological_process:GO:0060319//primitive erythrocyte differentiation;GO:0010628//positive regulation of gene expression;cellular_component:GO:0005634//nucleus;molecular_function:GO:0008270//zinc ion binding;GO:0043565//sequence-specific DNA binding;GO:0003700//sequence-specific DNA binding transcription factor activity;	dre:30104/3e-166/klf1, klfd, zgc:194069; Kruppel-like factor 1 (erythroid); K09204 krueppel-like factor 1
Unigene58325_All	247	0.01	1.05	6.71425	0.836315	Up	NA	NA	NA
CL10659.Contig4_All	781	0.01	1.18667	6.89077	0.861272	Up	NA	NA	NA
Unigene57491_All	219	0.01	0.9	6.49185	0.802533	Up	NA	NA	NA
CL6203.Contig1_All	2507	17.85	1.46667	-3.60531	0.857388	Down	gi|56693357|ref|NP_001008642.1|/0/bifunctional epoxide hydrolase 2 [Danio rerio] &gt;gi|56269293|gb|AAH86714.1| Epoxide hydrolase 2, cytoplasmic [Danio rerio] &gt;gi|182890020|gb|AAI65172.1| Ephx2 protein [Danio rerio]	biological_process:GO:0002244//hematopoietic progenitor cell differentiation;GO:0060841//venous blood vessel development;molecular_function:GO:0004301//epoxide hydrolase activity;	dre:494099/0.0/ephx2, sb:cb523, zgc:101645; epoxide hydrolase 2, cytoplasmic (EC:3.3.2.9); K08726 soluble epoxide hydrolase / lipid-phosphate phosphatase [EC:3.3.2.10 3.1.3.76]
Unigene32681_All	282	0.01	1.07333	6.74595	0.840147	Up	gi|189536864|ref|XP_682975.3|/6.95469e-35/PREDICTED: probable polyketide synthase 1 [Danio rerio]	NA	cqu:CpipJ_CPIJ005595/3e-09/fatty acid synthase S-acetyltransferase; K00665 fatty acid synthase, animal type [EC:2.3.1.85]
Unigene54529_All	205	0.01	2.04667	7.67713	0.93562	Up	NA	NA	NA
Unigene11185_All	236	1.11333	0.01	-6.79874	0.847653	Down	NA	NA	NA
Unigene56885_All	201	0.01	1.06	6.72792	0.838174	Up	NA	NA	NA
CL14919.Contig2_All	244	1.06333	0.01	-6.73245	0.838174	Down	gi|156139153|ref|NP_001095854.1|/1.09987e-32/T-box 2a [Danio rerio]	NA	xma:102233209/4e-27/T-box transcription factor TBX2b-like; K10176 T-box protein 2
Unigene45842_All	224	1.36	0.01	-7.08746	0.884625	Down	gi|528516728|ref|XP_005161899.1|/8.25182e-25/PREDICTED: hepatocyte cell adhesion molecule-like isoform X2 [Danio rerio]	NA	NA
Unigene63192_All	488	1.41333	22.1767	3.97187	0.862354	Up	gi|51559354|gb|AAU06709.1|/1.99522e-61/immunoglobulin mu heavy chain [Danio rerio]	NA	ssc:396781/2e-22/IgG heavy chain; K06856 immunoglobulin heavy chain
Unigene13658_All	641	0.01	1.21667	6.92679	0.865815	Up	gi|688617624|ref|XP_009296434.1|/3.16952e-107/PREDICTED: LOW QUALITY PROTEIN: talin-2 [Danio rerio]	NA	xma:102231671/3e-100/talin-2-like; K06271 talin
Unigene59798_All	363	0.01	1.04333	6.70506	0.834274	Up	NA	NA	NA
Unigene58790_All	250	0.01	1.01	6.65821	0.828076	Up	NA	NA	NA
CL16096.Contig4_All	775	0.703333	3.48	2.30681	0.806528	Up	NA	NA	NA
Unigene56623_All	205	0.01	1.52	7.24793	0.901611	Up	NA	NA	NA
CL6101.Contig4_All	1087	2.91	11.0667	1.92713	0.818247	Up	gi|326664570|ref|XP_003197839.1|/2.12858e-97/PREDICTED: microfibril-associated glycoprotein 4 isoform X1 [Danio rerio]	NA	xtr:548521/1e-50/MGC108470 protein; K06477 sialophorin; K10104 ficolin
Unigene56372_All	232	0.01	1.17667	6.87856	0.859632	Up	NA	NA	NA
CL4356.Contig2_All	225	0.01	2.09333	7.70966	0.937391	Up	gi|542212687|ref|XP_005479022.1|/9.33044e-16/PREDICTED: plasminogen activator inhibitor 1 RNA-binding protein-like isoform X4 [Oreochromis niloticus]	NA	mze:101475572/4e-14/plasminogen activator inhibitor 1 RNA-binding protein-like; K13199 plasminogen activator inhibitor 1 RNA-binding protein
Unigene31703_All	580	0.01	0.953333	6.57491	0.814506	Up	NA	NA	NA
Unigene3951_All	474	0.23	2.26333	3.29874	0.802321	Up	gi|295314960|gb|ADF97630.1|/1.98583e-18/hemoglobin beta chain [Hypophthalmichthys molitrix]	molecular_function:GO:0005488//binding;	dre:445037/2e-17/bY187G17.6, si:xx-by187g17.6, wu:fj42e02, zgc:113872; zgc:92880; K13825 hemoglobin subunit epsilon
Unigene73086_All	812	0.35	5	3.8365	0.8452	Up	gi|115529423|ref|NP_001070240.1|/1.87028e-72/Krueppel-like factor 13 [Danio rerio] &gt;gi|115313045|gb|AAI24166.1| Kruppel-like factor 13 like [Danio rerio] &gt;gi|182891914|gb|AAI65512.1| Klf13l protein [Danio rerio]	cellular_component:GO:0005622//intracellular;molecular_function:GO:0008270//zinc ion binding;GO:0003676//nucleic acid binding;	dre:767805/3e-73/klf13, klf13l, zgc:152886; Kruppel-like factor 13; K09208 krueppel-like factor 9/13/14/16
Unigene64378_All	239	0.01	1.10667	6.79008	0.847653	Up	gi|597734666|ref|XP_007229626.1|/9.39728e-16/PREDICTED: coiled-coil and C2 domain-containing protein 1A-like [Astyanax mexicanus]	NA	dre:101884452/5e-15/coiled-coil and C2 domain-containing protein 1A-like; K18260 coiled-coil and C2 domain-containing protein 1
Unigene72548_All	239	1.08333	0.01	-6.75933	0.841959	Down	NA	NA	NA
Unigene80632_All	223	1.25	0.01	-6.96578	0.870179	Down	gi|641944193|emb|CDR18259.1|/8.579e-06/unnamed protein product, partial [Oncorhynchus mykiss]	NA	NA
CL5209.Contig7_All	6083	0.03	1.49667	5.64065	0.831777	Up	gi|528518024|ref|XP_003201252.2|/0/PREDICTED: msx2-interacting protein isoform X1 [Danio rerio]	NA	acs:100564121/2e-148/rbm15; RNA binding motif protein 15; K13190 RNA-binding protein 15
Unigene18918_All	297	0.01	0.98	6.61471	0.821496	Up	NA	NA	NA
Unigene58100_All	247	0.01	1.05	6.71425	0.836315	Up	gi|181339763|ref|NP_001116732.1|/5.08554e-38/cGMP-specific 3&apos;,5&apos;-cyclic phosphodiesterase [Danio rerio]	NA	dre:553270/7e-39/pde5ab, PDE5, pde5a; phosphodiesterase 5A, cGMP-specific, b (EC:3.1.4.35); K13762 cGMP-specific 3',5'-cyclic phosphodiesterase [EC:3.1.4.35]
Unigene46707_All	225	1.17667	0.01	-6.87856	0.859632	Down	NA	NA	NA
Unigene47027_All	232	1.03333	0.01	-6.69116	0.832194	Down	NA	NA	NA
Unigene28527_All	934	2.45667	9.01333	1.87536	0.813595	Up	gi|514483125|gb|AGO58848.1|/1.19767e-39/CD59 glycoprotein, partial [Carassius auratus]	NA	ola:101162419/3e-16/CD59B glycoprotein-like; K04008 CD59 antigen; K06449 CD2 antigen
Unigene1409_All	656	0.506667	3.04	2.58496	0.808342	Up	NA	NA	NA
Unigene85688_All	213	0.01	1.86667	7.54432	0.9265	Up	gi|597751166|ref|XP_007237482.1|/1.56671e-31/PREDICTED: N-alpha-acetyltransferase 35, NatC auxiliary subunit [Astyanax mexicanus]	biological_process:GO:0048659//smooth muscle cell proliferation;GO:0032006//regulation of TOR signaling;GO:0048514//blood vessel morphogenesis;GO:0001756//somitogenesis;GO:0043066//negative regulation of apoptotic process;GO:0008284//positive regulation of cell proliferation;cellular_component:GO:0005737//cytoplasm;	NA
Unigene45141_All	210	1.57	0.01	-7.29462	0.906174	Down	NA	NA	NA
Unigene36218_All	210	0.01	0.983333	6.61961	0.821496	Up	NA	NA	NA
CL912.Contig2_All	2155	0.3	5.61	4.22497	0.853284	Up	gi|688585272|ref|XP_009289344.1|/0/PREDICTED: neuroblast differentiation-associated protein AHNAK isoform X8 [Danio rerio]	NA	api:100167295/5e-53/nesprin-1-like; K19326 nesprin-1
Unigene94196_All	212	0.01	0.953333	6.57491	0.814506	Up	NA	NA	NA
Unigene57894_All	202	0.01	1.07	6.74147	0.840147	Up	NA	NA	NA
Unigene49017_All	216	1.78333	0.01	-7.47843	0.921313	Down	NA	NA	NA
CL3317.Contig1_All	635	0.01	1.16667	6.86625	0.858035	Up	gi|688616927|ref|XP_009296286.1|/6.93249e-83/PREDICTED: troponin T2d, cardiac isoform X1 [Danio rerio]	biological_process:GO:0045214//sarcomere organization;cellular_component:GO:0005861//troponin complex;	ola:101160231/2e-74/troponin T, cardiac muscle isoforms-like; K12045 troponin T, cardiac muscle
Unigene69090_All	211	0.94	0.01	-6.55459	0.812197	Down	NA	NA	NA
CL5351.Contig3_All	231	1.04333	0.01	-6.70506	0.834274	Down	gi|61806646|ref|NP_001013555.1|/4.09491e-19/long-chain fatty acid transport protein 1 [Danio rerio] &gt;gi|60551028|gb|AAH90824.1| Solute carrier family 27 (fatty acid transporter), member 1 [Danio rerio] &gt;gi|182891094|gb|AAI65634.1| Slc27a1 protein [Danio rerio]	NA	dre:541410/6e-20/slc27a1a, fc10e12, slc27a1, wu:fc10e12, zgc:101649; solute carrier family 27 (fatty acid transporter), member 1a; K08745 solute carrier family 27 (fatty acid transporter), member 1/4 [EC:6.2.1.-]
Unigene1679_All	414	0.01	0.983333	6.61961	0.821496	Up	NA	NA	NA
Unigene55024_All	201	0.01	1.07333	6.74595	0.840147	Up	NA	NA	NA
Unigene46352_All	210	1.26333	0.01	-6.98109	0.871549	Down	NA	NA	NA
CL16274.Contig2_All	2971	0.01	0.95	6.56986	0.814506	Up	gi|498992154|ref|XP_004532282.1|/2.01713e-52/PREDICTED: acetyl-coenzyme A carboxylase carboxyl transferase subunit beta-like [Ceratitis capitata]	NA	aqu:100638446/3e-11/propionyl-CoA carboxylase beta chain, mitochondrial-like; K01966 propionyl-CoA carboxylase beta chain [EC:6.4.1.3]
CL3902.Contig3_All	3255	4.92667	14.8933	1.59598	0.803054	Up	gi|407316788|gb|AFU07576.1|/0/hypoxia-inducible factor 3 alpha subunit [Schizothorax prenanti]	NA	mze:101467256/0.0/hypoxia-inducible factor 1-alpha-like; K08268 hypoxia-inducible factor 1 alpha
CL599.Contig4_All	3799	2.92667	9.87333	1.75428	0.808826	Up	gi|187608539|ref|NP_001119855.1|/0/serine/threonine-protein kinase SIK1 [Danio rerio]	NA	dre:553465/0.0/sik1, fj78h07, si:ch211-235e18.3, wu:fj78h07; salt-inducible kinase 1 (EC:2.7.11.1); K19008 serine/threonine-protein kinase SIK1 [EC:2.7.11.1]
Unigene40017_All	604	0.01	0.986667	6.62449	0.823085	Up	NA	NA	NA
Unigene11391_All	255	0.01	0.986667	6.62449	0.823085	Up	gi|225690509|ref|NP_001070089.2|/6.21677e-12/meprin A, beta precursor [Danio rerio]	NA	dre:100151009/9e-13/mep1b, si:ch211-191a24.6, zgc:153272; meprin A, beta (EC:3.4.24.18); K08606 meprin B [EC:3.4.24.63]
Unigene45902_All	210	1.05	0.01	-6.71425	0.836315	Down	gi|528508961|ref|XP_005159391.1|/3.39606e-18/PREDICTED: uncharacterized protein LOC797776 isoform X1 [Danio rerio]	NA	NA
CL14575.Contig2_All	412	1.37333	0.01	-7.10154	0.885874	Down	NA	NA	NA
CL10899.Contig6_All	1033	10.66	2.75	-1.9547	0.818834	Down	gi|688561212|ref|XP_009300839.1|/6.84293e-135/PREDICTED: poly(U)-specific endoribonuclease-A isoform X1 [Danio rerio]	cellular_component:GO:0005576//extracellular region;molecular_function:GO:0004521//endoribonuclease activity;GO:0003723//RNA binding;GO:0046872//metal ion binding;	dre:791216/5e-134/endou, endoua, zgc:158628; endonuclease, polyU-specific; K14648 poly(U)-specific endoribonuclease [EC:3.1.-.-]
Unigene40363_All	200	1.45667	0.01	-7.18653	0.895677	Down	NA	NA	NA
Unigene59605_All	239	0.01	1.12333	6.81164	0.849525	Up	NA	NA	NA
Unigene21443_All	400	0.01	1.18667	6.89077	0.861272	Up	NA	NA	NA
Unigene11153_All	245	1.08667	0.01	-6.76377	0.84336	Down	NA	NA	NA
Unigene56486_All	253	0.01	0.99	6.62936	0.823789	Up	gi|688615006|ref|XP_009295890.1|/8.95613e-35/PREDICTED: LOW QUALITY PROTEIN: formin-like protein 1 [Danio rerio]	NA	NA
CL721.Contig22_All	5006	0.533333	3.36667	2.65821	0.814973	Up	gi|431910116|gb|ELK13189.1|/0/Mucin-2 [Pteropus alecto]	biological_process:GO:0044267//cellular protein metabolic process;	hsa:4583/0.0/MUC2, MLP, MUC-2, SMUC; mucin 2, oligomeric mucus/gel-forming; K10955 intestinal mucin-2
Unigene56955_All	250	0.01	1.01667	6.6677	0.830138	Up	NA	NA	NA
Unigene3251_All	270	0.01	1.17667	6.87856	0.859632	Up	NA	NA	NA
CL16473.Contig2_All	1295	9.66333	49.6233	2.36043	0.842572	Up	gi|189521262|ref|XP_001922643.1|/5.82513e-47/PREDICTED: E3 ubiquitin-protein ligase RNF182-like [Danio rerio]	NA	mdo:100026160/6e-12/RNF182; ring finger protein 182; K11983 E3 ubiquitin-protein ligase RNF182 [EC:2.3.2.27]
Unigene76542_All	279	0.01	1.38	7.10852	0.88705	Up	NA	NA	NA
Unigene29125_All	214	0.01	1.41333	7.14296	0.890442	Up	NA	NA	NA
Unigene44383_All	214	0.01	1.39333	7.1224	0.888245	Up	NA	NA	NA
Unigene58599_All	203	0.01	1.05	6.71425	0.836315	Up	NA	NA	NA
Unigene42368_All	367	1.09333	0.01	-6.77259	0.843892	Down	gi|24641937|ref|NP_572945.1|/2.17703e-17/CG11590 [Drosophila melanogaster] &gt;gi|7292961|gb|AAF48350.1| CG11590 [Drosophila melanogaster] &gt;gi|189181835|gb|ACD81694.1| FI09726p [Drosophila melanogaster]	NA	dme:Dmel_CG11590/3e-18/CG11590 gene product from transcript CG11590-RA; K03926 periplasmic divalent cation tolerance protein
CL3270.Contig4_All	287	1.01667	0.01	-6.6677	0.830138	Down	gi|66392140|ref|NP_001018301.1|/2.55358e-21/E3 ubiquitin-protein ligase RNF130 [Danio rerio] &gt;gi|63101181|gb|AAH95880.1| Zgc:113271 [Danio rerio] &gt;gi|182888986|gb|AAI64486.1| Zgc:113271 protein [Danio rerio]	molecular_function:GO:0008270//zinc ion binding;	dre:553950/3e-22/rnf130, wu:fc14g02, zgc:113271; ring finger protein 130; K15701 E3 ubiquitin-protein ligase RNF130 [EC:2.3.2.27]
Unigene59647_All	215	0.01	1.4	7.12928	0.889268	Up	NA	NA	NA
CL7066.Contig4_All	251	0.01	1.00333	6.64866	0.825994	Up	NA	NA	NA
Unigene24112_All	4110	0.886667	4.55667	2.36152	0.81934	Up	gi|528523846|ref|XP_693535.6|/0/PREDICTED: A disintegrin and metalloproteinase with thrombospondin motifs 1 [Danio rerio]	NA	dre:565145/0.0/adamts1; ADAM metallopeptidase with thrombospondin type 1 motif, 1; K08617 a disintegrin and metalloproteinase with thrombospondin motifs 1 [EC:3.4.24.-]
Unigene57718_All	206	0.01	1.02667	6.68182	0.831608	Up	NA	NA	NA
Unigene45803_All	200	1.17667	0.01	-6.87856	0.859632	Down	NA	NA	NA
Unigene15412_All	405	0.01	1.30333	7.02606	0.87707	Up	NA	NA	NA
Unigene53879_All	374	0.01	1.15667	6.85383	0.855842	Up	gi|688604209|ref|XP_009293363.1|/1.64079e-52/PREDICTED: uncharacterized protein LOC103909404 [Danio rerio]	NA	mze:101472134/2e-55/extracellular calcium-sensing receptor-like; K04612 calcium-sensing receptor
Unigene48948_All	240	1.43	0.01	-7.15987	0.892591	Down	NA	NA	NA
Unigene15160_All	1094	0.0466667	3.31667	6.1512	0.91021	Up	gi|50540326|ref|NP_001002629.1|/6.46671e-94/uncharacterized protein LOC436902 [Danio rerio] &gt;gi|49902767|gb|AAH75951.1| Zgc:92233 [Danio rerio] &gt;gi|126632832|emb|CAM56536.1| novel protein (zgc:92233) [Danio rerio]	cellular_component:GO:0005861//troponin complex;	xma:102237966/4e-81/troponin I, slow skeletal muscle-like; K10371 troponin I, slow skeletal muscle
CL8222.Contig4_All	1690	1.61667	7.82	2.27415	0.827539	Up	gi|597775879|ref|XP_007251631.1|/1.49762e-104/PREDICTED: flavin reductase (NADPH) [Astyanax mexicanus]	NA	mze:101484658/8e-103/blvrb; biliverdin reductase B; K05901 biliverdin reductase / flavin reductase [EC:1.3.1.24 1.5.1.30]
Unigene105231_All	292	0.01	1.00333	6.64866	0.825994	Up	gi|688553361|ref|XP_009299472.1|/1.93705e-45/PREDICTED: rapamycin-insensitive companion of mTOR [Danio rerio]	NA	dre:561835/1e-39/rictorb, rictor, si:dkey-120e24.2; RPTOR independent companion of MTOR, complex 2b; K08267 rapamycin-insensitive companion of mTOR
CL4203.Contig2_All	1010	0.133333	2.4	4.16993	0.821304	Up	gi|62955457|ref|NP_001017740.1|/2.68655e-43/Rieske domain-containing protein [Danio rerio] &gt;gi|62203429|gb|AAH93208.1| Zgc:112118 [Danio rerio]	biological_process:GO:0055114//oxidation-reduction process;molecular_function:GO:0051537//2 iron, 2 sulfur cluster binding;GO:0016491//oxidoreductase activity;	NA
CL819.Contig3_All	4006	0.0166667	2.08667	6.96809	0.92037	Up	gi|528496206|ref|XP_005156367.1|/0/PREDICTED: helicase SRCAP isoform X2 [Danio rerio]	NA	dre:563456/0.0/srcap, im:7137889, im:7138264; Snf2-related CREBBP activator protein; K11661 helicase SRCAP [EC:3.6.4.-]
Unigene47387_All	251	1.48	0.01	-7.20945	0.89775	Down	NA	NA	NA
CL5084.Contig6_All	2953	1.52	5.35	1.81547	0.800619	Up	NA	NA	NA
Unigene74368_All	203	0.01	1.05	6.71425	0.836315	Up	NA	NA	NA
Unigene74463_All	215	0.01	1.38667	7.11548	0.888245	Up	NA	NA	NA
Unigene58289_All	218	0.01	0.906667	6.5025	0.804252	Up	gi|528504050|ref|XP_686062.6|/2.94823e-22/PREDICTED: transmembrane protein 145 [Danio rerio]	NA	NA
Unigene47085_All	240	1.29	0.01	-7.01123	0.875728	Down	gi|688613254|ref|XP_005174231.2|/2.22636e-33/PREDICTED: partitioning defective 3 homolog, partial [Danio rerio]	NA	mze:101476097/2e-31/pard3; par-3 family cell polarity regulator; K04237 partitioning defective protein 3
CL10554.Contig2_All	639	1.57333	24.2767	3.94767	0.862671	Up	gi|528520034|ref|XP_005162852.1|/3.5335e-34/PREDICTED: chemokine CCL-C24j isoform X1 [Danio rerio]	NA	cmk:103174764/2e-11/eotaxin-like; K16597 C-C motif chemokine 11
Unigene57575_All	257	0.01	0.966667	6.59495	0.818586	Up	gi|688594074|ref|XP_009291235.1|/2.60585e-18/PREDICTED: prolyl 4-hydroxylase, alpha polypeptide I b isoform X3 [Danio rerio]	biological_process:GO:0055114//oxidation-reduction process;cellular_component:GO:0005783//endoplasmic reticulum;GO:0005581//collagen trimer;molecular_function:GO:0016702//oxidoreductase activity, acting on single donors with incorporation of molecular oxygen, incorporation of two atoms of oxygen;GO:0004656//procollagen-proline 4-dioxygenase activity;GO:0005506//iron ion binding;GO:0031418//L-asco…	dre:100003675/4e-19/p4ha1b, p4ha1, wu:fc69d06, wu:fi27h11, zgc:56058; prolyl 4-hydroxylase, alpha polypeptide I b (EC:1.14.11.2); K00472 prolyl 4-hydroxylase [EC:1.14.11.2]
Unigene45809_All	215	0.996667	0.01	-6.63904	0.825994	Down	gi|597842056|gb|EYB91619.1|/2.19648e-09/hypothetical protein Y032_0204g1899 [Ancylostoma ceylanicum]	NA	xma:102218482/4e-06/hyaluronidase-4-like; K01197 hyaluronoglucosaminidase [EC:3.2.1.35]
Unigene43636_All	280	8.71333	2.17333	-2.00332	0.820002	Down	NA	NA	NA
Unigene46883_All	208	1.29	0.01	-7.01123	0.875728	Down	NA	NA	NA
Unigene87291_All	599	1.27333	0.01	-6.99247	0.872957	Down	gi|528522835|ref|XP_005170866.1|/1.32726e-90/PREDICTED: zinc finger Y-chromosomal protein 1-like isoform X2 [Danio rerio]	NA	aec:105150505/2e-09/formin-2-like; K02184 formin 2
Unigene13216_All	455	0.01	1.09667	6.77698	0.845847	Up	NA	NA	NA
Unigene48817_All	273	1.38	0.01	-7.10852	0.88705	Down	NA	NA	NA
Unigene55465_All	235	0.01	1.90333	7.57238	0.928229	Up	NA	NA	NA
Unigene7754_All	282	1.55667	0.01	-7.28232	0.905058	Down	NA	NA	NA
Unigene70845_All	222	1.58667	0.01	-7.30986	0.907946	Down	NA	NA	NA
CL12062.Contig2_All	1485	0.22	2.49667	3.50443	0.812646	Up	gi|528515834|ref|XP_005161753.1|/5.25594e-26/PREDICTED: uncharacterized protein si:dkeyp-122a9.1 [Danio rerio]	NA	NA
CL8728.Contig2_All	862	0.363333	3.16667	3.1236	0.819754	Up	gi|292627693|ref|XP_002666714.1|/4.5714e-19/PREDICTED: uncharacterized protein ccl34b.8 [Danio rerio]	NA	NA
Unigene54455_All	222	0.01	1.29667	7.01866	0.87707	Up	NA	NA	NA
Unigene55945_All	244	0.01	1.41	7.13955	0.890442	Up	NA	NA	NA
Unigene83306_All	365	0.01	1.02667	6.68182	0.831608	Up	NA	NA	NA
Unigene72632_All	299	0.923333	0.01	-6.52878	0.807333	Down	NA	NA	NA
Unigene35503_All	1011	4.99333	15.64	1.64717	0.807885	Up	gi|157311775|ref|NP_001098587.1|/4.82838e-93/uncharacterized protein LOC565274 [Danio rerio]	cellular_component:GO:0016021//integral component of membrane;	NA
Unigene12290_All	3079	0.0333333	1.53667	5.52669	0.828526	Up	gi|528519287|ref|XP_005162605.1|/0/PREDICTED: histone-lysine N-methyltransferase 2C isoform X4 [Danio rerio]	NA	dre:560793/0.0/kmt2ca, mll3a, si:ch211-244o18.1, si:ch211-244o18.2; lysine (K)-specific methyltransferase 2Ca; K09188 histone-lysine N-methyltransferase MLL3 [EC:2.1.1.43]
Unigene25583_All	275	1.1	0.01	-6.78136	0.845847	Down	gi|148232760|ref|NP_001082691.1|/2.41834e-11/T cell-specific transcription factor 1, isoform C [Xenopus laevis] &gt;gi|51261405|gb|AAH79972.1| Tcf7 protein [Xenopus laevis]	NA	xla:398658/3e-12/tcf7, Xtcf-1, Xtcf1, tcf-1, tcf1; transcription factor 7 (T-cell specific, HMG-box); K02620 transcription factor 7
CL11911.Contig2_All	202	1.08667	0.01	-6.76377	0.84336	Down	gi|86355181|dbj|BAE78825.1|/7.58198e-26/Canopy2 [Danio rerio]	NA	mcc:709604/1e-17/citrate synthase, mitochondrial-like; K01647 citrate synthase [EC:2.3.3.1]
CL14005.Contig5_All	400	1.12	5.45667	2.28452	0.820915	Up	NA	NA	NA
Unigene44567_All	578	1.03667	0.01	-6.69581	0.834274	Down	NA	NA	NA
Unigene36717_All	3219	0.28	2.49	3.15265	0.806767	Up	gi|528508320|ref|XP_005173698.1|/0/PREDICTED: protein fosB isoform X1 [Danio rerio]	NA	mze:101478361/3e-159/fosb; FBJ murine osteosarcoma viral oncogene homolog B; K09029 protein FosB
Unigene16716_All	1167	0.913333	4.25	2.21825	0.811644	Up	NA	NA	NA
Unigene45792_All	218	0.963333	0.01	-6.58996	0.816923	Down	NA	NA	NA
Unigene7996_All	317	1.11	0.01	-6.79442	0.847653	Down	NA	NA	NA
CL5212.Contig1_All	218	0.963333	0.01	-6.58996	0.816923	Down	gi|110626157|ref|NP_571742.1|/2.34145e-11/GTP cyclohydrolase 1 [Danio rerio] &gt;gi|47940335|gb|AAH71298.1| GTP cyclohydrolase 2 [Danio rerio]	biological_process:GO:0046654//tetrahydrofolate biosynthetic process;cellular_component:GO:0005737//cytoplasm;molecular_function:GO:0003934//GTP cyclohydrolase I activity;	dre:64263/3e-12/gch2, fb51g02, gch, gch1b, wu:fb51g02; GTP cyclohydrolase 2 (EC:3.5.4.16); K01495 GTP cyclohydrolase I [EC:3.5.4.16]
Unigene59533_All	278	0.01	1.66667	7.38082	0.914043	Up	NA	NA	NA
CL14923.Contig1_All	921	1.35333	7.91667	2.54838	0.835125	Up	gi|557288564|ref|XP_006026956.1|/6.53538e-06/PREDICTED: LOW QUALITY PROTEIN: mucin-2-like [Alligator sinensis]	NA	asn:102388355/1e-06/mucin-2-like; K10955 intestinal mucin-2
Unigene10224_All	246	0.926667	0.01	-6.53398	0.809117	Down	NA	NA	NA
CL3004.Contig4_All	302	0.01	1.89333	7.56478	0.927643	Up	NA	NA	NA
Unigene14159_All	855	0.0566667	1.97333	5.12199	0.833345	Up	NA	NA	NA
Unigene19720_All	3367	0.956667	7.63667	2.99685	0.842894	Up	gi|528508320|ref|XP_005173698.1|/0/PREDICTED: protein fosB isoform X1 [Danio rerio]	NA	xma:102217111/1e-156/protein fosB-like; K09029 protein FosB
CL13784.Contig2_All	251	0.01	1	6.64386	0.825994	Up	NA	NA	NA
Unigene75517_All	205	1.5	0.01	-7.22882	0.899675	Down	NA	NA	NA
Unigene8028_All	359	0.01	1.23	6.94251	0.867334	Up	NA	NA	NA
CL55.Contig3_All	2343	7.58667	30.7333	2.01827	0.830203	Up	gi|45595712|gb|AAH67149.1|/0/Alas2 protein, partial [Danio rerio]	biological_process:GO:0042541//hemoglobin biosynthetic process;GO:0030218//erythrocyte differentiation;GO:0006783//heme biosynthetic process;GO:0001666//response to hypoxia;GO:0035162//embryonic hemopoiesis;cellular_component:GO:0005759//mitochondrial matrix;GO:0005743//mitochondrial inner membrane;molecular_function:GO:0003870//5-aminolevulinate synthase activity;GO:0030170//pyridoxal phosphate …	dre:64607/0.0/alas2, alas-e, cb1063, sau, sauternes, si:dkey-24f17.4; aminolevulinate, delta-, synthase 2 (EC:2.3.1.37); K00643 5-aminolevulinate synthase [EC:2.3.1.37]
CL411.Contig6_All	255	0.01	0.986667	6.62449	0.823085	Up	gi|157311769|ref|NP_001098583.1|/3.51375e-31/uncharacterized protein LOC564882 [Danio rerio]	NA	NA
Unigene58670_All	405	0.01	1.16	6.85798	0.85634	Up	NA	NA	NA
Unigene14010_All	1074	4.51667	20.5567	2.18628	0.83422	Up	gi|688546565|ref|XP_009298356.1|/5.48808e-90/PREDICTED: uncharacterized protein LOC100332348 [Danio rerio]	NA	NA
CL8280.Contig7_All	7061	1.50667	5.80667	1.94635	0.808768	Up	gi|597732009|ref|XP_007228360.1|/0/PREDICTED: uncharacterized protein LOC103039298 [Astyanax mexicanus]	NA	dre:561967/0.0/wu:fb62a02; si:ch211-93f2.1; K03927 carboxylesterase 2 [EC:3.1.1.1 3.1.1.84 3.1.1.56]
Unigene58322_All	282	0.01	1.07667	6.75043	0.841959	Up	gi|528506245|ref|XP_005158592.1|/5.4848e-40/PREDICTED: WD repeat-containing and planar cell polarity effector protein fritz homolog [Danio rerio] &gt;gi|688594549|ref|XP_009291334.1| PREDICTED: WD repeat-containing and planar cell polarity effector protein fritz homolog [Danio rerio]	NA	NA
Unigene39199_All	251	0.01	2.00667	7.64866	0.933737	Up	gi|528496633|ref|XP_005156458.1|/1.24972e-36/PREDICTED: ATP-binding cassette sub-family A member 5 isoform X1 [Danio rerio]	molecular_function:GO:0005524//ATP binding;GO:0016887//ATPase activity;	dre:100151075/1e-36/abca5, zgc:163009; ATP-binding cassette, sub-family A (ABC1), member 5; K05648 ATP-binding cassette, subfamily A (ABC1), member 5
Unigene47310_All	213	1.22667	0.01	-6.9386	0.867334	Down	NA	NA	NA
CL5869.Contig2_All	1097	413.147	2874.72	2.79869	0.851961	Up	gi|165971811|emb|CAP69820.1|/8.81985e-75/hemoglobin alpha [Carassius auratus]	NA	dre:30507/2e-67/hbaa1, AA1, dZ118J2.2; hemoglobin, alpha adult 1; K13826 hemoglobin subunit zeta
Unigene98709_All	210	0.01	1.45333	7.18322	0.894755	Up	NA	NA	NA
CL11788.Contig2_All	1415	3.84667	0.626667	-2.61784	0.819809	Down	gi|12667274|gb|AAK01370.1|/1.84486e-65/histone H2A [Carassius gibelio]	NA	dre:100332229/1e-55/histone H2A, sperm-like; K11251 histone H2A
Unigene1544_All	421	1.08333	0.01	-6.75933	0.841959	Down	NA	NA	NA
Unigene60053_All	481	1.79	22.5533	3.65531	0.858562	Up	gi|688543907|ref|XP_009297893.1|/1.22558e-52/PREDICTED: Ig heavy chain V region 914 [Danio rerio]	NA	ssc:396781/6e-23/IgG heavy chain; K06856 immunoglobulin heavy chain
Unigene36283_All	242	0.706667	3.94667	2.48153	0.817025	Up	NA	NA	NA
Unigene54827_All	204	0.01	1.03667	6.69581	0.834274	Up	NA	NA	NA
Unigene59296_All	203	0.01	3.15	8.29921	0.965467	Up	NA	NA	NA
CL10179.Contig1_All	203	0.01	1.05	6.71425	0.836315	Up	gi|688592780|ref|XP_009290944.1|/1.68517e-33/PREDICTED: thrombospondin type-1 domain-containing protein 7A [Danio rerio]	NA	NA
CL11833.Contig3_All	1169	3.11333	9.78667	1.65236	0.803193	Up	gi|528505842|ref|XP_005169886.1|/3.36863e-152/PREDICTED: zinc finger protein 395a isoform X1 [Danio rerio]	cellular_component:GO:0005622//intracellular;molecular_function:GO:0008270//zinc ion binding;	NA
Unigene59527_All	1139	0.01	0.996667	6.63904	0.825994	Up	gi|139949174|ref|NP_001077296.1|/8.58666e-121/collagen alpha-1(X) chain precursor [Danio rerio] &gt;gi|61740433|gb|AAX54479.1| collagen type X alpha 1 [Danio rerio]	cellular_component:GO:0005581//collagen trimer;	dre:558919/1e-121/col10a1a, col10a1, fa66d11, wu:fa66d11, wu:fb10c08; collagen, type X, alpha 1a; K19479 collagen, type X, alpha
Unigene57752_All	200	0.01	1.63667	7.35462	0.911706	Up	NA	NA	NA
Unigene83975_All	1242	0.506667	4.70333	3.21457	0.835797	Up	gi|528508322|ref|XP_005173699.1|/1.45006e-132/PREDICTED: protein fosB isoform X3 [Danio rerio]	NA	xma:102217111/5e-89/protein fosB-like; K09029 protein FosB
CL9866.Contig3_All	262	0.01	0.936667	6.54946	0.812197	Up	gi|528491261|ref|XP_005172645.1|/1.41994e-24/PREDICTED: myosin-IIIb isoform X2 [Danio rerio]	NA	pon:100435076/2e-12/MYO9A; myosin IXA; K10360 myosin IX
Unigene52787_All	203	0.01	1.06	6.72792	0.838174	Up	gi|432950658|ref|XP_004084549.1|/9.28985e-16/PREDICTED: sodium channel protein type 4 subunit alpha B-like [Oryzias latipes]	NA	NA
CL12694.Contig3_All	329	0.986667	0.01	-6.62449	0.823085	Down	gi|113678435|ref|NP_001038374.1|/6.49553e-33/sialidase-1 precursor [Danio rerio] &gt;gi|94733404|emb|CAK04566.1| novel protein similar to vertebrate sialidase 1 (lysosomal sialidase) (NEU1) [Danio rerio] &gt;gi|126632075|gb|AAI33833.1| Neuraminidase 1 [Danio rerio]	cellular_component:GO:0005764//lysosome;molecular_function:GO:0004308//exo-alpha-sialidase activity;	dre:559850/9e-34/neu1, si:ch211-222e23.1; neuraminidase 1 (EC:3.2.1.18); K01186 sialidase-1 [EC:3.2.1.18]
Unigene1655_All	558	0.01	1.00667	6.65344	0.827498	Up	gi|688560104|ref|XP_009300640.1|/1.63725e-86/PREDICTED: trinucleotide repeat-containing gene 6C protein-like [Danio rerio]	NA	dre:100149391/3e-87/trinucleotide repeat-containing gene 6C protein-like; K18412 trinucleotide repeat-containing gene 6 protein
Unigene32905_All	256	0.01	1.62	7.33985	0.910411	Up	NA	NA	NA
Unigene53317_All	621	0.01	1.02667	6.68182	0.831608	Up	NA	NA	NA
Unigene105314_All	255	0.01	0.98	6.61471	0.821496	Up	NA	NA	NA
Unigene46382_All	249	0.903333	0.01	-6.49719	0.802533	Down	gi|658867570|ref|XP_008416657.1|/1.4365e-24/PREDICTED: LOW QUALITY PROTEIN: mothers against decapentaplegic homolog 4 [Poecilia reticulata]	NA	ola:101168872/2e-25/mothers against decapentaplegic homolog 4-like; K04501 mothers against decapentaplegic homolog 4
CL14717.Contig1_All	1489	0.443333	4.33667	3.29012	0.833939	Up	gi|18859489|ref|NP_571271.1|/2.58285e-174/tropomodulin-4 [Danio rerio] &gt;gi|6013187|gb|AAF01276.1|AF165216_1 Sk-tropomodulin [Danio rerio] &gt;gi|41351072|gb|AAH65883.1| Tropomodulin 4 (muscle) [Danio rerio]	cellular_component:GO:0005856//cytoskeleton;molecular_function:GO:0005523//tropomyosin binding;	dre:30441/4e-175/tmod4, Sk-Tmod, sktmod, wu:fa12b03; tropomodulin 4 (muscle); K10370 tropomodulin
Unigene58603_All	343	0.01	1.52	7.24793	0.901611	Up	NA	NA	NA
CL6386.Contig2_All	9214	2.11333	6.88333	1.70359	0.800536	Up	gi|586963377|gb|AHK05976.1|/0/fatty acid synthase [Megalobrama amblycephala]	NA	dre:559001/0.0/fasn; fatty acid synthase; K00665 fatty acid synthase, animal type [EC:2.3.1.85]
CL3209.Contig6_All	1534	6.57667	1.9	-1.79136	0.804178	Down	gi|157426949|ref|NP_001098746.1|/0/trifunctional enzyme subunit alpha, mitochondrial [Danio rerio] &gt;gi|157278881|gb|AAI15213.1| Hadha protein [Danio rerio]	biological_process:GO:0006635//fatty acid beta-oxidation;GO:0009617//response to bacterium;cellular_component:GO:0016507//mitochondrial fatty acid beta-oxidation multienzyme complex;molecular_function:GO:0000166//nucleotide binding;GO:0003857//3-hydroxyacyl-CoA dehydrogenase activity;GO:0004300//enoyl-CoA hydratase activity;GO:0050662//coenzyme binding;	dre:553401/0.0/hadhaa, cb1055, hadha, im:7136067, wu:fa14c08; hydroxyacyl-CoA dehydrogenase/3-ketoacyl-CoA thiolase/enoyl-CoA hydratase (trifunctional protein), alpha subunit a; K07515 enoyl-CoA hydratase / long-chain 3-hydroxyacyl-CoA dehydrogenase [EC:4.2.1.17 1.1.1.211]
Unigene49010_All	213	1.38	0.01	-7.10852	0.88705	Down	NA	NA	NA
Unigene19029_All	510	1.05667	0.01	-6.72338	0.837677	Down	gi|528485986|ref|XP_005166658.1|/1.32965e-40/PREDICTED: GRAM domain-containing protein 2 isoform X1 [Danio rerio]	NA	NA
Unigene23785_All	3036	0.01	1.4	7.12928	0.889268	Up	gi|528511322|ref|XP_005160581.1|/0/PREDICTED: sodium/bile acid cotransporter 4 isoform X1 [Danio rerio]	NA	xma:102225581/8e-169/sodium/bile acid cotransporter 4-like; K14344 solute carrier family 10 (sodium/bile acid cotransporter), member 4
CL6787.Contig2_All	263	0.01	0.916667	6.51833	0.807333	Up	NA	NA	NA
CL1184.Contig4_All	9324	0.75	3.68333	2.29605	0.808567	Up	gi|688569752|ref|XP_009302656.1|/0/PREDICTED: E3 SUMO-protein ligase RanBP2 isoform X2 [Danio rerio]	NA	dre:100317326/0.0/si:ch1073-55a19.2; K12172 E3 SUMO-protein ligase RanBP2
Unigene59564_All	200	0.01	1.09333	6.77259	0.843892	Up	NA	NA	NA
Unigene106863_All	231	1.16333	0.01	-6.86212	0.85634	Down	gi|116268065|ref|NP_001070804.1|/1.55606e-18/PRKCA-binding protein [Danio rerio] &gt;gi|115528095|gb|AAI24656.1| Zgc:153257 [Danio rerio]	molecular_function:GO:0019904//protein domain specific binding;	ocu:100356004/7e-18/PICK1; protein interacting with PRKCA 1; K11406 histone deacetylase 4/5 [EC:3.5.1.98]
Unigene31300_All	572	0.01	1.86	7.53916	0.926079	Up	gi|17529640|dbj|BAB79239.1|/3.42603e-74/beta globin type-3 [Cyprinus carpio]	NA	ola:101154779/3e-62/gb, Gb-beta1; hemoglobin subunit beta-like; K13825 hemoglobin subunit epsilon
Unigene96807_All	202	1.02667	0.01	-6.68182	0.831608	Down	gi|68299776|ref|NP_001018874.1|/4.62121e-07/protein C-ets-2 [Danio rerio] &gt;gi|63100226|gb|AAH95899.1| Zgc:92106 [Danio rerio]	NA	dre:326672/6e-08/ets2, wu:fe02h08, wu:fk74c05, zgc:92106; v-ets avian erythroblastosis virus E26 oncogene homolog 2; K02678 c-ets proto-oncogene protein
Unigene62154_All	377	1.25	0.01	-6.96578	0.870179	Down	gi|50345106|ref|NP_001002222.1|/4.30693e-53/serine/threonine-protein kinase PAK 4 [Danio rerio] &gt;gi|49256683|gb|AAH74067.1| Zgc:92014 [Danio rerio]	biological_process:GO:0016310//phosphorylation;molecular_function:GO:0000166//nucleotide binding;GO:0004672//protein kinase activity;	dre:431769/6e-54/pak4, im:5916170, wu:fd12b01, zgc:92014; p21 protein (Cdc42/Rac)-activated kinase 4 (EC:2.7.11.1); K05734 p21-activated kinase 4 [EC:2.7.11.1]
Unigene21299_All	286	0.01	2.47667	7.95226	0.951108	Up	gi|642128036|emb|CDQ59736.1|/4.36586e-13/unnamed protein product [Oncorhynchus mykiss]	NA	dre:100331906/9e-13/si:ch73-40a17.1; K16340 PH domain and leucine-rich repeat-containing protein phosphatase [EC:3.1.3.16]
Unigene14155_All	352	1.17333	0.01	-6.87447	0.858035	Down	gi|688555649|ref|XP_695687.5|/4.24208e-53/PREDICTED: transmembrane channel-like protein 2 [Danio rerio]	NA	NA
CL386.Contig29_All	241	0.963333	0.01	-6.58996	0.816923	Down	gi|597754187|ref|XP_007238905.1|/3.31155e-37/PREDICTED: dynamin-2-like [Astyanax mexicanus]	NA	mze:101463593/5e-37/dynamin-3-like; K01528 dynamin GTPase [EC:3.6.5.5]
Unigene19719_All	5428	0.643333	4.60667	2.84008	0.82995	Up	gi|528508320|ref|XP_005173698.1|/0/PREDICTED: protein fosB isoform X1 [Danio rerio]	NA	mze:101478361/4e-158/fosb; FBJ murine osteosarcoma viral oncogene homolog B; K09029 protein FosB
Unigene53092_All	203	0.01	1.05	6.71425	0.836315	Up	gi|77403694|dbj|BAE46429.1|/2.70293e-15/ORF2-encoded protein [Danio rerio]	NA	NA
Unigene46064_All	203	1.13333	0.01	-6.82443	0.851285	Down	NA	NA	NA
Unigene79143_All	201	0.01	1.07333	6.74595	0.840147	Up	gi|3077999|gb|AAC15795.1|/4.6101e-23/LIM-domain binding factor 1 [Danio rerio]	cellular_component:GO:0005634//nucleus;molecular_function:GO:0030274//LIM domain binding;GO:0003712//transcription cofactor activity;	dre:30576/4e-23/ldb1b, ldb1; LIM-domain binding 1b; K15617 LIM domain-binding protein 1
CL14005.Contig2_All	1123	111.55	353.6	1.66443	0.815137	Up	gi|86558938|gb|ABD03952.1|/2.74302e-55/granulin [Carassius auratus]	NA	NA
Unigene55151_All	423	0.01	1.48667	7.21594	0.898673	Up	gi|119616621|gb|EAW96215.1|/3.26031e-77/proline-rich protein HaeIII subfamily 1, isoform CRA_b [Homo sapiens] &gt;gi|119616623|gb|EAW96217.1| proline-rich protein HaeIII subfamily 1, isoform CRA_b [Homo sapiens]	cellular_component:GO:0005615//extracellular space;molecular_function:GO:0005515//protein binding;	hsa:5555/2e-74/PRH2, PIF-S, PRH1, PRP-1/PRP-2, Pr, db-s, pa, pr1/Pr2; proline-rich protein HaeIII subfamily 2; K13910 salivary acidic proline-rich phosphoprotein 1/2
Unigene18600_All	217	0.01	0.91	6.50779	0.804867	Up	NA	NA	NA
Unigene98127_All	416	0.01	1.19	6.89482	0.861272	Up	NA	NA	NA
Unigene53394_All	282	0.01	1.60333	7.32493	0.908804	Up	NA	NA	NA
Unigene59824_All	215	0.01	0.936667	6.54946	0.812197	Up	NA	NA	NA
Unigene47460_All	255	0.92	0.01	-6.52356	0.807333	Down	NA	NA	NA
Unigene6225_All	700	15.49	124.953	3.01198	0.85499	Up	gi|597738933|ref|XP_007231671.1|/1.26523e-41/PREDICTED: histone H1-like [Astyanax mexicanus]	NA	mze:101479123/4e-41/protamine-like protein; K11275 histone H1/5
Unigene33707_All	439	0.01	1.02667	6.68182	0.831608	Up	NA	NA	NA
Unigene41814_All	312	5.83667	0.01	-9.189	0.984636	Down	gi|724800876|ref|XP_010372995.1|/8.2617e-41/PREDICTED: LOW QUALITY PROTEIN: uncharacterized protein LOC104671261 [Rhinopithecus roxellana]	biological_process:GO:0006334//nucleosome assembly;cellular_component:GO:0005634//nucleus;GO:0000786//nucleosome;molecular_function:GO:0003677//DNA binding;GO:0046982//protein heterodimerization activity;	rro:104671261/1e-41/uncharacterized LOC104671261; K11254 histone H4
CL5249.Contig4_All	2149	1.40333	6.34333	2.17638	0.821372	Up	gi|511262185|gb|AGN71674.1|/0/rhesus blood group-associated glycoprotein A-like protein [Cyprinus carpio]	biological_process:GO:0015840//urea transport;GO:0015696//ammonium transport;cellular_component:GO:0016021//integral component of membrane;molecular_function:GO:0008519//ammonium transmembrane transporter activity;	dre:405771/0.0/rhag, wu:fj61d12; Rh-associated glycoprotein; K06580 ammonium transporter Rh
Unigene40772_All	3501	16.0233	4.71333	-1.76535	0.814452	Down	gi|688583320|ref|XP_009305714.1|/0/PREDICTED: E3 ubiquitin/ISG15 ligase TRIM25-like [Danio rerio]	molecular_function:GO:0046872//metal ion binding;	tru:101074420/6e-101/tripartite motif-containing protein 16-like; K12023 tripartite motif-containing protein 47
CL12881.Contig2_All	2012	4.57333	0.83	-2.46206	0.821731	Down	gi|688553363|ref|XP_005171815.2|/0/PREDICTED: FYN-binding protein-like [Danio rerio]	NA	ocu:100350748/1e-96/FYB; FYN binding protein; K17698 FYN binding protein
Unigene38994_All	259	0.946667	0.01	-6.56478	0.813855	Down	NA	NA	NA
CL864.Contig14_All	207	0.01	1.00667	6.65344	0.827498	Up	gi|528475680|ref|XP_694845.5|/3.41158e-10/PREDICTED: protein SCAF11 isoform X3 [Danio rerio]	NA	pbi:103051021/5e-08/PHRF1; PHD and ring finger domains 1; K17586 PHD and RING finger domain-containing protein 1
Unigene46041_All	334	1.02667	0.01	-6.68182	0.831608	Down	gi|66472570|ref|NP_001018424.1|/9.01943e-35/inter-alpha (globulin) inhibitor H3 [Danio rerio] &gt;gi|63100652|gb|AAH95235.1| Zgc:110377 [Danio rerio]	biological_process:GO:0030212//hyaluronan metabolic process;molecular_function:GO:0004867//serine-type endopeptidase inhibitor activity;	fca:101086459/3e-16/ITIH1; inter-alpha-trypsin inhibitor heavy chain 1; K19014 inter-alpha-trypsin inhibitor heavy chain H1
CL11758.Contig5_All	287	0.986667	0.01	-6.62449	0.823085	Down	gi|657782245|ref|XP_008318702.1|/8.81733e-06/PREDICTED: small nuclear ribonucleoprotein E [Cynoglossus semilaevis]	NA	ola:101173384/1e-06/snrpe; small nuclear ribonucleoprotein polypeptide E; K11097 small nuclear ribonucleoprotein E
Unigene103745_All	264	1.08	0.01	-6.75489	0.841959	Down	NA	NA	NA
CL5606.Contig1_All	794	0.0633333	2.15	5.08523	0.839806	Up	gi|528516646|ref|XP_005161881.1|/7.18112e-29/PREDICTED: interferon-induced very large GTPase 1-like [Danio rerio] &gt;gi|688609777|ref|XP_009294738.1| PREDICTED: interferon-induced very large GTPase 1-like [Danio rerio]	NA	NA
CL11458.Contig2_All	693	2.76333	0.416667	-2.72944	0.806001	Down	gi|335987405|gb|AEH76770.1|/3.40422e-55/C-type lectin 2 [Ctenopharyngodon idella] &gt;gi|335987417|gb|AEH76776.1| C-type lectin 2 [Ctenopharyngodon idella] &gt;gi|339831024|gb|AEK20854.1| C-type lectin [Ctenopharyngodon idella]	NA	mdo:100023489/5e-15/BCAN; brevican; K05695 receptor-type tyrosine-protein phosphatase F [EC:3.1.3.48]; K06795 brevican
CL721.Contig11_All	5586	0.726667	5.22667	2.84653	0.833469	Up	gi|499049296|ref|XP_004575186.1|/0/PREDICTED: mucin-2-like [Maylandia zebra]	biological_process:GO:0044267//cellular protein metabolic process;	asn:102388355/0.0/mucin-2-like; K10955 intestinal mucin-2
Unigene579_All	1179	4.06667	13.46	1.72676	0.81107	Up	gi|190194258|ref|NP_001121743.1|/8.57472e-79/interleukin 2 receptor, gamma a precursor [Danio rerio] &gt;gi|159885701|tpe|CAJ38407.1| TPA: interleukin 2 receptor gamma common.a [Danio rerio]	NA	dre:796604/1e-79/il2rga, il-2rgc.a, si:dkey-18a10.4; interleukin 2 receptor, gamma a; K05070 interleukin 2 receptor gamma
Unigene45711_All	215	1.98333	0.01	-7.63178	0.932272	Down	NA	NA	NA
Unigene55110_All	205	0.01	1.02667	6.68182	0.831608	Up	gi|597788184|ref|XP_007257514.1|/6.44837e-09/PREDICTED: uncharacterized protein LOC103037775 [Astyanax mexicanus]	NA	NA
CL1686.Contig3_All	2218	0.173333	2.4	3.79141	0.813873	Up	gi|528478260|ref|XP_005165067.1|/4.91836e-170/PREDICTED: cytosolic phospholipase A2 gamma-like isoform X1 [Danio rerio]	NA	dre:100148818/0.0/zmp:0000001078; K16342 cytosolic phospholipase A2 [EC:3.1.1.4]
Unigene47487_All	371	0.936667	0.01	-6.54946	0.812197	Down	NA	NA	NA
CL15771.Contig3_All	349	0.01	0.92	6.52356	0.807333	Up	NA	NA	NA
Unigene46077_All	205	1.66	0.01	-7.37504	0.913303	Down	gi|432916848|ref|XP_004079409.1|/5.43406e-16/PREDICTED: zinc finger protein 521-like [Oryzias latipes]	NA	NA
Unigene86848_All	508	6.86667	32.2067	2.22968	0.836908	Up	gi|688618074|ref|XP_009296505.1|/1.99669e-49/PREDICTED: Ig heavy chain Mem5-like isoform X2 [Danio rerio]	NA	chx:102176353/3e-19/immunoglobulin lambda-like polypeptide 1-like; K06554 immunoglobulin lambda-like polypeptide 1
Unigene47924_All	200	1.06	0.01	-6.72792	0.838174	Down	NA	NA	NA
Unigene56167_All	253	0.01	1.31667	7.04075	0.879555	Up	NA	NA	NA
Unigene71459_All	209	1.27667	0.01	-6.99624	0.874337	Down	NA	NA	NA
CL8881.Contig5_All	457	0.01	0.93	6.53916	0.809744	Up	gi|642099553|emb|CDQ77441.1|/1.99453e-50/unnamed protein product [Oncorhynchus mykiss]	NA	xma:102235909/4e-50/sin3 histone deacetylase corepressor complex component SDS3-like; K19201 Sin3 histone deacetylase corepressor complex component SDS3
Unigene33662_All	1786	0.423333	3.53667	3.06252	0.824044	Up	gi|641993608|emb|CDQ98731.1|/1.95634e-30/unnamed protein product [Oncorhynchus mykiss]	NA	dre:558045/6e-24/parp4, si:dkey-174k18.1; poly (ADP-ribose) polymerase family, member 4; K10798 poly [ADP-ribose] polymerase [EC:2.4.2.30]
Unigene39773_All	238	1.58667	0.01	-7.30986	0.907946	Down	NA	NA	NA
Unigene59449_All	201	0.01	1.08333	6.75933	0.841959	Up	NA	NA	NA
Unigene58920_All	219	0.01	0.9	6.49185	0.802533	Up	gi|253735626|dbj|BAH84839.1|/2.33602e-19/synapsin II [Danio rerio]	NA	NA
Unigene42864_All	280	1.34333	0.01	-7.06967	0.882194	Down	gi|688591328|ref|XP_009290656.1|/2.01882e-42/PREDICTED: zinc finger protein 804B isoform X2 [Danio rerio]	NA	NA
CL16574.Contig28_All	1736	7.38	2.07	-1.83399	0.808357	Down	gi|528469458|ref|XP_002660622.3|/1.46556e-70/PREDICTED: putative leucine-rich repeat-containing protein DDB_G0290503 [Danio rerio]	NA	mze:101465584/1e-39/C-type lectin domain family 4 member M-like; K10060 C-type lectin domain family 4 member F
Unigene3046_All	1128	0.456667	3.77	3.04535	0.826458	Up	gi|50540056|ref|NP_001002493.1|/8.58053e-65/jun dimerization protein 2 [Danio rerio] &gt;gi|82200275|sp|Q6DGM8.1|JDP2_DANRE RecName: Full=Jun dimerization protein 2 [Danio rerio] &gt;gi|49903063|gb|AAH76313.1| Zgc:92851 [Danio rerio]	biological_process:GO:0006355//regulation of transcription, DNA-templated;cellular_component:GO:0005634//nucleus;molecular_function:GO:0043565//sequence-specific DNA binding;GO:0003700//sequence-specific DNA binding transcription factor activity;	dre:436766/1e-65/jdp2b, fk87c02, jdp2, wu:fk87c02, zgc:92851; Jun dimerization protein 2b; K09033 jun dimerization protein 2
Unigene11440_All	303	0.01	0.94	6.55459	0.812197	Up	NA	NA	NA
Unigene11752_All	285	1.02667	0.01	-6.68182	0.831608	Down	NA	NA	NA
Unigene36489_All	284	0.01	1.07	6.74147	0.840147	Up	NA	NA	NA
Unigene42659_All	266	0.946667	0.01	-6.56478	0.813855	Down	gi|688588169|ref|XP_009290009.1|/1.32901e-14/PREDICTED: uncharacterized protein LOC103908834 [Danio rerio] &gt;gi|688588172|ref|XP_009290010.1| PREDICTED: uncharacterized protein LOC103908834 [Danio rerio]	NA	NA
Unigene48976_All	206	0.99	0.01	-6.62936	0.823789	Down	NA	NA	NA
CL3196.Contig2_All	1315	1.01333	8.24667	3.0247	0.844128	Up	gi|160333716|ref|NP_001103886.1|/8.09668e-145/troponin T, fast skeletal muscle isoform 1 [Danio rerio] &gt;gi|159155086|gb|AAI54639.1| Tnnt3b protein [Danio rerio]	biological_process:GO:0045214//sarcomere organization;cellular_component:GO:0005861//troponin complex;	dre:100003572/1e-145/tnnt3b, b44, sb:cb44; troponin T type 3b (skeletal, fast); K12046 troponin T, fast skeletal muscle
CL1561.Contig4_All	507	0.606667	3.22667	2.41107	0.806813	Up	gi|125816900|ref|XP_001339307.1|/9.97865e-25/PREDICTED: C-X-C motif chemokine 11 [Danio rerio]	NA	dre:798892/2e-25/cxcl11.1, cxcl11l; chemokine (C-X-C motif) ligand 11, duplicate 1; K12672 C-X-C motif chemokine 11
Unigene36414_All	321	1.05667	0.01	-6.72338	0.837677	Down	NA	NA	NA
Unigene58536_All	218	0.01	1.36	7.08746	0.884625	Up	NA	NA	NA
CL55.Contig2_All	2361	10.7167	47.28	2.14137	0.83569	Up	gi|45595712|gb|AAH67149.1|/0/Alas2 protein, partial [Danio rerio]	biological_process:GO:0042541//hemoglobin biosynthetic process;GO:0030218//erythrocyte differentiation;GO:0006783//heme biosynthetic process;GO:0001666//response to hypoxia;GO:0035162//embryonic hemopoiesis;cellular_component:GO:0005759//mitochondrial matrix;GO:0005743//mitochondrial inner membrane;molecular_function:GO:0003870//5-aminolevulinate synthase activity;GO:0030170//pyridoxal phosphate …	dre:64607/0.0/alas2, alas-e, cb1063, sau, sauternes, si:dkey-24f17.4; aminolevulinate, delta-, synthase 2 (EC:2.3.1.37); K00643 5-aminolevulinate synthase [EC:2.3.1.37]
Unigene74921_All	219	0.01	1.32667	7.05166	0.880468	Up	NA	NA	NA
CL9131.Contig2_All	909	2.52333	0.38	-2.73126	0.800209	Down	gi|573892832|ref|XP_006634170.1|/3.93169e-64/PREDICTED: abl interactor 1-like isoform X13 [Lepisosteus oculatus]	NA	cmk:103176836/4e-52/abi2; abl-interactor 2; K05751 abl interactor 2
Unigene55343_All	304	0.01	0.936667	6.54946	0.812197	Up	NA	NA	NA
Unigene54194_All	225	0.01	1.68	7.39232	0.914733	Up	NA	NA	NA
CL14751.Contig2_All	626	10.5367	2.91667	-1.85303	0.814425	Down	gi|674085902|ref|XP_008850747.1|/1.16101e-10/PREDICTED: uncharacterized protein LOC103749690, partial [Nannospalax galili]	NA	NA
CL9612.Contig2_All	992	7.07333	28.9167	2.03144	0.830546	Up	gi|564273081|gb|AHB81535.1|/6.0716e-117/complement factor D [Ctenopharyngodon idella]	biological_process:GO:0006508//proteolysis;molecular_function:GO:0004252//serine-type endopeptidase activity;	dre:553553/5e-114/cfd, cfdl, wu:fb61f12, zgc:109940; complement factor D (adipsin) (EC:3.4.21.46); K01334 component factor D [EC:3.4.21.46]
CL14950.Contig35_All	530	5.59667	33.0967	2.56405	0.845285	Up	gi|20269259|dbj|BAB91001.1|/8.84928e-65/immunoglobulin light chain [Cyprinus carpio]	NA	mcc:100430606/6e-21/immunoglobulin lambda-like polypeptide 1-like; K06554 immunoglobulin lambda-like polypeptide 1
Unigene54307_All	245	0.01	1.06	6.72792	0.838174	Up	NA	NA	NA
Unigene59683_All	220	0.01	1.33333	7.05889	0.880907	Up	gi|52219130|ref|NP_001004638.1|/4.88222e-09/nitrilase homolog 1 [Danio rerio] &gt;gi|51859551|gb|AAH81382.1| Nitrilase 1 [Danio rerio]	NA	NA
Unigene24270_All	1501	4.67667	18.31	1.96908	0.824311	Up	gi|14579217|gb|AAK69167.1|AF281480_1/4.72778e-75/immunoglobulin M heavy chain secretory form [Danio rerio]	NA	ssc:396781/4e-45/IgG heavy chain; K06856 immunoglobulin heavy chain
Unigene11385_All	231	0.01	1.19333	6.89885	0.861272	Up	NA	NA	NA
Unigene89405_All	302	0.01	0.946667	6.56478	0.813855	Up	NA	NA	NA
Unigene41464_All	280	0.01	2.16667	7.75933	0.940641	Up	NA	NA	NA
CL9720.Contig2_All	200	3.09	10.3167	1.7393	0.808886	Up	NA	NA	NA
Unigene92142_All	278	1.09333	0.01	-6.77259	0.843892	Down	NA	NA	NA
CL1839.Contig6_All	360	3.96667	0.88	-2.17235	0.807594	Down	NA	NA	NA
Unigene99092_All	463	11.41	38.8167	1.76638	0.818418	Up	gi|642076657|emb|CDQ87146.1|/5.08183e-38/unnamed protein product [Oncorhynchus mykiss]	NA	tru:101076034/1e-38/tln1; talin 1; K06271 talin
Unigene22445_All	382	0.01	0.953333	6.57491	0.814506	Up	NA	NA	NA
Unigene59671_All	246	0.01	1.06	6.72792	0.838174	Up	NA	NA	NA
Unigene43200_All	298	0.01	1.21	6.91886	0.864314	Up	NA	NA	NA
CL45.Contig1_All	1616	2.09333	8.28	1.98383	0.817252	Up	gi|90652793|ref|NP_001035060.1|/2.80019e-169/mitoferrin-1 [Danio rerio] &gt;gi|97072617|sp|Q287T7.1|MFRN1_DANRE RecName: Full=Mitoferrin-1; AltName: Full=Mitochondrial iron transporter 1; AltName: Full=Protein frascati; AltName: Full=Solute carrier family 25 member 37 [Danio rerio] &gt;gi|75991512|gb|ABA33608.1| erythroid-specific mitochondrial mitoferrin [Danio rerio] &gt;gi|75991514|gb|ABA33609…	biological_process:GO:0048250//mitochondrial iron ion transport;GO:0055085//transmembrane transport;GO:0043249//erythrocyte maturation;GO:0055072//iron ion homeostasis;GO:0035162//embryonic hemopoiesis;cellular_component:GO:0016021//integral component of membrane;GO:0005743//mitochondrial inner membrane;molecular_function:GO:0005381//iron ion transmembrane transporter activity;	dre:387000/4e-170/slc25a37, fc73c03, wu:fc73c03; solute carrier family 25 (mitochondrial iron transporter), member 37; K15113 solute carrier family 25 (mitochondrial iron transporter), member 28/37
Unigene19488_All	11206	4.51333	21.4433	2.24826	0.835948	Up	gi|658923627|ref|XP_008401529.1|/1.64099e-15/PREDICTED: uncharacterized protein LOC103460991 [Poecilia reticulata]	NA	cge:100758989/8e-13/Parp14; poly (ADP-ribose) polymerase family, member 14; K15261 poly [ADP-ribose] polymerase 10/14/15 [EC:2.4.2.30]
Unigene2411_All	291	0.01	1.02	6.67243	0.830138	Up	NA	NA	NA
CL9106.Contig3_All	736	0.693333	3.58333	2.36968	0.810668	Up	gi|449281757|gb|EMC88760.1|/1.69321e-10/Putative uncharacterized protein ENSP00000383309 [Columba livia]	NA	NA
Unigene14911_All	260	0.91	0.01	-6.50779	0.804867	Down	NA	NA	NA
CL8280.Contig5_All	3554	0.543333	3.28333	2.59525	0.81258	Up	gi|528521955|ref|XP_001921966.4|/0/PREDICTED: uncharacterized protein si:ch211-93f2.1 [Danio rerio]	NA	dre:561967/0.0/wu:fb62a02; si:ch211-93f2.1; K03927 carboxylesterase 2 [EC:3.1.1.1 3.1.1.84 3.1.1.56]
CL16334.Contig3_All	1568	0.403333	2.61667	2.69769	0.801984	Up	gi|77403696|dbj|BAE46430.1|/4.8e-09/reverse transcriptase [Danio rerio]	NA	NA
Unigene57215_All	230	0.01	1.19333	6.89885	0.861272	Up	NA	NA	NA
Unigene44019_All	337	0.94	0.01	-6.55459	0.812197	Down	gi|442738904|gb|AGC67025.1|/8.73479e-22/IRF-3 [Ctenopharyngodon idella]	NA	dre:564854/2e-17/irf3; interferon regulatory factor 3; K05411 interferon regulatory factor 3
CL5191.Contig5_All	281	0.01	1.07667	6.75043	0.841959	Up	gi|47086815|ref|NP_997772.1|/1.3116e-33/UBX domain-containing protein 1 [Danio rerio] &gt;gi|82185847|sp|Q6NXA9.1|UBXN1_DANRE RecName: Full=UBX domain-containing protein 1; AltName: Full=SAPK substrate protein 1 [Danio rerio] &gt;gi|45595631|gb|AAH67166.1| UBX domain protein 1 [Danio rerio]	biological_process:GO:0031397//negative regulation of protein ubiquitination;GO:0032435//negative regulation of proteasomal ubiquitin-dependent protein catabolic process;cellular_component:GO:0005737//cytoplasm;molecular_function:GO:0071796//K6-linked polyubiquitin binding;	NA
CL1459.Contig5_All	215	0.01	0.923333	6.52878	0.807333	Up	gi|528492503|ref|XP_005172754.1|/1.04853e-27/PREDICTED: HMG box transcription factor BBX isoform X3 [Danio rerio]	NA	NA
Unigene18908_All	394	0.01	0.913333	6.51307	0.804867	Up	gi|688602641|ref|XP_009293029.1|/1.07884e-64/PREDICTED: hemicentin-1 isoform X3 [Danio rerio]	biological_process:GO:0071711//basement membrane organization;GO:0033334//fin morphogenesis;molecular_function:GO:0005509//calcium ion binding;	dre:559150/1e-65/hmcn1, si:ch211-169j21.3; hemicentin 1; K17341 hemicentin
Unigene59511_All	228	0.01	1.23667	6.95031	0.868786	Up	NA	NA	NA
CL8019.Contig7_All	453	7.92	0.353333	-4.4864	0.86464	Down	gi|688581900|ref|XP_009305375.1|/4.33546e-29/PREDICTED: protein LBH [Danio rerio]	NA	tru:101075680/4e-07/uncharacterized LOC101075680; K04010 C5a anaphylatoxin chemotactic receptor
Unigene46189_All	1126	4.08	0.953333	-2.09752	0.806428	Down	gi|688565604|ref|XP_009301759.1|/6.55466e-73/PREDICTED: calcium/calmodulin-dependent protein kinase type II delta 1 chain isoform X3 [Danio rerio]	NA	dre:445208/1e-73/camk2d1, camk2db, wu:fc54g06, zgc:101001, zgc:173815; calcium/calmodulin-dependent protein kinase (CaM kinase) II delta 1 (EC:2.7.11.17); K04515 calcium/calmodulin-dependent protein kinase (CaM kinase) II [EC:2.7.11.17]
CL11496.Contig6_All	379	0.95	0.01	-6.56986	0.814506	Down	gi|147905224|ref|NP_001082796.1|/4.90387e-57/protein FAM115 [Danio rerio] &gt;gi|182676622|sp|A4IG42.1|F115_DANRE RecName: Full=Protein FAM115; AltName: Full=Protein FAM139A [Danio rerio] &gt;gi|134025283|gb|AAI34920.1| Zgc:162193 protein [Danio rerio]	NA	cmy:102945703/1e-11/TCDD-inducible poly [ADP-ribose] polymerase-like; K15259 poly [ADP-ribose] polymerase 7/11/12/13 [EC:2.4.2.30]
Unigene22141_All	265	0.93	0.01	-6.53916	0.809744	Down	NA	NA	NA
CL14522.Contig3_All	1829	13.0467	3.94	-1.72741	0.810818	Down	gi|125807411|ref|XP_001343562.1|/0/PREDICTED: uncharacterized protein LOC100004199 [Danio rerio]	NA	lcm:102360533/6e-07/CD276 antigen-like; K06551 signal-regulatory protein alpha/beta1/gamma
Unigene47518_All	343	0.906667	0.01	-6.5025	0.804252	Down	gi|66472644|ref|NP_001018388.1|/9.94463e-18/protein EURL homolog [Danio rerio] &gt;gi|82192859|sp|Q503Y8.1|EURL_DANRE RecName: Full=Protein EURL homolog [Danio rerio] &gt;gi|63100574|gb|AAH95124.1| Zgc:110006 [Danio rerio] &gt;gi|182889710|gb|AAI65542.1| Zgc:110006 protein [Danio rerio]	NA	NA
CL721.Contig6_All	430	0.01	2.91667	8.18818	0.961386	Up	gi|499049296|ref|XP_004575186.1|/1.85811e-32/PREDICTED: mucin-2-like [Maylandia zebra]	NA	pbi:103051986/7e-31/MUC2; mucin 2, oligomeric mucus/gel-forming; K10955 intestinal mucin-2
Unigene50140_All	218	0.01	1.77667	7.47303	0.921188	Up	gi|171184455|ref|NP_001116327.1|/5.3605e-32/sorting nexin-33 [Danio rerio] &gt;gi|201090175|gb|AAI69193.1| Sorting nexin 33 [Danio rerio]	biological_process:GO:0007154//cell communication;molecular_function:GO:0035091//phosphatidylinositol binding;	dre:100001421/8e-33/snx33, im:7144315, sh3px3, zgc:113233, zgc:195632; sorting nexin 33; K17923 sorting nexin-9/18/33
Unigene31313_All	566	0.01	1.61333	7.3339	0.90959	Up	NA	NA	NA
Unigene54714_All	670	0.01	1.28333	7.00375	0.874337	Up	gi|115443544|ref|YP_778563.1|/2.8063e-40/apocytochrome F [Bigelowiella natans] &gt;gi|122233796|sp|Q06J64.1|CYF_BIGNA RecName: Full=Apocytochrome f; Flags: Precursor (chloroplast) [Bigelowiella natans] &gt;gi|110810189|gb|ABG91395.1| apocytochrome F [Bigelowiella natans]	biological_process:GO:0044237//cellular metabolic process;GO:0055114//oxidation-reduction process;cellular_component:GO:0016021//integral component of membrane;GO:0009507//chloroplast;GO:0042651//thylakoid membrane;molecular_function:GO:0046872//metal ion binding;	NA
Unigene57230_All	415	0.01	1.26667	6.98489	0.872581	Up	gi|17066696|gb|AAL35360.1|AF442732_3/4.08147e-11/reverse transcriptase/ribonuclease H/putative methyltransferase, partial [Tetraodon nigroviridis]	NA	NA
CL14132.Contig1_All	2829	0.01	1.02667	6.68182	0.831608	Up	gi|553832043|gb|AGY61412.1|/0/ribulose-1,5-bisphosphate carboxylase/oxygenase large subunit [Lotharella sp. CCMP622]	biological_process:GO:0019253//reductive pentose-phosphate cycle;GO:0055114//oxidation-reduction process;cellular_component:GO:0009507//chloroplast;molecular_function:GO:0000287//magnesium ion binding;GO:0004497//monooxygenase activity;GO:0016984//ribulose-bisphosphate carboxylase activity;	NA
CL15980.Contig3_All	514	0.01	1.12667	6.81592	0.851285	Up	gi|498983061|ref|XP_004550456.1|/3.59373e-26/PREDICTED: retrotransposon-like protein 1-like [Maylandia zebra]	NA	dre:558045/8e-15/parp4, si:dkey-174k18.1; poly (ADP-ribose) polymerase family, member 4; K10798 poly [ADP-ribose] polymerase [EC:2.4.2.30]
CL871.Contig3_All	315	0.01	1.2	6.90689	0.862768	Up	gi|50540516|ref|NP_001002723.1|/3.84662e-30/uncharacterized protein LOC436996 [Danio rerio] &gt;gi|49900576|gb|AAH76089.1| Zgc:92594 [Danio rerio]	cellular_component:GO:0005622//intracellular;molecular_function:GO:0008270//zinc ion binding;	ecb:100628308/2e-08/RANGAP1; Ran GTPase activating protein 1; K14319 Ran GTPase-activating protein 1
Unigene63271_All	238	1.51667	0.01	-7.24476	0.901421	Down	gi|676455206|ref|XP_009053930.1|/1.89788e-08/hypothetical protein LOTGIDRAFT_116963, partial [Lottia gigantea] &gt;gi|556106769|gb|ESO95421.1| hypothetical protein LOTGIDRAFT_116963, partial [Lottia gigantea]	NA	NA
Unigene57891_All	216	0.01	0.926667	6.53398	0.809117	Up	NA	NA	NA
Unigene52038_All	204	1.01333	0.01	-6.66297	0.828076	Down	gi|688619579|ref|XP_009300742.1|/2.56499e-11/PREDICTED: uncharacterized protein LOC103911245 [Danio rerio]	NA	NA
Unigene45644_All	211	2.07	0.01	-7.69349	0.936515	Down	NA	NA	NA
Unigene33246_All	510	1.11	0.01	-6.79442	0.847653	Down	gi|528479939|ref|XP_005165425.1|/1.91024e-47/PREDICTED: MAP/microtubule affinity-regulating kinase 4 isoform X2 [Danio rerio]	NA	dre:571279/1e-34/si:dkey-31m14.7; K08798 MAP/microtubule affinity-regulating kinase [EC:2.7.11.1]
Unigene20934_All	476	0.613333	3.22	2.39232	0.806314	Up	gi|167736392|ref|NP_001025320.2|/3.4634e-47/uncharacterized protein LOC560884 [Danio rerio]	NA	lgi:LOTGIDRAFT_122039/2e-06/hypothetical protein; K11320 E1A-binding protein p400 [EC:3.6.4.-]
CL16639.Contig4_All	361	1.04667	0.01	-6.70966	0.836315	Down	gi|688614242|ref|XP_009295698.1|/1.04914e-11/PREDICTED: MCM domain-containing protein 2 [Danio rerio]	NA	NA
Unigene48066_All	237	1.13333	0.01	-6.82443	0.851285	Down	NA	NA	NA
CL7765.Contig1_All	966	1.26667	13.6967	3.43472	0.853155	Up	gi|1339869|dbj|BAA12733.1|/2.55279e-80/fast skeletal myosin light chain 3 [Cyprinus carpio]	molecular_function:GO:0005509//calcium ion binding;	tru:101075868/1e-68/myosin light chain 3, skeletal muscle isoform-like; K05738 myosin light chain 1
Unigene12370_All	1515	1.75667	16.3267	3.21632	0.852341	Up	gi|4027929|gb|AAC96094.1|/0/creatine kinase M3-CK [Cyprinus carpio]	biological_process:GO:0016310//phosphorylation;molecular_function:GO:0005524//ATP binding;GO:0016301//kinase activity;	ola:101163677/0.0/ckm; creatine kinase, muscle; K00933 creatine kinase [EC:2.7.3.2]
Unigene45756_All	257	1.01667	0.01	-6.6677	0.830138	Down	NA	NA	NA
CL721.Contig23_All	4693	1.89667	7.95333	2.06809	0.822062	Up	gi|499049296|ref|XP_004575186.1|/0/PREDICTED: mucin-2-like [Maylandia zebra]	NA	asn:102388355/0.0/mucin-2-like; K10955 intestinal mucin-2
Unigene38116_All	553	0.01	1.01667	6.6677	0.830138	Up	gi|62530259|gb|AAX85386.1|/4.22042e-95/inducible nitric oxide synthase form A [Carassius auratus]	NA	dre:563654/2e-47/nos2b, inosb; nitric oxide synthase 2b, inducible (EC:1.14.13.39); K13241 nitric-oxide synthase, inducible [EC:1.14.13.39]
CL27.Contig11_All	248	0.01	1.53	7.25739	0.902589	Up	gi|528479431|ref|XP_005171966.1|/1.93699e-29/PREDICTED: zinc finger and BTB domain-containing protein 44 isoform X2 [Danio rerio] &gt;gi|528479433|ref|XP_005171967.1| PREDICTED: zinc finger and BTB domain-containing protein 44 isoform X2 [Danio rerio]	NA	lcm:102354166/6e-08/ZBTB44; zinc finger and BTB domain containing 44; K10515 zinc finger and BTB domain-containing protein 44
CL433.Contig4_All	204	3.06	0.01	-8.25739	0.963971	Down	gi|449280289|gb|EMC87616.1|/9.59122e-21/Glutamine-rich protein 2 [Columba livia]	NA	spu:585199/2e-15/ribonuclease 3; K03685 ribonuclease III [EC:3.1.26.3]
Unigene87359_All	238	0.01	1.87	7.54689	0.926617	Up	gi|159155650|gb|AAI54614.1|/4.64224e-31/Ighm protein [Danio rerio]	NA	ssc:396781/2e-11/IgG heavy chain; K06856 immunoglobulin heavy chain
Unigene30143_All	622	0.926667	0.01	-6.53398	0.809117	Down	NA	NA	NA
Unigene47000_All	241	1.02333	0.01	-6.67713	0.830138	Down	NA	NA	NA
Unigene53338_All	466	0.01	1.06333	6.73245	0.838174	Up	NA	NA	NA
Unigene34572_All	679	0.01	1.13333	6.82443	0.851285	Up	NA	NA	NA
Unigene45532_All	269	0.926667	0.01	-6.53398	0.809117	Down	gi|597785495|ref|XP_007256230.1|/1.15885e-18/PREDICTED: inositol 1,4,5-trisphosphate receptor type 3-like isoform X2 [Astyanax mexicanus]	NA	mze:101481255/2e-17/itpr3; inositol 1,4,5-trisphosphate receptor, type 3; K04960 inositol 1,4,5-triphosphate receptor type 3
CL1502.Contig3_All	869	0.01	1.28	7	0.874337	Up	gi|62530259|gb|AAX85386.1|/8.10208e-48/inducible nitric oxide synthase form A [Carassius auratus]	NA	dre:563654/8e-41/nos2b, inosb; nitric oxide synthase 2b, inducible (EC:1.14.13.39); K13241 nitric-oxide synthase, inducible [EC:1.14.13.39]
Unigene25275_All	286	0.94	0.01	-6.55459	0.812197	Down	gi|528475641|ref|XP_003198260.2|/2.82345e-28/PREDICTED: protein FAM180A [Danio rerio]	NA	NA
Unigene55743_All	308	0.92	0.01	-6.52356	0.807333	Down	gi|41053425|ref|NP_956972.1|/4.44298e-10/GRB2-related adaptor protein 2b [Danio rerio] &gt;gi|34849510|gb|AAH58307.1| Zgc:65942 [Danio rerio]	NA	dre:393651/6e-11/grap2b, zgc:65942; GRB2-related adaptor protein 2b; K07366 GRB2-related adaptor protein 2
CL10047.Contig2_All	249	0.01	1.03333	6.69116	0.832194	Up	NA	NA	NA
Unigene57535_All	528	0.01	1.48	7.20945	0.89775	Up	NA	NA	NA
Unigene58720_All	202	0.01	1.07	6.74147	0.840147	Up	NA	NA	NA
CL12535.Contig4_All	388	0.01	0.933333	6.54432	0.809744	Up	NA	NA	NA
CL2164.Contig36_All	272	0.286667	3.72	3.69786	0.834969	Up	gi|688564356|ref|XP_009301515.1|/1.55174e-39/PREDICTED: probable E3 ubiquitin-protein ligase HERC1 isoform X3 [Danio rerio]	NA	dre:336598/4e-38/herc1, wu:fb14f01; HECT and RLD domain containing E3 ubiquitin protein ligase family member 1; K10594 E3 ubiquitin-protein ligase HERC1 [EC:2.3.2.26]
CL16723.Contig3_All	249	0.01	1.02667	6.68182	0.831608	Up	NA	NA	NA
Unigene94800_All	316	1.21333	0.01	-6.92283	0.864314	Down	gi|528501792|ref|XP_003200095.2|/3.8373e-30/PREDICTED: ubiquitin conjugation factor E4 A isoform X2 [Danio rerio]	NA	dre:557121/5e-31/ube4a, zgc:162146; ubiquitination factor E4A (UFD2 homolog, yeast); K10596 ubiquitin conjugation factor E4 A [EC:2.3.2.27]
Unigene48466_All	205	1.00333	0.01	-6.64866	0.825994	Down	NA	NA	NA
CL15784.Contig3_All	410	1.39667	0.01	-7.12584	0.889268	Down	NA	NA	NA
Unigene57913_All	201	0.01	1.62	7.33985	0.910411	Up	NA	NA	NA
Unigene48125_All	213	0.923333	0.01	-6.52878	0.807333	Down	NA	NA	NA
Unigene77271_All	212	1.02667	0.01	-6.68182	0.831608	Down	NA	NA	NA
Unigene1863_All	1245	1.28667	14.9467	3.53811	0.855104	Up	gi|469473875|gb|AGH33728.1|/5.23683e-90/cytoglobin 1 [Cyprinus carpio]	biological_process:GO:0015671//oxygen transport;GO:0046686//response to cadmium ion;cellular_component:GO:0005737//cytoplasm;molecular_function:GO:0020037//heme binding;GO:0005506//iron ion binding;GO:0005344//oxygen transporter activity;GO:0019825//oxygen binding;	lcm:102356551/2e-11/hemoglobin subunit beta-2-like; K13825 hemoglobin subunit epsilon
CL16473.Contig1_All	411	1.76333	6.39	1.85751	0.806849	Up	NA	NA	NA
Unigene86247_All	1718	8.51333	0.97	-3.13367	0.845379	Down	gi|190358449|ref|NP_001121868.1|/1.3805e-113/uncharacterized protein LOC100149646 precursor [Danio rerio] &gt;gi|148725247|emb|CAN87950.1| novel protein similar to vertebrate endonuclease domain containing 1 (ENDOD1) [Danio rerio]	NA	dre:100149646/2e-114/si:ch211-165i18.2; K15049 endonuclease domain-containing 1 protein
Unigene106388_All	253	0.01	0.99	6.62936	0.823789	Up	NA	NA	NA
Unigene11755_All	314	0.01	1.1	6.78136	0.845847	Up	NA	NA	NA
Unigene56680_All	206	0.01	1.00667	6.65344	0.827498	Up	NA	NA	NA
CL3164.Contig1_All	312	2.23	0.23	-3.27734	0.801162	Down	NA	NA	NA
Unigene4356_All	371	0.903333	0.01	-6.49719	0.802533	Down	gi|688618749|ref|XP_005169719.2|/8.52692e-17/PREDICTED: gastrula zinc finger protein XlCGF8.2DB-like [Danio rerio]	NA	ngi:103747178/1e-09/Znf197; zinc finger protein 197; K09228 KRAB domain-containing zinc finger protein
Unigene59193_All	259	0.01	0.95	6.56986	0.814506	Up	NA	NA	NA
CL721.Contig7_All	9075	0.2	2.19667	3.45724	0.803567	Up	gi|2506877|sp|Q02817.2|MUC2_HUMAN/0/RecName: Full=Mucin-2; Short=MUC-2; AltName: Full=Intestinal mucin-2; Flags: Precursor [Homo sapiens] &gt;gi|454154|gb|AAB95295.1| mucin [Homo sapiens]	biological_process:GO:0044267//cellular protein metabolic process;	hsa:4583/0.0/MUC2, MLP, MUC-2, SMUC; mucin 2, oligomeric mucus/gel-forming; K10955 intestinal mucin-2
Unigene83139_All	203	0.01	1.03667	6.69581	0.834274	Up	NA	NA	NA
CL14300.Contig1_All	4865	3.67667	13.3867	1.86433	0.817141	Up	gi|699017098|gb|AIU36287.1|/0/transferrin receptor [Megalobrama amblycephala]	biological_process:GO:0006879//cellular iron ion homeostasis;GO:0006508//proteolysis;GO:0035162//embryonic hemopoiesis;GO:0042541//hemoglobin biosynthetic process;GO:0030218//erythrocyte differentiation;molecular_function:GO:0008233//peptidase activity;	dre:494477/0.0/tfr1a; transferrin receptor 1a; K06503 transferrin receptor
Unigene54695_All	228	0.01	1.22	6.93074	0.865815	Up	NA	NA	NA
CL14972.Contig3_All	401	0.01	1.32	7.04439	0.879555	Up	gi|642062615|emb|CDQ90352.1|/2.48373e-32/unnamed protein product [Oncorhynchus mykiss]	NA	xma:102226794/2e-25/myb-binding protein 1A-like protein-like; K02331 DNA polymerase phi [EC:2.7.7.7]
Unigene59399_All	216	0.01	0.926667	6.53398	0.809117	Up	NA	NA	NA
CL16308.Contig2_All	202	0.01	1.07	6.74147	0.840147	Up	gi|675368093|gb|KFM60995.1|/4.039e-11/hypothetical protein X975_04887, partial [Stegodyphus mimosarum]	NA	NA
CL767.Contig1_All	429	0.01	1.33	7.05528	0.880907	Up	NA	NA	NA
Unigene76435_All	374	0.926667	0.01	-6.53398	0.809117	Down	gi|657537781|ref|XP_008275297.1|/4.4683e-50/PREDICTED: transmembrane protein 245-like, partial [Stegastes partitus]	NA	NA
Unigene53815_All	673	0.01	1.29333	7.01495	0.875728	Up	gi|642100170|emb|CDQ77043.1|/5.4253e-31/unnamed protein product [Oncorhynchus mykiss]	NA	lcm:102354659/4e-12/extracellular calcium-sensing receptor-like; K04612 calcium-sensing receptor
Unigene28396_All	590	8.47	0.676667	-3.64584	0.851531	Down	gi|185135614|ref|NP_001117782.1|/1.52568e-27/toxin-1 precursor [Oncorhynchus mykiss] &gt;gi|20385167|gb|AAM21198.1|AF363273_1 toxin-1 [Oncorhynchus mykiss]	NA	NA
Unigene54546_All	200	0.01	1.62333	7.34282	0.910411	Up	NA	NA	NA
CL158.Contig2_All	1840	3.01333	15.39	2.35256	0.837949	Up	gi|18859531|ref|NP_571422.1|/0/uroporphyrinogen decarboxylase [Danio rerio] &gt;gi|20138048|sp|Q9PTS2.1|DCUP_DANRE RecName: Full=Uroporphyrinogen decarboxylase; Short=UPD; Short=URO-D [Danio rerio] &gt;gi|6502530|gb|AAF14346.1|AF095639_1 uroporphyrinogen decarboxylase [Danio rerio]	biological_process:GO:0006783//heme biosynthetic process;cellular_component:GO:0005737//cytoplasm;molecular_function:GO:0004853//uroporphyrinogen decarboxylase activity;	dre:30617/0.0/urod, wu:fc43e09; uroporphyrinogen decarboxylase (EC:4.1.1.37); K01599 uroporphyrinogen decarboxylase [EC:4.1.1.37]
Unigene56172_All	226	0.01	1.65	7.36632	0.91257	Up	NA	NA	NA
CL2506.Contig5_All	2983	4.06667	15.7333	1.95191	0.822246	Up	gi|292627425|ref|XP_002666645.1|/0/PREDICTED: ATP-dependent 6-phosphofructokinase, platelet type isoform X5 [Danio rerio]	NA	dre:560944/0.0/pfkpa, si:ch73-73n3.1; phosphofructokinase, platelet a; K00850 6-phosphofructokinase 1 [EC:2.7.1.11]
Unigene28770_All	335	0.01	0.99	6.62936	0.823789	Up	gi|528473884|ref|XP_005171659.1|/4.8159e-12/PREDICTED: rho GTPase-activating protein 27 isoform X2 [Danio rerio]	NA	NA
CL10503.Contig3_All	1138	0.233333	2.23	3.25658	0.801112	Up	gi|55962570|emb|CAI11591.1|/1.23131e-143/novel slow skeletal troponin T family protein [Danio rerio]	NA	xma:102234348/4e-107/troponin T, cardiac muscle isoforms-like; K12045 troponin T, cardiac muscle
Unigene39421_All	241	0.01	1.09667	6.77698	0.845847	Up	gi|488888826|gb|AGL08668.1|/3.65122e-15/serum amyloid A protein, partial [Carassius auratus]	NA	dre:449557/2e-06/saa, zgc:103580; serum amyloid A; K17310 serum amyloid A protein
Unigene57801_All	226	0.01	1.26	6.97728	0.871549	Up	NA	NA	NA
Unigene62088_All	1618	0.93	3.84667	2.04831	0.802042	Up	gi|688618143|ref|XP_009296527.1|/1.61355e-07/PREDICTED: uncharacterized protein LOC101887071 [Danio rerio]	NA	NA
Unigene21540_All	297	0.01	1.71	7.41785	0.916796	Up	NA	NA	NA
CL5123.Contig1_All	227	0.01	1.23667	6.95031	0.868786	Up	NA	NA	NA
CL1207.Contig2_All	406	1.26667	0.01	-6.98489	0.872581	Down	gi|47087377|ref|NP_998583.1|/2.03547e-31/7,8-dihydro-8-oxoguanine triphosphatase precursor [Danio rerio] &gt;gi|29437248|gb|AAH49486.1| Nudix (nucleoside diphosphate linked moiety X)-type motif 1 [Danio rerio]	biological_process:GO:0006281//DNA repair;molecular_function:GO:0008413//8-oxo-7,8-dihydroguanosine triphosphate pyrophosphatase activity;	dre:406727/3e-32/nudt1, wu:fb40g09, zgc:56560; nudix (nucleoside diphosphate linked moiety X)-type motif 1; K17816 8-oxo-dGTP diphosphatase / 2-hydroxy-dATP diphosphatase [EC:3.6.1.55 3.6.1.56]
Unigene37911_All	209	0.01	1.48667	7.21594	0.898673	Up	NA	NA	NA
CL6386.Contig1_All	527	0.103333	2.07333	4.32657	0.814129	Up	gi|586963377|gb|AHK05976.1|/1.58207e-58/fatty acid synthase [Megalobrama amblycephala]	NA	dre:559001/3e-59/fasn; fatty acid synthase; K00665 fatty acid synthase, animal type [EC:2.3.1.85]
Unigene48715_All	238	1.09333	0.01	-6.77259	0.843892	Down	NA	NA	NA
Unigene42937_All	557	2.26667	0.01	-7.82443	0.944323	Down	gi|687670921|emb|CDU32388.1|/1.25943e-70/putative minicollagen [Sphaeromyxa zaharoni]	NA	fpg:101910737/2e-28/collagen alpha-1(I) chain-like; K04520 amyloid beta A4 protein; K05719 integrin beta 1; K06236 collagen, type I/II/III/V/XI/XXIV/XXVII, alpha; K06256 CD44 antigen; K06257 syndecan 1; K06493 integrin beta 3
CL308.Contig102_All	218	1.34	0.01	-7.06609	0.882194	Down	gi|688565763|ref|XP_009301797.1|/1.90656e-29/PREDICTED: aspartyl/asparaginyl beta-hydroxylase isoform X3 [Danio rerio]	NA	dre:559236/3e-30/asph; aspartate beta-hydroxylase; K00476 aspartate beta-hydroxylase [EC:1.14.11.16]
Unigene47611_All	241	0.963333	0.01	-6.58996	0.816923	Down	NA	NA	NA
Unigene6448_All	664	1.36333	0.01	-7.09099	0.884625	Down	gi|190336843|gb|AAI62600.1|/1.4282e-28/P2rx3a protein [Danio rerio] &gt;gi|190339382|gb|AAI62279.1| P2rx3a protein [Danio rerio]	biological_process:GO:0051291//protein heterooligomerization;GO:0006812//cation transport;GO:0022008//neurogenesis;GO:0035590//purinergic nucleotide receptor signaling pathway;cellular_component:GO:0016021//integral component of membrane;molecular_function:GO:0004931//extracellular ATP-gated cation channel activity;GO:0005524//ATP binding;GO:0001614//purinergic nucleotide receptor activity;	dre:58147/4e-29/p2rx3a, fb99b08, p2rx3, p2x3, wu:fb99b08, zP2X3, zfP2X3; purinergic receptor P2X, ligand-gated ion channel, 3a; K05217 P2X purinoceptor 3
CL15430.Contig8_All	1333	1.37	6.23667	2.1866	0.821341	Up	gi|646712935|gb|KDR17481.1|/8.5731e-17/TRAF3-interacting protein 1 [Zootermopsis nevadensis]	NA	aga:AgaP_AGAP011395/4e-17/AGAP011395-PA; K06225 patched 1
Unigene49107_All	212	1.39333	0.01	-7.1224	0.888245	Down	NA	NA	NA
Unigene98860_All	429	15.27	65.94	2.11045	0.835342	Up	gi|20269259|dbj|BAB91001.1|/1.97669e-58/immunoglobulin light chain [Cyprinus carpio]	NA	mcc:100430606/2e-20/immunoglobulin lambda-like polypeptide 1-like; K06554 immunoglobulin lambda-like polypeptide 1
CL7909.Contig1_All	1938	0.0466667	3.04667	6.0287	0.900619	Up	gi|688600034|ref|XP_009292522.1|/0/PREDICTED: transmembrane glycoprotein NMB isoform X1 [Danio rerio]	NA	mze:101471300/1e-27/melanocyte protein PMEL-like; K17304 melanocyte protein PMEL
Unigene56148_All	254	0.01	1.30667	7.02975	0.878342	Up	gi|688587244|ref|XP_009289811.1|/6.44828e-09/PREDICTED: uncharacterized protein LOC103908814 [Danio rerio]	NA	NA
Unigene46086_All	202	1.14667	0.01	-6.8413	0.854165	Down	NA	NA	NA
Unigene45933_All	212	1.39333	0.01	-7.1224	0.888245	Down	gi|443725999|gb|ELU13341.1|/1.05333e-19/hypothetical protein CAPTEDRAFT_85761, partial [Capitella teleta]	NA	spu:764666/1e-13/uncharacterized LOC764666; K15442 tRNA-specific adenosine deaminase 3
Unigene57795_All	201	0.01	2.15667	7.75266	0.940268	Up	NA	NA	NA
CL13054.Contig7_All	407	5.47333	1.44	-1.92635	0.806162	Down	gi|528508785|ref|XP_005159369.1|/2.55062e-11/PREDICTED: cathepsin Sa isoform X1 [Danio rerio]	NA	dre:393398/4e-12/ctssa, zgc:66267; cathepsin Sa; K01368 cathepsin S [EC:3.4.22.27]
Unigene58717_All	203	0.01	1.05	6.71425	0.836315	Up	NA	NA	NA
Unigene73871_All	243	1.29	0.01	-7.01123	0.875728	Down	NA	NA	NA
Unigene85886_All	294	0.01	0.996667	6.63904	0.825994	Up	NA	NA	NA
Unigene36090_All	228	1.42667	0.01	-7.1565	0.892591	Down	NA	NA	NA
Unigene10915_All	276	0.01	1.39333	7.1224	0.888245	Up	NA	NA	NA
CL15039.Contig2_All	249	0.903333	0.01	-6.49719	0.802533	Down	gi|688571104|ref|XP_009302962.1|/1.53121e-34/PREDICTED: protein FAM124A isoform X2 [Danio rerio]	NA	NA
CL11167.Contig1_All	1345	5.12333	23.3333	2.18724	0.834825	Up	gi|50539796|ref|NP_001002368.1|/3.70822e-169/cathepsin L.1 precursor [Danio rerio] &gt;gi|49900360|gb|AAH75887.1| Cathepsin L.1 [Danio rerio]	biological_process:GO:0006508//proteolysis;molecular_function:GO:0008234//cysteine-type peptidase activity;	xma:102237609/3e-153/cathepsin L-like; K01365 cathepsin L [EC:3.4.22.15]
Unigene57443_All	211	0.01	0.956667	6.57994	0.816923	Up	NA	NA	NA
CL16067.Contig2_All	254	0.95	0.01	-6.56986	0.814506	Down	NA	NA	NA
Unigene43687_All	273	0.01	1.71333	7.42066	0.916796	Up	NA	NA	NA
Unigene47127_All	290	1.88333	0.01	-7.55714	0.927141	Down	gi|125846825|ref|XP_683302.2|/1.1356e-45/PREDICTED: protein FAM184A isoform X1 [Danio rerio]	NA	NA
Unigene46165_All	227	1.43667	0.01	-7.16658	0.893651	Down	NA	NA	NA
Unigene33177_All	353	0.01	0.903333	6.49719	0.802533	Up	gi|46362460|gb|AAH66589.1|/4.38987e-50/Pla2g15 protein [Danio rerio]	NA	dre:335008/6e-51/pla2g15, lypla3, wu:fa11g04, wu:fc55c03; phospholipase A2, group XV; K06129 lysophospholipase III [EC:3.1.1.5]
Unigene56662_All	283	0.01	1.06333	6.73245	0.838174	Up	NA	NA	NA
Unigene57046_All	256	0.01	0.966667	6.59495	0.818586	Up	gi|542258902|ref|XP_005464708.1|/2.12678e-28/PREDICTED: uncharacterized protein LOC102083087 [Oreochromis niloticus]	NA	mze:101472134/8e-17/extracellular calcium-sensing receptor-like; K04612 calcium-sensing receptor
Unigene44867_All	390	1.34	0.01	-7.06609	0.882194	Down	NA	NA	NA
Unigene21030_All	1705	12.9567	1.67667	-2.95003	0.847193	Down	gi|190358449|ref|NP_001121868.1|/7.25145e-115/uncharacterized protein LOC100149646 precursor [Danio rerio] &gt;gi|148725247|emb|CAN87950.1| novel protein similar to vertebrate endonuclease domain containing 1 (ENDOD1) [Danio rerio]	NA	dre:100149646/1e-115/si:ch211-165i18.2; K15049 endonuclease domain-containing 1 protein
CL11494.Contig5_All	278	0.01	1.36	7.08746	0.884625	Up	gi|688565565|ref|XP_005166657.2|/2.83023e-36/PREDICTED: casein kinase I isoform gamma-1 isoform X3 [Danio rerio]	NA	xma:102221399/4e-37/casein kinase I isoform gamma-1-like; K08958 casein kinase 1, gamma [EC:2.7.11.1]
Unigene67276_All	224	1.11	0.01	-6.79442	0.847653	Down	NA	NA	NA
Unigene45529_All	204	1.12333	0.01	-6.81164	0.849525	Down	NA	NA	NA
CL12655.Contig1_All	245	0.01	1.05	6.71425	0.836315	Up	gi|41055014|ref|NP_957509.1|/3.21501e-16/hydroxymethylglutaryl-CoA lyase, mitochondrial [Danio rerio] &gt;gi|28277949|gb|AAH46023.1| 3-hydroxymethyl-3-methylglutaryl-Coenzyme A lyase (hydroxymethylglutaricaciduria) [Danio rerio]	molecular_function:GO:0004419//hydroxymethylglutaryl-CoA lyase activity;	dre:394190/4e-17/hmgcl, zgc:56248; 3-hydroxymethyl-3-methylglutaryl-CoA lyase (EC:4.1.3.4); K01640 hydroxymethylglutaryl-CoA lyase [EC:4.1.3.4]
Unigene45502_All	208	1.07333	0.01	-6.74595	0.840147	Down	NA	NA	NA
Unigene57517_All	534	0.196667	3.11333	3.98464	0.830942	Up	gi|688584036|ref|XP_009305876.1|/6.034e-77/PREDICTED: lysosomal-trafficking regulator isoform X1 [Danio rerio]	NA	NA
CL9106.Contig1_All	764	0.01	2.64333	8.04621	0.955324	Up	gi|449281757|gb|EMC88760.1|/5.82645e-09/Putative uncharacterized protein ENSP00000383309 [Columba livia]	NA	NA
Unigene46154_All	218	0.963333	0.01	-6.58996	0.816923	Down	NA	NA	NA
CL1192.Contig3_All	207	0.01	1.00667	6.65344	0.827498	Up	NA	NA	NA
Unigene27945_All	396	1.29667	0.01	-7.01866	0.87707	Down	NA	NA	dre:768289/8e-06/krt94, wu:fa91c11, zgc:153629; keratin 94; K07604 type I keratin, acidic
Unigene19268_All	213	1.38	0.01	-7.10852	0.88705	Down	gi|260816289|ref|XP_002602904.1|/6.40517e-09/hypothetical protein BRAFLDRAFT_198506 [Branchiostoma floridae] &gt;gi|229288217|gb|EEN58916.1| hypothetical protein BRAFLDRAFT_198506 [Branchiostoma floridae]	NA	NA
Unigene45112_All	216	1.47333	0.01	-7.20294	0.896709	Down	NA	NA	NA
Unigene26779_All	1391	2.16667	8.86667	2.03291	0.821889	Up	gi|658903811|ref|XP_008434649.1|/3.17706e-62/PREDICTED: keratin-associated protein 5-1-like [Poecilia reticulata]	NA	cmy:102941130/9e-31/zinc finger protein 25-like; K09228 KRAB domain-containing zinc finger protein
CL16456.Contig5_All	1072	25.7833	8.59	-1.58571	0.805278	Down	gi|584006081|ref|XP_006798027.1|/2.20364e-14/PREDICTED: tumor necrosis factor receptor superfamily member 17-like isoform X1 [Neolamprologus brichardi] &gt;gi|584006083|ref|XP_006798028.1| PREDICTED: tumor necrosis factor receptor superfamily member 17-like isoform X2 [Neolamprologus brichardi] &gt;gi|584006085|ref|XP_006798029.1| PREDICTED: tumor necrosis factor receptor superfamily member 17-li…	NA	pss:102446587/9e-06/TNFRSF13C; tumor necrosis factor receptor superfamily, member 13C; K05151 tumor necrosis factor receptor superfamily member 13C
Unigene45826_All	215	1.49	0.01	-7.21917	0.898673	Down	NA	NA	NA
Unigene45674_All	306	1.13667	0.01	-6.82867	0.852981	Down	NA	NA	NA
Unigene2024_All	1220	0.523333	10.0333	4.26093	0.862761	Up	gi|688566434|ref|XP_009291437.1|/2.61045e-86/PREDICTED: endonuclease domain-containing 1 protein-like [Danio rerio]	NA	oaa:100083007/9e-23/endonuclease domain-containing 1 protein-like; K15049 endonuclease domain-containing 1 protein
Unigene13696_All	2324	1.36667	7.07667	2.37241	0.829907	Up	gi|125819301|ref|XP_686874.2|/0/PREDICTED: tubulin beta-1 chain [Danio rerio]	NA	dre:558552/0.0/tubb1, si:ch211-122i22.4; tubulin, beta 1 class VI; K07375 tubulin beta
Unigene1333_All	571	3.34	0.623333	-2.42177	0.808836	Down	NA	NA	NA
Unigene40699_All	1446	0.38	2.99667	2.97929	0.814885	Up	NA	NA	NA
CL228.Contig1_All	332	1.35	0.01	-7.07682	0.88343	Down	gi|125855338|ref|XP_001336957.1|/4.62214e-47/PREDICTED: very long-chain acyl-CoA synthetase isoform X1 [Danio rerio]	biological_process:GO:0008152//metabolic process;molecular_function:GO:0003824//catalytic activity;	ola:101155834/8e-40/very long-chain acyl-CoA synthetase-like; K08746 solute carrier family 27 (fatty acid transporter), member 2 [EC:6.2.1.- 6.2.1.3]
Unigene65089_All	325	0.97	0.01	-6.59991	0.819237	Down	gi|688616618|ref|XP_009296216.1|/1.1414e-53/PREDICTED: UPF0606 protein KIAA1549L-like isoform X3 [Danio rerio]	NA	NA
CL15254.Contig1_All	1932	2.66333	0.443333	-2.58677	0.800904	Down	gi|636742919|gb|AIA19310.1|/0/delta-6 fatty acyl desaturase [Cyprinus carpio]	biological_process:GO:0006810//transport;GO:0022900//electron transport chain;GO:0006633//fatty acid biosynthetic process;cellular_component:GO:0016021//integral component of membrane;GO:0005789//endoplasmic reticulum membrane;molecular_function:GO:0020037//heme binding;GO:0005506//iron ion binding;GO:0016717//oxidoreductase activity, acting on paired donors, with oxidation of a pair of donors re…	dre:140615/0.0/fads2, DRD5/D6, Fadsd6, wu:fb64c04, wu:fb69e08, zgc:112502; fatty acid desaturase 2 (EC:1.14.19.-); K10226 fatty acid desaturase 2 (delta-6 desaturase) [EC:1.14.19.-]
Unigene43787_All	665	0.98	0.01	-6.61471	0.821496	Down	gi|343455261|gb|AEM36070.1|/4.3002e-25/senescence-associated protein [Mytilus edulis]	NA	NA
Unigene50929_All	249	0.306667	3.05	3.31407	0.820354	Up	gi|675368093|gb|KFM60995.1|/2.21109e-25/hypothetical protein X975_04887, partial [Stegodyphus mimosarum]	NA	cin:100177251/7e-12/protein catecholamines up-like; K14713 solute carrier family 39 (zinc transporter), member 7
Unigene45586_All	203	1.13333	0.01	-6.82443	0.851285	Down	NA	NA	NA
Unigene55262_All	224	0.01	1.28333	7.00375	0.874337	Up	NA	NA	NA
CL16307.Contig7_All	1277	2.71	41.67	3.94264	0.864111	Up	gi|1351868|sp|P49055.1|ACTS_CARAU/0/RecName: Full=Actin, alpha skeletal muscle; AltName: Full=Alpha-actin-1; Flags: Precursor [Carassius auratus] &gt;gi|762889|dbj|BAA08756.1| skeletal alpha-actin [Carassius auratus]	cellular_component:GO:0005856//cytoskeleton;GO:0005737//cytoplasm;molecular_function:GO:0005524//ATP binding;	dre:58114/0.0/actc1b, acta1, fa27h01, fb83f06, wu:fa27h01, wu:fb83f06; actin, alpha, cardiac muscle 1b; K12314 actin, alpha cardiac muscle
Unigene32341_All	305	1.14333	0.01	-6.8371	0.852981	Down	NA	NA	NA
Unigene90254_All	458	0.01	1.33	7.05528	0.880907	Up	gi|688590507|ref|XP_009290464.1|/6.27249e-12/PREDICTED: neurobeachin-like protein 2 isoform X5 [Danio rerio]	NA	NA
CL2362.Contig2_All	500	1.28667	0.01	-7.00749	0.875728	Down	gi|568251061|gb|ETN60651.1|/2.771e-08/hypothetical protein AND_007718 [Anopheles darlingi]	NA	shr:100914864/1e-06/RBM25; RNA binding motif protein 25; K12822 RNA-binding protein 25
Unigene108352_All	241	0.01	1.10333	6.78572	0.845847	Up	NA	NA	NA
CL194.Contig1_All	3853	0.766667	4.34333	2.50213	0.820855	Up	gi|162809338|ref|NP_001106145.1|/0/muscleblind-like protein 3 [Danio rerio] &gt;gi|161897719|gb|ABX80005.1| muscleblind-like protein 3B [Danio rerio]	molecular_function:GO:0008270//zinc ion binding;GO:0003676//nucleic acid binding;	dre:567027/0.0/mbnl3, mbnl3a, mbnl3b, mbnl3c; muscleblind-like splicing regulator 3; K14943 muscleblind
Unigene33192_All	3077	1.18667	7.7	2.69794	0.838075	Up	gi|528487995|ref|XP_005167207.1|/0/PREDICTED: sodium-dependent phosphate transporter 1-A isoform X1 [Danio rerio]	biological_process:GO:0006817//phosphate ion transport;cellular_component:GO:0016021//integral component of membrane;molecular_function:GO:0005315//inorganic phosphate transmembrane transporter activity;GO:0015293//symporter activity;	dre:406458/0.0/slc20a1a, sb:cb1011, zgc:85672; solute carrier family 20, member 1a; K14640 solute carrier family 20 (sodium-dependent phosphate transporter)
Unigene99488_All	261	0.01	1.24667	6.96193	0.869842	Up	NA	NA	NA
Unigene6512_All	453	0.01	0.98	6.61471	0.821496	Up	gi|688564376|ref|XP_009301520.1|/6.20495e-68/PREDICTED: vacuolar protein sorting-associated protein 13C isoform X3 [Danio rerio]	NA	dre:798746/1e-68/vps13c; vacuolar protein sorting 13 homolog C (S. cerevisiae); K19525 vacuolar protein sorting-associated protein 13A/C
CL4828.Contig2_All	206	0.99	0.01	-6.62936	0.823789	Down	NA	NA	NA
CL4867.Contig12_All	4335	1.03	5.82667	2.50003	0.828774	Up	gi|28201964|ref|NP_778259.1|/0/erythrocyte membrane protein band 4.1b (elliptocytosis 1, RH-linked) [Danio rerio] &gt;gi|22252698|gb|AAM94025.1| protein 4.1 [Danio rerio] &gt;gi|190339412|gb|AAI62616.1| Erythrocyte membrane protein band 4.1 (elliptocytosis 1, RH-linked) [Danio rerio]	biological_process:GO:0035162//embryonic hemopoiesis;GO:0030218//erythrocyte differentiation;cellular_component:GO:0044424//intracellular part;GO:0019897//extrinsic component of plasma membrane;molecular_function:GO:0005516//calmodulin binding;	ola:101156915/2e-141/uncharacterized LOC101156915; K06107 erythrocyte membrane protein band 4.1
CL13384.Contig1_All	201	0.01	1.06	6.72792	0.838174	Up	NA	NA	NA
CL12855.Contig3_All	258	0.01	1.27333	6.99247	0.872957	Up	NA	NA	NA
Unigene40529_All	514	0.01	1.26333	6.98109	0.871549	Up	NA	NA	NA
Unigene48375_All	205	1.99667	0.01	-7.64145	0.93325	Down	NA	NA	NA
Unigene46055_All	215	0.996667	0.01	-6.63904	0.825994	Down	NA	NA	NA
CL1184.Contig17_All	9445	0.01	0.913333	6.51307	0.804867	Up	gi|657538149|ref|XP_008275427.1|/0/PREDICTED: E3 SUMO-protein ligase RanBP2 isoform X2 [Stegastes partitus]	NA	dre:100317326/0.0/si:ch1073-55a19.2; K12172 E3 SUMO-protein ligase RanBP2
CL6625.Contig2_All	455	0.01	0.973333	6.60486	0.819237	Up	gi|688560104|ref|XP_009300640.1|/9.54705e-69/PREDICTED: trinucleotide repeat-containing gene 6C protein-like [Danio rerio]	NA	dre:100149391/2e-69/trinucleotide repeat-containing gene 6C protein-like; K18412 trinucleotide repeat-containing gene 6 protein
CL4920.Contig3_All	2213	0.0566667	1.67	4.8812	0.810217	Up	gi|18858937|ref|NP_571011.1|/8.98979e-156/Kruppel-like factor 1 (erythroid) [Danio rerio] &gt;gi|14994699|gb|AAK76995.1|AF392996_1 kruppel-like factor d [Danio rerio] &gt;gi|190336959|gb|AAI62384.1| Kruppel-like factor d [Danio rerio] &gt;gi|190339478|gb|AAI62393.1| Kruppel-like factor d [Danio rerio]	biological_process:GO:0060319//primitive erythrocyte differentiation;GO:0010628//positive regulation of gene expression;cellular_component:GO:0005634//nucleus;molecular_function:GO:0008270//zinc ion binding;GO:0043565//sequence-specific DNA binding;GO:0003700//sequence-specific DNA binding transcription factor activity;	dre:30104/1e-156/klf1, klfd, zgc:194069; Kruppel-like factor 1 (erythroid); K09204 krueppel-like factor 1
CL14500.Contig3_All	952	8.89	2.41333	-1.88116	0.813431	Down	gi|169259762|ref|NP_001108558.1|/1.92487e-133/poly (ADP-ribose) polymerase family, member 12b [Danio rerio]	molecular_function:GO:0008270//zinc ion binding;GO:0003676//nucleic acid binding;	dre:553633/3e-134/parp12b, fc13d08, fj90e08, si:dkeyp-27e10.4, wu:fc13d08, wu:fj90e08, zgc:110593; poly (ADP-ribose) polymerase family, member 12b; K15259 poly [ADP-ribose] polymerase 7/11/12/13 [EC:2.4.2.30]
CL15841.Contig1_All	5705	0.27	2.56667	3.24886	0.810591	Up	gi|326668186|ref|XP_003198760.1|/0/PREDICTED: heterogeneous nuclear ribonucleoprotein U-like protein 1 [Danio rerio]	NA	dre:100330645/0.0/heterogeneous nuclear ribonucleoprotein U-like protein 1; K15047 heterogeneous nuclear ribonucleoprotein U-like protein 1
Unigene46599_All	282	0.963333	0.01	-6.58996	0.816923	Down	NA	NA	NA
Unigene33898_All	833	0.866667	7.8	3.16993	0.845261	Up	gi|528483089|ref|XP_001339206.5|/3.7803e-124/PREDICTED: myosin heavy chain, fast skeletal muscle [Danio rerio]	NA	dre:100002040/6e-125/myhb; myosin, heavy chain b; K10352 myosin heavy chain
Unigene30140_All	3570	0.11	2.8	4.66985	0.84099	Up	gi|688612038|ref|XP_009295231.1|/0/PREDICTED: histone-lysine N-methyltransferase 2D isoform X3 [Danio rerio]	NA	dre:100536523/0.0/kmt2d; lysine (K)-specific methyltransferase 2D; K09187 histone-lysine N-methyltransferase MLL2 [EC:2.1.1.43]
Unigene57154_All	290	0.01	1.27	6.98868	0.872957	Up	NA	NA	NA
Unigene25303_All	320	1.23	0.01	-6.94251	0.867334	Down	NA	NA	NA
Unigene58929_All	204	0.01	1.04667	6.70966	0.836315	Up	NA	NA	NA
Unigene58948_All	201	0.01	1.08333	6.75933	0.841959	Up	NA	NA	NA
CL10352.Contig2_All	561	2.11333	11.1333	2.39729	0.836549	Up	gi|528510699|ref|XP_005170187.1|/8.06545e-49/PREDICTED: uncharacterized protein LOC799904 isoform X1 [Danio rerio] &gt;gi|528510701|ref|XP_005170188.1| PREDICTED: uncharacterized protein LOC799904 isoform X1 [Danio rerio]	NA	fch:102049632/3e-30/RECQL4; RecQ protein-like 4; K10730 ATP-dependent DNA helicase Q4 [EC:3.6.4.12]
Unigene6937_All	13162	2.51	8.67333	1.7889	0.809022	Up	NA	NA	NA
Unigene45166_All	218	1.87667	0.01	-7.55203	0.927141	Down	NA	NA	NA
CL308.Contig65_All	215	1.01	0.01	-6.65821	0.828076	Down	gi|688565763|ref|XP_009301797.1|/7.26129e-29/PREDICTED: aspartyl/asparaginyl beta-hydroxylase isoform X3 [Danio rerio]	NA	dre:559236/1e-29/asph; aspartate beta-hydroxylase; K00476 aspartate beta-hydroxylase [EC:1.14.11.16]
Unigene43895_All	575	0.01	0.956667	6.57994	0.816923	Up	gi|528468010|ref|XP_005170995.1|/5.05442e-57/PREDICTED: fibroblast growth factor-binding protein 1-like [Danio rerio]	NA	NA
Unigene22541_All	278	0.01	1.1	6.78136	0.845847	Up	NA	NA	NA
CL8690.Contig2_All	240	0.01	1.10333	6.78572	0.845847	Up	gi|528474942|ref|XP_003198205.2|/3.66135e-36/PREDICTED: BAI1-associated protein 3 [Danio rerio]	NA	dre:564728/5e-37/baiap3; BAI1-associated protein 3; K15621 BAI1-associated protein 3
CL44.Contig1_All	310	0.01	0.903333	6.49719	0.802533	Up	gi|688619623|ref|XP_009296672.1|/1.3222e-38/PREDICTED: NACHT, LRR and PYD domains-containing protein 3-like isoform X2 [Danio rerio]	NA	dre:561595/8e-32/si:ch211-196h16.5; K12800 NACHT, LRR and PYD domains-containing protein 3
Unigene59382_All	228	0.01	1.23667	6.95031	0.868786	Up	NA	NA	NA
Unigene46654_All	204	0.896667	0.01	-6.4865	0.802533	Down	NA	NA	NA
Unigene58088_All	216	0.01	1.38667	7.11548	0.888245	Up	gi|642100711|emb|CDQ76763.1|/3.73794e-17/unnamed protein product [Oncorhynchus mykiss]	NA	dre:100101638/4e-17/phlpp2, zgc:165452; PH domain and leucine rich repeat protein phosphatase 2 (EC:3.1.3.16); K16340 PH domain and leucine-rich repeat-containing protein phosphatase [EC:3.1.3.16]
CL14646.Contig2_All	2353	0.01	0.896667	6.4865	0.802533	Up	gi|556745766|ref|XP_005968357.1|/4.75363e-70/PREDICTED: NADH-ubiquinone oxidoreductase chain 4-like [Pantholops hodgsonii]	NA	hmg:6904238/5e-56/ND4; NADH dehydrogenase subunit 4; K03881 NADH-ubiquinone oxidoreductase chain 4 [EC:1.6.5.3]
CL7636.Contig10_All	697	1.21333	4.58	1.91637	0.800361	Up	gi|528515732|ref|XP_005174066.1|/4.30415e-42/PREDICTED: uncharacterized protein LOC100148254 [Danio rerio]	NA	NA
Unigene23737_All	334	1.01333	0.01	-6.66297	0.828076	Down	NA	NA	NA
CL2178.Contig10_All	2390	4.14667	23.3333	2.49237	0.842887	Up	gi|560189337|gb|AHB23864.1|/8.31462e-163/purine nucleoside phosphorylase 5a [Carassius auratus]	biological_process:GO:0009116//nucleoside metabolic process;molecular_function:GO:0004731//purine-nucleoside phosphorylase activity;	dre:791647/1e-160/pnp5a, fc27g06, np, wu:fc27g06, wu:fd51h11, zgc:77008; purine nucleoside phosphorylase 5a (EC:2.4.2.1); K03783 purine-nucleoside phosphorylase [EC:2.4.2.1]
Unigene46019_All	239	1.18	0.01	-6.88264	0.859632	Down	NA	NA	NA
Unigene43890_All	280	1.14	0.01	-6.83289	0.852981	Down	NA	NA	NA
CL9894.Contig3_All	1263	28.5	167.753	2.55731	0.847559	Up	gi|488888826|gb|AGL08668.1|/7.06451e-66/serum amyloid A protein, partial [Carassius auratus]	biological_process:GO:0006953//acute-phase response;GO:0009617//response to bacterium;cellular_component:GO:0034364//high-density lipoprotein particle;	dre:449557/1e-50/saa, zgc:103580; serum amyloid A; K17310 serum amyloid A protein
CL453.Contig24_All	272	0.01	0.96	6.58496	0.816923	Up	NA	NA	NA
Unigene61605_All	212	0.01	0.956667	6.57994	0.816923	Up	gi|688560896|ref|XP_009300771.1|/7.03264e-32/PREDICTED: microtubule-associated serine/threonine-protein kinase 2 isoform X5 [Danio rerio]	NA	dre:100001267/1e-32/mast2, im:7150634; microtubule associated serine/threonine kinase 2; K08789 microtubule-associated serine/threonine kinase [EC:2.7.11.1]
CL5731.Contig2_All	1176	7.71667	1.13667	-2.76317	0.838852	Down	gi|528512562|ref|XP_005160989.1|/2.7715e-162/PREDICTED: cathepsin Bb isoform X1 [Danio rerio]	biological_process:GO:0006508//proteolysis;GO:0050790//regulation of catalytic activity;molecular_function:GO:0004197//cysteine-type endopeptidase activity;	dre:569298/3e-162/ctsbb; cathepsin Bb; K01363 cathepsin B [EC:3.4.22.1]
Unigene53609_All	249	0.01	1.36667	7.09452	0.885528	Up	NA	NA	NA
CL5545.Contig1_All	1232	0.513333	3.06333	2.57713	0.808728	Up	gi|688568065|ref|XP_009302284.1|/1.25112e-27/PREDICTED: uncharacterized protein LOC100148399 [Danio rerio]	NA	pbi:103054736/5e-06/PIGR; polymeric immunoglobulin receptor; K13073 polymeric immunoglobulin receptor
Unigene44995_All	207	1.08333	0.01	-6.75933	0.841959	Down	NA	NA	NA
Unigene41503_All	439	4.43667	0.01	-8.79333	0.978469	Down	gi|260815981|ref|XP_002602751.1|/4.49833e-63/hypothetical protein BRAFLDRAFT_97692 [Branchiostoma floridae] &gt;gi|229288062|gb|EEN58763.1| hypothetical protein BRAFLDRAFT_97692 [Branchiostoma floridae]	biological_process:GO:0006334//nucleosome assembly;cellular_component:GO:0005634//nucleus;GO:0000786//nucleosome;molecular_function:GO:0003677//DNA binding;GO:0046982//protein heterodimerization activity;	cmy:102945886/1e-63/uncharacterized LOC102945886; K11253 histone H3
Unigene58405_All	209	0.01	1.48667	7.21594	0.898673	Up	gi|688557757|ref|XP_009300230.1|/3.51437e-15/PREDICTED: retinoic acid receptor RXR-alpha-B isoform X1 [Danio rerio]	biological_process:GO:0045944//positive regulation of transcription from RNA polymerase II promoter;GO:0043401//steroid hormone mediated signaling pathway;cellular_component:GO:0005634//nucleus;molecular_function:GO:0003707//steroid hormone receptor activity;GO:0004886//9-cis retinoic acid receptor activity;GO:0043565//sequence-specific DNA binding;GO:0008270//zinc ion binding;	mze:101473356/5e-13/rxra; retinoid X receptor, alpha; K08524 retinoid X receptor alpha
Unigene48013_All	201	0.01	1.58667	7.30986	0.907946	Up	gi|523704366|ref|NP_001265728.1|/3.29616e-29/laminin subunit alpha-2 precursor [Danio rerio] &gt;gi|353560722|gb|AER12035.1| laminin alpha 2 chain short splice variant [Danio rerio]	biological_process:GO:0030334//regulation of cell migration;GO:0045995//regulation of embryonic development;GO:0030155//regulation of cell adhesion;GO:0016203//muscle attachment;cellular_component:GO:0005606//laminin-1 complex;molecular_function:GO:0005102//receptor binding;	dre:100049705/5e-30/lama2; laminin, alpha 2; K05637 laminin, alpha 1/2
Unigene56227_All	262	0.01	1.53667	7.26366	0.9033	Up	gi|688609596|ref|XP_009294700.1|/9.22518e-16/PREDICTED: sarcalumenin-like [Danio rerio]	NA	NA
Unigene104131_All	234	0.01	1.15333	6.84967	0.854607	Up	NA	NA	NA
CL3160.Contig7_All	279	0.01	1.09667	6.77698	0.845847	Up	NA	NA	NA
CL15202.Contig1_All	393	1.05	0.01	-6.71425	0.836315	Down	NA	NA	NA
Unigene98863_All	2805	0.766667	5.87333	2.93751	0.836989	Up	gi|94450431|gb|ABF19723.1|/3.73082e-125/immunoglobulin Z heavy chain [Ctenopharyngodon idella]	NA	ssc:396781/9e-30/IgG heavy chain; K06856 immunoglobulin heavy chain
CL13207.Contig1_All	1442	1.19	6.20333	2.38208	0.827727	Up	gi|688601162|ref|XP_005173854.2|/7.00513e-161/PREDICTED: trans-2-enoyl-CoA reductase, mitochondrial-like [Danio rerio]	NA	ccw:104697704/4e-102/MECR; mitochondrial trans-2-enoyl-CoA reductase; K07512 mitochondrial trans-2-enoyl-CoA reductase [EC:1.3.1.38]
Unigene53739_All	299	0.01	0.963333	6.58996	0.816923	Up	NA	NA	NA
Unigene53691_All	407	0.01	1.01	6.65821	0.828076	Up	gi|688546286|ref|XP_009298307.1|/1.94533e-58/PREDICTED: probable polypeptide N-acetylgalactosaminyltransferase 8 isoform X3 [Danio rerio]	NA	dre:559373/3e-59/galnt8b, si:ch211-214j24.3; UDP-N-acetyl-alpha-D-galactosamine:polypeptide N-acetylgalactosaminyltransferase 8b; K00710 polypeptide N-acetylgalactosaminyltransferase [EC:2.4.1.41]
Unigene69075_All	206	1.48333	0.01	-7.2127	0.89775	Down	NA	NA	NA
Unigene10369_All	678	0.01	1.06667	6.73697	0.840147	Up	NA	NA	NA
Unigene59897_All	266	0.01	0.903333	6.49719	0.802533	Up	NA	NA	NA
Unigene51695_All	204	0.01	1.02667	6.68182	0.831608	Up	gi|301298706|gb|ADK66818.1|/3.29673e-13/membrane-bound immunoglobulin D [Ctenopharyngodon idella]	NA	NA
CL15980.Contig4_All	351	0.01	0.916667	6.51833	0.807333	Up	gi|688612832|ref|XP_009295412.1|/3.0308e-36/PREDICTED: uncharacterized protein LOC101884834 [Danio rerio]	NA	tru:101073319/1e-16/neurotensin receptor type 1-like; K08385 G0-opsin
Unigene47539_All	234	1.42667	0.01	-7.1565	0.892591	Down	gi|66472360|ref|NP_001018527.1|/1.66637e-12/alkylated DNA repair protein alkB homolog 1 [Danio rerio] &gt;gi|63102531|gb|AAH95784.1| Zgc:112365 [Danio rerio] &gt;gi|182890576|gb|AAI64762.1| Zgc:112365 [Danio rerio]	biological_process:GO:0055114//oxidation-reduction process;molecular_function:GO:0016706//oxidoreductase activity, acting on paired donors, with incorporation or reduction of molecular oxygen, 2-oxoglutarate as one donor, and incorporation of one atom each of oxygen into both donors;	dre:553720/2e-13/alkbh1, si:ch211-133l14.1, zgc:112365; alkB homolog 1, histone H2A dioxygenase (EC:4.2.99.18); K10765 alkylated DNA repair protein alkB homolog 1 [EC:1.14.11.- 4.2.99.18]
Unigene59900_All	229	0.01	1.21667	6.92679	0.865815	Up	gi|513131148|gb|AGO18322.1|/4.69563e-23/reverse transcriptase, partial [Clarias batrachus]	NA	NA
Unigene56726_All	228	0.01	1.23667	6.95031	0.868786	Up	NA	NA	NA
Unigene54718_All	249	0.01	1.02667	6.68182	0.831608	Up	NA	NA	NA
CL1861.Contig5_All	219	0.01	1.77	7.46761	0.920693	Up	gi|54400374|ref|NP_001005938.1|/2.33602e-19/protein DJ-1 [Danio rerio] &gt;gi|82180540|sp|Q5XJ36.1|PARK7_DANRE RecName: Full=Protein DJ-1; Short=zDJ-1; AltName: Full=Parkinson disease protein 7 homolog; Flags: Precursor [Danio rerio] &gt;gi|53734023|gb|AAH83475.1| Parkinson disease (autosomal recessive, early onset) 7 [Danio rerio] &gt;gi|114329258|gb|ABI64158.1| Dj1 [Danio rerio]	biological_process:GO:0006954//inflammatory response;GO:0043523//regulation of neuron apoptotic process;GO:0006508//proteolysis;GO:2000277//positive regulation of oxidative phosphorylation uncoupler activity;GO:0007338//single fertilization;GO:0006914//autophagy;GO:0060548//negative regulation of cell death;GO:0050821//protein stabilization;GO:0070301//cellular response to hydrogen peroxide;cellu…	dre:449674/3e-20/park7, dj1, zgc:103725; parkinson protein 7 (EC:3.5.1.-); K05687 protein DJ-1
Unigene55731_All	249	0.01	1.02	6.67243	0.830138	Up	gi|528498821|ref|XP_005157124.1|/3.10683e-11/PREDICTED: anaphase-promoting complex subunit 1 isoform X3 [Danio rerio]	NA	dre:568795/4e-12/anapc1, si:ch211-160m22.1; anaphase promoting complex subunit 1; K03348 anaphase-promoting complex subunit 1
CL5869.Contig6_All	266	1.18	4.48667	1.92686	0.800168	Up	gi|165971811|emb|CAP69820.1|/2.01543e-20/hemoglobin alpha [Carassius auratus]	NA	dre:30507/8e-18/hbaa1, AA1, dZ118J2.2; hemoglobin, alpha adult 1; K13826 hemoglobin subunit zeta
Unigene46009_All	221	1.4	0.01	-7.12928	0.889268	Down	NA	NA	NA
CL12147.Contig2_All	5426	2.27	10.5467	2.21602	0.830078	Up	gi|528473972|ref|XP_001335682.4|/0/PREDICTED: uncharacterized protein si:ch211-256m1.8 [Danio rerio]	NA	dre:795494/0.0/si:ch211-256m1.8; K13051 beta-aspartyl-peptidase (threonine type) [EC:3.4.19.5]
CL3828.Contig3_All	12498	0.433333	3.42667	2.98326	0.821049	Up	gi|688564376|ref|XP_009301520.1|/0/PREDICTED: vacuolar protein sorting-associated protein 13C isoform X3 [Danio rerio]	NA	dre:798746/0.0/vps13c; vacuolar protein sorting 13 homolog C (S. cerevisiae); K19525 vacuolar protein sorting-associated protein 13A/C
CL13428.Contig1_All	263	0.896667	0.01	-6.4865	0.802533	Down	NA	NA	NA
Unigene47296_All	224	1.11	0.01	-6.79442	0.847653	Down	NA	NA	NA
Unigene41014_All	313	1.09667	0.01	-6.77698	0.845847	Down	gi|524981966|ref|XP_005039004.1|/8.3387e-09/PREDICTED: basic salivary proline-rich protein 2-like, partial [Ficedula albicollis]	NA	hsa:5554/4e-08/PRH1, PA; proline-rich protein HaeIII subfamily 1; K13910 salivary acidic proline-rich phosphoprotein 1/2
Unigene74587_All	226	1.09	0.01	-6.76818	0.843892	Down	gi|657598820|ref|XP_008304203.1|/6.34633e-20/PREDICTED: uncharacterized protein LOC103375669 [Stegastes partitus]	NA	NA
Unigene58348_All	202	0.01	1.07	6.74147	0.840147	Up	NA	NA	NA
Unigene53658_All	245	0.01	1.05333	6.71882	0.836315	Up	NA	NA	NA
Unigene47145_All	221	1.14	0.01	-6.83289	0.852981	Down	gi|41056203|ref|NP_956825.1|/2.24707e-30/major facilitator superfamily domain-containing protein 4-A [Danio rerio] &gt;gi|82187565|sp|Q7SXB7.1|MFD4A_DANRE RecName: Full=Major facilitator superfamily domain-containing protein 4-A [Danio rerio] &gt;gi|33416947|gb|AAH55671.1| Major facilitator superfamily domain containing 4 [Danio rerio]	biological_process:GO:0055085//transmembrane transport;cellular_component:GO:0016021//integral component of membrane;	NA
CL308.Contig82_All	219	0.91	0.01	-6.50779	0.804867	Down	gi|688565763|ref|XP_009301797.1|/4.23778e-29/PREDICTED: aspartyl/asparaginyl beta-hydroxylase isoform X3 [Danio rerio]	NA	dre:559236/6e-30/asph; aspartate beta-hydroxylase; K00476 aspartate beta-hydroxylase [EC:1.14.11.16]
Unigene58695_All	216	0.01	1.38667	7.11548	0.888245	Up	NA	NA	NA
Unigene48560_All	205	1.99667	0.01	-7.64145	0.93325	Down	NA	NA	NA
Unigene14227_All	1541	25.8067	86.3167	1.7419	0.818459	Up	gi|52219052|ref|NP_001004603.1|/0/argininosuccinate synthase [Danio rerio] &gt;gi|82198389|sp|Q66I24.1|ASSY_DANRE RecName: Full=Argininosuccinate synthase; AltName: Full=Citrulline--aspartate ligase [Danio rerio] &gt;gi|51858476|gb|AAH81578.1| Argininosuccinate synthetase 1 [Danio rerio] &gt;gi|158254326|gb|AAI54283.1| Argininosuccinate synthetase 1 [Danio rerio]	biological_process:GO:0006526//arginine biosynthetic process;GO:0000050//urea cycle;molecular_function:GO:0005524//ATP binding;GO:0004055//argininosuccinate synthase activity;	dre:447864/0.0/ass1, ass, wu:fb95a04, wu:fc01e08, zgc:92051; argininosuccinate synthase 1 (EC:6.3.4.5); K01940 argininosuccinate synthase [EC:6.3.4.5]
CL6413.Contig1_All	344	0.953333	0.01	-6.57491	0.814506	Down	NA	NA	dre:393788/3e-06/rps25, zgc:73391; ribosomal protein S25; K02975 small subunit ribosomal protein S25e
Unigene27832_All	433	0.01	1.18	6.88264	0.859632	Up	NA	NA	NA
Unigene53001_All	259	0.01	1.57333	7.29768	0.906174	Up	gi|570709846|gb|AHE93330.1|/2.7841e-12/ten-eleven-translocation 2 [Danio rerio]	NA	NA
CL3993.Contig1_All	3530	1.3	8.39	2.69016	0.839156	Up	gi|597734730|ref|XP_007229657.1|/0/PREDICTED: stabilin-1 isoform X3 [Astyanax mexicanus]	biological_process:GO:0007155//cell adhesion;molecular_function:GO:0030246//carbohydrate binding;GO:0005540//hyaluronic acid binding;	dre:570626/0.0/stab1, FEEL-1, si:dkeyp-87e7.6, stab1l; stabilin 1; K19020 stabilin-1
CL11103.Contig2_All	2347	0.01	1.15	6.84549	0.854607	Up	gi|553832084|gb|AGY61453.1|/0/ATP synthase CF1 alpha chain [Lotharella sp. CCMP622]	biological_process:GO:0042777//plasma membrane ATP synthesis coupled proton transport;GO:0015991//ATP hydrolysis coupled proton transport;cellular_component:GO:0045261//proton-transporting ATP synthase complex, catalytic core F(1);GO:0009535//chloroplast thylakoid membrane;molecular_function:GO:0005524//ATP binding;GO:0046933//proton-transporting ATP synthase activity, rotational mechanism;GO:004…	bmor:692926/8e-163/ATP synthase; K02132 F-type H+-transporting ATPase subunit alpha
Unigene41409_All	256	1.30667	0.01	-7.02975	0.878342	Down	gi|34392572|dbj|BAC82617.1|/9.28972e-16/pol-like protein [Danio rerio]	NA	NA
Unigene57926_All	317	0.01	1.09	6.76818	0.843892	Up	NA	NA	NA
Unigene55130_All	245	0.01	1.06	6.72792	0.838174	Up	NA	NA	NA
Unigene39182_All	326	0.973333	0.01	-6.60486	0.819237	Down	gi|688609510|ref|XP_009294675.1|/1.31811e-17/PREDICTED: uncharacterized protein LOC101886000 [Danio rerio]	NA	NA
Unigene59226_All	484	0.01	1.23333	6.94642	0.867334	Up	NA	NA	NA
Unigene983_All	1523	4.81	1.07333	-2.16394	0.813985	Down	gi|208879415|ref|NP_001129154.1|/2.13014e-139/aquaporin 1a (Colton blood group), tandem duplicate 2 [Danio rerio] &gt;gi|168809625|gb|ACA29537.1| aquaporin-1b [Danio rerio]	biological_process:GO:0006810//transport;cellular_component:GO:0016021//integral component of membrane;molecular_function:GO:0005372//water transmembrane transporter activity;	tru:101079855/1e-95/aquaporin-1-like; K09864 aquaporin-1
Unigene59443_All	202	0.01	1.07	6.74147	0.840147	Up	NA	NA	NA
Unigene7472_All	211	0.01	0.963333	6.58996	0.816923	Up	NA	NA	NA
CL599.Contig5_All	5313	3.67333	12.4567	1.76176	0.811858	Up	gi|528489294|ref|XP_005167506.1|/0/PREDICTED: serine/threonine-protein kinase SIK1 isoform X1 [Danio rerio]	NA	dre:553465/0.0/sik1, fj78h07, si:ch211-235e18.3, wu:fj78h07; salt-inducible kinase 1 (EC:2.7.11.1); K19008 serine/threonine-protein kinase SIK1 [EC:2.7.11.1]
Unigene28000_All	406	0.01	1.15333	6.84967	0.854607	Up	gi|688545384|ref|XP_009298143.1|/4.83617e-25/PREDICTED: NACHT, LRR and PYD domains-containing protein 12 isoform X2 [Danio rerio]	NA	NA
Unigene45425_All	221	0.936667	0.01	-6.54946	0.812197	Down	NA	NA	NA
CL6154.Contig2_All	4479	0.276667	2.60667	3.23599	0.811327	Up	gi|190340098|gb|AAI63932.1|/0/Solute carrier family 4, anion exchanger, member 1 [Danio rerio]	biological_process:GO:0006820//anion transport;GO:0035162//embryonic hemopoiesis;GO:0030218//erythrocyte differentiation;cellular_component:GO:0016021//integral component of membrane;molecular_function:GO:0005515//protein binding;GO:0005452//inorganic anion exchanger activity;	mze:101486505/0.0/slc4a1; solute carrier family 4 (anion exchanger), member 1 (Diego blood group); K13855 solute carrier family 4 (anion exchanger), member 2
Unigene86013_All	421	0.01	1.36667	7.09452	0.885528	Up	gi|688536325|ref|XP_009296398.1|/6.37765e-65/PREDICTED: histone-lysine N-methyltransferase 2C isoform X6 [Danio rerio]	NA	cge:100767367/5e-43/Kmt2c, Mll3; lysine (K)-specific methyltransferase 2C; K09188 histone-lysine N-methyltransferase MLL3 [EC:2.1.1.43]
Unigene44804_All	388	1.48667	0.01	-7.21594	0.898673	Down	NA	NA	NA
Unigene63622_All	1557	6.06	0.326667	-4.21343	0.854693	Down	gi|62955205|ref|NP_001017614.1|/1.24045e-150/rhomboid-related protein 4 [Danio rerio] &gt;gi|62204835|gb|AAH92835.1| Zgc:110266 [Danio rerio]	NA	dre:550277/2e-151/rhbdd1, zgc:110266; rhomboid domain containing 1 (EC:3.4.21.105); K09651 rhomboid domain-containing protein 1 [EC:3.4.21.-]
CL12627.Contig1_All	254	1.67333	0.01	-7.38658	0.914043	Down	NA	NA	NA
Unigene18376_All	325	1.25333	0.01	-6.96963	0.870179	Down	NA	NA	NA
CL1686.Contig18_All	1823	0.366667	3.29	3.16555	0.822726	Up	gi|528478260|ref|XP_005165067.1|/1.67754e-173/PREDICTED: cytosolic phospholipase A2 gamma-like isoform X1 [Danio rerio]	NA	dre:100148818/2e-172/zmp:0000001078; K16342 cytosolic phospholipase A2 [EC:3.1.1.4]
CL5923.Contig2_All	588	1.01	0.01	-6.65821	0.828076	Down	gi|688613852|ref|XP_009295604.1|/1.92552e-30/PREDICTED: polyadenylate-binding protein 2 isoform X1 [Danio rerio]	molecular_function:GO:0000166//nucleotide binding;GO:0003676//nucleic acid binding;	xma:102229160/4e-30/polyadenylate-binding protein 2-like; K14396 polyadenylate-binding protein 2
CL14595.Contig3_All	1962	0.28	2.59	3.20945	0.810682	Up	gi|115529311|ref|NP_001070186.1|/7.05651e-133/ADAM metallopeptidase domain 28 precursor [Danio rerio] &gt;gi|115313597|gb|AAI24448.1| A disintegrin and metallopeptidase domain 28 [Danio rerio]	biological_process:GO:0006508//proteolysis;GO:0007229//integrin-mediated signaling pathway;cellular_component:GO:0005576//extracellular region;molecular_function:GO:0004222//metalloendopeptidase activity;GO:0008270//zinc ion binding;	mze:101467294/2e-96/zinc metalloproteinase-disintegrin-like crotastatin; K08614 disintegrin and metalloproteinase domain-containing protein 28 [EC:3.4.24.-]
Unigene42604_All	355	1.25	0.01	-6.96578	0.870179	Down	NA	NA	NA
Unigene106411_All	206	0.01	1.00667	6.65344	0.827498	Up	NA	NA	NA
Unigene48173_All	204	1.01333	0.01	-6.66297	0.828076	Down	NA	NA	NA
Unigene55446_All	204	0.01	1.03667	6.69581	0.834274	Up	gi|146289937|gb|ABQ18313.1|/8.42183e-09/ecotropic viral integration site 1 [Danio rerio]	NA	dre:497407/5e-08/mecom, evi1, im:7140716, prdm3; MDS1 and EVI1 complex locus; K04462 ecotropic virus integration site 1 protein
Unigene6423_All	796	3.41667	0.75	-2.18763	0.801716	Down	NA	NA	NA
CL7168.Contig6_All	1359	1.68	6.14	1.86978	0.80651	Up	gi|528495326|ref|XP_001340788.4|/2.28783e-49/PREDICTED: early endosome antigen 1-like [Danio rerio]	NA	xma:102223795/3e-19/X-linked retinitis pigmentosa GTPase regulator-like; K19607 X-linked retinitis pigmentosa GTPase regulator
Unigene59619_All	292	0.01	1.27	6.98868	0.872957	Up	NA	NA	NA
Unigene54704_All	241	0.01	1.46	7.18982	0.895677	Up	NA	NA	NA
Unigene58475_All	206	0.01	1.02667	6.68182	0.831608	Up	NA	NA	NA
Unigene69658_All	246	1.04667	0.01	-6.70966	0.836315	Down	NA	NA	NA
Unigene46262_All	247	0.916667	0.01	-6.51833	0.807333	Down	gi|678346049|emb|CDW71118.1|/1.06284e-35/UNKNOWN [Stylonychia lemnae]	NA	aqu:100636532/4e-36/polyubiquitin-B; K08770 ubiquitin C
Unigene46300_All	359	0.976667	0.01	-6.60979	0.821496	Down	NA	NA	NA
CL7693.Contig3_All	384	0.16	2.36667	3.88671	0.814438	Up	gi|597797252|ref|XP_007260200.1|/5.40806e-56/PREDICTED: vacuolar protein sorting-associated protein 13A isoform X6 [Astyanax mexicanus]	NA	dre:378837/1e-56/vps13a, chac, wu:fc10c04; vacuolar protein sorting 13 homolog A (S. cerevisiae); K19525 vacuolar protein sorting-associated protein 13A/C
Unigene56679_All	243	0.01	1.07	6.74147	0.840147	Up	NA	NA	NA
Unigene49131_All	247	0.98	0.01	-6.61471	0.821496	Down	NA	NA	NA
Unigene45390_All	215	0.996667	0.01	-6.63904	0.825994	Down	NA	NA	NA
Unigene45865_All	207	1.08333	0.01	-6.75933	0.841959	Down	gi|34392575|dbj|BAC82619.1|/4.58992e-15/pol-like protein [Danio rerio]	NA	lcm:102345131/5e-08/rac GTPase-activating protein 1-like; K16733 Rac GTPase-activating protein 1
Unigene55961_All	204	0.01	1.53667	7.26366	0.9033	Up	NA	NA	NA
CL3455.Contig8_All	1383	6.48	20.63	1.67068	0.810978	Up	gi|122890967|emb|CAK04614.2|/1.93509e-128/coproporphyrinogen oxidase [Danio rerio]	biological_process:GO:0042541//hemoglobin biosynthetic process;GO:0055114//oxidation-reduction process;GO:0006779//porphyrin-containing compound biosynthetic process;molecular_function:GO:0004109//coproporphyrinogen oxidase activity;	dre:321294/3e-129/cpox, cb535, cpo, sb:cb535, wu:fc43a01; coproporphyrinogen oxidase (EC:1.3.3.3); K00228 coproporphyrinogen III oxidase [EC:1.3.3.3]
Unigene69972_All	220	1.88333	0.01	-7.55714	0.927141	Down	NA	NA	NA
Unigene6758_All	1435	32.5433	93.0433	1.51554	0.800012	Up	gi|189516081|ref|XP_001341582.2|/1.61657e-133/PREDICTED: protein lifeguard 1 [Danio rerio] &gt;gi|528471597|ref|XP_005171397.1| PREDICTED: protein lifeguard 1 [Danio rerio]	NA	lcm:102360360/2e-87/protein lifeguard 1-like; K06890 uncharacterized protein
Unigene53647_All	1495	0.01	0.976667	6.60979	0.821496	Up	gi|542224966|ref|XP_005451783.1|/2.59023e-37/PREDICTED: uncharacterized protein LOC102082977 [Oreochromis niloticus]	NA	NA
Unigene45103_All	208	1.07333	0.01	-6.74595	0.840147	Down	NA	NA	NA
Unigene39558_All	939	2.75333	0.01	-8.10504	0.957893	Down	gi|58430420|dbj|BAD89008.1|/1.35395e-40/T cell antigen receptor alpha chain C region [Cyprinus carpio]	NA	NA
Unigene25853_All	653	0.01	1.11	6.79442	0.847653	Up	gi|528502029|ref|XP_005157798.1|/2.77477e-61/PREDICTED: zinc finger CCHC domain-containing protein 12-like [Danio rerio]	NA	NA
CL1721.Contig4_All	827	0.22	2.99667	3.76778	0.826235	Up	gi|41056065|ref|NP_956373.1|/1.94961e-56/pancreatic progenitor cell differentiation and proliferation factor A [Danio rerio] &gt;gi|82187218|sp|Q6PFP3.1|PDPFA_DANRE RecName: Full=Pancreatic progenitor cell differentiation and proliferation factor A; AltName: Full=Exocrine differentiation and proliferation factor A; Short=Exocrine differentiation and proliferation factor [Danio rerio] &gt;gi|34784…	biological_process:GO:0008283//cell proliferation;GO:0001708//cell fate specification;GO:0031017//exocrine pancreas development;	NA
CL9062.Contig6_All	294	1.18333	0.01	-6.88671	0.859632	Down	gi|528488555|ref|XP_001920787.3|/5.29929e-19/PREDICTED: major histocompatibility complex class I-related gene protein-like isoform X2 [Danio rerio]	biological_process:GO:0002376//immune system process;cellular_component:GO:0016020//membrane;	NA
CL2477.Contig3_All	1945	0.01	1.09333	6.77259	0.843892	Up	gi|553832083|gb|AGY61452.1|/0/photosystem II D2 protein [Lotharella sp. CCMP622]	biological_process:GO:0009772//photosynthetic electron transport in photosystem II;cellular_component:GO:0009535//chloroplast thylakoid membrane;GO:0009523//photosystem II;GO:0030076//light-harvesting complex;GO:0016021//integral component of membrane;molecular_function:GO:0005506//iron ion binding;GO:0045156//electron transporter, transferring electrons within the cyclic electron transport pathw…	NA
Unigene8999_All	1268	0.01	0.973333	6.60486	0.819237	Up	gi|688593582|ref|XP_009291119.1|/0/PREDICTED: serine/threonine-protein kinase MRCK alpha [Danio rerio]	NA	dre:566003/0.0/fb82d10, wu:fb82d10, zgc:174985; si:ch211-89p3.3 (EC:2.7.11.1); K16307 serine/threonine-protein kinase MRCK [EC:2.7.11.1]
CL8222.Contig5_All	1006	15.8933	50.3767	1.66433	0.813387	Up	gi|597775879|ref|XP_007251631.1|/2.71518e-104/PREDICTED: flavin reductase (NADPH) [Astyanax mexicanus]	NA	mze:101484658/2e-102/blvrb; biliverdin reductase B; K05901 biliverdin reductase / flavin reductase [EC:1.3.1.24 1.5.1.30]
Unigene78113_All	264	0.01	0.91	6.50779	0.804867	Up	gi|688618160|ref|XP_009296532.1|/1.6773e-17/PREDICTED: uncharacterized protein LOC103909904 [Danio rerio]	NA	NA
Unigene54793_All	277	0.01	1.10667	6.79008	0.847653	Up	NA	NA	NA
Unigene89562_All	257	0.94	0.01	-6.55459	0.812197	Down	NA	NA	NA
Unigene41435_All	407	0.01	1.01	6.65821	0.828076	Up	NA	NA	NA
Unigene56282_All	252	0.01	0.996667	6.63904	0.825994	Up	NA	NA	NA
Unigene18666_All	688	0.01	0.9	6.49185	0.802533	Up	NA	NA	NA
Unigene57024_All	240	1.43	0.01	-7.15987	0.892591	Down	NA	NA	NA
Unigene43405_All	259	0.01	1.25667	6.97346	0.8712	Up	NA	NA	NA
CL15708.Contig1_All	208	0.01	0.986667	6.62449	0.823085	Up	NA	NA	NA
Unigene53965_All	311	0.01	1.12333	6.81164	0.849525	Up	NA	NA	NA
Unigene46638_All	228	1.07	0.01	-6.74147	0.840147	Down	NA	NA	NA
CL8862.Contig2_All	2775	2.69667	11.52	2.09489	0.827388	Up	gi|66773161|ref|NP_001019559.1|/0/hydroxymethylbilane synthase, b [Danio rerio] &gt;gi|63101908|gb|AAH95373.1| Hydroxymethylbilane synthase, b [Danio rerio]	biological_process:GO:0018160//peptidyl-pyrromethane cofactor linkage;GO:0033014//tetrapyrrole biosynthetic process;molecular_function:GO:0004418//hydroxymethylbilane synthase activity;	dre:338290/0.0/hmbsb, PBGD, hmbsl, id:ibd5004, im:7140060, zgc:110690; hydroxymethylbilane synthase, b; K01749 hydroxymethylbilane synthase [EC:2.5.1.61]
Unigene22245_All	1424	4.83667	17.4133	1.84811	0.818774	Up	gi|189522073|ref|XP_689109.3|/8.3376e-74/PREDICTED: lymphatic vessel endothelial hyaluronic acid receptor 1 [Danio rerio]	NA	dre:560618/1e-74/lyve1a, hm:zeh0104, si:dkeyp-104h2.3, zeh0104; lymphatic vessel endothelial hyaluronic receptor 1a; K19012 lymphatic vessel endothelial hyaluronan receptor 1
CL12521.Contig5_All	458	0.843333	4.92	2.54448	0.825452	Up	NA	NA	NA
Unigene31155_All	2538	2.56	0.0233333	-6.77761	0.926463	Down	gi|303304954|ref|NP_001181918.1|/0/fibrinogen alpha chain precursor [Danio rerio]	NA	dre:378986/0.0/fga, sb:cb892, wu:fa55c12, wu:fb20e08, wu:fb59b03, wu:fi39d04, zgc:92117; fibrinogen alpha chain; K03903 fibrinogen alpha chain; K06464 integrin beta 2; K06493 integrin beta 3
Unigene47603_All	210	0.01	1.47333	7.20294	0.896709	Up	NA	NA	NA
Unigene48940_All	205	1.00333	0.01	-6.64866	0.825994	Down	NA	NA	NA
Unigene83803_All	861	4.99667	18.27	1.87044	0.819934	Up	gi|50540056|ref|NP_001002493.1|/1.31544e-66/jun dimerization protein 2 [Danio rerio] &gt;gi|82200275|sp|Q6DGM8.1|JDP2_DANRE RecName: Full=Jun dimerization protein 2 [Danio rerio] &gt;gi|49903063|gb|AAH76313.1| Zgc:92851 [Danio rerio]	biological_process:GO:0006355//regulation of transcription, DNA-templated;cellular_component:GO:0005634//nucleus;molecular_function:GO:0043565//sequence-specific DNA binding;GO:0003700//sequence-specific DNA binding transcription factor activity;	dre:436766/2e-67/jdp2b, fk87c02, jdp2, wu:fk87c02, zgc:92851; Jun dimerization protein 2b; K09033 jun dimerization protein 2
Unigene40570_All	204	0.01	1.03	6.6865	0.832194	Up	NA	NA	NA
Unigene107_All	942	0.936667	4.12667	2.13937	0.808178	Up	gi|432955725|ref|XP_004085620.1|/1.3081e-25/PREDICTED: uncharacterized protein LOC101158825, partial [Oryzias latipes]	NA	cbr:CBG02215/4e-07/Cbr-duo-3; C. briggsae CBR-DUO-3 protein; K11850 ubiquitin carboxyl-terminal hydrolase 26/29/37 [EC:3.4.19.12]
CL4733.Contig2_All	245	0.01	1.41	7.13955	0.890442	Up	gi|41387186|ref|NP_957082.1|/5.12096e-22/retinol dehydrogenase 8b [Danio rerio] &gt;gi|32250709|gb|AAP74565.1| photoreceptor associated retinol dehydrogenase type 1 [Danio rerio] &gt;gi|37589836|gb|AAH59640.1| Retinol dehydrogenase 8 like [Danio rerio]	biological_process:GO:0006703//estrogen biosynthetic process;GO:0055114//oxidation-reduction process;cellular_component:GO:0005737//cytoplasm;molecular_function:GO:0000166//nucleotide binding;GO:0004303//estradiol 17-beta-dehydrogenase activity;	dre:393761/7e-23/rdh8b, rdh8l, zfprRDH1, zgc:73320; retinol dehydrogenase 8b; K11150 retinol dehydrogenase 8 [EC:1.1.1.-]
Unigene44604_All	212	2.04667	0.01	-7.67713	0.93562	Down	gi|68226724|ref|NP_944598.2|/7.27765e-29/forkhead box protein I3 [Danio rerio] &gt;gi|68085155|gb|AAH66726.2| Forkhead box I2 [Danio rerio]	NA	dre:387256/1e-29/foxi2; forkhead box I2; K09401 forkhead box protein I
CL13889.Contig2_All	281	1.56333	0.01	-7.28848	0.905328	Down	gi|723586598|ref|NP_001288287.2|/3.12907e-27/zinc finger CCHC domain-containing protein 7 [Danio rerio]	NA	dre:317641/4e-28/zcchc7, chunp6893, flj22611l, zcchc7l; zinc finger, CCHC domain containing 7; K12597 protein AIR1/2
CL2621.Contig8_All	7581	2.58667	8.87667	1.77892	0.808909	Up	gi|597786768|ref|XP_007256841.1|/0/PREDICTED: probable phospholipid-transporting ATPase IF isoform X1 [Astyanax mexicanus] &gt;gi|597786770|ref|XP_007256842.1| PREDICTED: probable phospholipid-transporting ATPase IF isoform X2 [Astyanax mexicanus]	NA	tru:101066624/0.0/atp11b; ATPase, class VI, type 11B; K01530 phospholipid-translocating ATPase [EC:3.6.3.1]
Unigene47627_All	272	1.71667	0.01	-7.42347	0.91735	Down	NA	NA	NA
Unigene59759_All	250	0.01	1.02	6.67243	0.830138	Up	gi|34392547|dbj|BAC82601.1|/5.12111e-06/reverse transcriptase [Ciona intestinalis]	NA	NA
Unigene45843_All	211	1.55333	0.01	-7.27922	0.904421	Down	NA	NA	NA
Unigene44719_All	314	1.96333	0.01	-7.61716	0.931238	Down	gi|585694096|ref|XP_006821756.1|/1.7347e-14/PREDICTED: uncharacterized protein LOC102803864 [Saccoglossus kowalevskii]	NA	NA
CL4490.Contig2_All	1068	0.566667	3.39667	2.58355	0.813821	Up	gi|71834540|ref|NP_001025370.1|/2.6986e-89/diamine acetyltransferase 1 [Danio rerio] &gt;gi|66911042|gb|AAH97197.1| Zgc:114142 [Danio rerio] &gt;gi|213624613|gb|AAI71337.1| Zgc:114142 [Danio rerio] &gt;gi|213625789|gb|AAI71340.1| Zgc:114142 [Danio rerio]	NA	dre:565700/4e-90/sat1a.1, sat1a, zgc:114142; spermidine/spermine N1-acetyltransferase 1a, duplicate 1 (EC:2.3.1.57); K00657 diamine N-acetyltransferase [EC:2.3.1.57]
Unigene59741_All	202	0.01	1.07	6.74147	0.840147	Up	NA	NA	NA
Unigene46957_All	218	1.17	0.01	-6.87036	0.858035	Down	NA	NA	NA
CL7415.Contig6_All	290	0.01	2.54	7.98868	0.952738	Up	gi|688590507|ref|XP_009290464.1|/9.94837e-42/PREDICTED: neurobeachin-like protein 2 isoform X5 [Danio rerio]	NA	NA
Unigene2637_All	225	0.9	0.01	-6.49185	0.802533	Down	NA	NA	NA
CL3646.Contig4_All	1444	2.74	0.463333	-2.56405	0.801394	Down	gi|617490248|ref|XP_007578035.1|/1.31047e-82/PREDICTED: synaptogyrin-1 isoform X3 [Poecilia formosa]	NA	fab:101806997/2e-56/TAB1; TGF-beta activated kinase 1/MAP3K7 binding protein 1; K04403 TAK1-binding protein 1
Unigene59257_All	211	0.01	0.973333	6.60486	0.819237	Up	NA	NA	NA
Unigene43908_All	423	1.18	0.01	-6.88264	0.859632	Down	NA	NA	NA
Unigene17117_All	650	3.91333	0.82	-2.2547	0.809365	Down	gi|688545195|ref|XP_005171710.2|/1.08265e-25/PREDICTED: putative heterogeneous nuclear ribonucleoprotein A1-like 3 [Danio rerio]	NA	myb:102261046/7e-08/HNRNPA0; heterogeneous nuclear ribonucleoprotein A0; K12894 heterogeneous nuclear ribonucleoprotein A0
Unigene47001_All	225	1.46333	0.01	-7.19311	0.895677	Down	NA	NA	NA
Unigene56959_All	205	0.01	1.52	7.24793	0.901611	Up	NA	NA	NA
Unigene7981_All	407	1.22667	0.01	-6.9386	0.867334	Down	gi|556983505|ref|XP_005997847.1|/2.11081e-30/PREDICTED: uncharacterized protein LOC102367586, partial [Latimeria chalumnae]	NA	lcm:102346737/5e-14/adenylate cyclase type 8-like; K08048 adenylate cyclase 8 [EC:4.6.1.1]
Unigene56695_All	222	0.01	1.28333	7.00375	0.874337	Up	NA	NA	NA
Unigene1736_All	500	0.306667	4.05333	3.72437	0.838016	Up	NA	NA	NA
Unigene53423_All	341	0.01	0.956667	6.57994	0.816923	Up	NA	NA	NA
Unigene42751_All	335	0.01	0.963333	6.58996	0.816923	Up	NA	NA	NA
CL16599.Contig2_All	1659	12.04	3.53667	-1.76737	0.812071	Down	gi|642118860|emb|CDQ65944.1|/2.70577e-159/unnamed protein product [Oncorhynchus mykiss]	NA	xma:102232210/2e-149/phospholipase D4-like; K16860 phospholipase D3/4 [EC:3.1.4.4]
CL5958.Contig5_All	956	12.1833	136.727	3.48831	0.860226	Up	gi|528493242|ref|XP_005172816.1|/4.32893e-24/PREDICTED: metalloproteinase inhibitor 2-like [Danio rerio]	NA	cmk:103191484/4e-19/metalloproteinase inhibitor 3-like; K16866 metalloproteinase inhibitor 3
Unigene36450_All	293	0.9	0.01	-6.49185	0.802533	Down	NA	NA	NA
CL14950.Contig8_All	989	1.15	10.7433	3.22374	0.849212	Up	gi|20269259|dbj|BAB91001.1|/2.95086e-55/immunoglobulin light chain [Cyprinus carpio]	NA	chx:102176353/5e-15/immunoglobulin lambda-like polypeptide 1-like; K06554 immunoglobulin lambda-like polypeptide 1
Unigene95115_All	209	0.01	0.98	6.61471	0.821496	Up	gi|528473037|ref|XP_005163758.1|/3.0645e-27/PREDICTED: myosin-9 isoform X2 [Danio rerio]	NA	dre:561431/4e-28/myh9b, fb55d12, myh9l1, wu:fb30g06, wu:fb55d12; myosin, heavy chain 9b, non-muscle; K10352 myosin heavy chain
Unigene53145_All	250	0.01	1.02667	6.68182	0.831608	Up	NA	NA	NA
Unigene58219_All	215	0.01	1.37667	7.10504	0.88705	Up	NA	NA	NA
Unigene46205_All	217	1.94333	0.01	-7.60239	0.93026	Down	gi|194578833|ref|NP_001124142.1|/1.67023e-25/outer dense fiber protein 3-like protein 2 [Danio rerio] &gt;gi|190338211|gb|AAI62991.1| Zgc:194430 protein [Danio rerio]	biological_process:GO:0007286//spermatid development;	NA
Unigene39216_All	406	0.97	0.01	-6.59991	0.819237	Down	gi|317418944|emb|CBN80982.1|/3.49329e-27/Uncharacterized protein [Dicentrarchus labrax]	NA	pss:102453452/1e-14/brain-specific homeobox/POU domain protein 3-like; K09366 POU domain transcription factor, class 4
Unigene80673_All	204	0.01	1.03667	6.69581	0.834274	Up	gi|182891118|gb|AAI65884.1|/4.9259e-17/Zgc:110083 protein [Danio rerio]	biological_process:GO:0046496//nicotinamide nucleotide metabolic process;	dre:550242/2e-16/nadka, zgc:110083; NAD kinase a (EC:2.7.1.23); K00858 NAD+ kinase [EC:2.7.1.23]
Unigene53901_All	212	0.01	0.946667	6.56478	0.813855	Up	NA	NA	NA
Unigene75448_All	241	0.01	1.09667	6.77698	0.845847	Up	gi|642103182|emb|CDQ75356.1|/4.33494e-37/unnamed protein product [Oncorhynchus mykiss]	biological_process:GO:0006810//transport;cellular_component:GO:0016021//integral component of membrane;molecular_function:GO:0005215//transporter activity;	dre:563130/1e-34/aqp8a.2, zgc:158752; aquaporin 8a, tandem duplicate 2; K09869 aquaporin-8
Unigene58053_All	229	0.01	1.22667	6.9386	0.867334	Up	NA	NA	NA
Unigene10080_All	214	0.01	0.936667	6.54946	0.812197	Up	NA	NA	NA
CL4235.Contig2_All	226	0.366667	3.72333	3.34405	0.830161	Up	gi|47550841|ref|NP_999886.1|/3.05777e-06/guanine nucleotide-binding protein G(I)/G(S)/G(O) subunit gamma-5 [Danio rerio] &gt;gi|37681817|gb|AAQ97786.1| guanine nucleotide binding protein gamma 5 [Danio rerio] &gt;gi|50927416|gb|AAH79481.1| Guanine nucleotide binding protein (G protein), gamma 5 [Danio rerio]	NA	lcm:102361158/4e-07/GNG5; guanine nucleotide binding protein (G protein), gamma 5; K04542 guanine nucleotide-binding protein G(I)/G(S)/G(O) subunit gamma-5
CL4832.Contig3_All	299	0.01	0.966667	6.59495	0.818586	Up	gi|678206235|gb|KFV73216.1|/6.65623e-22/Duffy receptor beta form, partial [Picoides pubescens]	NA	fch:102048749/7e-12/trichohyalin-like; K18626 trichohyalin
CL5870.Contig3_All	201	0.01	1.07333	6.74595	0.840147	Up	gi|190358461|ref|NP_001121810.1|/1.81287e-19/von Willebrand factor A domain-containing protein 8 [Danio rerio] &gt;gi|205831271|sp|B0R0T1.1|VWA8_DANRE RecName: Full=von Willebrand factor A domain-containing protein 8 [Danio rerio]	molecular_function:GO:0005524//ATP binding;GO:0016887//ATPase activity;	NA
Unigene54995_All	201	0.01	1.60667	7.32793	0.90959	Up	NA	NA	NA
Unigene45790_All	212	1.02667	0.01	-6.68182	0.831608	Down	gi|528505415|ref|XP_005169840.1|/9.52697e-21/PREDICTED: potassium channel subfamily K member 10 isoform X1 [Danio rerio]	biological_process:GO:0071805//potassium ion transmembrane transport;cellular_component:GO:0016021//integral component of membrane;molecular_function:GO:0005267//potassium channel activity;	dre:565629/7e-21/kcnk10b, k2p10.1, si:ch211-51o12.3; potassium channel, subfamily K, member 10b; K04920 potassium channel subfamily K member 10
CL7195.Contig1_All	210	0.01	1.47333	7.20294	0.896709	Up	NA	NA	NA
CL14727.Contig1_All	256	0.01	0.973333	6.60486	0.819237	Up	NA	NA	NA
Unigene58939_All	232	0.01	1.18333	6.88671	0.859632	Up	NA	NA	NA
CL11815.Contig1_All	209	1.43667	0.01	-7.16658	0.893651	Down	gi|597807827|ref|XP_007243774.1|/2.982e-06/PREDICTED: bolA-like protein 1-like [Astyanax mexicanus]	NA	dre:445163/7e-07/bola1, zgc:101119; bolA family member 1; K05527 BolA protein
Unigene47429_All	258	1.23	0.01	-6.94251	0.867334	Down	NA	NA	NA
CL5210.Contig4_All	1099	0.736667	17.21	4.54609	0.872476	Up	gi|68354658|ref|XP_705649.1|/5.3746e-72/PREDICTED: hemogen isoform X1 [Danio rerio]	NA	dpo:Dpse_GA21255/2e-06/GA21255 gene product from transcript GA21255-RA; K11657 remodeling and spacing factor 1
Unigene1527_All	2958	1.19333	8.64667	2.85715	0.84241	Up	gi|528487995|ref|XP_005167207.1|/0/PREDICTED: sodium-dependent phosphate transporter 1-A isoform X1 [Danio rerio]	biological_process:GO:0006817//phosphate ion transport;cellular_component:GO:0016021//integral component of membrane;molecular_function:GO:0005315//inorganic phosphate transmembrane transporter activity;GO:0015293//symporter activity;	dre:406458/0.0/slc20a1a, sb:cb1011, zgc:85672; solute carrier family 20, member 1a; K14640 solute carrier family 20 (sodium-dependent phosphate transporter)
CL16473.Contig3_All	1607	11.3567	52.1433	2.19894	0.837345	Up	gi|189521262|ref|XP_001922643.1|/1.02098e-54/PREDICTED: E3 ubiquitin-protein ligase RNF182-like [Danio rerio]	NA	mdo:100026160/8e-12/RNF182; ring finger protein 182; K11983 E3 ubiquitin-protein ligase RNF182 [EC:2.3.2.27]
Unigene44848_All	288	1.04	0.01	-6.70044	0.834274	Down	NA	NA	NA
Unigene38628_All	1290	1.28667	7.73	2.58683	0.836293	Up	NA	NA	NA
Unigene33693_All	2531	2.18	10.1967	2.2257	0.829934	Up	gi|688591371|ref|XP_009290670.1|/9.40118e-96/PREDICTED: C-type lectin domain family 9 member A-like isoform X1 [Danio rerio] &gt;gi|688591373|ref|XP_009290671.1| PREDICTED: C-type lectin domain family 9 member A-like isoform X1 [Danio rerio]	NA	ola:101160760/5e-43/C-type lectin domain family 12 member B-like; K17517 C-type lectin domain family 12 member B
Unigene54728_All	210	0.01	0.976667	6.60979	0.821496	Up	NA	NA	NA
CL2975.Contig2_All	226	0.01	1.25	6.96578	0.870179	Up	gi|688617361|ref|XP_009296374.1|/1.90198e-32/PREDICTED: receptor-type tyrosine-protein phosphatase zeta isoform X3 [Danio rerio]	NA	dre:497461/3e-33/ca16c, Ptprz1a, im:7144789; carbonic anhydrase XVI c; K05695 receptor-type tyrosine-protein phosphatase F [EC:3.1.3.48]; K06756 neuronal cell adhesion molecule; K06759 contactin 1; K08114 receptor-type tyrosine-protein phosphatase zeta [EC:3.1.3.48]
Unigene100442_All	213	0.01	0.953333	6.57491	0.814506	Up	NA	NA	NA
Unigene46455_All	204	1.01333	0.01	-6.66297	0.828076	Down	NA	NA	NA
Unigene59139_All	228	0.01	1.22667	6.9386	0.867334	Up	NA	NA	NA
Unigene9061_All	1515	0.01	0.936667	6.54946	0.812197	Up	gi|528509915|ref|XP_005170141.1|/0/PREDICTED: epiplakin [Danio rerio]	NA	ccw:104684219/2e-153/PLEC; plectin; K10388 plectin
CL3285.Contig11_All	403	0.51	2.85667	2.48576	0.802112	Up	NA	NA	NA
Unigene299_All	385	0.926667	0.01	-6.53398	0.809117	Down	NA	NA	NA
Unigene59760_All	265	0.01	0.916667	6.51833	0.807333	Up	gi|355757024|gb|EHH60632.1|/9.52431e-13/hypothetical protein EGM_12032, partial [Macaca fascicularis]	NA	NA
Unigene59218_All	210	0.01	0.983333	6.61961	0.821496	Up	NA	NA	NA
CL4140.Contig2_All	306	0.01	1.15333	6.84967	0.854607	Up	gi|688611005|ref|XP_009294977.1|/2.77027e-36/PREDICTED: zinc finger and BTB domain-containing protein 46 [Danio rerio]	NA	dre:570537/4e-37/zbtb46, si:dkey-90a13.6; zinc finger and BTB domain containing 46; K10517 zinc finger and BTB domain-containing protein 46
Unigene53598_All	304	0.216667	2.81	3.69702	0.822503	Up	gi|548542381|ref|XP_005753425.1|/2.13116e-28/PREDICTED: uncharacterized protein LOC102210120 [Pundamilia nyererei]	NA	NA
Unigene60591_All	426	0.01	1.35667	7.08392	0.884304	Up	gi|688598408|ref|XP_009292203.1|/5.73797e-66/PREDICTED: myosin-7-like [Danio rerio]	biological_process:GO:0031444//slow-twitch skeletal muscle fiber contraction;GO:0071688//striated muscle myosin thick filament assembly;GO:0030240//skeletal muscle thin filament assembly;cellular_component:GO:0016459//myosin complex;molecular_function:GO:0051015//actin filament binding;GO:0005524//ATP binding;GO:0003774//motor activity;	dre:321552/2e-66/smyhc1, fb18g10, im:6897999, wu:fb18g10; slow myosin heavy chain 1; K10352 myosin heavy chain
Unigene54643_All	547	0.01	1.21333	6.92283	0.864314	Up	NA	NA	NA
Unigene53418_All	303	0.01	0.94	6.55459	0.812197	Up	NA	NA	NA
Unigene51933_All	219	1.3	0.01	-7.02237	0.87707	Down	gi|688615103|ref|XP_009295904.1|/1.9111e-13/PREDICTED: protein NLRC3 [Danio rerio]	NA	NA
CL6430.Contig1_All	667	10.85	38.1567	1.81424	0.820295	Up	gi|112418707|gb|AAI22237.1|/2.27488e-34/Zgc:153317 protein [Danio rerio] &gt;gi|197247209|gb|AAI65477.1| Zgc:153317 protein [Danio rerio]	NA	pale:102886729/2e-06/NDUFA4L2; NADH dehydrogenase (ubiquinone) 1 alpha subcomplex, 4-like 2; K03948 NADH dehydrogenase (ubiquinone) 1 alpha subcomplex subunit 4
Unigene47961_All	259	1.52333	0.01	-7.25109	0.901611	Down	NA	NA	NA
CL1508.Contig1_All	200	0.01	1.07333	6.74595	0.840147	Up	gi|13161382|dbj|BAB32977.1|/1.38806e-19/lamin B3 [Carassius auratus]	cellular_component:GO:0005882//intermediate filament;molecular_function:GO:0005198//structural molecule activity;	dre:195817/2e-15/lmnl3, LIIIa, LIIIb, wu:fi05a02; lamin L3; K07611 lamin B
CL12088.Contig10_All	1282	3.47333	0.583333	-2.57393	0.81383	Down	NA	NA	NA
Unigene39768_All	1514	1.83333	15.0033	3.03274	0.849792	Up	gi|41054746|ref|NP_955825.1|/0/glycine amidinotransferase, mitochondrial [Danio rerio] &gt;gi|82187306|sp|Q6PH19.1|GATM_DANRE RecName: Full=Glycine amidinotransferase, mitochondrial; AltName: Full=L-arginine:glycine amidinotransferase; AltName: Full=Transamidinase; Flags: Precursor [Danio rerio] &gt;gi|34784849|gb|AAH56747.1| Glycine amidinotransferase (L-arginine:glycine amidinotransferase) [Dan…	cellular_component:GO:0005743//mitochondrial inner membrane;molecular_function:GO:0015068//glycine amidinotransferase activity;GO:0016813//hydrolase activity, acting on carbon-nitrogen (but not peptide) bonds, in linear amidines;	dre:266799/0.0/gatm, cb409, wu:fa08a06, zgc:65855; glycine amidinotransferase (L-arginine:glycine amidinotransferase) (EC:2.1.4.1); K00613 glycine amidinotransferase [EC:2.1.4.1]
CL13160.Contig1_All	2673	6.72	1.82	-1.88452	0.80874	Down	gi|18858397|ref|NP_571895.1|/7.35311e-123/cadherin 1, type 1, E-cadherin (epithelial) precursor [Danio rerio] &gt;gi|14010618|gb|AAK52054.1|AF364811_1 E-cadherin [Danio rerio]	biological_process:GO:0001841//neural tube formation;GO:0055113//epiboly involved in gastrulation with mouth forming second;GO:0008354//germ cell migration;GO:0007398//ectoderm development;GO:0001764//neuron migration;GO:0003370//cell-cell adhesion involved in mesendodermal cell migration;GO:0034334//adherens junction maintenance;cellular_component:GO:0005938//cell cortex;GO:0005902//microvillus;…	dre:114424/1e-123/cdh1, E-cadherin; cadherin 1, type 1, E-cadherin (epithelial); K05689 cadherin 1, type 1, E-cadherin; K05719 integrin beta 1; K06590 integrin beta 7; K06811 cadherin 17, LI cadherin
Unigene12325_All	4657	0.01	5.09	8.99152	0.981845	Up	gi|688616081|ref|XP_009301900.1|/0/PREDICTED: mucin-2, partial [Danio rerio]	NA	dre:100332798/0.0/muc2; mucin-2; K10955 intestinal mucin-2
Unigene32467_All	240	0.01	1.10333	6.78572	0.845847	Up	NA	NA	NA
Unigene25874_All	864	0.06	4.53333	6.23947	0.923813	Up	gi|113679238|ref|NP_001038847.1|/4.4666e-99/troponin I, skeletal, slow c [Danio rerio] &gt;gi|112419305|gb|AAI22368.1| Zgc:153662 [Danio rerio] &gt;gi|182888586|gb|AAI63946.1| Zgc:153662 protein [Danio rerio]	cellular_component:GO:0005861//troponin complex;	ola:101167333/6e-83/troponin I, slow skeletal muscle-like; K10371 troponin I, slow skeletal muscle
Unigene45672_All	206	1.09667	0.01	-6.77698	0.845847	Down	NA	NA	NA
Unigene22310_All	905	1058.34	6213.36	2.55357	0.847712	Up	gi|2208895|dbj|BAA20516.1|/5.42753e-82/beta-globin [Cyprinus carpio]	NA	dre:30216/7e-77/ba1, SI:bY187G17.4, ba1l, si:bY187G17.2, zgc:123164, zgc:136512; ba1 globin; K13825 hemoglobin subunit epsilon
CL11875.Contig2_All	257	1.01667	0.01	-6.6677	0.830138	Down	gi|190360179|sp|Q1RMB5.2|K1644_DANRE/3.28878e-21/RecName: Full=Uncharacterized protein KIAA1644 homolog; Flags: Precursor [Danio rerio]	NA	NA
CL16804.Contig3_All	203	2.14667	0.01	-7.74595	0.939871	Down	gi|308450159|ref|XP_003088200.1|/5.80531e-26/hypothetical protein CRE_03576 [Caenorhabditis remanei] &gt;gi|308248801|gb|EFO92753.1| hypothetical protein CRE_03576 [Caenorhabditis remanei]	NA	NA
CL16031.Contig1_All	1147	3.58	0.01	-8.48382	0.97114	Down	gi|688584184|ref|XP_009305912.1|/2.34598e-150/PREDICTED: syntaxin-18 isoform X1 [Danio rerio]	biological_process:GO:0006886//intracellular protein transport;GO:0016192//vesicle-mediated transport;cellular_component:GO:0016021//integral component of membrane;GO:0005789//endoplasmic reticulum membrane;molecular_function:GO:0005484//SNAP receptor activity;	dre:554130/5e-149/stx18, zgc:112326; syntaxin 18; K08492 syntaxin 18
Unigene3508_All	688	0.01	1.39333	7.1224	0.888245	Up	NA	NA	NA
CL158.Contig1_All	1085	2.25	9.57333	2.0891	0.825361	Up	gi|18859531|ref|NP_571422.1|/2.87055e-86/uroporphyrinogen decarboxylase [Danio rerio] &gt;gi|20138048|sp|Q9PTS2.1|DCUP_DANRE RecName: Full=Uroporphyrinogen decarboxylase; Short=UPD; Short=URO-D [Danio rerio] &gt;gi|6502530|gb|AAF14346.1|AF095639_1 uroporphyrinogen decarboxylase [Danio rerio]	biological_process:GO:0006782//protoporphyrinogen IX biosynthetic process;cellular_component:GO:0005737//cytoplasm;molecular_function:GO:0004853//uroporphyrinogen decarboxylase activity;	dre:30617/5e-87/urod, wu:fc43e09; uroporphyrinogen decarboxylase (EC:4.1.1.37); K01599 uroporphyrinogen decarboxylase [EC:4.1.1.37]
Unigene91763_All	398	0.01	0.9	6.49185	0.802533	Up	NA	NA	NA
Unigene56081_All	221	0.01	1.29667	7.01866	0.87707	Up	NA	NA	NA
Unigene47736_All	228	1.14667	0.01	-6.8413	0.854165	Down	NA	NA	NA
Unigene73017_All	480	8.33333	38.8233	2.21996	0.837207	Up	gi|20269259|dbj|BAB91001.1|/1.26184e-57/immunoglobulin light chain [Cyprinus carpio]	NA	mcc:100430606/5e-21/immunoglobulin lambda-like polypeptide 1-like; K06554 immunoglobulin lambda-like polypeptide 1
CL6954.Contig4_All	1034	1.50333	8.26667	2.45914	0.834166	Up	gi|194272150|ref|NP_001123547.1|/1.34279e-13/uncharacterized protein LOC100000126 precursor [Danio rerio] &gt;gi|78191602|gb|ABB29996.1| V-FBPL precursor [Danio rerio]	NA	NA
Unigene22086_All	307	0.01	1.15333	6.84967	0.854607	Up	NA	NA	NA
CL13160.Contig5_All	1685	29.6233	4.7	-2.656	0.847418	Down	gi|18858397|ref|NP_571895.1|/3.53822e-123/cadherin 1, type 1, E-cadherin (epithelial) precursor [Danio rerio] &gt;gi|14010618|gb|AAK52054.1|AF364811_1 E-cadherin [Danio rerio]	biological_process:GO:0001841//neural tube formation;GO:0055113//epiboly involved in gastrulation with mouth forming second;GO:0008354//germ cell migration;GO:0007398//ectoderm development;GO:0001764//neuron migration;GO:0003370//cell-cell adhesion involved in mesendodermal cell migration;GO:0034334//adherens junction maintenance;cellular_component:GO:0005938//cell cortex;GO:0005902//microvillus;…	dre:114424/6e-124/cdh1, E-cadherin; cadherin 1, type 1, E-cadherin (epithelial); K05689 cadherin 1, type 1, E-cadherin; K05719 integrin beta 1; K06590 integrin beta 7; K06811 cadherin 17, LI cadherin
Unigene53176_All	255	0.01	0.97	6.59991	0.819237	Up	gi|688540753|ref|XP_009297360.1|/3.62774e-28/PREDICTED: tripartite motif-containing protein 47 isoform X2 [Danio rerio]	NA	mze:101467271/6e-25/E3 ubiquitin/ISG15 ligase TRIM25-like; K10652 tripartite motif-containing protein 25 [EC:2.3.2.27]
Unigene34228_All	1466	0.01	1.06333	6.73245	0.838174	Up	gi|528493282|ref|XP_005172829.1|/0/PREDICTED: low-density lipoprotein receptor-related protein 1-like [Danio rerio]	NA	mze:101472613/0.0/low-density lipoprotein receptor-related protein 1-like; K04550 low-density lipoprotein receptor-related protein 1 (alpha-2-macroglobulin receptor); K05089 platelet-derived growth factor receptor beta [EC:2.7.10.1]; K06256 CD44 antigen; K06464 integrin beta 2
Unigene55713_All	243	0.01	1.07	6.74147	0.840147	Up	NA	NA	NA
Unigene25397_All	293	0.01	1.25	6.96578	0.870179	Up	gi|688581644|ref|XP_009305326.1|/9.92473e-42/PREDICTED: dystonin [Danio rerio]	NA	dre:100333215/1e-42/dst, bpag1, wu:fc38a05; dystonin; K10382 dystonin
Unigene85348_All	3288	0.99	5.57333	2.49304	0.827599	Up	gi|597779348|ref|XP_007253283.1|/0/PREDICTED: serine/threonine-protein kinase SIK2-like isoform X1 [Astyanax mexicanus]	NA	mze:101480385/0.0/serine/threonine-protein kinase SIK2-like; K19008 serine/threonine-protein kinase SIK1 [EC:2.7.11.1]
Unigene59429_All	206	0.01	1.02667	6.68182	0.831608	Up	NA	NA	NA
Unigene47246_All	237	0.993333	0.01	-6.63421	0.823789	Down	NA	NA	NA
Unigene56557_All	258	0.01	0.953333	6.57491	0.814506	Up	NA	NA	NA
Unigene28748_All	263	0.01	0.93	6.53916	0.809744	Up	NA	NA	NA
Unigene58212_All	263	0.01	0.93	6.53916	0.809744	Up	NA	NA	NA
CL2188.Contig1_All	202	2.58	0.01	-8.01123	0.95379	Down	NA	NA	NA
CL4923.Contig7_All	217	0.973333	0.01	-6.60486	0.819237	Down	gi|688619341|ref|XP_009296650.1|/8.28926e-25/PREDICTED: RNA-binding protein 4B-like isoform X2 [Danio rerio]	molecular_function:GO:0000166//nucleotide binding;GO:0008270//zinc ion binding;GO:0003676//nucleic acid binding;	dre:402858/1e-25/rbm14b, rbm14, zgc:85696; RNA binding motif protein 14b; K13189 RNA-binding protein 14
Unigene28906_All	314	1.25333	0.01	-6.96963	0.870179	Down	NA	NA	NA
Unigene57991_All	253	0.01	1.00333	6.64866	0.825994	Up	NA	NA	NA
Unigene56614_All	464	0.01	1.30667	7.02975	0.878342	Up	NA	NA	NA
CL6391.Contig1_All	2331	0.01	0.92	6.52356	0.807333	Up	gi|390338714|ref|XP_786922.3|/7.98211e-86/PREDICTED: NADH dehydrogenase [ubiquinone] iron-sulfur protein 2, mitochondrial-like [Strongylocentrotus purpuratus]	NA	spu:581848/1e-86/NADH dehydrogenase [ubiquinone] iron-sulfur protein 2, mitochondrial; K03935 NADH dehydrogenase (ubiquinone) Fe-S protein 2 [EC:1.6.5.3 1.6.99.3]
CL47.Contig1_All	408	1.23667	0.01	-6.95031	0.868786	Down	gi|688552704|ref|XP_009299346.1|/4.98061e-33/PREDICTED: gastrula zinc finger protein XlCGF8.2DB-like [Danio rerio]	NA	dre:571721/6e-29/zinc finger protein 345; K09228 KRAB domain-containing zinc finger protein
CL11461.Contig2_All	887	0.01	1.18	6.88264	0.859632	Up	gi|55925265|ref|NP_001007366.1|/2.19129e-88/troponin I type 2a (skeletal, fast), tandem duplicate 1 [Danio rerio] &gt;gi|55250128|gb|AAH85574.1| Troponin I, skeletal, fast 2a.1 [Danio rerio] &gt;gi|182891618|gb|AAI64874.1| Tnni2a.1 protein [Danio rerio]	cellular_component:GO:0005861//troponin complex;	dre:492493/4e-89/tnni2a.1, zgc:103650; troponin I type 2a (skeletal, fast), tandem duplicate 1; K12043 troponin I, fast skeletal muscle
CL14480.Contig3_All	264	0.01	0.913333	6.51307	0.804867	Up	gi|378705842|gb|AFC34773.1|/1.11988e-37/RORgamma1 [Ctenopharyngodon idella]	biological_process:GO:0006355//regulation of transcription, DNA-templated;GO:0043401//steroid hormone mediated signaling pathway;cellular_component:GO:0005634//nucleus;molecular_function:GO:0003707//steroid hormone receptor activity;GO:0043565//sequence-specific DNA binding;GO:0008270//zinc ion binding;GO:0004879//ligand-activated sequence-specific DNA binding RNA polymerase II transcription fact…	dre:559245/8e-38/rorca, rorc, rorg; RAR-related orphan receptor C a; K08533 RAR-related orphan receptor beta
Unigene81257_All	203	1.13333	0.01	-6.82443	0.851285	Down	gi|528477333|ref|XP_003198414.2|/5.6229e-21/PREDICTED: protein NLRC3-like [Danio rerio]	NA	mze:101486483/8e-14/tripartite motif-containing protein 16-like; K12006 tripartite motif-containing protein 16
CL10503.Contig1_All	996	0.0866667	1.89667	4.45185	0.808676	Up	gi|319996610|ref|NP_001188469.1|/3.02207e-124/troponin T2e, cardiac isoform 1 [Danio rerio]	cellular_component:GO:0005861//troponin complex;	tru:101074122/3e-109/troponin T, cardiac muscle-like; K12045 troponin T, cardiac muscle
Unigene52343_All	205	0.01	1.02667	6.68182	0.831608	Up	NA	NA	NA
Unigene43234_All	449	1.22333	0.01	-6.93467	0.865815	Down	NA	NA	NA
Unigene48790_All	221	0.936667	0.01	-6.54946	0.812197	Down	gi|157954454|ref|NP_001103303.1|/3.49093e-07/zona pellucida glycoprotein 3-like precursor [Danio rerio] &gt;gi|156230838|gb|AAI51979.1| Zgc:171779 protein [Danio rerio]	NA	NA
Unigene45128_All	236	1.07	0.01	-6.74147	0.840147	Down	gi|658874899|ref|XP_008420429.1|/6.74996e-14/PREDICTED: uncharacterized protein LOC103472508 [Poecilia reticulata]	NA	xma:102236572/4e-08/protein phosphatase 1 regulatory subunit 12A-like; K06270 protein phosphatase 1 regulatory subunit 12A
Unigene35767_All	253	0.01	1.31667	7.04075	0.879555	Up	NA	NA	NA
CL1283.Contig14_All	231	1.84333	0.01	-7.52617	0.924846	Down	gi|528517674|ref|XP_698534.3|/1.15395e-21/PREDICTED: sodium-dependent lysophosphatidylcholine symporter 1-like [Danio rerio]	NA	NA
Unigene47117_All	215	1.20333	0.01	-6.91089	0.862768	Down	NA	NA	NA
Unigene59620_All	266	0.01	1.50333	7.23202	0.899675	Up	NA	NA	NA
Unigene57628_All	236	0.01	1.15	6.84549	0.854607	Up	NA	NA	NA
Unigene52925_All	240	0.01	2.20333	7.78354	0.941782	Up	gi|51559367|gb|AAU06713.1|/3.67827e-28/immunoglobulin mu heavy chain [Danio rerio]	NA	ssc:396781/3e-11/IgG heavy chain; K06856 immunoglobulin heavy chain
Unigene59166_All	216	0.01	0.926667	6.53398	0.809117	Up	NA	NA	NA
Unigene59505_All	210	0.01	0.983333	6.61961	0.821496	Up	NA	NA	NA
CL15318.Contig20_All	487	1.19	0.01	-6.89482	0.861272	Down	NA	NA	NA
Unigene85631_All	273	0.01	1.14333	6.8371	0.852981	Up	NA	NA	NA
Unigene51970_All	378	1.38	0.01	-7.10852	0.88705	Down	NA	NA	NA
[truncated: 819 more rows]

## Sheet: DEUs in s-F vs c-F
Unigene ID	Length	c-F FPKM	s-F FPKM	Log2 fold change (s-F/c-F)	Probability	Up/Down-regulation(s-F/c-F)	NR	GO	KEGG
CL9620.Contig2_All	342	0.01	1.01333	6.66297	0.842337	Up	NA	NA	NA
CL5731.Contig3_All	418	5.63	1.79667	-1.64781	0.80626	Down	gi|528512562|ref|XP_005160989.1|/3.54252e-39/PREDICTED: cathepsin Bb isoform X1 [Danio rerio]	biological_process:GO:0008152//metabolic process;GO:0031101//fin regeneration;molecular_function:GO:0008234//cysteine-type peptidase activity;	dre:569298/3e-39/ctsbb; cathepsin Bb; K01363 cathepsin B [EC:3.4.22.1]
CL16340.Contig9_All	1641	3.77	13.5167	1.8421	0.825469	Up	gi|62955259|ref|NP_001017645.1|/0/delta-aminolevulinic acid dehydratase [Danio rerio] &gt;gi|62203499|gb|AAH92804.1| Zgc:110219 [Danio rerio] &gt;gi|182888904|gb|AAI64363.1| Zgc:110219 protein [Danio rerio]	biological_process:GO:0006779//porphyrin-containing compound biosynthetic process;molecular_function:GO:0046872//metal ion binding;GO:0004655//porphobilinogen synthase activity;	dre:550338/0.0/alad, CH73-203I15.1, zgc:110219; aminolevulinate dehydratase (EC:4.2.1.24); K01698 porphobilinogen synthase [EC:4.2.1.24]
Unigene26327_All	611	0.01	1.06667	6.73697	0.853991	Up	gi|432871970|ref|XP_004072052.1|/1.53961e-72/PREDICTED: uncharacterized protein LOC101167543 [Oryzias latipes]	NA	lcm:102365365/2e-17/uncharacterized LOC102365365; K11126 telomerase reverse transcriptase [EC:2.7.7.49]
Unigene45308_All	215	0.01	0.98	6.61471	0.835996	Up	gi|21322361|emb|CAD32890.1|/8.04693e-20/TCR-alpha V segment II-39 [Danio rerio]	NA	NA
Unigene11386_All	229	5.21	1.7	-1.61575	0.801889	Down	NA	NA	NA
CL11856.Contig7_All	223	0.01	0.88	6.45943	0.812212	Up	NA	NA	NA
Unigene71124_All	225	1.23667	0.01	-6.95031	0.881471	Down	gi|432905699|ref|XP_004077473.1|/6.13388e-12/PREDICTED: collagen alpha-1(IX) chain-like [Oryzias latipes]	NA	tsp:Tsp_02148/6e-11/7 transmembrane receptor; K04615 gamma-aminobutyric acid type B receptor
Unigene30887_All	3382	0.2	2.41	3.59096	0.824126	Up	NA	NA	NA
Unigene3875_All	268	0.01	1.21	6.91886	0.877204	Up	NA	NA	NA
Unigene36510_All	253	1.28667	0.01	-7.00749	0.888175	Down	NA	NA	NA
Unigene59459_All	224	0.01	0.923333	6.52878	0.822211	Up	NA	NA	NA
Unigene49574_All	292	0.01	1.08	6.75489	0.85587	Up	gi|688566086|ref|XP_009301877.1|/1.29621e-41/PREDICTED: myotubularin-related protein 13 isoform X2 [Danio rerio]	NA	dre:378456/2e-42/sbf2, cmt4b2; SET binding factor 2; K18061 myotubularin-related protein 5/13
CL15135.Contig2_All	421	0.01	0.84	6.39232	0.801438	Up	NA	NA	NA
Unigene81173_All	304	0.01	0.97	6.59991	0.833824	Up	NA	NA	NA
CL12035.Contig5_All	1189	0.256667	2.87667	3.48643	0.831588	Up	gi|688612764|ref|XP_009295396.1|/8.5177e-143/PREDICTED: cytochrome P450 2B1-like [Danio rerio]	biological_process:GO:0055114//oxidation-reduction process;molecular_function:GO:0009055//electron carrier activity;GO:0020037//heme binding;GO:0005506//iron ion binding;GO:0016712//oxidoreductase activity, acting on paired donors, with incorporation or reduction of molecular oxygen, reduced flavin or flavoprotein as one donor, and incorporation of one atom of oxygen;	dre:792207/1e-143/cyp2aa7, zgc:171947; cytochrome P450, family 2, subfamily AA, polypeptide 7; K17852 cytochrome P450, family 2, subfamily AA/AD
CL4484.Contig1_All	1551	1.39	5.92667	2.09214	0.827574	Up	gi|688573412|ref|XP_009303434.1|/3.48831e-28/PREDICTED: uncharacterized protein LOC103911726 [Danio rerio]	NA	xma:102221229/5e-07/uncharacterized LOC102221229; K16524 A-kinase anchor protein 7
CL9846.Contig2_All	449	0.01	1.27	6.98868	0.885515	Up	NA	NA	NA
Unigene59910_All	337	1.27667	0.01	-6.99624	0.886844	Down	NA	NA	NA
Unigene28066_All	507	1.61333	0.01	-7.3339	0.921036	Down	NA	NA	NA
CL6058.Contig1_All	442	0.01	2.21667	7.79225	0.952256	Up	gi|688563755|ref|XP_009301359.1|/2.54748e-58/PREDICTED: dedicator of cytokinesis protein 11 isoform X1 [Danio rerio]	NA	NA
Unigene71088_All	212	2.34	0.01	-7.87036	0.956096	Down	NA	NA	NA
CL3301.Contig2_All	524	1.10333	0.01	-6.78572	0.85943	Down	gi|190337434|gb|AAI63719.1|/5.12831e-70/Trpm7 protein [Danio rerio]	biological_process:GO:0007346//regulation of mitotic cell cycle;GO:0006582//melanin metabolic process;GO:0001503//ossification;GO:0003014//renal system process;GO:0046928//regulation of neurotransmitter secretion;GO:0030318//melanocyte differentiation;GO:0055085//transmembrane transport;GO:0006468//protein phosphorylation;GO:0050678//regulation of epithelial cell proliferation;GO:0006811//ion tra…	dre:280653/1e-70/trpm7, cb495; transient receptor potential cation channel, subfamily M, member 7 (EC:2.7.11.1); K04982 transient receptor potential cation channel subfamily M member 7 [EC:2.7.11.1]
Unigene59839_All	209	0.01	2.08333	7.70275	0.947126	Up	gi|597765704|ref|XP_007246750.1|/6.2142e-09/PREDICTED: uncharacterized protein LOC103047685 [Astyanax mexicanus]	NA	NA
CL7176.Contig2_All	1145	9.00667	2.84667	-1.66172	0.814617	Down	gi|1709173|sp|P52723.1|MT_CARAU/1.61878e-34/RecName: Full=Metallothionein; Short=MT [Carassius auratus] &gt;gi|1289208|emb|CAA65926.1| metallothionein [Carassius auratus]	biological_process:GO:0046686//response to cadmium ion;molecular_function:GO:0046872//metal ion binding;	dre:100174951/2e-34/mt2, MT, mt2b, wu:fc77e11, wu:fj10c11, zgc:112061; metallothionein 2; K14739 metallothionein 1/2
Unigene73495_All	218	0.01	0.963333	6.58996	0.831588	Up	NA	NA	NA
CL1275.Contig1_All	524	0.01	1.01	6.65821	0.842337	Up	gi|156340168|ref|XP_001620374.1|/1.28085e-20/hypothetical protein NEMVEDRAFT_v1g148371 [Nematostella vectensis] &gt;gi|156205203|gb|EDO28274.1| predicted protein [Nematostella vectensis]	NA	mdo:100020197/6e-14/MUC13; mucin 13, cell surface associated; K17298 mucin-13
Unigene78097_All	319	0.01	1.34333	7.06967	0.894537	Up	gi|688587244|ref|XP_009289811.1|/6.33978e-25/PREDICTED: uncharacterized protein LOC103908814 [Danio rerio]	NA	dre:558045/3e-15/parp4, si:dkey-174k18.1; poly (ADP-ribose) polymerase family, member 4; K10798 poly [ADP-ribose] polymerase [EC:2.4.2.30]
Unigene4294_All	670	0.01	1.73667	7.44018	0.930196	Up	gi|542211125|ref|XP_005478443.1|/1.47637e-08/PREDICTED: piezo-type mechanosensitive ion channel component 2-like [Oreochromis niloticus]	NA	NA
CL5869.Contig5_All	272	0.01	1.78333	7.47843	0.932611	Up	gi|478434703|gb|AGI99568.1|/8.49084e-18/hemoglobin alpha [Cyprinus carpio]	NA	dre:30507/3e-16/hbaa1, AA1, dZ118J2.2; hemoglobin, alpha adult 1; K13826 hemoglobin subunit zeta
CL8686.Contig2_All	1850	0.833333	3.32	1.99422	0.804653	Up	gi|528510611|ref|XP_005159849.1|/0/PREDICTED: adenylyl cyclase-associated protein 2 isoform X1 [Danio rerio]	biological_process:GO:0000902//cell morphogenesis;GO:0007010//cytoskeleton organization;molecular_function:GO:0003779//actin binding;	dre:393809/0.0/cap2, zgc:113089, zgc:73317; CAP, adenylate cyclase-associated protein, 2 (yeast); K17261 adenylyl cyclase-associated protein
CL5558.Contig3_All	1896	0.906667	3.38667	1.90122	0.80075	Up	gi|327346091|gb|AEA50992.1|/5.07496e-88/SOUL1 [Danio rerio]	NA	cmy:102947182/1e-10/ZBTB22; zinc finger and BTB domain containing 22; K10502 zinc finger and BTB domain-containing protein 22
CL442.Contig2_All	3077	9.85333	1.21	-3.0256	0.852247	Down	gi|208609649|dbj|BAG72202.1|/0/collagen type I alpha 3 [Carassius auratus]	cellular_component:GO:0005581//collagen trimer;molecular_function:GO:0005201//extracellular matrix structural constituent;	dre:325675/0.0/col1a1b, alpha3(I), col1a3, hm:zeh0348, wu:fa95h05, wu:fd02a10, wu:fj59a10; collagen, type I, alpha 1b; K04520 amyloid beta A4 protein; K05719 integrin beta 1; K06236 collagen, type I/II/III/V/XI/XXIV/XXVII, alpha; K06256 CD44 antigen; K06257 syndecan 1; K06493 integrin beta 3
Unigene79773_All	222	0.01	0.916667	6.51833	0.822211	Up	NA	NA	NA
Unigene82820_All	216	0.01	0.94	6.55459	0.826957	Up	NA	NA	NA
CL16705.Contig2_All	326	0.01	1.01667	6.6677	0.844407	Up	NA	NA	NA
CL7203.Contig1_All	1838	2.19667	11.0067	2.32499	0.841566	Up	gi|442569892|gb|AGC59767.1|/0/ZP3.1 glycoprotein [Carassius auratus ssp. &apos;Pingxiang&apos;]	NA	NA
CL721.Contig20_All	3890	11.5467	1.2	-3.26637	0.85541	Down	gi|499049296|ref|XP_004575186.1|/0/PREDICTED: mucin-2-like [Maylandia zebra]	NA	xma:102223749/0.0/mucin-2-like; K10955 intestinal mucin-2
Unigene69402_All	255	0.996667	0.01	-6.63904	0.840289	Down	NA	NA	NA
CL1833.Contig2_All	605	0.24	2.56333	3.41691	0.824559	Up	gi|597742836|ref|XP_007233516.1|/1.08304e-87/PREDICTED: utrophin-like [Astyanax mexicanus]	NA	ptg:102970912/2e-66/DMD; dystrophin; K10366 dystrophin
CL10785.Contig1_All	1506	0.14	1.77	3.66025	0.801797	Up	gi|269847759|ref|NP_001032767.2|/3.93446e-162/solute carrier organic anion transporter family member 2B1 [Danio rerio]	NA	dre:792084/6e-163/slco2b1, im:7158298, wu:fi40d02, zgc:123236; solute carrier organic anion transporter family, member 2B1; K14352 solute carrier organic anion transporter family, member 2B
Unigene23119_All	807	0.01	6.15333	9.26522	0.989374	Up	gi|688542952|ref|XP_009297729.1|/6.65558e-131/PREDICTED: serine/threonine-protein kinase SMG1 isoform X2 [Danio rerio]	biological_process:GO:0016310//phosphorylation;molecular_function:GO:0005524//ATP binding;GO:0016301//kinase activity;GO:0016773//phosphotransferase activity, alcohol group as acceptor;	dre:569810/1e-131/smg1, zgc:152973; SMG1 phosphatidylinositol 3-kinase-related kinase (EC:2.7.11.1); K08873 PI-3-kinase-related kinase SMG-1
CL8977.Contig1_All	221	0.01	1.84333	7.52617	0.935981	Up	NA	NA	NA
CL10390.Contig2_All	1621	2.87	12.3333	2.10344	0.836288	Up	gi|18858935|ref|NP_571798.1|/0/Kruppel-like factor 17 [Danio rerio] &gt;gi|11118646|gb|AAG30409.1|AF262978_1 biklf [Danio rerio] &gt;gi|63101741|gb|AAH95010.1| Kruppel-like factor 4 [Danio rerio] &gt;gi|182889894|gb|AAI65781.1| Klf4 protein [Danio rerio]	biological_process:GO:0048785//hatching gland development;GO:0010629//negative regulation of gene expression;GO:0035188//hatching;GO:0045893//positive regulation of transcription, DNA-templated;GO:0030218//erythrocyte differentiation;cellular_component:GO:0005634//nucleus;molecular_function:GO:0003677//DNA binding;GO:0008270//zinc ion binding;	dre:65238/0.0/klf17, biklf, id:ibd5109, ik:tdsubc_1b8, ik:tdsubc_1e12, ik:tdsubc_1e5, klf4, klf4b, wu:fc09b11, xx:tdsubc_1b8, xx:tdsubc_1e12, xx:tdsubc_1e5, zgc:109839; Kruppel-like factor 17; K17846 krueppel-like factor 4
Unigene3556_All	543	0.01	1.84	7.52356	0.935981	Up	gi|688598782|ref|XP_009292285.1|/3.86699e-15/PREDICTED: uncharacterized protein LOC100006053 isoform X1 [Danio rerio]	NA	NA
Unigene103933_All	231	0.01	0.84	6.39232	0.801438	Up	NA	NA	NA
Unigene25766_All	281	0.01	0.86	6.42626	0.806917	Up	NA	NA	NA
Unigene35192_All	486	0.01	2.01667	7.65583	0.944594	Up	gi|32394793|gb|AAN15747.1|/7.77655e-10/reverse transcriptase-like protein [Paralichthys olivaceus]	NA	NA
CL1686.Contig8_All	2528	1.25	6.86	2.45628	0.839503	Up	gi|528478260|ref|XP_005165067.1|/6.80241e-171/PREDICTED: cytosolic phospholipase A2 gamma-like isoform X1 [Danio rerio]	NA	dre:100148818/0.0/zmp:0000001078; K16342 cytosolic phospholipase A2 [EC:3.1.1.4]
Unigene77684_All	209	0.01	1.07333	6.74595	0.853991	Up	NA	NA	NA
Unigene15508_All	672	1.18333	0.01	-6.88671	0.872637	Down	gi|212286373|sp|P48778.3|GOR_PANTR/8.1592e-120/RecName: Full=Exonuclease GOR; AltName: Full=Antigen GOR; AltName: Full=RNA exonuclease 1 homolog-like [Pan troglodytes]	NA	ptr:100611688/1e-120/exonuclease GOR-like; K14570 RNA exonuclease 1 [EC:3.1.-.-]
Unigene77134_All	497	0.01	1.30667	7.02975	0.890775	Up	gi|688536325|ref|XP_009296398.1|/4.51762e-72/PREDICTED: histone-lysine N-methyltransferase 2C isoform X6 [Danio rerio]	NA	tru:101071853/2e-37/histone-lysine N-methyltransferase 2C-like; K09188 histone-lysine N-methyltransferase MLL3 [EC:2.1.1.43]
Unigene77303_All	451	0.01	1.37667	7.10504	0.899077	Up	NA	NA	NA
Unigene77284_All	334	0.01	1.01	6.65821	0.842337	Up	NA	NA	NA
Unigene83608_All	260	0.01	0.966667	6.59495	0.833163	Up	gi|33355378|gb|AAN52152.1|/1.15891e-42/IGF-I receptor subtype b [Cyprinus carpio]	biological_process:GO:0048752//semicircular canal morphogenesis;GO:0048009//insulin-like growth factor receptor signaling pathway;GO:0031076//embryonic camera-type eye development;GO:0008354//germ cell migration;GO:0046777//protein autophosphorylation;GO:0031101//fin regeneration;GO:0003007//heart morphogenesis;GO:0021522//spinal cord motor neuron differentiation;cellular_component:GO:0016021//in…	dre:245702/2e-41/igf1rb, IGF-IR, IGF-IRb, wu:fb03h06; insulin-like growth factor 1b receptor (EC:2.7.10.1); K05087 insulin-like growth factor 1 receptor [EC:2.7.10.1]
Unigene61067_All	7032	1.61667	12.28	2.92522	0.852084	Up	gi|292614056|ref|XP_002662121.1|/0/PREDICTED: interferon-induced very large GTPase 1-like [Danio rerio]	NA	xtr:101733039/8e-69/up-regulator of cell proliferation-like; K06551 signal-regulatory protein alpha/beta1/gamma
CL4276.Contig3_All	1114	105.387	394.627	1.9048	0.832916	Up	gi|18858719|ref|NP_571660.1|/3.49541e-95/ferritin heavy chain [Danio rerio] &gt;gi|11545423|gb|AAG37837.1|AF295373_1 ferritin heavy chain [Danio rerio] &gt;gi|28278805|gb|AAH45278.1| Ferritin, heavy polypeptide 1 [Danio rerio] &gt;gi|182891128|gb|AAI63940.1| Fth1 protein [Danio rerio]	biological_process:GO:0006879//cellular iron ion homeostasis;GO:0006826//iron ion transport;GO:0055114//oxidation-reduction process;molecular_function:GO:0008199//ferric iron binding;GO:0016491//oxidoreductase activity;	dre:58108/6e-96/fth1a, fb06g09, fth1, hm:zeh1145, wu:fb06g09, wu:fq18c10, zeh1145; ferritin, heavy polypeptide 1a (EC:1.16.3.1); K00522 ferritin heavy chain [EC:1.16.3.2]
Unigene82933_All	217	0.01	0.93	6.53916	0.824588	Up	NA	NA	NA
Unigene96210_All	204	0.01	1.13333	6.82443	0.864597	Up	gi|528498724|ref|XP_693814.5|/1.09747e-08/PREDICTED: mucin-16 [Danio rerio]	NA	NA
Unigene70426_All	207	1.04667	0.01	-6.70966	0.850351	Down	NA	NA	NA
Unigene2715_All	591	0.166667	1.89	3.50335	0.805138	Up	NA	NA	NA
CL2923.Contig18_All	734	1.02	0.01	-6.67243	0.844407	Down	gi|45387901|ref|NP_991308.1|/4.76979e-90/WD repeat and FYVE domain-containing protein 2 [Danio rerio] &gt;gi|37595390|gb|AAQ94581.1| WD repeat and FYVE domain containing 2 [Danio rerio]	molecular_function:GO:0046872//metal ion binding;	NA
Unigene68578_All	244	1.02333	0.01	-6.67713	0.844407	Down	NA	NA	NA
Unigene22646_All	1106	0.01	1.11333	6.79874	0.861209	Up	gi|641995739|emb|CDQ98543.1|/1.07281e-33/unnamed protein product [Oncorhynchus mykiss]	NA	NA
[truncated: 3,983 more rows]

## Sheet: DEUs in s-H vs c-H
Unigene ID	Length	c-H FPKM	s-H FPKM	Log2 fold change (s-H/c-H)	Probability	Up/Down-regulation(s-H/c-H)	NR	GO	KEGG
Unigene95199_All	205	1.03	0.01	-6.6865	0.830658	Down	NA	NA	NA
Unigene97746_All	209	1.00667	0.01	-6.65344	0.825628	Down	NA	NA	NA
[truncated: 3,321 more rows]
