# Supplementary material for: Differential expression of innate and adaptive immune genes in the survivors of three gibel carp gynogenetic clones after herpesvirus challenge
Source: BMC Genomics. 2019 May 28;20:432. doi: 10.1186/s12864-019-5777-z (PMC6540555; doi:10.1186/s12864-019-5777-z)
Supplement: Supplementary file 5 — Table S3. Enriched KEGG pathways in s-A+ vs c-A+, s-F vs c-F and s-H vs c-H. KEGG pathway description, number of DEUs assigned to the corresponding pathway, P value, Q value, Pathway ID, KEGG function classification, annotated KO ID of DEUs and unigene ID assigned to the corresponding pathway are shown. (XLSX 153 kb) [file 12864_2019_5777_MOESM5_ESM.xlsx]

## Sheet: s-A+ vs c-A+
Pathway	Number of DEUs	P value	Q value	Pathway ID	Level 1	Level 2	Unigene ID	KO ID
Porphyrin and chlorophyll metabolism	20	3.43442e-13	8.04014e-11	ko00860	Metabolism	Metabolism of cofactors and vitamins	CL8222.Contig2_All;CL8862.Contig6_All;CL158.Contig3_All;CL8862.Contig3_All;CL8862.Contig4_All;CL8987.Contig6_All;CL8862.Contig7_All;CL8987.Contig5_All;CL8862.Contig1_All;CL8222.Contig4_All;CL55.Contig3_All;CL55.Contig2_All;CL158.Contig2_All;CL3455.Contig8_All;CL8222.Contig5_All;CL8862.Contig2_All;CL158.Contig1_All;Unigene35721_All;CL55.Contig1_All;CL55.Contig4_All	K05901+K01749+K01599+K01772+K00643+K00228
Amoebiasis	63	5.93368e-13	8.04014e-11	ko05146	Human Diseases	Infectious diseases: Parasitic	CL721.Contig9_All;Unigene22238_All;CL721.Contig20_All;Unigene54676_All;CL10455.Contig1_All;CL10455.Contig2_All;CL7918.Contig3_All;CL721.Contig18_All;Unigene36865_All;CL721.Contig16_All;Unigene49425_All;CL721.Contig34_All;CL721.Contig21_All;CL13317.Contig2_All;Unigene44728_All;Unigene44970_All;CL721.Contig33_All;Unigene46329_All;CL721.Contig19_All;Unigene34548_All;Unigene32436_All;Unigene91609_All…	K10955+K06464+K05717+K13963+K06236+K06856+K10030+K13241+K05505+K05637+K19662+K19663
Dilated cardiomyopathy	65	7.32644e-11	6.61822e-09	ko05414	Human Diseases	Cardiovascular diseases	Unigene22238_All;Unigene54676_All;Unigene52837_All;CL7918.Contig3_All;Unigene36865_All;Unigene49425_All;Unigene44728_All;Unigene44970_All;CL2164.Contig19_All;CL13081.Contig1_All;Unigene53332_All;Unigene61421_All;CL15538.Contig4_All;Unigene41004_All;Unigene91609_All;Unigene58105_All;Unigene55612_All;CL3788.Contig1_All;Unigene39320_All;CL16307.Contig5_All;Unigene27458_All;Unigene46114_All;CL16307.C…	K06493+K05719+K06589+K06590+K06591+K12567+K06856+K10374+K10375+K10351+K08048+K06483+K17751+K12749+K12314+K06265+K12045+K05637+K12641+K05865+K08046+K05692+K09290
Ovarian steroidogenesis	21	1.5465e-08	1.04776e-06	ko04913	Organismal Systems	Endocrine system	CL1686.Contig4_All;CL1686.Contig14_All;CL1331.Contig10_All;CL1331.Contig11_All;CL15919.Contig1_All;Unigene53332_All;CL15879.Contig4_All;CL15919.Contig2_All;Unigene17606_All;Unigene41004_All;Unigene29774_All;CL1686.Contig13_All;Unigene58105_All;CL4388.Contig1_All;CL1686.Contig3_All;CL15980.Contig4_All;CL1686.Contig18_All;Unigene7981_All;Unigene44326_All;CL1686.Contig11_All;Unigene41847_All	K16342+K00461+K08048+K16931+K07410+K08046
Staphylococcus aureus infection	35	8.32331e-08	4.51124e-06	ko05150	Human Diseases	Infectious diseases: Bacterial	CL4767.Contig2_All;Unigene22238_All;Unigene49425_All;Unigene44970_All;CL6213.Contig3_All;Unigene28017_All;Unigene45067_All;Unigene32436_All;Unigene80917_All;Unigene101869_All;Unigene91609_All;Unigene55612_All;CL9821.Contig1_All;Unigene63192_All;Unigene60053_All;CL9612.Contig2_All;Unigene24270_All;CL8019.Contig7_All;Unigene87359_All;Unigene27945_All;Unigene98863_All;Unigene31155_All;Unigene34228_A…	K03987+K03905+K06464+K06856+K01315+K07604+K10785+K03992+K05718+K06490+K01334+K04010+K06496+K06544+K01335
Calcium signaling pathway	43	5.70504e-07	2.57678e-05	ko04020	Environmental Information Processing	Signal transduction	CL732.Contig2_All;Unigene49425_All;CL732.Contig1_All;Unigene34548_All;Unigene53332_All;Unigene28017_All;CL7809.Contig5_All;Unigene41004_All;CL732.Contig4_All;Unigene91609_All;CL9365.Contig8_All;Unigene58105_All;Unigene55612_All;CL732.Contig3_All;Unigene63192_All;Unigene60053_All;Unigene24270_All;Unigene46189_All;Unigene38116_All;Unigene87359_All;Unigene45532_All;CL1502.Contig3_All;Unigene6448_All…	K02183+K06856+K13241+K08048+K10785+K07190+K00911+K04515+K04960+K05217+K05089+K05863+K19662+K19663+K05865+K00907
Arachidonic acid metabolism	14	1.66497e-06	6.4458e-05	ko00590	Metabolism	Lipid metabolism	CL1686.Contig4_All;CL1686.Contig14_All;CL6203.Contig7_All;CL1331.Contig10_All;CL1331.Contig11_All;Unigene46409_All;CL15919.Contig1_All;CL15919.Contig2_All;Unigene29774_All;CL1686.Contig13_All;CL6203.Contig1_All;CL1686.Contig3_All;CL1686.Contig18_All;CL1686.Contig11_All	K16342+K08726+K00458+K00461+K00432
Salivary secretion	29	3.92176e-06	0.000120437	ko04970	Organismal Systems	Digestive system	Unigene33905_All;CL732.Contig2_All;CL732.Contig1_All;Unigene44824_All;Unigene53332_All;Unigene41004_All;CL732.Contig4_All;Unigene29296_All;Unigene58105_All;Unigene86093_All;CL732.Contig3_All;Unigene55151_All;Unigene45532_All;Unigene53815_All;CL15980.Contig4_All;Unigene41014_All;CL6154.Contig2_All;Unigene7981_All;Unigene55771_All;Unigene55458_All;Unigene54206_All;CL6154.Contig1_All;Unigene55295_Al…	K01176+K02183+K01538+K08048+K13908+K10951+K13910+K04960+K13912+K13855+K19477+K13915+K13911+K19662+K19663+K08046
Primary immunodeficiency	40	4.30106e-06	0.000120437	ko05340	Human Diseases	Immune diseases	Unigene86846_All;Unigene63562_All;Unigene49425_All;Unigene84263_All;CL14950.Contig26_All;CL771.Contig8_All;Unigene33553_All;Unigene28017_All;Unigene77220_All;Unigene91609_All;Unigene55612_All;Unigene43516_All;Unigene49244_All;Unigene63192_All;Unigene60053_All;Unigene579_All;Unigene86848_All;CL14950.Contig35_All;Unigene24270_All;Unigene87359_All;Unigene98860_All;CL16456.Contig5_All;Unigene98863_Al…	K06554+K06856+K07371+K05070+K05151+K10603
Gastric acid secretion	24	4.44418e-06	0.000120437	ko04971	Organismal Systems	Digestive system	CL732.Contig2_All;CL732.Contig1_All;Unigene78322_All;Unigene53332_All;Unigene41004_All;CL732.Contig4_All;Unigene58105_All;CL732.Contig3_All;Unigene46189_All;Unigene45532_All;CL15980.Contig4_All;CL6154.Contig2_All;Unigene7981_All;Unigene45790_All;CL6154.Contig1_All;CL6154.Contig4_All;CL7878.Contig1_All;Unigene44326_All;Unigene28427_All;CL3231.Contig3_All;CL6154.Contig3_All;Unigene38244_All;Unigene…	K02183+K18245+K08048+K04515+K04960+K13855+K04920+K19662+K19663+K08046+K00907+K05692
Phagosome	66	1.471e-05	0.000362402	ko04145	Cellular Processes	Transport and catabolism	Unigene22238_All;Unigene54676_All;CL7918.Contig3_All;Unigene22947_All;Unigene36865_All;Unigene49425_All;CL9195.Contig1_All;Unigene38629_All;Unigene44728_All;Unigene44970_All;CL9176.Contig5_All;Unigene9700_All;CL4440.Contig3_All;Unigene32436_All;CL3462.Contig3_All;Unigene91609_All;CL310.Contig3_All;Unigene55832_All;CL14300.Contig5_All;Unigene42729_All;Unigene53549_All;Unigene55612_All;Unigene27458…	K06464+K06493+K05719+K01368+K06856+K06560+K06503+K01365+K12478+K07374+K10414+K10789+K07375+K08492+K13813+K08011+K04659+K06563+K05692
Arginine and proline metabolism	16	2.24938e-05	0.000435332	ko00330	Metabolism	Amino acid metabolism	Unigene56181_All;Unigene34548_All;Unigene31929_All;Unigene12372_All;CL830.Contig7_All;CL2809.Contig7_All;Unigene14515_All;Unigene57575_All;Unigene12370_All;Unigene38116_All;CL1502.Contig3_All;CL4490.Contig2_All;Unigene39768_All;Unigene2038_All;CL1502.Contig1_All;CL1502.Contig2_All	K05604+K13241+K00613+K00933+K00934+K01581+K00472+K00657
Asthma	21	2.30067e-05	0.000435332	ko05310	Human Diseases	Immune diseases	Unigene49425_All;Unigene28017_All;Unigene91609_All;Unigene55612_All;Unigene35710_All;Unigene63192_All;CL10554.Contig2_All;Unigene60053_All;Unigene24270_All;Unigene87359_All;Unigene98863_All;Unigene52925_All;Unigene12099_All;Unigene28025_All;Unigene4108_All;Unigene63191_All;Unigene102945_All;CL10554.Contig3_All;CL10554.Contig1_All;Unigene49424_All;Unigene43016_All	K06856+K10785+K10788+K16597+K08090
Bile secretion	18	2.34231e-05	0.000435332	ko04976	Organismal Systems	Digestive system	Unigene78322_All;Unigene10364_All;Unigene44824_All;Unigene53332_All;Unigene41004_All;Unigene58105_All;Unigene58405_All;CL15980.Contig4_All;Unigene983_All;CL6154.Contig2_All;Unigene7981_All;Unigene75448_All;CL6154.Contig1_All;CL6154.Contig4_All;Unigene44326_All;Unigene28427_All;CL6154.Contig3_All;Unigene41847_All	K18245+K09864+K01538+K08048+K08524+K13855+K09869+K08046
Hypertrophic cardiomyopathy (HCM)	45	2.51308e-05	0.000435332	ko05410	Human Diseases	Cardiovascular diseases	Unigene22238_All;Unigene54676_All;Unigene52837_All;CL7918.Contig3_All;Unigene36865_All;Unigene44728_All;Unigene44970_All;CL2164.Contig19_All;CL13081.Contig1_All;Unigene61421_All;CL15538.Contig4_All;CL3788.Contig1_All;Unigene39320_All;CL16307.Contig5_All;Unigene27458_All;Unigene46114_All;CL16307.Contig4_All;CL3317.Contig1_All;CL10503.Contig3_All;Unigene42937_All;CL16307.Contig7_All;Unigene48013_Al…	K06493+K05719+K06589+K06590+K06591+K12567+K10374+K10375+K10351+K06483+K17751+K12749+K12314+K06265+K12045+K05637+K12641+K05865+K01283+K05692+K09290
Leishmaniasis	50	2.57023e-05	0.000435332	ko05140	Human Diseases	Infectious diseases: Parasitic	Unigene22238_All;Unigene54676_All;CL7918.Contig3_All;Unigene36865_All;Unigene49425_All;Unigene44728_All;Unigene44970_All;CL15149.Contig5_All;Unigene34548_All;Unigene61421_All;Unigene32436_All;Unigene91609_All;Unigene55612_All;CL4394.Contig2_All;Unigene27458_All;Unigene46114_All;Unigene63192_All;Unigene60053_All;Unigene24270_All;Unigene38116_All;Unigene87359_All;CL1502.Contig3_All;Unigene42937_All…	K06464+K05719+K06856+K04403+K13241+K06483+K04441+K19662+K08011
Amphetamine addiction	18	3.21218e-05	0.000512059	ko05031	Human Diseases	Substance dependence	Unigene14251_All;CL732.Contig2_All;Unigene19721_All;CL732.Contig1_All;Unigene26237_All;Unigene43566_All;CL732.Contig4_All;CL732.Contig3_All;Unigene53879_All;Unigene36717_All;Unigene19720_All;Unigene83975_All;Unigene19719_All;Unigene46189_All;CL7878.Contig1_All;CL2416.Contig2_All;CL14045.Contig2_All;Unigene1156_All	K09029+K02183+K09048+K04515+K19662+K19663+K06269
Cardiac muscle contraction	18	3.70276e-05	0.000557471	ko04260	Organismal Systems	Circulatory system	CL2164.Contig19_All;Unigene44824_All;CL13081.Contig1_All;CL15538.Contig4_All;CL12372.Contig1_All;CL3788.Contig1_All;CL16307.Contig5_All;CL16307.Contig4_All;CL3317.Contig1_All;CL10503.Contig3_All;CL16307.Contig7_All;Unigene60591_All;CL10503.Contig1_All;CL15538.Contig1_All;CL3788.Contig2_All;CL10938.Contig2_All;CL3317.Contig2_All;CL2164.Contig37_All	K10374+K10375+K01538+K10351+K17751+K00412+K12749+K12750+K12314+K12045+K05865+K09290
Adrenergic signaling in cardiomyocytes	34	4.07978e-05	0.000581906	ko04261	Organismal Systems	Circulatory system	CL732.Contig2_All;Unigene7457_All;CL2164.Contig19_All;CL732.Contig1_All;Unigene44824_All;CL13081.Contig1_All;Unigene53332_All;CL15538.Contig4_All;Unigene41004_All;CL732.Contig4_All;Unigene58105_All;CL3788.Contig1_All;CL4394.Contig2_All;CL16307.Contig5_All;CL16307.Contig4_All;CL732.Contig3_All;CL3317.Contig1_All;Unigene53879_All;Unigene46189_All;CL10503.Contig3_All;CL16307.Contig7_All;CL15980.Cont…	K02183+K04354+K10374+K10375+K01538+K10351+K08048+K17751+K12749+K12750+K04441+K12314+K12045+K09048+K04515+K05865+K08046+K09290+K06269
Inflammatory mediator regulation of TRP channels	25	7.91683e-05	0.00107273	ko04750	Organismal Systems	Sensory system	CL1686.Contig4_All;CL732.Contig2_All;CL1686.Contig14_All;CL1331.Contig10_All;CL1331.Contig11_All;CL732.Contig1_All;Unigene53332_All;Unigene41004_All;CL732.Contig4_All;CL1686.Contig13_All;Unigene58105_All;CL4394.Contig2_All;CL732.Contig3_All;CL1686.Contig3_All;Unigene46189_All;Unigene45532_All;CL15980.Contig4_All;CL1686.Contig18_All;Unigene7981_All;CL7878.Contig1_All;Unigene44326_All;CL1686.Contig…	K16342+K02183+K00458+K08048+K04441+K04515+K04960+K19662+K19663+K08046+K06269
Rheumatoid arthritis	33	0.000207547	0.00261615	ko05323	Human Diseases	Immune diseases	Unigene22238_All;Unigene22947_All;Unigene49425_All;CL13317.Contig2_All;Unigene44970_All;CL9176.Contig5_All;Unigene28017_All;Unigene32436_All;Unigene80917_All;Unigene91609_All;Unigene32129_All;Unigene55612_All;Unigene63192_All;CL10554.Contig2_All;Unigene60053_All;Unigene24270_All;Unigene87359_All;CL11167.Contig1_All;Unigene98863_All;Unigene31155_All;Unigene34228_All;Unigene52925_All;Unigene12099_A…	K06464+K01371+K06856+K10030+K01365+K10785+K05718+K06490+K05505+K05408
Salmonella infection	29	0.000212698	0.00261615	ko05132	Human Diseases	Infectious diseases: Bacterial	CL13317.Contig2_All;Unigene32077_All;Unigene103161_All;Unigene18690_All;Unigene34548_All;Unigene15953_All;CL15538.Contig4_All;CL15538.Contig2_All;Unigene55832_All;Unigene32129_All;Unigene53549_All;CL4394.Contig2_All;Unigene101843_All;CL10554.Contig2_All;Unigene38116_All;CL1502.Contig3_All;Unigene33898_All;Unigene95115_All;Unigene60591_All;CL15538.Contig1_All;Unigene27976_All;CL15521.Contig2_All;C…	K10030+K15348+K10352+K13241+K04437+K10414+K05505+K04441+K10407+K05408+K01370+K12799+K12964+K05692
NF-kappa B signaling pathway	44	0.000222035	0.00261615	ko04064	Environmental Information Processing	Signal transduction	Unigene38898_All;CL2901.Contig2_All;Unigene49425_All;CL13317.Contig2_All;CL771.Contig8_All;Unigene23088_All;Unigene5850_All;CL15149.Contig5_All;Unigene61421_All;Unigene28017_All;CL16802.Contig38_All;Unigene80917_All;Unigene41004_All;Unigene91609_All;Unigene32129_All;Unigene55612_All;Unigene63192_All;CL10554.Contig2_All;Unigene60053_All;Unigene33662_All;Unigene24270_All;CL15980.Contig3_All;Unigene…	K10798+K10652+K06856+K10030+K07371+K03173+K16072+K04403+K06527+K10785+K06490+K05505+K16062+K05151+K19662+K12964
Vibrio cholerae infection	24	0.000255517	0.00288521	ko05110	Human Diseases	Infectious diseases: Bacterial	CL721.Contig9_All;CL721.Contig20_All;CL721.Contig18_All;CL721.Contig16_All;CL721.Contig34_All;CL721.Contig21_All;CL721.Contig33_All;Unigene46329_All;CL721.Contig19_All;Unigene29296_All;Unigene86093_All;CL721.Contig15_All;CL721.Contig22_All;CL14923.Contig1_All;CL721.Contig11_All;CL721.Contig6_All;CL721.Contig23_All;CL721.Contig7_All;Unigene12325_All;CL721.Contig3_All;CL5449.Contig2_All;CL721.Conti…	K10955+K10951+K05692
Pancreatic secretion	18	0.000269107	0.00291712	ko04972	Organismal Systems	Digestive system	Unigene33905_All;Unigene78322_All;Unigene44824_All;Unigene53332_All;Unigene41004_All;Unigene58105_All;Unigene86093_All;Unigene45532_All;CL15980.Contig4_All;CL6154.Contig2_All;Unigene7981_All;CL6154.Contig1_All;CL6154.Contig4_All;CL7878.Contig1_All;Unigene44326_All;Unigene28427_All;CL6154.Contig3_All;Unigene41847_All	K01176+K18245+K01538+K08048+K10951+K04960+K13855+K19662+K19663+K08046
alpha-Linolenic acid metabolism	7	0.000292522	0.00299518	ko00592	Metabolism	Lipid metabolism	CL1686.Contig4_All;CL1686.Contig14_All;CL1686.Contig13_All;CL1686.Contig3_All;CL15254.Contig1_All;CL1686.Contig18_All;CL1686.Contig11_All	K16342+K10226
Phospholipase D signaling pathway	52	0.000298413	0.00299518	ko04072	Environmental Information Processing	Signal transduction	CL1686.Contig4_All;Unigene65807_All;CL1686.Contig14_All;Unigene49425_All;CL13317.Contig2_All;CL2689.Contig159_All;Unigene48558_All;Unigene49471_All;Unigene43813_All;Unigene53332_All;Unigene41004_All;Unigene91609_All;Unigene18859_All;CL1686.Contig13_All;Unigene32129_All;Unigene58105_All;Unigene55612_All;CL3860.Contig2_All;CL9729.Contig2_All;Unigene63192_All;Unigene60053_All;Unigene21299_All;CL386.…	K16342+K04608+K06856+K10030+K07293+K08048+K07208+K17447+K01528+K05089+K08090+K01080+K08046
Vascular smooth muscle contraction	33	0.000321588	0.00311251	ko04270	Organismal Systems	Circulatory system	CL1686.Contig4_All;CL732.Contig2_All;CL1686.Contig14_All;CL732.Contig1_All;Unigene103161_All;Unigene18690_All;Unigene53332_All;CL15538.Contig4_All;Unigene41004_All;CL732.Contig4_All;CL15538.Contig2_All;CL1686.Contig13_All;Unigene58105_All;CL732.Contig3_All;CL1686.Contig3_All;Unigene45532_All;Unigene33898_All;CL15980.Contig4_All;CL1686.Contig18_All;Unigene7981_All;Unigene95115_All;Unigene60591_All…	K16342+K02183+K10352+K08048+K04960+K06270+K19662+K19663+K08046+K00907+K06269
Alcoholism	26	0.000384169	0.00358999	ko05034	Human Diseases	Substance dependence	Unigene14251_All;CL732.Contig2_All;Unigene19721_All;Unigene43758_All;CL732.Contig1_All;Unigene26237_All;Unigene43566_All;CL732.Contig4_All;Unigene42112_All;CL9729.Contig2_All;CL732.Contig3_All;Unigene53879_All;Unigene36717_All;Unigene19720_All;CL11788.Contig2_All;Unigene83975_All;Unigene106863_All;Unigene19719_All;Unigene41814_All;Unigene41503_All;CL4235.Contig2_All;CL11788.Contig1_All;CL6685.Con…	K09029+K02183+K11252+K11251+K17447+K09048+K11406+K11254+K11253+K04542+K04541+K06269
Glutamatergic synapse	34	0.000457193	0.00412998	ko04724	Organismal Systems	Nervous system	CL1686.Contig4_All;Unigene65807_All;CL1686.Contig14_All;CL2689.Contig159_All;Unigene49471_All;Unigene43813_All;Unigene53332_All;Unigene41004_All;Unigene18859_All;CL1686.Contig13_All;Unigene58105_All;Unigene35406_All;Unigene21299_All;CL1686.Contig3_All;Unigene45532_All;Unigene50929_All;CL15980.Contig4_All;CL1686.Contig18_All;Unigene7981_All;CL4235.Contig2_All;CL2689.Contig11_All;Unigene37271_All;C…	K16342+K04608+K08048+K05618+K04960+K04542+K19662+K19663+K04541+K08046+K00910+K01915
Olfactory transduction	20	0.000512713	0.00448211	ko04740	Organismal Systems	Sensory system	CL732.Contig2_All;Unigene49425_All;CL732.Contig1_All;CL16802.Contig38_All;CL732.Contig4_All;Unigene91609_All;CL732.Contig3_All;Unigene60053_All;Unigene46189_All;Unigene98863_All;CL3271.Contig3_All;Unigene55771_All;CL3271.Contig4_All;CL11437.Contig2_All;Unigene44749_All;Unigene48055_All;Unigene102945_All;Unigene1156_All;Unigene49424_All;Unigene49220_All	K02183+K04257+K04515+K18154+K19477+K13752+K04952+K00910
Hematopoietic cell lineage	44	0.000602088	0.00509894	ko04640	Organismal Systems	Immune system	Unigene22238_All;Unigene54676_All;CL7918.Contig3_All;Unigene36865_All;Unigene49425_All;Unigene38629_All;Unigene44728_All;Unigene44970_All;Unigene61421_All;Unigene91609_All;CL1076.Contig9_All;CL14300.Contig5_All;Unigene55612_All;Unigene27458_All;Unigene62097_All;Unigene63192_All;Unigene28527_All;Unigene60053_All;Unigene24270_All;Unigene87359_All;CL14300.Contig1_All;Unigene42937_All;Unigene98863_Al…	K06493+K06256+K06856+K06503+K06483+K06460+K04008+K06449+K06466+K06261+K06474
Arginine biosynthesis	7	0.00075432	0.00619457	ko00220	Metabolism	Amino acid metabolism	Unigene34548_All;Unigene38116_All;CL1502.Contig3_All;Unigene14227_All;CL1502.Contig1_All;CL1502.Contig2_All;CL2816.Contig3_All	K13241+K01940+K01915
Intestinal immune network for IgA production	29	0.00083794	0.00667888	ko04672	Organismal Systems	Immune system	Unigene54676_All;CL7918.Contig3_All;Unigene49425_All;Unigene44728_All;Unigene3234_All;Unigene61421_All;Unigene28017_All;Unigene91609_All;Unigene55612_All;Unigene63192_All;Unigene60053_All;Unigene24270_All;Unigene87359_All;CL16456.Contig5_All;CL5545.Contig1_All;Unigene98863_All;CL13160.Contig1_All;CL13160.Contig5_All;Unigene52925_All;Unigene12099_All;Unigene16636_All;Unigene39325_All;Unigene28025_…	K06590+K06856+K05153+K06483+K06779+K10785+K05151+K13073
Aldosterone synthesis and secretion	19	0.000930417	0.00720409	ko04925	Organismal Systems	Endocrine system	CL732.Contig2_All;CL732.Contig1_All;Unigene53332_All;CL15879.Contig4_All;Unigene17606_All;Unigene41004_All;CL732.Contig4_All;CL11558.Contig1_All;Unigene58105_All;CL732.Contig3_All;Unigene53879_All;Unigene46189_All;Unigene45532_All;CL15980.Contig4_All;Unigene7981_All;CL7878.Contig1_All;Unigene44326_All;Unigene41847_All;Unigene1156_All	K02183+K08048+K16931+K08794+K09048+K04515+K04960+K19662+K19663+K08046
Ether lipid metabolism	11	0.00111391	0.00838523	ko00565	Metabolism	Lipid metabolism	Unigene60694_All;CL1686.Contig4_All;CL1686.Contig14_All;CL1686.Contig13_All;CL1686.Contig3_All;CL1686.Contig18_All;CL16599.Contig2_All;CL9038.Contig6_All;CL3657.Contig3_All;CL1686.Contig11_All;CL9038.Contig9_All	K16860+K16342+K13510+K01080
Proximal tubule bicarbonate reclamation	11	0.00116837	0.00855753	ko04964	Organismal Systems	Excretory system	Unigene78322_All;Unigene10364_All;Unigene44824_All;Unigene41004_All;Unigene39131_All;Unigene53879_All;Unigene983_All;Unigene7981_All;Unigene7912_All;Unigene28427_All;Unigene41847_All	K18245+K09864+K01538+K00025
Taste transduction	8	0.001225	0.00873618	ko04742	Organismal Systems	Sensory system	Unigene53332_All;Unigene41004_All;Unigene58105_All;Unigene45532_All;CL15980.Contig4_All;Unigene7981_All;Unigene44326_All;Unigene41847_All	K08048+K04960+K08046
Linoleic acid metabolism	6	0.00127419	0.00885396	ko00591	Metabolism	Lipid metabolism	CL1686.Contig4_All;CL1686.Contig14_All;CL1686.Contig13_All;CL1686.Contig3_All;CL1686.Contig18_All;CL1686.Contig11_All	K16342
African trypanosomiasis	21	0.00144728	0.00980532	ko05143	Human Diseases	Infectious diseases: Parasitic	Unigene49425_All;Unigene34625_All;Unigene61421_All;Unigene80917_All;Unigene91609_All;Unigene55612_All;CL5869.Contig1_All;Unigene63192_All;CL5869.Contig2_All;Unigene60053_All;Unigene24270_All;Unigene87359_All;Unigene98863_All;Unigene52925_All;Unigene12099_All;Unigene28025_All;CL7878.Contig1_All;Unigene63191_All;Unigene102945_All;Unigene49424_All;Unigene43016_All	K06856+K08757+K06527+K06490+K13822+K19662+K19663
Viral myocarditis	37	0.00170351	0.0112598	ko05416	Human Diseases	Cardiovascular diseases	Unigene22238_All;Unigene54676_All;CL7918.Contig3_All;Unigene49425_All;Unigene44728_All;Unigene44970_All;Unigene28017_All;CL15538.Contig4_All;Unigene32436_All;Unigene80917_All;Unigene91609_All;Unigene55612_All;Unigene46114_All;Unigene63192_All;Unigene60053_All;Unigene24270_All;Unigene87359_All;Unigene48013_All;Unigene98863_All;Unigene31155_All;Unigene60591_All;Unigene34228_All;Unigene52925_All;CL4…	K06464+K06788+K06856+K10785+K17751+K05718+K06490+K06265+K05637+K07818+K05692
Complement and coagulation cascades	15	0.00214281	0.0135047	ko04610	Organismal Systems	Immune system	CL4767.Contig2_All;Unigene22238_All;Unigene44970_All;Unigene45067_All;Unigene101869_All;Unigene14515_All;Unigene6694_All;Unigene62097_All;Unigene28527_All;CL9612.Contig2_All;CL8019.Contig7_All;Unigene31155_All;Unigene14574_All;Unigene6342_All;CL9175.Contig1_All	K03987+K03905+K01315+K03992+K04001+K03985+K04008+K01334+K04010+K03903+K01335+K03904+K03898
Renin secretion	15	0.00214281	0.0135047	ko04924	Organismal Systems	Endocrine system	CL732.Contig2_All;CL5731.Contig1_All;CL732.Contig1_All;Unigene10364_All;CL732.Contig4_All;CL732.Contig3_All;Unigene45532_All;CL14972.Contig3_All;CL5731.Contig2_All;Unigene983_All;Unigene55771_All;Unigene44326_All;CL4354.Contig2_All;Unigene1156_All;CL12591.Contig2_All	K02183+K01363+K09864+K04960+K01380+K19477+K08046+K01283
GnRH signaling pathway	22	0.00226291	0.0139375	ko04912	Organismal Systems	Endocrine system	CL1686.Contig4_All;CL732.Contig2_All;CL1686.Contig14_All;CL732.Contig1_All;Unigene53332_All;Unigene41004_All;CL732.Contig4_All;CL1686.Contig13_All;Unigene58105_All;CL4394.Contig2_All;CL732.Contig3_All;CL1686.Contig3_All;Unigene46189_All;Unigene45532_All;CL15980.Contig4_All;CL1686.Contig18_All;Unigene7981_All;CL7878.Contig1_All;Unigene44326_All;CL1686.Contig11_All;Unigene41847_All;Unigene1156_All	K16342+K02183+K08048+K04441+K04515+K04960+K19662+K08046
Fc epsilon RI signaling pathway	24	0.00233219	0.014045	ko04664	Organismal Systems	Immune system	CL1686.Contig4_All;CL1686.Contig14_All;Unigene49425_All;Unigene91609_All;CL1686.Contig13_All;Unigene55612_All;CL4394.Contig2_All;CL405.Contig3_All;Unigene63192_All;Unigene60053_All;CL1686.Contig3_All;Unigene24270_All;Unigene87359_All;Unigene98863_All;CL1686.Contig18_All;Unigene52925_All;Unigene12099_All;Unigene28025_All;Unigene4108_All;CL1686.Contig11_All;Unigene63191_All;Unigene102945_All;Unigen…	K16342+K06856+K04441+K05730+K08090
C5-Branched dibasic acid metabolism	2	0.00310719	0.0183054	ko00660	Metabolism	Carbohydrate metabolism	CL10626.Contig3_All;CL10626.Contig1_All	K17724
HIF-1 signaling pathway	28	0.00341504	0.019691	ko04066	Environmental Information Processing	Signal transduction	CL5958.Contig3_All;Unigene38629_All;Unigene34548_All;CL2348.Contig4_All;CL15697.Contig1_All;CL14300.Contig5_All;Unigene10798_All;CL6101.Contig4_All;CL3902.Contig3_All;Unigene46189_All;Unigene38116_All;CL1502.Contig3_All;CL14300.Contig1_All;CL2506.Contig5_All;CL5958.Contig5_All;CL4651.Contig6_All;CL11041.Contig1_All;Unigene46614_All;CL14300.Contig2_All;Unigene28821_All;CL7878.Contig1_All;CL1502.Co…	K16451+K06503+K13241+K09592+K01103+K05466+K08268+K04515+K00850+K03873+K04498+K19662+K19663+K00844
Phototransduction	7	0.00535151	0.0302137	ko04744	Organismal Systems	Sensory system	CL732.Contig2_All;CL732.Contig1_All;CL732.Contig4_All;CL732.Contig3_All;Unigene44749_All;Unigene1156_All;Unigene49220_All	K02183+K04952
Cocaine addiction	10	0.00632427	0.0349771	ko05030	Human Diseases	Substance dependence	Unigene14251_All;Unigene19721_All;Unigene26237_All;Unigene43566_All;Unigene53879_All;Unigene36717_All;Unigene19720_All;Unigene83975_All;Unigene19719_All;CL2416.Contig2_All	K09029+K09048
Riboflavin metabolism	3	0.00682417	0.036987	ko00740	Metabolism	Metabolism of cofactors and vitamins	CL8222.Contig2_All;CL8222.Contig4_All;CL8222.Contig5_All	K05901
Fc gamma R-mediated phagocytosis	31	0.00783873	0.0416529	ko04666	Organismal Systems	Immune system	CL1686.Contig4_All;CL1686.Contig14_All;Unigene49425_All;Unigene24446_All;CL1206.Contig7_All;CL10237.Contig1_All;Unigene91609_All;CL1686.Contig13_All;Unigene55612_All;CL405.Contig3_All;CL311.Contig11_All;Unigene63192_All;Unigene60053_All;CL386.Contig29_All;CL1686.Contig3_All;Unigene24270_All;Unigene87359_All;Unigene98863_All;CL1686.Contig18_All;Unigene52925_All;Unigene12099_All;Unigene28025_All;CL…	K16342+K06856+K05768+K12562+K15909+K05730+K01528+K01080+K19662+K19663+K08011
Malaria	26	0.0089824	0.0468121	ko05144	Human Diseases	Infectious diseases: Parasitic	Unigene22238_All;Unigene54676_All;CL7918.Contig3_All;Unigene36865_All;CL13317.Contig2_All;Unigene44728_All;Unigene44970_All;Unigene61421_All;Unigene28017_All;Unigene32436_All;Unigene80917_All;Unigene32129_All;CL5869.Contig1_All;Unigene27458_All;CL5869.Contig2_All;Unigene42937_All;Unigene31155_All;Unigene34228_All;CL4651.Contig6_All;Unigene39009_All;Unigene6342_All;Unigene42977_All;CL1819.Contig5_…	K06464+K06257+K10030+K06527+K10785+K05718+K06490+K13822+K04550+K06496+K04659
Leukocyte transendothelial migration	42	0.0103663	0.0528766	ko04670	Organismal Systems	Immune system	Unigene22238_All;Unigene54676_All;CL9883.Contig1_All;CL7918.Contig3_All;Unigene36865_All;Unigene16169_All;Unigene44728_All;Unigene44970_All;Unigene63678_All;CL13081.Contig3_All;Unigene48558_All;CL13081.Contig1_All;Unigene61421_All;Unigene83256_All;CL5248.Contig1_All;Unigene32436_All;Unigene80917_All;CL13081.Contig4_All;CL4394.Contig2_All;CL405.Contig3_All;Unigene27458_All;Unigene46114_All;Unigene…	K06464+K05719+K06087+K13709+K08016+K12758+K07293+K10351+K12756+K06483+K06527+K06735+K05732+K06089+K06785+K05718+K06490+K04441+K05730+K19662+K19663+K08011+K05692
Circadian entrainment	18	0.0105363	0.0528766	ko04713	Organismal Systems	Environmental adaptation	CL732.Contig2_All;CL732.Contig1_All;Unigene53332_All;Unigene41004_All;CL732.Contig4_All;Unigene58105_All;CL732.Contig3_All;Unigene46189_All;Unigene45532_All;CL15980.Contig4_All;Unigene7981_All;CL4235.Contig2_All;Unigene55771_All;CL7878.Contig1_All;CL6685.Contig1_All;Unigene44326_All;Unigene41847_All;Unigene1156_All	K02183+K08048+K04515+K04960+K04542+K19477+K19662+K19663+K04541+K08046
Fat digestion and absorption	7	0.0108129	0.0532779	ko04975	Organismal Systems	Digestive system	CL11943.Contig3_All;Unigene34625_All;CL11943.Contig1_All;CL5351.Contig3_All;CL3657.Contig3_All;CL11943.Contig2_All;Unigene26301_All	K08760+K08757+K08745+K01080+K05641
Glucagon signaling pathway	19	0.0115735	0.0551537	ko04922	Organismal Systems	Endocrine system	CL732.Contig2_All;CL599.Contig1_All;CL732.Contig1_All;Unigene48077_All;CL7809.Contig5_All;CL732.Contig4_All;CL732.Contig3_All;CL599.Contig4_All;Unigene53879_All;Unigene46189_All;Unigene45532_All;CL2506.Contig5_All;CL599.Contig5_All;Unigene85348_All;CL599.Contig7_All;Unigene46614_All;CL8939.Contig5_All;Unigene1156_All;Unigene58791_All	K02183+K19008+K07190+K09048+K04515+K04960+K00850+K04498+K16333+K04583
Systemic lupus erythematosus	23	0.0118346	0.0551537	ko05322	Human Diseases	Immune diseases	CL4767.Contig2_All;Unigene49425_All;Unigene43758_All;Unigene28017_All;Unigene91609_All;Unigene55612_All;Unigene42112_All;Unigene63192_All;CL11788.Contig2_All;Unigene60053_All;Unigene41814_All;Unigene24270_All;Unigene87359_All;Unigene41503_All;Unigene98863_All;Unigene52925_All;CL11788.Contig1_All;Unigene12099_All;Unigene28025_All;Unigene63191_All;Unigene102945_All;Unigene49424_All;Unigene43016_All	K03987+K06856+K11252+K10785+K11251+K11254+K11253
Phototransduction - fly	8	0.0118703	0.0551537	ko04745	Organismal Systems	Sensory system	CL732.Contig2_All;CL732.Contig1_All;CL732.Contig4_All;CL732.Contig3_All;Unigene46189_All;Unigene48055_All;Unigene38244_All;Unigene1156_All	K02183+K04515+K00910+K05692
Serotonergic synapse	20	0.0120732	0.0551537	ko04726	Organismal Systems	Nervous system	CL1686.Contig4_All;Unigene36865_All;CL1686.Contig14_All;CL16222.Contig3_All;CL1331.Contig10_All;CL1331.Contig11_All;CL15919.Contig1_All;CL15919.Contig2_All;Unigene29774_All;CL1686.Contig13_All;Unigene27458_All;CL1686.Contig3_All;Unigene45532_All;Unigene42937_All;CL1686.Contig18_All;CL4235.Contig2_All;Unigene42977_All;CL7878.Contig1_All;CL6685.Contig1_All;CL1686.Contig11_All	K16342+K04520+K04459+K00458+K00461+K04960+K04542+K19662+K19663+K04541
Insulin secretion	14	0.0122112	0.0551537	ko04911	Organismal Systems	Endocrine system	Unigene44824_All;Unigene53332_All;Unigene41004_All;Unigene58105_All;Unigene53879_All;Unigene46189_All;Unigene45532_All;CL15980.Contig4_All;Unigene7981_All;Unigene57944_All;Unigene46614_All;CL7878.Contig1_All;Unigene44326_All;Unigene41847_All	K01538+K08048+K09048+K04515+K04960+K15297+K16882+K19662+K19663+K08046
Fatty acid metabolism	9	0.0126876	0.0563663	ko01212	Metabolism	Global and overview maps	CL13207.Contig2_All;Unigene32681_All;CL6386.Contig2_All;CL3209.Contig6_All;CL6386.Contig1_All;CL15254.Contig1_All;CL13207.Contig1_All;CL3209.Contig1_All;CL3735.Contig1_All	K07512+K00665+K07515+K10226+K01897
Metabolic pathways	123	0.0132713	0.0580082	ko01100	Metabolism	Global and overview maps	Unigene60694_All;CL994.Contig5_All;CL1686.Contig4_All;Unigene33905_All;CL7223.Contig3_All;Unigene57583_All;CL1686.Contig14_All;CL8862.Contig6_All;CL6203.Contig7_All;CL1206.Contig7_All;CL1331.Contig10_All;Unigene53714_All;CL1331.Contig11_All;Unigene56181_All;CL9989.Contig3_All;CL804.Contig6_All;CL5313.Contig2_All;Unigene71192_All;CL8422.Contig1_All;CL158.Contig3_All;CL994.Contig6_All;CL8862.Contig…	K16860+K01081+K16342+K01176+K06928+K01487+K01749+K08726+K02999+K00458+K00461+K12354+K05604+K11153+K05546+K02260+K13712+K00758+K01599+K01495+K13241+K00613+K00025+K05285+K13809+K00654+K01772+K00911+K00008+K00933+K15779+K00412+K00253+K03883+K07512+K01082+K03010+K12669+K00553+K01581+K07432+K00665+K01966+K00472+K01197+K03006+K01647+K00643+K07515+K00850+K01640+K03881+K03783+K00710+K01940+K02132+K00228+…
Long-term potentiation	16	0.0147189	0.0633146	ko04720	Organismal Systems	Nervous system	CL732.Contig2_All;CL732.Contig1_All;Unigene53332_All;Unigene41004_All;CL732.Contig4_All;Unigene58105_All;CL732.Contig3_All;Unigene46189_All;Unigene45532_All;CL15980.Contig4_All;Unigene7981_All;Unigene46614_All;CL7878.Contig1_All;Unigene41847_All;CL14045.Contig2_All;Unigene1156_All	K02183+K08048+K04515+K04960+K04498+K19662+K19663+K06269
Oxytocin signaling pathway	28	0.0187235	0.0786681	ko04921	Organismal Systems	Endocrine system	CL1686.Contig4_All;CL732.Contig2_All;CL1686.Contig14_All;CL732.Contig1_All;Unigene53332_All;Unigene41004_All;CL732.Contig4_All;CL11558.Contig1_All;CL1686.Contig13_All;Unigene58105_All;CL732.Contig3_All;CL1686.Contig3_All;Unigene46189_All;Unigene45532_All;CL15980.Contig4_All;CL1686.Contig18_All;Unigene7981_All;Unigene45128_All;CL3271.Contig3_All;CL3271.Contig4_All;CL7878.Contig1_All;Unigene44326_A…	K16342+K02183+K08048+K08794+K04515+K04960+K06270+K18154+K19662+K19663+K08046+K00907+K05692+K06269
Pathogenic Escherichia coli infection	33	0.0188687	0.0786681	ko05130	Human Diseases	Infectious diseases: Bacterial	Unigene54676_All;CL9883.Contig1_All;CL7918.Contig3_All;Unigene36865_All;CL6356.Contig3_All;Unigene44728_All;Unigene44970_All;CL6213.Contig3_All;CL5248.Contig1_All;CL3462.Contig3_All;Unigene42729_All;Unigene27458_All;CL9821.Contig1_All;Unigene46114_All;CL871.Contig3_All;Unigene42937_All;Unigene27945_All;Unigene13696_All;CL13160.Contig1_All;CL13160.Contig5_All;CL4651.Contig6_All;Unigene19789_All;Un…	K05719+K06087+K11294+K07604+K07374+K07375+K05689+K05692
Glyoxylate and dicarboxylate metabolism	9	0.019434	0.0797973	ko00630	Metabolism	Carbohydrate metabolism	Unigene41004_All;Unigene39131_All;CL16274.Contig2_All;Unigene53879_All;CL11911.Contig2_All;Unigene7981_All;Unigene7912_All;Unigene41847_All;CL2816.Contig3_All	K00025+K01966+K01647+K01915
Glycerophospholipid metabolism	16	0.0205468	0.0831071	ko00564	Metabolism	Lipid metabolism	Unigene60694_All;CL1686.Contig4_All;CL1686.Contig14_All;Unigene53714_All;Unigene34422_All;CL1686.Contig13_All;CL159.Contig10_All;CL1686.Contig3_All;Unigene33177_All;CL1686.Contig18_All;CL16599.Contig2_All;CL9038.Contig6_All;CL3657.Contig3_All;CL1686.Contig11_All;Unigene74671_All;CL9038.Contig9_All	K16860+K16342+K13514+K14676+K13516+K06129+K13510+K01080+K00981
ECM-receptor interaction	27	0.0230846	0.0910174	ko04512	Environmental Information Processing	Signaling molecules and interaction	Unigene22238_All;Unigene54676_All;CL7918.Contig3_All;Unigene36865_All;Unigene44728_All;Unigene44970_All;Unigene61421_All;Unigene27458_All;Unigene46114_All;Unigene42937_All;Unigene48013_All;Unigene31155_All;CL13160.Contig1_All;CL13160.Contig5_All;Unigene34228_All;CL4651.Contig6_All;Unigene6342_All;Unigene16636_All;Unigene39325_All;Unigene42977_All;CL13160.Contig4_All;CL721.Contig5_All;CL1819.Conti…	K06493+K05717+K05719+K06256+K06257+K06589+K06590+K06591+K16338+K06236+K06483+K06255+K06265+K05637+K06252+K06261+K04659+K06258
Melanogenesis	17	0.0231742	0.0910174	ko04916	Organismal Systems	Endocrine system	CL732.Contig2_All;CL732.Contig1_All;Unigene53332_All;Unigene41004_All;CL732.Contig4_All;Unigene58105_All;CL732.Contig3_All;Unigene53879_All;Unigene25583_All;Unigene46189_All;CL15980.Contig4_All;Unigene7981_All;Unigene46614_All;CL7878.Contig1_All;Unigene44326_All;Unigene41847_All;Unigene1156_All	K02183+K08048+K09048+K02620+K04515+K04498+K19662+K19663+K08046
Platelet activation	46	0.0245607	0.0934507	ko04611	Organismal Systems	Immune system	Unigene22238_All;CL1686.Contig4_All;Unigene54676_All;CL7918.Contig3_All;Unigene36865_All;CL1686.Contig14_All;Unigene44728_All;Unigene44970_All;Unigene53332_All;Unigene83256_All;Unigene41004_All;CL1686.Contig13_All;Unigene58105_All;CL4394.Contig2_All;Unigene27458_All;Unigene46114_All;Unigene13658_All;CL1686.Contig3_All;Unigene99092_All;Unigene45532_All;Unigene53815_All;Unigene42937_All;CL15980.Con…	K03905+K06493+K16342+K05719+K06236+K08048+K05732+K04441+K06271+K04960+K04236+K03903+K06270+K19477+K03904+K06261+K08046+K00907+K05692+K06269
Tuberculosis	44	0.0246713	0.0934507	ko05152	Human Diseases	Infectious diseases: Bacterial	Unigene22238_All;CL732.Contig2_All;Unigene22947_All;Unigene49425_All;CL9195.Contig1_All;CL5825.Contig6_All;Unigene44970_All;CL732.Contig1_All;Unigene9700_All;CL4440.Contig3_All;Unigene34548_All;Unigene32436_All;CL732.Contig4_All;Unigene91609_All;CL310.Contig3_All;Unigene55612_All;CL4394.Contig2_All;CL732.Contig3_All;Unigene63192_All;Unigene60053_All;Unigene24270_All;Unigene46189_All;Unigene38116_…	K06464+K02183+K01368+K06856+K06560+K06462+K12478+K13241+K04441+K04515+K04498+K10059+K06563
Rap1 signaling pathway	56	0.0248282	0.0934507	ko04015	Environmental Information Processing	Signal transduction	Unigene22238_All;Unigene54676_All;CL732.Contig2_All;CL7918.Contig3_All;Unigene36865_All;Unigene44728_All;Unigene44970_All;Unigene25975_All;CL1865.Contig2_All;CL732.Contig1_All;Unigene53332_All;Unigene28017_All;Unigene32436_All;Unigene80917_All;Unigene41004_All;CL732.Contig4_All;CL6058.Contig5_All;Unigene58105_All;Unigene32350_All;CL4394.Contig2_All;CL405.Contig3_All;Unigene10798_All;CL13429.Conti…	K06464+K06493+K05719+K02183+K02583+K08019+K08048+K10785+K05718+K17697+K04362+K05095+K04441+K05730+K05466+K17702+K06271+K04237+K17698+K04236+K05689+K05089+K19662+K19663+K08046+K05692+K05093
Transcriptional misregulation in cancer	40	0.0306736	0.113584	ko05202	Human Diseases	Cancers: Overview	Unigene54676_All;CL7918.Contig3_All;Unigene49425_All;CL16222.Contig3_All;CL13317.Contig2_All;Unigene44728_All;Unigene25975_All;Unigene59004_All;Unigene28017_All;Unigene91609_All;Unigene32129_All;Unigene55612_All;Unigene52834_All;Unigene35710_All;Unigene63192_All;Unigene60053_All;Unigene79143_All;Unigene24270_All;Unigene87359_All;CL8690.Contig2_All;Unigene41503_All;Unigene58405_All;Unigene98863_Al…	K06590+K06856+K04459+K10030+K02583+K15615+K10785+K09299+K10789+K15617+K15621+K11253+K08524+K09186+K15184+K04376
Osteoclast differentiation	34	0.0310155	0.113584	ko04380	Organismal Systems	Development	Unigene22238_All;Unigene54676_All;Unigene29743_All;Unigene14251_All;CL7918.Contig3_All;Unigene22947_All;Unigene19721_All;Unigene36865_All;Unigene44728_All;Unigene44970_All;Unigene63678_All;CL771.Contig8_All;Unigene23088_All;Unigene26237_All;CL15149.Contig5_All;Unigene43566_All;CL4394.Contig2_All;Unigene27458_All;Unigene36717_All;Unigene19720_All;Unigene83975_All;Unigene19719_All;CL14522.Contig3_A…	K06493+K06551+K09029+K01371+K07364+K07371+K03173+K04403+K04441+K08011
Gap junction	18	0.0344271	0.124397	ko04540	Cellular Processes	Cellular community	Unigene53332_All;Unigene41004_All;CL3462.Contig3_All;Unigene42729_All;Unigene58105_All;Unigene45532_All;Unigene13696_All;CL15980.Contig4_All;Unigene7981_All;Unigene34228_All;Unigene55771_All;Unigene19789_All;Unigene32047_All;CL7878.Contig1_All;Unigene44326_All;CL1819.Contig5_All;Unigene41847_All;CL3820.Contig21_All	K08048+K07374+K04960+K07375+K05089+K19477+K19662+K19663+K08046
PPAR signaling pathway	11	0.0386042	0.134363	ko03320	Organismal Systems	Endocrine system	Unigene24301_All;CL8212.Contig1_All;Unigene34625_All;Unigene8712_All;CL5351.Contig3_All;CL228.Contig1_All;CL15254.Contig1_All;Unigene58405_All;Unigene46262_All;Unigene73023_All;CL3735.Contig1_All	K08755+K08770+K08757+K08767+K08745+K08746+K08749+K10226+K08524+K06086+K01897
Folate biosynthesis	3	0.0386308	0.134363	ko00790	Metabolism	Metabolism of cofactors and vitamins	CL9690.Contig3_All;Unigene56060_All;CL5212.Contig1_All	K01495
Thyroid hormone synthesis	12	0.0386727	0.134363	ko04918	Organismal Systems	Endocrine system	Unigene46409_All;Unigene44824_All;Unigene53332_All;Unigene41004_All;Unigene58105_All;Unigene53879_All;Unigene45532_All;CL15980.Contig4_All;Unigene7981_All;CL7878.Contig1_All;Unigene44326_All;Unigene41847_All	K00432+K01538+K08048+K09048+K04960+K19662+K19663+K08046
Fatty acid biosynthesis	4	0.0392268	0.134563	ko00061	Metabolism	Lipid metabolism	Unigene32681_All;CL6386.Contig2_All;CL6386.Contig1_All;CL3735.Contig1_All	K00665+K01897
Estrogen signaling pathway	19	0.0409532	0.138729	ko04915	Organismal Systems	Endocrine system	CL732.Contig2_All;Unigene20427_All;Unigene27893_All;CL732.Contig1_All;Unigene53332_All;Unigene41004_All;CL732.Contig4_All;Unigene58105_All;Unigene47408_All;CL9729.Contig2_All;CL732.Contig3_All;Unigene53879_All;Unigene45532_All;CL15980.Contig4_All;Unigene7981_All;Unigene39075_All;Unigene44326_All;Unigene41847_All;Unigene1156_All	K02183+K09571+K08048+K04079+K17447+K09048+K04960+K04615+K08046
Pertussis	45	0.0448787	0.15015	ko05133	Human Diseases	Infectious diseases: Bacterial	CL4767.Contig2_All;Unigene22238_All;Unigene54676_All;CL732.Contig2_All;CL7918.Contig3_All;Unigene36865_All;CL13317.Contig2_All;Unigene44728_All;Unigene44970_All;Unigene42324_All;CL732.Contig1_All;Unigene5841_All;Unigene34548_All;Unigene32436_All;CL732.Contig4_All;Unigene57385_All;Unigene32129_All;CL4394.Contig2_All;Unigene27458_All;Unigene14515_All;Unigene46114_All;CL732.Contig3_All;Unigene44019_…	K03987+K06464+K05719+K02183+K10030+K12800+K13241+K04441+K04001+K05411+K01370+K12799
Peroxisome	12	0.0470891	0.155624	ko04146	Cellular Processes	Transport and catabolism	CL6203.Contig7_All;Unigene34548_All;Unigene44459_All;CL6203.Contig1_All;Unigene38116_All;CL1502.Contig3_All;Unigene45933_All;CL12655.Contig1_All;CL228.Contig1_All;CL1502.Contig1_All;CL1502.Contig2_All;CL3735.Contig1_All	K08726+K13241+K05676+K13355+K01640+K08746+K01897
Glycosaminoglycan biosynthesis - chondroitin sulfate / dermatan sulfate	4	0.0479086	0.155818	ko00532	Metabolism	Glycan biosynthesis and metabolism	CL6954.Contig2_All;CL3773.Contig3_All;CL9784.Contig1_All;CL6954.Contig1_All	K08106
ABC transporters	6	0.0482979	0.155818	ko02010	Environmental Information Processing	Membrane transport	CL787.Contig4_All;Unigene84882_All;Unigene44459_All;Unigene39199_All;Unigene40334_All;Unigene26301_All	K05033+K05668+K05676+K05648+K05661+K05641
Tight junction	29	0.0518266	0.165235	ko04530	Cellular Processes	Cellular community	CL4867.Contig13_All;CL9883.Contig1_All;Unigene7457_All;CL13081.Contig3_All;Unigene103161_All;Unigene18690_All;CL13081.Contig1_All;Unigene61421_All;Unigene45659_All;CL5248.Contig1_All;CL15538.Contig4_All;Unigene32436_All;Unigene80917_All;CL15538.Contig2_All;CL13081.Contig4_All;Unigene1305_All;Unigene47085_All;CL4867.Contig12_All;Unigene33898_All;Unigene95115_All;Unigene60591_All;CL15538.Contig1_Al…	K06107+K06087+K04354+K12758+K10352+K10351+K12756+K06735+K06103+K06091+K17751+K06089+K06785+K06115+K04237+K19662+K19663+K05692
Glycine, serine and threonine metabolism	7	0.055222	0.174014	ko00260	Metabolism	Amino acid metabolism	Unigene31929_All;CL55.Contig3_All;CL55.Contig2_All;Unigene39768_All;CL1139.Contig4_All;CL55.Contig1_All;CL55.Contig4_All	K00613+K00643+K01079
Oocyte meiosis	18	0.0566926	0.176594	ko04114	Cellular Processes	Cell growth and death	CL732.Contig2_All;CL732.Contig1_All;Unigene53332_All;Unigene41004_All;CL732.Contig4_All;Unigene58105_All;CL4394.Contig2_All;CL1424.Contig13_All;CL732.Contig3_All;Unigene46189_All;Unigene45532_All;CL15980.Contig4_All;Unigene55731_All;Unigene7981_All;Unigene44326_All;Unigene41847_All;CL14045.Contig2_All;Unigene1156_All	K02183+K08048+K04441+K03362+K04515+K04960+K03348+K08046+K06269
Alzheimer's disease	23	0.0704276	0.216885	ko05010	Human Diseases	Neurodegenerative diseases	CL732.Contig2_All;Unigene36865_All;CL11943.Contig3_All;CL732.Contig1_All;CL732.Contig4_All;CL11943.Contig1_All;CL12372.Contig1_All;Unigene4188_All;Unigene27458_All;CL732.Contig3_All;Unigene45532_All;Unigene42937_All;CL11103.Contig2_All;CL6430.Contig1_All;Unigene34228_All;CL6391.Contig1_All;CL6653.Contig3_All;CL7094.Contig2_All;Unigene42977_All;CL11943.Contig2_All;CL1819.Contig5_All;Unigene49401_A…	K02183+K04520+K04524+K00412+K03853+K04960+K02132+K03948+K04550+K03935+K02133+K03940+K06704
Glycosaminoglycan biosynthesis - heparan sulfate / heparin	7	0.074258	0.226112	ko00534	Metabolism	Glycan biosynthesis and metabolism	CL1340.Contig7_All;Unigene33662_All;Unigene16636_All;CL16342.Contig10_All;CL1340.Contig13_All;Unigene48255_All;Unigene59426_All	K02514+K08103
PI3K-Akt signaling pathway	60	0.0758968	0.228534	ko04151	Environmental Information Processing	Signal transduction	Unigene22238_All;Unigene54676_All;CL7918.Contig3_All;Unigene36865_All;Unigene49425_All;Unigene7457_All;Unigene44728_All;Unigene44970_All;Unigene25975_All;Unigene61421_All;Unigene14625_All;Unigene91609_All;Unigene55612_All;Unigene32350_All;Unigene47408_All;Unigene10798_All;Unigene27458_All;CL3860.Contig2_All;Unigene46114_All;Unigene63192_All;CL6101.Contig4_All;Unigene53879_All;Unigene60053_All;Uni…	K06493+K05717+K05719+K06589+K06590+K06591+K06236+K06856+K04354+K02583+K06483+K16340+K04362+K05095+K04079+K05466+K07208+K09048+K05070+K12230+K08524+K05637+K04542+K05089+K06252+K04541+K04659+K16333+K05093
Nitrogen metabolism	3	0.081478	0.242643	ko00910	Metabolism	Energy metabolism	Unigene78322_All;Unigene28427_All;CL2816.Contig3_All	K18245+K01672+K01915
RIG-I-like receptor signaling pathway	13	0.0880279	0.2593	ko04622	Organismal Systems	Immune system	CL2901.Contig2_All;CL3009.Contig2_All;CL13317.Contig2_All;CL1561.Contig3_All;Unigene23088_All;CL1561.Contig2_All;Unigene32129_All;CL4394.Contig2_All;CL1561.Contig1_All;CL1561.Contig4_All;Unigene44019_All;Unigene53176_All;Unigene16377_All	K10652+K09447+K10030+K12671+K03173+K04441+K05411+K12649
Regulation of actin cytoskeleton	56	0.0916798	0.267153	ko04810	Cellular Processes	Cell motility	Unigene22238_All;Unigene54676_All;CL7918.Contig3_All;Unigene36865_All;CL15510.Contig9_All;CL5825.Contig6_All;Unigene24446_All;Unigene44728_All;Unigene44970_All;CL13081.Contig3_All;CL4983.Contig3_All;Unigene103161_All;Unigene18690_All;CL13081.Contig1_All;Unigene61421_All;Unigene83256_All;CL15538.Contig4_All;Unigene32436_All;Unigene80917_All;CL15538.Contig2_All;CL13081.Contig4_All;Unigene32350_All;…	K06464+K06493+K05717+K05719+K06589+K06590+K06591+K05767+K06462+K05768+K12758+K05736+K10352+K10351+K12756+K06483+K05732+K05718+K04362+K05095+K05730+K05734+K05751+K05089+K06270+K00907+K05692+K06269+K05093
cGMP-PKG signaling pathway	29	0.0946104	0.27276	ko04022	Environmental Information Processing	Signal transduction	CL732.Contig2_All;Unigene25967_All;CL732.Contig1_All;Unigene44824_All;Unigene53332_All;CL15538.Contig4_All;Unigene41004_All;CL732.Contig4_All;Unigene58105_All;CL732.Contig3_All;Unigene58100_All;Unigene53879_All;Unigene45532_All;CL15980.Contig4_All;Unigene7981_All;Unigene60591_All;Unigene45128_All;CL3271.Contig3_All;Unigene55771_All;CL7115.Contig1_All;CL15538.Contig1_All;CL3271.Contig4_All;Unigene…	K02183+K17446+K01538+K08048+K17751+K13762+K09048+K04960+K06270+K18154+K19477+K05863+K04952+K08046+K00907+K06269
Fatty acid elongation	4	0.100413	0.28644	ko00062	Metabolism	Lipid metabolism	CL13207.Contig2_All;CL3209.Contig6_All;CL13207.Contig1_All;CL3209.Contig1_All	K07512+K07515
Parkinson's disease	12	0.103123	0.291107	ko05012	Human Diseases	Neurodegenerative diseases	CL12372.Contig1_All;Unigene19367_All;CL14646.Contig2_All;CL1861.Contig5_All;CL11103.Contig2_All;CL6430.Contig1_All;CL6391.Contig1_All;CL7115.Contig1_All;CL6653.Contig3_All;CL7094.Contig2_All;Unigene54928_All;CL10384.Contig1_All	K00412+K03883+K03881+K05687+K02132+K03948+K03935+K05863+K02133+K03940+K03882+K03879
Allograft rejection	17	0.106959	0.298823	ko05330	Human Diseases	Immune diseases	Unigene49425_All;Unigene28017_All;Unigene91609_All;Unigene55612_All;Unigene63192_All;Unigene60053_All;Unigene24270_All;Unigene87359_All;Unigene98863_All;Unigene52925_All;Unigene12099_All;Unigene28025_All;Unigene7919_All;Unigene63191_All;Unigene102945_All;Unigene49424_All;Unigene43016_All	K06856+K10785+K07818
Arrhythmogenic right ventricular cardiomyopathy (ARVC)	27	0.111435	0.30815	ko05412	Human Diseases	Cardiovascular diseases	Unigene22238_All;Unigene54676_All;CL7918.Contig3_All;Unigene36865_All;Unigene44728_All;Unigene44970_All;Unigene61421_All;Unigene32350_All;Unigene27458_All;Unigene46114_All;Unigene25583_All;Unigene42937_All;Unigene48013_All;Unigene31155_All;CL1508.Contig1_All;CL13160.Contig1_All;CL13160.Contig5_All;CL4651.Contig6_All;Unigene6342_All;Unigene16636_All;Unigene39325_All;Unigene42977_All;CL13160.Contig…	K06493+K05719+K06589+K06590+K06591+K06483+K06736+K06265+K02620+K05637+K12641+K05692
Renin-angiotensin system	3	0.116126	0.31486	ko04614	Organismal Systems	Endocrine system	CL14972.Contig3_All;CL4354.Contig2_All;CL12591.Contig2_All	K01380+K01283
Morphine addiction	14	0.116185	0.31486	ko05032	Human Diseases	Substance dependence	Unigene53332_All;Unigene41004_All;Unigene58105_All;CL14972.Contig3_All;CL15980.Contig4_All;Unigene7981_All;CL4235.Contig2_All;Unigene55771_All;CL7878.Contig1_All;Unigene39075_All;CL6685.Contig1_All;Unigene44326_All;Unigene48055_All;Unigene41847_All	K08048+K05186+K04542+K19662+K19663+K04615+K04541+K08046+K00910
Oxidative phosphorylation	11	0.120178	0.322457	ko00190	Metabolism	Energy metabolism	CL5313.Contig2_All;CL12372.Contig1_All;Unigene19367_All;CL14646.Contig2_All;CL11103.Contig2_All;CL6430.Contig1_All;CL6391.Contig1_All;CL6653.Contig3_All;CL7094.Contig2_All;Unigene54928_All;CL10384.Contig1_All	K02260+K00412+K03883+K03881+K02132+K03948+K03935+K02112+K02133+K03940+K03882+K03879
Autoimmune thyroid disease	17	0.121565	0.322982	ko05320	Human Diseases	Immune diseases	Unigene49425_All;Unigene28017_All;Unigene91609_All;Unigene55612_All;Unigene63192_All;Unigene60053_All;Unigene24270_All;Unigene87359_All;Unigene98863_All;Unigene52925_All;Unigene12099_All;Unigene28025_All;Unigene7919_All;Unigene63191_All;Unigene102945_All;Unigene49424_All;Unigene43016_All	K06856+K10785+K07818
Retrograde endocannabinoid signaling	14	0.131995	0.347288	ko04723	Organismal Systems	Nervous system	Unigene53332_All;Unigene41004_All;Unigene58105_All;CL4394.Contig2_All;Unigene45532_All;CL14972.Contig3_All;CL15980.Contig4_All;Unigene7981_All;CL4235.Contig2_All;Unigene55771_All;CL7878.Contig1_All;CL6685.Contig1_All;Unigene44326_All;Unigene41847_All	K08048+K04441+K04960+K05186+K04542+K19662+K19663+K04541+K08046
Ras signaling pathway	32	0.14015	0.363038	ko04014	Environmental Information Processing	Signal transduction	CL1686.Contig4_All;CL732.Contig2_All;CL1686.Contig14_All;Unigene25975_All;Unigene48558_All;CL1865.Contig2_All;CL732.Contig1_All;CL4983.Contig3_All;Unigene28017_All;CL732.Contig4_All;CL1686.Contig13_All;Unigene32350_All;Unigene53450_All;Unigene10798_All;CL9729.Contig2_All;CL732.Contig3_All;CL6101.Contig4_All;Unigene96807_All;Unigene62154_All;CL1686.Contig3_All;CL1686.Contig18_All;CL4235.Contig2_Al…	K16342+K02183+K02583+K07293+K08019+K05736+K10785+K04362+K05095+K02678+K05466+K17447+K05734+K04542+K05089+K19662+K19663+K04541+K05093
Thiamine metabolism	1	0.14066	0.363038	ko00730	Metabolism	Metabolism of cofactors and vitamins	CL7223.Contig3_All	K06928
Toll-like receptor signaling pathway	16	0.147434	0.375225	ko04620	Organismal Systems	Immune system	Unigene22947_All;CL3009.Contig2_All;CL13317.Contig2_All;CL1561.Contig3_All;CL15149.Contig5_All;CL1561.Contig2_All;Unigene32129_All;CL4394.Contig2_All;CL1561.Contig1_All;CL10554.Contig2_All;CL1561.Contig4_All;Unigene44019_All;CL3646.Contig4_All;CL15521.Contig2_All;CL10554.Contig3_All;CL10554.Contig1_All	K01371+K09447+K10030+K12672+K12671+K04403+K04441+K05408+K05411+K12964
Vitamin digestion and absorption	4	0.148157	0.375225	ko04977	Organismal Systems	Digestive system	CL11943.Contig3_All;Unigene34625_All;CL11943.Contig1_All;CL11943.Contig2_All	K08760+K08757
Dopaminergic synapse	15	0.149536	0.375225	ko04728	Organismal Systems	Nervous system	CL732.Contig2_All;Unigene7457_All;CL10711.Contig1_All;CL732.Contig1_All;CL732.Contig4_All;CL4394.Contig2_All;CL732.Contig3_All;Unigene53879_All;Unigene46189_All;Unigene45532_All;CL4235.Contig2_All;CL7878.Contig1_All;CL6685.Contig1_All;CL14045.Contig2_All;Unigene1156_All	K02183+K04354+K10396+K04441+K09048+K04515+K04960+K04542+K19662+K19663+K04541+K06269
Natural killer cell mediated cytotoxicity	30	0.16516	0.407669	ko04650	Organismal Systems	Immune system	Unigene22238_All;Unigene49425_All;Unigene44970_All;Unigene48558_All;Unigene32436_All;Unigene80917_All;Unigene91609_All;Unigene55612_All;CL405.Contig3_All;CL9729.Contig2_All;Unigene63192_All;Unigene60053_All;Unigene24270_All;Unigene87359_All;Unigene98863_All;Unigene31155_All;Unigene34228_All;Unigene52925_All;Unigene12099_All;Unigene6342_All;Unigene28025_All;CL7878.Contig1_All;Unigene7919_All;CL181…	K06464+K06856+K07293+K05718+K06490+K06523+K05730+K17447+K19662+K19663+K07818+K07990+K07989
GABAergic synapse	14	0.16791	0.407669	ko04727	Organismal Systems	Nervous system	Unigene53332_All;Unigene41004_All;Unigene58105_All;CL14972.Contig3_All;CL15980.Contig4_All;Unigene7981_All;CL4235.Contig2_All;Unigene55771_All;CL7878.Contig1_All;Unigene39075_All;CL6685.Contig1_All;Unigene44326_All;Unigene41847_All;CL2816.Contig3_All	K08048+K05186+K04542+K19662+K19663+K04615+K04541+K08046+K01915
Butanoate metabolism	3	0.168214	0.407669	ko00650	Metabolism	Carbohydrate metabolism	CL3209.Contig6_All;CL12655.Contig1_All;CL3209.Contig1_All	K07515+K01640
Focal adhesion	45	0.168953	0.407669	ko04510	Cellular Processes	Cellular community	Unigene22238_All;Unigene54676_All;CL7918.Contig3_All;Unigene36865_All;Unigene16169_All;Unigene44728_All;Unigene44970_All;CL13081.Contig3_All;CL4983.Contig3_All;Unigene15953_All;CL13081.Contig1_All;Unigene61421_All;Unigene41128_All;Unigene83256_All;CL13081.Contig4_All;CL405.Contig3_All;Unigene4188_All;Unigene27458_All;CL9729.Contig2_All;Unigene46114_All;Unigene13658_All;Unigene62154_All;Unigene990…	K06493+K05717+K05719+K06589+K06590+K06591+K06236+K13709+K12758+K05736+K04437+K10351+K12756+K06483+K06275+K05732+K05730+K03853+K17447+K06271+K05734+K05637+K05089+K06270+K06252+K19662+K19663+K04659+K00907+K05692+K06269
Drug metabolism - other enzymes	5	0.169987	0.407669	ko00983	Metabolism	Xenobiotics biodegradation and metabolism	CL8422.Contig1_All;Unigene18694_All;CL8280.Contig3_All;CL8280.Contig7_All;CL8280.Contig5_All	K00758+K03927
Cytosolic DNA-sensing pathway	8	0.176195	0.41885	ko04623	Organismal Systems	Immune system	CL3009.Contig2_All;CL1561.Contig3_All;CL1561.Contig2_All;CL1561.Contig1_All;CL1561.Contig4_All;Unigene44019_All;Unigene27976_All;CL15521.Contig2_All	K09447+K12671+K05411+K01370+K12799+K12964
Citrate cycle (TCA cycle)	7	0.181738	0.42827	ko00020	Metabolism	Carbohydrate metabolism	Unigene41004_All;Unigene39131_All;Unigene53879_All;CL11911.Contig2_All;Unigene7981_All;Unigene7912_All;Unigene41847_All	K00025+K01647
Hippo signaling pathway	22	0.183719	0.429206	ko04390	Environmental Information Processing	Signal transduction	Unigene22238_All;Unigene53204_All;Unigene7457_All;Unigene44970_All;Unigene45659_All;Unigene32436_All;CL1424.Contig13_All;Unigene47085_All;Unigene25583_All;Unigene46382_All;Unigene31155_All;CL13160.Contig1_All;CL13160.Contig5_All;Unigene34228_All;Unigene6342_All;Unigene16636_All;Unigene39325_All;CL13160.Contig4_All;CL1819.Contig5_All;Unigene30943_All;Unigene38244_All;CL14045.Contig2_All	K06464+K12076+K04354+K06091+K03362+K04237+K02620+K04501+K05689+K05692+K06269
Hippo signaling pathway - fly	12	0.203804	0.472059	ko04391	Environmental Information Processing	Signal transduction	CL12389.Contig2_All;Unigene53204_All;Unigene7457_All;Unigene38569_All;Unigene45659_All;Unigene27005_All;Unigene47085_All;CL16028.Contig20_All;Unigene23198_All;CL9456.Contig2_All;Unigene38244_All;CL11877.Contig1_All	K09851+K12076+K04354+K05628+K06091+K16507+K04237+K09236+K05692
Proteoglycans in cancer	48	0.211396	0.481395	ko05205	Human Diseases	Cancers: Overview	Unigene22238_All;Unigene54676_All;CL7918.Contig3_All;CL5958.Contig3_All;Unigene36865_All;Unigene44728_All;Unigene44970_All;CL9176.Contig5_All;Unigene48558_All;Unigene15953_All;Unigene32350_All;CL4394.Contig2_All;CL405.Contig3_All;Unigene27458_All;Unigene6694_All;Unigene46114_All;Unigene62097_All;CL3902.Contig3_All;Unigene46189_All;CL433.Contig4_All;Unigene45532_All;Unigene42937_All;CL15430.Contig…	K06493+K05717+K05719+K06256+K06257+K16338+K16866+K06236+K01365+K07293+K04437+K04362+K04441+K05730+K03985+K06255+K08268+K04515+K03685+K04960+K06225+K06270+K19662+K19663+K09069+K10380+K05692+K06269+K08122
Base excision repair	11	0.21237	0.481395	ko03410	Genetic Information Processing	Replication and repair	Unigene38898_All;CL16802.Contig38_All;Unigene41004_All;Unigene33662_All;CL15980.Contig3_All;Unigene57046_All;CL15980.Contig4_All;CL10096.Contig1_All;CL16342.Contig10_All;Unigene57701_All;Unigene59426_All	K10798
Sulfur metabolism	2	0.213164	0.481395	ko00920	Metabolism	Energy metabolism	Unigene48172_All;CL5682.Contig6_All	K01082+K17218
Chemokine signaling pathway	25	0.216756	0.484888	ko04062	Organismal Systems	Immune system	CL13317.Contig2_All;CL1561.Contig3_All;Unigene53332_All;CL1561.Contig2_All;Unigene41004_All;Unigene32129_All;Unigene58105_All;CL405.Contig3_All;CL1561.Contig1_All;CL9729.Contig2_All;Unigene47085_All;CL10554.Contig2_All;CL1561.Contig4_All;CL15980.Contig4_All;Unigene7981_All;CL4235.Contig2_All;CL7878.Contig1_All;CL6685.Contig1_All;CL15521.Contig2_All;Unigene46512_All;Unigene44326_All;Unigene48055_A…	K10030+K12672+K12671+K08048+K05505+K05730+K17447+K04237+K16597+K05514+K05408+K16062+K04542+K19662+K04541+K12964+K08011+K08046+K00910
Cholinergic synapse	13	0.218289	0.484888	ko04725	Organismal Systems	Nervous system	Unigene53332_All;Unigene41004_All;Unigene58105_All;Unigene53879_All;Unigene46189_All;Unigene45532_All;CL15980.Contig4_All;Unigene7981_All;CL4235.Contig2_All;CL7878.Contig1_All;CL6685.Contig1_All;Unigene44326_All;Unigene41847_All	K08048+K09048+K04515+K04960+K04542+K19662+K19663+K04541+K08046
Valine, leucine and isoleucine degradation	5	0.221946	0.489003	ko00280	Metabolism	Amino acid metabolism	Unigene18885_All;CL16274.Contig2_All;CL3209.Contig6_All;CL12655.Contig1_All;CL3209.Contig1_All	K00253+K01966+K07515+K01640
Small cell lung cancer	26	0.235562	0.511799	ko05222	Human Diseases	Cancers: Specific types	Unigene54676_All;CL7918.Contig3_All;Unigene36865_All;Unigene44728_All;Unigene44970_All;Unigene23088_All;Unigene34548_All;Unigene27458_All;CL1396.Contig2_All;Unigene46114_All;Unigene38116_All;CL1502.Contig3_All;Unigene42937_All;Unigene58405_All;Unigene48013_All;CL13160.Contig1_All;CL13160.Contig5_All;CL4651.Contig6_All;Unigene16636_All;Unigene39325_All;Unigene42977_All;CL13160.Contig4_All;CL1502.C…	K05717+K05719+K03173+K13241+K16061+K08524+K05637
Ubiquitin mediated proteolysis	19	0.236069	0.511799	ko04120	Genetic Information Processing	Folding, sorting and degradation	CL4981.Contig6_All;CL4981.Contig5_All;Unigene19079_All;CL4981.Contig1_All;CL10273.Contig9_All;Unigene56060_All;Unigene87364_All;CL14135.Contig1_All;CL1396.Contig2_All;CL1424.Contig13_All;CL2164.Contig36_All;Unigene94800_All;Unigene55731_All;Unigene39216_All;CL2301.Contig4_All;CL11041.Contig1_All;Unigene22186_All;Unigene41011_All;Unigene29141_All	K10592+K10594+K10615+K10614+K10606+K10586+K16061+K03362+K10596+K03348+K10579+K03873+K10603
Chagas disease (American trypanosomiasis)	16	0.243757	0.524272	ko05142	Human Diseases	Infectious diseases: Parasitic	CL4767.Contig2_All;Unigene7457_All;CL13317.Contig2_All;Unigene34548_All;Unigene28017_All;Unigene32129_All;CL4394.Contig2_All;CL10554.Contig2_All;Unigene38116_All;CL1502.Contig3_All;CL1502.Contig1_All;CL4354.Contig2_All;CL1502.Contig2_All;CL10554.Contig3_All;CL10554.Contig1_All;CL12591.Contig2_All	K03987+K04354+K10030+K13241+K10785+K04441+K05408+K01283
Biosynthesis of unsaturated fatty acids	3	0.251267	0.536168	ko01040	Metabolism	Lipid metabolism	CL3209.Contig6_All;CL15254.Contig1_All;CL3209.Contig1_All	K07515+K10226
Long-term depression	9	0.265466	0.562042	ko04730	Organismal Systems	Nervous system	CL1686.Contig4_All;CL1686.Contig14_All;CL1686.Contig13_All;CL1686.Contig3_All;Unigene45532_All;CL1686.Contig18_All;Unigene55771_All;CL7878.Contig1_All;CL1686.Contig11_All	K16342+K04960+K19477+K19662+K19663
Pyruvate metabolism	6	0.276407	0.575908	ko00620	Metabolism	Carbohydrate metabolism	Unigene41004_All;Unigene39131_All;Unigene53879_All;Unigene7981_All;Unigene7912_All;Unigene41847_All	K00025
Legionellosis	13	0.276764	0.575908	ko05134	Human Diseases	Infectious diseases: Bacterial	Unigene22238_All;Unigene63995_All;CL13317.Contig2_All;Unigene44970_All;Unigene32436_All;Unigene32129_All;Unigene27828_All;Unigene31155_All;Unigene34228_All;Unigene6342_All;Unigene27976_All;CL1819.Contig5_All;Unigene30943_All	K06464+K08823+K10030+K05505+K03231+K01370+K12799
Cysteine and methionine metabolism	7	0.278391	0.575908	ko00270	Metabolism	Amino acid metabolism	Unigene41004_All;Unigene39131_All;Unigene53879_All;Unigene7981_All;Unigene7912_All;CL4169.Contig9_All;Unigene41847_All	K00025+K17398
Butirosin and neomycin biosynthesis	1	0.300478	0.611246	ko00524	Metabolism	Biosynthesis of other secondary metabolites	Unigene48614_All	K00844
Tryptophan metabolism	4	0.3005	0.611246	ko00380	Metabolism	Amino acid metabolism	CL4388.Contig1_All;CL3209.Contig6_All;Unigene104650_All;CL3209.Contig1_All	K07410+K07515+K01556
Purine metabolism	22	0.30224	0.611246	ko00230	Metabolism	Nucleotide metabolism	CL994.Contig5_All;CL7223.Contig3_All;Unigene57583_All;CL1206.Contig7_All;CL994.Contig6_All;CL3742.Contig1_All;Unigene53332_All;Unigene41004_All;Unigene14483_All;Unigene58105_All;CL7802.Contig2_All;Unigene58100_All;Unigene87291_All;CL2178.Contig10_All;CL15980.Contig4_All;Unigene7981_All;Unigene37505_All;CL1206.Contig4_All;Unigene44326_All;Unigene41101_All;Unigene41847_All;CL3742.Contig2_All	K01081+K06928+K01487+K02999+K08048+K15779+K03010+K13762+K03006+K03783+K01490+K08046+K12304
Histidine metabolism	2	0.308526	0.619338	ko00340	Metabolism	Amino acid metabolism	Unigene56181_All;Unigene36816_All	K05604+K00546
Propanoate metabolism	3	0.315333	0.623761	ko00640	Metabolism	Carbohydrate metabolism	CL16274.Contig2_All;CL3209.Contig6_All;CL3209.Contig1_All	K01966+K07515
beta-Alanine metabolism	3	0.315333	0.623761	ko00410	Metabolism	Metabolism of other amino acids	Unigene56181_All;CL3209.Contig6_All;CL3209.Contig1_All	K05604+K07515
Toxoplasmosis	32	0.32022	0.628838	ko05145	Human Diseases	Infectious diseases: Parasitic	Unigene54676_All;CL7918.Contig3_All;Unigene36865_All;Unigene44728_All;CL1331.Contig10_All;Unigene44970_All;CL1331.Contig11_All;CL15149.Contig5_All;Unigene34548_All;CL15919.Contig1_All;CL15919.Contig2_All;Unigene29774_All;CL4394.Contig2_All;Unigene27458_All;CL1396.Contig2_All;Unigene46114_All;Unigene38116_All;CL1502.Contig3_All;Unigene42937_All;Unigene48013_All;CL3646.Contig4_All;CL13160.Contig1_A…	K05719+K00461+K04403+K13241+K04441+K16061+K05637
Carbon metabolism	13	0.325088	0.633805	ko01200	Metabolism	Global and overview maps	Unigene41004_All;Unigene39131_All;CL16274.Contig2_All;Unigene53879_All;CL11911.Contig2_All;CL3209.Contig6_All;CL2506.Contig5_All;Unigene7981_All;CL1139.Contig4_All;Unigene7912_All;CL3209.Contig1_All;Unigene41847_All;Unigene48614_All	K00025+K01966+K01647+K07515+K00850+K01079+K00844
Regulation of lipolysis in adipocytes	9	0.330756	0.640248	ko04923	Organismal Systems	Endocrine system	Unigene25967_All;Unigene53332_All;Unigene41004_All;Unigene58105_All;CL15980.Contig4_All;Unigene7981_All;Unigene55771_All;Unigene44326_All;Unigene41847_All	K17446+K08048+K19477+K08046
Fructose and mannose metabolism	4	0.341629	0.656607	ko00051	Metabolism	Carbohydrate metabolism	CL15697.Contig1_All;CL3468.Contig4_All;CL2506.Contig5_All;Unigene48614_All	K01103+K00008+K00850+K00844
MicroRNAs in cancer	32	0.352445	0.672623	ko05206	Human Diseases	Cancers: Overview	Unigene22238_All;Unigene54676_All;CL7918.Contig3_All;CL5958.Contig3_All;Unigene36865_All;Unigene44728_All;Unigene44970_All;Unigene8949_All;CL13130.Contig5_All;CL4388.Contig1_All;Unigene27458_All;Unigene52834_All;Unigene106863_All;Unigene62154_All;Unigene42937_All;Unigene31155_All;CL5958.Contig5_All;Unigene34228_All;CL4651.Contig6_All;CL13974.Contig2_All;Unigene6342_All;Unigene46614_All;Unigene429…	K06493+K06256+K16866+K12035+K02599+K07410+K09299+K11406+K05734+K05089+K06252+K04498+K19662+K19663+K17398+K13863
B cell receptor signaling pathway	21	0.354954	0.672675	ko04662	Organismal Systems	Immune system	Unigene49425_All;CL771.Contig8_All;CL10237.Contig1_All;Unigene91609_All;Unigene55612_All;CL405.Contig3_All;CL311.Contig11_All;Unigene63192_All;Unigene60053_All;Unigene24270_All;Unigene87359_All;Unigene57046_All;Unigene98863_All;Unigene52925_All;Unigene12099_All;Unigene28025_All;CL7878.Contig1_All;Unigene63191_All;Unigene102945_All;Unigene49424_All;Unigene43016_All	K06856+K07371+K15909+K05730+K12230+K19662
Nicotinate and nicotinamide metabolism	4	0.358633	0.674927	ko00760	Metabolism	Metabolism of cofactors and vitamins	CL994.Contig5_All;CL994.Contig6_All;CL2178.Contig10_All;Unigene80673_All	K01081+K03783+K00858
cAMP signaling pathway	25	0.365085	0.682332	ko04024	Environmental Information Processing	Signal transduction	CL732.Contig2_All;CL732.Contig1_All;Unigene44824_All;Unigene53332_All;Unigene41004_All;CL732.Contig4_All;Unigene58105_All;CL405.Contig3_All;CL732.Contig3_All;Unigene53879_All;Unigene46189_All;CL15430.Contig8_All;CL15980.Contig4_All;Unigene7981_All;Unigene45128_All;Unigene46614_All;Unigene39075_All;Unigene44749_All;Unigene44326_All;CL4876.Contig4_All;Unigene41032_All;Unigene41847_All;CL14045.Conti…	K02183+K01538+K08048+K05730+K09048+K04515+K06225+K06270+K04498+K04615+K04952+K08046+K04328+K06269
Carbohydrate digestion and absorption	4	0.382899	0.710724	ko04973	Organismal Systems	Digestive system	Unigene33905_All;Unigene44824_All;CL7878.Contig1_All;Unigene48614_All	K01176+K01538+K19662+K00844
Neuroactive ligand-receptor interaction	28	0.39027	0.719477	ko04080	Environmental Information Processing	Signaling molecules and interaction	Unigene65807_All;CL2689.Contig159_All;Unigene44970_All;CL2502.Contig4_All;Unigene49471_All;Unigene43813_All;CL16802.Contig38_All;Unigene18859_All;Unigene47085_All;Unigene21299_All;CL8019.Contig7_All;CL14972.Contig3_All;Unigene53815_All;Unigene6448_All;Unigene50929_All;CL2689.Contig11_All;Unigene55771_All;Unigene37271_All;Unigene39325_All;CL11207.Contig1_All;Unigene39075_All;Unigene37321_All;Unige…	K04608+K01315+K05062+K04582+K04237+K04010+K05186+K04236+K05217+K05770+K04615+K05424+K04583
Shigellosis	25	0.403686	0.739182	ko05131	Human Diseases	Infectious diseases: Bacterial	Unigene54676_All;CL7918.Contig3_All;Unigene36865_All;CL13317.Contig2_All;Unigene44728_All;Unigene44970_All;Unigene44218_All;Unigene32129_All;CL4394.Contig2_All;Unigene27458_All;CL1424.Contig13_All;Unigene46114_All;Unigene42937_All;CL13160.Contig1_All;CL13160.Contig5_All;Unigene34228_All;CL4651.Contig6_All;Unigene16636_All;Unigene39325_All;Unigene42977_All;CL13160.Contig4_All;CL1819.Contig5_All;Un…	K05719+K06256+K10030+K12836+K04441+K03362+K05692
Maturity onset diabetes of the young	2	0.41272	0.750652	ko04950	Human Diseases	Endocrine and metabolic diseases	Unigene53714_All;Unigene7912_All	K08029
VEGF signaling pathway	9	0.419751	0.758349	ko04370	Environmental Information Processing	Signal transduction	CL1686.Contig4_All;CL1686.Contig14_All;CL1686.Contig13_All;CL4394.Contig2_All;CL9729.Contig2_All;CL1686.Contig3_All;CL1686.Contig18_All;CL7878.Contig1_All;CL1686.Contig11_All	K16342+K04441+K17447+K19662+K19663
Thyroid hormone signaling pathway	27	0.442615	0.794361	ko04919	Organismal Systems	Endocrine system	Unigene22238_All;Unigene54676_All;CL7918.Contig3_All;Unigene36865_All;Unigene44728_All;Unigene44970_All;CL13130.Contig5_All;Unigene44824_All;CL15538.Contig4_All;Unigene27458_All;CL3860.Contig2_All;CL3902.Contig3_All;CL2506.Contig5_All;Unigene42937_All;Unigene58405_All;Unigene31155_All;Unigene60591_All;CL4651.Contig6_All;Unigene6342_All;CL15538.Contig1_All;Unigene46614_All;Unigene42977_All;CL7878.…	K06493+K02599+K01538+K17751+K07208+K08268+K00850+K08524+K04498+K19662+K19663+K05692
Galactose metabolism	3	0.45104	0.804156	ko00052	Metabolism	Carbohydrate metabolism	Unigene14483_All;CL2506.Contig5_All;Unigene48614_All	K15779+K00850+K00844
Vasopressin-regulated water reabsorption	4	0.454715	0.805411	ko04962	Organismal Systems	Excretory system	Unigene55832_All;Unigene53549_All;Unigene53879_All;Unigene44326_All	K10414+K09048+K08046
Synthesis and degradation of ketone bodies	1	0.466432	0.820799	ko00072	Metabolism	Lipid metabolism	CL12655.Contig1_All	K01640
Endocrine and other factor-regulated calcium reabsorption	5	0.472989	0.82399	ko04961	Organismal Systems	Excretory system	Unigene44824_All;Unigene91704_All;CL386.Contig29_All;CL7878.Contig1_All;Unigene44326_All	K01538+K11826+K01528+K19662+K19663+K08046
Progesterone-mediated oocyte maturation	10	0.474326	0.82399	ko04914	Organismal Systems	Endocrine system	Unigene53332_All;Unigene41004_All;Unigene58105_All;CL4394.Contig2_All;Unigene47408_All;CL15980.Contig4_All;Unigene55731_All;Unigene7981_All;Unigene44326_All;Unigene41847_All	K08048+K04441+K04079+K03348+K08046
Insulin signaling pathway	20	0.48871	0.843569	ko04910	Organismal Systems	Endocrine system	CL732.Contig2_All;Unigene25967_All;CL732.Contig1_All;CL10237.Contig1_All;CL7809.Contig5_All;CL732.Contig4_All;CL3860.Contig2_All;CL9729.Contig2_All;CL311.Contig11_All;CL732.Contig3_All;Unigene32681_All;CL6386.Contig2_All;CL11458.Contig2_All;CL6386.Contig1_All;CL2975.Contig2_All;CL310.Contig2_All;Unigene73023_All;CL14045.Contig2_All;Unigene1156_All;Unigene48614_All	K02183+K17446+K15909+K07190+K07208+K17447+K00665+K05695+K06086+K06269+K00844
Starch and sucrose metabolism	3	0.502943	0.862643	ko00500	Metabolism	Carbohydrate metabolism	Unigene33905_All;Unigene14483_All;Unigene48614_All	K01176+K15779+K00844
Hedgehog signaling pathway	4	0.50784	0.865564	ko04340	Environmental Information Processing	Signal transduction	CL1424.Contig13_All;CL15430.Contig8_All;CL11494.Contig5_All;Unigene41032_All	K03362+K06225+K08958
Glutathione metabolism	4	0.521318	0.882983	ko00480	Metabolism	Metabolism of other amino acids	Unigene46409_All;CL13536.Contig1_All;CL13536.Contig2_All;Unigene14515_All	K00432+K05360+K01581
Fatty acid degradation	3	0.536961	0.902303	ko00071	Metabolism	Lipid metabolism	CL3209.Contig6_All;CL3209.Contig1_All;CL3735.Contig1_All	K07515+K01897
Bladder cancer	8	0.539384	0.902303	ko05219	Human Diseases	Cancers: Specific types	CL13317.Contig2_All;CL8422.Contig1_All;Unigene32129_All;CL13160.Contig1_All;CL13160.Contig5_All;Unigene16636_All;Unigene39325_All;CL13160.Contig4_All	K10030+K00758+K05689
Fanconi anemia pathway	4	0.577557	0.960232	ko03460	Genetic Information Processing	Replication and repair	CL9626.Contig1_All;Unigene56060_All;Unigene39216_All;Unigene29141_All	K10901+K10606
Mineral absorption	4	0.5838	0.964694	ko04978	Organismal Systems	Digestive system	Unigene44824_All;CL16220.Contig1_All;CL13780.Contig2_All;CL7176.Contig1_All	K01538+K14739+K00522
Thyroid cancer	8	0.600205	0.980901	ko05216	Human Diseases	Cancers: Specific types	Unigene25583_All;Unigene58405_All;CL13160.Contig1_All;CL13160.Contig5_All;Unigene16636_All;Unigene39325_All;CL13160.Contig4_All;CL2164.Contig37_All	K02620+K08524+K05689+K09290
Lysine degradation	10	0.600847	0.980901	ko00310	Metabolism	Amino acid metabolism	Unigene53830_All;Unigene40297_All;Unigene61691_All;Unigene12290_All;CL3209.Contig6_All;Unigene53815_All;Unigene30140_All;Unigene86013_All;Unigene10933_All;CL3209.Contig1_All	K09188+K11422+K07515+K11431+K09187+K09186
Cytokine-cytokine receptor interaction	19	0.612651	0.994182	ko04060	Environmental Information Processing	Signaling molecules and interaction	CL13317.Contig2_All;CL1561.Contig3_All;CL2502.Contig4_All;Unigene3234_All;Unigene25975_All;CL1561.Contig2_All;Unigene32129_All;CL1561.Contig1_All;CL10554.Contig2_All;Unigene579_All;CL1561.Contig4_All;CL16456.Contig5_All;Unigene34228_All;CL15521.Contig2_All;CL1819.Contig5_All;CL2915.Contig2_All;CL13883.Contig1_All;CL10554.Contig3_All;CL10554.Contig1_All	K10030+K12672+K12671+K05062+K05153+K02583+K05505+K16597+K05514+K05408+K16062+K05070+K05151+K05089+K12964+K05063+K05424
Circadian rhythm	3	0.625997	1	ko04710	Organismal Systems	Environmental adaptation	CL1424.Contig13_All;CL14480.Contig3_All;Unigene13141_All	K03362+K08533+K09026
Collecting duct acid secretion	2	0.633174	1	ko04966	Organismal Systems	Excretory system	Unigene78322_All;Unigene28427_All	K18245
Epstein-Barr virus infection	38	0.655966	1	ko05169	Human Diseases	Infectious diseases: Viral	Unigene54676_All;CL7918.Contig3_All;Unigene36865_All;Unigene49425_All;Unigene44728_All;Unigene23088_All;CL15149.Contig5_All;Unigene80917_All;Unigene91609_All;Unigene55612_All;CL4394.Contig2_All;Unigene27458_All;CL7802.Contig2_All;Unigene63192_All;CL6101.Contig4_All;Unigene87291_All;Unigene60053_All;Unigene106863_All;Unigene24270_All;Unigene44019_All;Unigene87359_All;Unigene42937_All;Unigene98863_…	K06256+K06856+K03173+K04403+K05718+K06490+K04441+K03010+K06477+K03006+K11406+K05411+K04498+K03033
Glioma	10	0.6613	1	ko05214	Human Diseases	Cancers: Specific types	CL732.Contig2_All;CL732.Contig1_All;CL732.Contig4_All;CL9729.Contig2_All;CL732.Contig3_All;Unigene46189_All;Unigene34228_All;CL7878.Contig1_All;CL1819.Contig5_All;Unigene1156_All	K02183+K17447+K04515+K05089+K19662+K19663
Cell adhesion molecules (CAMs)	45	0.678137	1	ko04514	Environmental Information Processing	Signaling molecules and interaction	Unigene22238_All;Unigene54676_All;CL9883.Contig1_All;CL7918.Contig3_All;Unigene36865_All;Unigene44728_All;Unigene44970_All;Unigene61421_All;Unigene28017_All;CL5248.Contig1_All;Unigene32436_All;Unigene80917_All;Unigene32350_All;Unigene27458_All;Unigene46114_All;CL11673.Contig1_All;Unigene62097_All;CL6101.Contig4_All;Unigene28527_All;CL11458.Contig2_All;Unigene42937_All;Unigene31155_All;CL2975.Cont…	K06464+K05719+K06257+K06590+K06591+K16338+K06087+K06483+K06527+K06735+K06756+K06779+K10785+K06089+K06785+K05718+K06486+K06490+K06523+K06567+K06736+K06797+K06746+K06449+K06477+K05695+K06759+K05689+K06550+K06809+K06496+K06544+K06816+K16337+K06474+K06495
Antigen processing and presentation	8	0.693739	1	ko04612	Organismal Systems	Immune system	Unigene22947_All;CL5731.Contig1_All;CL9176.Contig5_All;Unigene28017_All;Unigene47408_All;CL13054.Contig7_All;CL11167.Contig1_All;CL5731.Contig2_All	K01368+K01363+K01365+K10785+K04079
Measles	23	0.701732	1	ko05162	Human Diseases	Infectious diseases: Viral	Unigene2074_All;Unigene49425_All;CL3009.Contig2_All;Unigene86779_All;Unigene28017_All;Unigene91609_All;Unigene55612_All;Unigene63192_All;Unigene60053_All;Unigene579_All;Unigene24270_All;Unigene44019_All;Unigene87359_All;Unigene98863_All;Unigene52925_All;Unigene12099_All;Unigene28025_All;Unigene63191_All;Unigene102945_All;Unigene30943_All;CL7592.Contig2_All;Unigene49424_All;Unigene43016_All	K14753+K06856+K09447+K14754+K10785+K05070+K05411+K06563+K07990
Lysosome	12	0.70379	1	ko04142	Cellular Processes	Transport and catabolism	Unigene22947_All;CL5731.Contig1_All;CL9176.Contig5_All;CL7656.Contig2_All;Unigene45809_All;CL12694.Contig3_All;CL13054.Contig7_All;CL11167.Contig1_All;Unigene33177_All;CL5731.Contig2_All;CL2133.Contig2_All;CL14555.Contig1_All	K01368+K01371+K01363+K01365+K06562+K01197+K01186+K06129+K19363+K12382
Basal cell carcinoma	3	0.713742	1	ko05217	Human Diseases	Cancers: Specific types	Unigene25583_All;CL15430.Contig8_All;Unigene41032_All	K02620+K06225
Pathways in cancer	58	0.713899	1	ko05200	Human Diseases	Cancers: Overview	Unigene34313_All;Unigene54676_All;CL7918.Contig3_All;Unigene36865_All;CL13317.Contig2_All;Unigene44728_All;Unigene44970_All;Unigene23088_All;Unigene34548_All;CL2348.Contig4_All;Unigene53332_All;Unigene41004_All;Unigene32129_All;Unigene58105_All;Unigene32350_All;Unigene53450_All;Unigene47408_All;Unigene27458_All;CL1396.Contig2_All;Unigene46114_All;CL3902.Contig3_All;Unigene25583_All;Unigene46382_A…	K04496+K05717+K05719+K10030+K03173+K13241+K09592+K08048+K04362+K02678+K04079+K16061+K08268+K02620+K04501+K04236+K06225+K08524+K05637+K04462+K04542+K05689+K05089+K03873+K04498+K19662+K19663+K04541+K08046+K09290+K05093
DNA replication	2	0.716618	1	ko03030	Genetic Information Processing	Replication and repair	Unigene24858_All;Unigene19494_All	K03469
Dorso-ventral axis formation	5	0.718394	1	ko04320	Organismal Systems	Development	Unigene91769_All;CL13130.Contig5_All;Unigene53450_All;Unigene96807_All;CL10664.Contig1_All	K02184+K02599+K02678
Huntington's disease	16	0.718879	1	ko05016	Human Diseases	Neurodegenerative diseases	Unigene57887_All;Unigene46409_All;CL12372.Contig1_All;Unigene91704_All;CL7802.Contig2_All;Unigene94218_All;Unigene53879_All;Unigene87291_All;CL11103.Contig2_All;CL6430.Contig1_All;CL6391.Contig1_All;CL7115.Contig1_All;CL6653.Contig3_All;CL7094.Contig2_All;Unigene46614_All;Unigene47983_All	K04559+K00432+K00412+K11826+K03010+K10408+K09048+K03006+K02132+K03948+K03935+K05863+K02133+K03940+K04498
MAPK signaling pathway - fly	3	0.719225	1	ko04013	Environmental Information Processing	Signal transduction	Unigene48558_All;Unigene53450_All;Unigene96807_All	K07293+K02678
Pentose phosphate pathway	2	0.723156	1	ko00030	Metabolism	Carbohydrate metabolism	Unigene14483_All;CL2506.Contig5_All	K15779+K00850
Retinol metabolism	2	0.727444	1	ko00830	Metabolism	Metabolism of cofactors and vitamins	CL9989.Contig3_All;CL4733.Contig2_All	K11153+K11150
Protein digestion and absorption	7	0.734305	1	ko04974	Organismal Systems	Digestive system	Unigene36865_All;Unigene44824_All;Unigene27458_All;Unigene11391_All;Unigene59527_All;Unigene42937_All;Unigene42977_All	K06236+K01538+K08606+K19479
Biosynthesis of amino acids	5	0.746195	1	ko01230	Metabolism	Global and overview maps	CL11911.Contig2_All;CL2506.Contig5_All;Unigene14227_All;CL1139.Contig4_All;CL2816.Contig3_All	K01647+K00850+K01940+K01079+K01915
Alanine, aspartate and glutamate metabolism	2	0.748043	1	ko00250	Metabolism	Amino acid metabolism	Unigene14227_All;CL2816.Contig3_All	K01940+K01915
RNA degradation	6	0.749699	1	ko03018	Genetic Information Processing	Folding, sorting and degradation	CL15430.Contig2_All;CL11650.Contig4_All;CL7796.Contig2_All;CL7950.Contig2_All;CL2506.Contig5_All;CL13889.Contig2_All	K14443+K12593+K03681+K12618+K00850+K12597
Bacterial invasion of epithelial cells	21	0.759231	1	ko05100	Human Diseases	Infectious diseases: Bacterial	Unigene54676_All;CL7918.Contig3_All;Unigene36865_All;Unigene44728_All;Unigene44970_All;Unigene27458_All;CL9729.Contig2_All;Unigene46114_All;CL386.Contig29_All;Unigene42937_All;CL13160.Contig1_All;CL13160.Contig5_All;CL4651.Contig6_All;Unigene7744_All;Unigene16636_All;Unigene39325_All;Unigene42977_All;CL13160.Contig4_All;Unigene51889_All;Unigene38244_All;CL4651.Contig3_All	K05717+K05719+K17447+K01528+K05689+K13736+K05692
Other glycan degradation	1	0.768395	1	ko00511	Metabolism	Glycan biosynthesis and metabolism	CL12694.Contig3_All	K01186
Adipocytokine signaling pathway	7	0.77476	1	ko04920	Organismal Systems	Endocrine system	Unigene25967_All;CL2502.Contig4_All;Unigene48558_All;Unigene23088_All;Unigene58405_All;CL13883.Contig1_All;CL3735.Contig1_All	K17446+K05062+K07293+K03173+K08524+K05424+K01897
Choline metabolism in cancer	12	0.782806	1	ko05231	Human Diseases	Cancers: Overview	CL1686.Contig4_All;CL1686.Contig14_All;CL1686.Contig13_All;CL3860.Contig2_All;CL3902.Contig3_All;CL1686.Contig3_All;CL1686.Contig18_All;Unigene34228_All;CL3657.Contig3_All;CL7878.Contig1_All;CL1686.Contig11_All;CL1819.Contig5_All	K16342+K07208+K08268+K05089+K01080+K19662+K19663
Glycolysis / Gluconeogenesis	3	0.783224	1	ko00010	Metabolism	Carbohydrate metabolism	Unigene14483_All;CL2506.Contig5_All;Unigene48614_All	K15779+K00850+K00844
Renal cell carcinoma	10	0.790941	1	ko05211	Human Diseases	Cancers: Specific types	Unigene48558_All;CL4983.Contig3_All;CL2348.Contig4_All;Unigene53450_All;CL3902.Contig3_All;Unigene96807_All;Unigene62154_All;CL11041.Contig1_All;Unigene46614_All;Unigene2134_All	K07293+K05736+K09592+K02678+K08268+K05734+K03873+K04498
Mucin type O-Glycan biosynthesis	1	0.796654	1	ko00512	Metabolism	Glycan biosynthesis and metabolism	Unigene53691_All	K00710
Pyrimidine metabolism	10	0.799394	1	ko00240	Metabolism	Nucleotide metabolism	CL994.Contig5_All;CL1206.Contig7_All;CL8422.Contig1_All;CL994.Contig6_All;Unigene23368_All;CL7802.Contig2_All;Unigene87291_All;CL2178.Contig10_All;CL1206.Contig4_All;Unigene41101_All	K01081+K02999+K00758+K13809+K03010+K03006+K03783+K12304
Melanoma	8	0.807145	1	ko05218	Human Diseases	Cancers: Specific types	Unigene32350_All;CL13160.Contig1_All;CL13160.Contig5_All;Unigene34228_All;Unigene16636_All;Unigene39325_All;CL13160.Contig4_All;CL1819.Contig5_All	K04362+K05689+K05089
Other types of O-glycan biosynthesis	2	0.80833	1	ko00514	Metabolism	Glycan biosynthesis and metabolism	CL14187.Contig23_All;Unigene29141_All	K13676+K13675
N-Glycan biosynthesis	3	0.812384	1	ko00510	Metabolism	Glycan biosynthesis and metabolism	CL804.Contig6_All;CL11789.Contig2_All;CL1696.Contig1_All	K05546+K12669+K07432
Glycosylphosphatidylinositol(GPI)-anchor biosynthesis	2	0.819022	1	ko00563	Metabolism	Glycan biosynthesis and metabolism	CL4709.Contig13_All;Unigene59426_All	K05285+K01127
AMPK signaling pathway	12	0.82227	1	ko04152	Environmental Information Processing	Signal transduction	Unigene25967_All;Unigene7457_All;CL2502.Contig4_All;CL15697.Contig1_All;CL3860.Contig2_All;Unigene32681_All;Unigene53879_All;CL6386.Contig2_All;CL2506.Contig5_All;CL6386.Contig1_All;CL8939.Contig5_All;CL13883.Contig1_All	K17446+K04354+K05062+K01103+K07208+K00665+K09048+K00850+K16333+K05424
Axon guidance	24	0.830626	1	ko04360	Organismal Systems	Development	Unigene54676_All;CL7918.Contig3_All;Unigene36865_All;CL16729.Contig17_All;Unigene44728_All;Unigene44970_All;CL8959.Contig6_All;Unigene58085_All;CL4983.Contig3_All;Unigene27458_All;Unigene46114_All;Unigene39131_All;Unigene62154_All;Unigene42937_All;CL13160.Contig1_All;CL13160.Contig5_All;CL4651.Contig6_All;Unigene16636_All;Unigene7912_All;Unigene39325_All;Unigene42977_All;CL13160.Contig4_All;Unige…	K05719+K07527+K07520+K06521+K06820+K06821+K05736+K05734+K06550
Adherens junction	16	0.837667	1	ko04520	Cellular Processes	Cellular community	Unigene32350_All;Unigene47085_All;Unigene25583_All;Unigene46382_All;CL11458.Contig2_All;CL2975.Contig2_All;CL13160.Contig1_All;CL13160.Contig5_All;Unigene16636_All;Unigene39325_All;Unigene46614_All;Unigene24120_All;CL13160.Contig4_All;CL310.Contig2_All;Unigene73023_All;Unigene38244_All	K04362+K04237+K02620+K04501+K05695+K05689+K04498+K06085+K06086+K05692
Glycosaminoglycan degradation	1	0.841546	1	ko00531	Metabolism	Glycan biosynthesis and metabolism	Unigene45809_All	K01197
Ribosome	4	0.846999	1	ko03010	Genetic Information Processing	Translation	CL10862.Contig1_All;CL6413.Contig1_All;CL10384.Contig1_All;Unigene2799_All	K02948+K02975+K02950+K02949
Central carbon metabolism in cancer	8	0.849289	1	ko05230	Human Diseases	Cancers: Overview	Unigene2359_All;Unigene32350_All;CL3902.Contig3_All;CL2506.Contig5_All;Unigene34228_All;CL1819.Contig5_All;Unigene102594_All;Unigene48614_All	K05101+K04362+K08268+K00850+K05089+K05093+K00844
Phosphatidylinositol signaling system	11	0.854359	1	ko04070	Environmental Information Processing	Signal transduction	CL732.Contig2_All;CL732.Contig1_All;CL10237.Contig1_All;CL732.Contig4_All;CL9365.Contig8_All;CL311.Contig11_All;CL732.Contig3_All;Unigene45532_All;CL7878.Contig1_All;Unigene74671_All;Unigene1156_All	K02183+K15909+K00911+K04960+K19662+K19663+K00981
Tyrosine metabolism	1	0.854717	1	ko00350	Metabolism	Amino acid metabolism	CL4758.Contig1_All	K00553
Metabolism of xenobiotics by cytochrome P450	1	0.868231	1	ko00980	Metabolism	Xenobiotics biodegradation and metabolism	CL4388.Contig1_All	K07410
Pentose and glucuronate interconversions	1	0.868231	1	ko00040	Metabolism	Carbohydrate metabolism	CL3468.Contig4_All	K00008
RNA polymerase	4	0.869898	1	ko03020	Genetic Information Processing	Transcription	CL1206.Contig7_All;CL7802.Contig2_All;Unigene87291_All;CL1206.Contig4_All	K02999+K03010+K03006
Homologous recombination	1	0.87106	1	ko03440	Genetic Information Processing	Replication and repair	CL9626.Contig1_All	K10901
Hepatitis C	11	0.873353	1	ko05160	Human Diseases	Infectious diseases: Viral	CL9883.Contig1_All;CL3009.Contig2_All;Unigene7457_All;CL13317.Contig2_All;Unigene23088_All;CL5248.Contig1_All;Unigene32129_All;CL4394.Contig2_All;Unigene44019_All;Unigene58405_All;CL7712.Contig4_All	K06087+K09447+K04354+K10030+K03173+K04441+K05411+K08524
Epithelial cell signaling in Helicobacter pylori infection	9	0.876319	1	ko05120	Human Diseases	Infectious diseases: Bacterial	CL13317.Contig2_All;Unigene48558_All;Unigene61421_All;Unigene32436_All;Unigene80917_All;Unigene32129_All;CL4394.Contig2_All;CL2975.Contig2_All;Unigene49401_All	K10030+K07293+K06735+K06089+K06785+K05505+K04441+K08114+K06704
Non-alcoholic fatty liver disease (NAFLD)	10	0.879086	1	ko04932	Human Diseases	Endocrine and metabolic diseases	CL13317.Contig2_All;CL2502.Contig4_All;Unigene23088_All;Unigene32129_All;CL12372.Contig1_All;Unigene58405_All;CL6430.Contig1_All;CL6391.Contig1_All;CL7094.Contig2_All;CL13883.Contig1_All	K10030+K05062+K03173+K00412+K08524+K03948+K03935+K03940+K05424
Influenza A	32	0.894807	1	ko05164	Human Diseases	Infectious diseases: Viral	CL2901.Contig2_All;CL3009.Contig2_All;CL13317.Contig2_All;Unigene44970_All;CL1561.Contig3_All;CL16674.Contig3_All;Unigene42324_All;Unigene5841_All;Unigene86779_All;CL16802.Contig38_All;CL1561.Contig2_All;Unigene80917_All;Unigene57385_All;Unigene32129_All;CL4394.Contig2_All;CL1561.Contig1_All;Unigene33662_All;CL1561.Contig4_All;Unigene44019_All;CL15841.Contig1_All;CL44.Contig1_All;CL5923.Contig2_A…	K10652+K09447+K10030+K01315+K12671+K15045+K12800+K14754+K14297+K06490+K04441+K05411+K15047+K14396+K05863+K04498+K19662+K01370+K12799+K05692
2-Oxocarboxylic acid metabolism	1	0.898441	1	ko01210	Metabolism	Global and overview maps	CL11911.Contig2_All	K01647
SNARE interactions in vesicular transport	1	0.901694	1	ko04130	Genetic Information Processing	Folding, sorting and degradation	CL16031.Contig1_All	K08492
Chemical carcinogenesis	1	0.902755	1	ko05204	Human Diseases	Cancers: Overview	CL4388.Contig1_All	K07410
Notch signaling pathway	6	0.905532	1	ko04330	Environmental Information Processing	Signal transduction	Unigene34313_All;CL13130.Contig5_All;CL14972.Contig3_All;Unigene60881_All;Unigene46614_All;CL10664.Contig1_All	K04496+K02599+K06058+K06051+K04498
Sphingolipid metabolism	4	0.912534	1	ko00600	Metabolism	Lipid metabolism	Unigene53714_All;CL1791.Contig2_All;CL12694.Contig3_All;CL3657.Contig3_All	K12354+K00654+K01186+K01080
Proteasome	1	0.912756	1	ko03050	Genetic Information Processing	Folding, sorting and degradation	CL11054.Contig8_All	K03033
HTLV-I infection	33	0.912982	1	ko05166	Human Diseases	Infectious diseases: Viral	Unigene22238_All;Unigene53204_All;Unigene44970_All;Unigene53332_All;Unigene61421_All;Unigene28017_All;Unigene32436_All;Unigene80917_All;Unigene41004_All;Unigene58105_All;Unigene53450_All;Unigene13658_All;Unigene46382_All;Unigene96807_All;Unigene579_All;Unigene99092_All;Unigene57046_All;CL16456.Contig5_All;CL15980.Contig4_All;Unigene55731_All;Unigene31155_All;Unigene7981_All;Unigene34228_All;CL711…	K06464+K12076+K08048+K06527+K10785+K05718+K06490+K02678+K06271+K04501+K05070+K11126+K05151+K03348+K05089+K05863+K04498+K05770+K08046+K16333+K04376
mRNA surveillance pathway	11	0.922087	1	ko03015	Genetic Information Processing	Translation	Unigene23119_All;Unigene7457_All;CL8959.Contig6_All;CL7102.Contig3_All;Unigene53332_All;Unigene39131_All;Unigene53879_All;Unigene57046_All;CL5923.Contig2_All;Unigene41847_All;CL14045.Contig2_All	K08873+K04354+K14411+K12875+K14401+K14396+K06269
Nicotine addiction	2	0.922159	1	ko05033	Human Diseases	Substance dependence	CL14972.Contig3_All;Unigene55771_All	K05186
Amino sugar and nucleotide sugar metabolism	2	0.926159	1	ko00520	Metabolism	Carbohydrate metabolism	Unigene14483_All;Unigene48614_All	K15779+K00844
Regulation of autophagy	1	0.927457	1	ko04140	Cellular Processes	Transport and catabolism	CL15767.Contig2_All	K08334
Steroid hormone biosynthesis	1	0.92824	1	ko00140	Metabolism	Lipid metabolism	CL4388.Contig1_All	K07410
Aldosterone-regulated sodium reabsorption	2	0.928717	1	ko04960	Organismal Systems	Excretory system	Unigene44824_All;CL7878.Contig1_All	K01538+K19662+K19663
MAPK signaling pathway	21	0.938584	1	ko04010	Environmental Information Processing	Signal transduction	CL1686.Contig4_All;CL1686.Contig14_All;CL16222.Contig3_All;Unigene23088_All;CL15149.Contig5_All;Unigene15953_All;CL1686.Contig13_All;Unigene32350_All;CL4394.Contig2_All;CL14087.Contig3_All;CL1686.Contig3_All;CL1686.Contig18_All;Unigene55446_All;CL3646.Contig4_All;Unigene34228_All;CL7878.Contig1_All;CL1686.Contig11_All;CL1819.Contig5_All;Unigene75330_All;CL2894.Contig8_All;Unigene102594_All	K16342+K04459+K03173+K04403+K04437+K04362+K05095+K04441+K04436+K04462+K05089+K19662+K19663+K04407+K04376+K05093
Endometrial cancer	6	0.947454	1	ko05213	Human Diseases	Cancers: Specific types	Unigene25583_All;CL13160.Contig1_All;CL13160.Contig5_All;Unigene16636_All;Unigene39325_All;CL13160.Contig4_All	K02620+K05689
Prion diseases	3	0.948693	1	ko05020	Human Diseases	Neurodegenerative diseases	CL4767.Contig2_All;CL13130.Contig5_All;CL10664.Contig1_All	K03987+K02599
TNF signaling pathway	13	0.95459	1	ko04668	Environmental Information Processing	Signal transduction	CL1561.Contig3_All;Unigene23088_All;CL15149.Contig5_All;Unigene61421_All;CL1561.Contig2_All;Unigene80917_All;Unigene32129_All;CL4394.Contig2_All;CL1737.Contig3_All;CL1561.Contig1_All;Unigene53879_All;CL1561.Contig4_All;CL3646.Contig4_All	K12671+K03173+K04403+K06527+K06490+K05505+K04441+K17072+K09048
Wnt signaling pathway	8	0.95794	1	ko04310	Environmental Information Processing	Signal transduction	Unigene34313_All;CL9841.Contig1_All;CL1424.Contig13_All;Unigene25583_All;Unigene46382_All;Unigene46189_All;Unigene46614_All;CL7878.Contig1_All	K04496+K04493+K03362+K02620+K04501+K04515+K04498+K19662+K19663
Amyotrophic lateral sclerosis (ALS)	4	0.960179	1	ko05014	Human Diseases	Neurodegenerative diseases	Unigene46409_All;CL4394.Contig2_All;Unigene27976_All;CL9175.Contig1_All	K00432+K04441+K01370+K04573
Type II diabetes mellitus	2	0.961579	1	ko04930	Human Diseases	Endocrine and metabolic diseases	Unigene25967_All;Unigene48614_All	K17446+K00844
Insulin resistance	10	0.963191	1	ko04931	Human Diseases	Endocrine and metabolic diseases	Unigene48558_All;CL5351.Contig3_All;Unigene53879_All;CL11458.Contig2_All;CL228.Contig1_All;CL2975.Contig2_All;CL7878.Contig1_All;CL310.Contig2_All;CL8939.Contig5_All;CL14045.Contig2_All	K07293+K08745+K09048+K05695+K08746+K08749+K19662+K16333+K06269
Neurotrophin signaling pathway	11	0.96358	1	ko04722	Organismal Systems	Nervous system	CL732.Contig2_All;Unigene2359_All;Unigene25975_All;Unigene48558_All;CL732.Contig1_All;CL732.Contig4_All;CL4394.Contig2_All;CL9729.Contig2_All;CL732.Contig3_All;Unigene46189_All;Unigene1156_All	K02183+K05101+K02583+K07293+K04441+K17447+K04515
Ribosome biogenesis in eukaryotes	3	0.96624	1	ko03008	Genetic Information Processing	Translation	Unigene48558_All;CL7950.Contig2_All;CL433.Contig4_All	K14536+K12618+K03685
RNA transport	19	0.969966	1	ko03013	Genetic Information Processing	Translation	CL7102.Contig3_All;Unigene48571_All;CL16802.Contig38_All;CL1184.Contig19_All;Unigene27828_All;CL1184.Contig4_All;Unigene33662_All;CL871.Contig3_All;CL1184.Contig17_All;CL11539.Contig1_All;Unigene16636_All;Unigene47679_All;CL16342.Contig10_All;Unigene53234_All;Unigene46137_All;CL15921.Contig3_All;Unigene56603_All;Unigene35818_All;Unigene59426_All	K12875+K14307+K14297+K12172+K03231+K14319+K14306+K03246
Synaptic vesicle cycle	2	0.97335	1	ko04721	Organismal Systems	Nervous system	Unigene91704_All;CL386.Contig29_All	K11826+K01528
Signaling pathways regulating pluripotency of stem cells	8	0.979535	1	ko04550	Cellular Processes	Cellular community	CL10390.Contig2_All;Unigene32350_All;CL4394.Contig2_All;CL4920.Contig1_All;Unigene46382_All;CL4920.Contig3_All;CL4920.Contig2_All;Unigene102594_All	K17846+K04362+K05095+K04441+K04501+K05093
Prostate cancer	8	0.985459	1	ko05215	Human Diseases	Cancers: Specific types	Unigene32350_All;Unigene47408_All;Unigene53879_All;Unigene25583_All;Unigene34228_All;Unigene46614_All;CL1819.Contig5_All;Unigene102594_All	K04362+K04079+K09048+K02620+K05089+K04498+K05093
Glycosphingolipid biosynthesis - lacto and neolacto series	1	0.985469	1	ko00601	Metabolism	Glycan biosynthesis and metabolism	Unigene66010_All	K03494
mTOR signaling pathway	4	0.986681	1	ko04150	Environmental Information Processing	Signal transduction	CL3860.Contig2_All;CL3902.Contig3_All;Unigene105231_All;CL7878.Contig1_All	K07208+K08268+K08267+K19662+K19663
Protein processing in endoplasmic reticulum	10	0.988429	1	ko04141	Genetic Information Processing	Folding, sorting and degradation	Unigene102545_All;CL15160.Contig6_All;Unigene23088_All;CL804.Contig6_All;Unigene10804_All;Unigene47408_All;Unigene4188_All;CL11789.Contig2_All;CL10365.Contig2_All;Unigene57652_All	K14000+K14019+K03173+K05546+K14022+K04079+K03853+K12669+K14009+K09485
Inflammatory bowel disease (IBD)	3	0.988632	1	ko05321	Human Diseases	Immune diseases	Unigene28017_All;Unigene579_All;CL2915.Contig2_All	K10785+K05070+K05063
Glycerolipid metabolism	1	0.989399	1	ko00561	Metabolism	Lipid metabolism	CL3657.Contig3_All	K01080
ErbB signaling pathway	5	0.992688	1	ko04012	Environmental Information Processing	Signal transduction	CL4983.Contig3_All;CL9729.Contig2_All;Unigene62154_All;Unigene46189_All;CL7878.Contig1_All	K05736+K17447+K05734+K04515+K19662+K19663
NOD-like receptor signaling pathway	11	0.992762	1	ko04621	Organismal Systems	Immune system	CL13317.Contig2_All;Unigene42324_All;Unigene5841_All;CL15149.Contig5_All;Unigene57385_All;Unigene32129_All;CL4394.Contig2_All;Unigene47408_All;CL44.Contig1_All;CL3646.Contig4_All;Unigene27976_All	K10030+K12800+K04403+K05505+K04441+K04079+K01370+K12799
Inositol phosphate metabolism	4	0.993843	1	ko00562	Metabolism	Carbohydrate metabolism	Unigene71192_All;CL10237.Contig1_All;CL9365.Contig8_All;CL311.Contig11_All	K13712+K15909+K00911
Chronic myeloid leukemia	5	0.995647	1	ko05220	Human Diseases	Cancers: Specific types	Unigene34313_All;Unigene48558_All;CL9729.Contig2_All;Unigene46382_All;Unigene55446_All	K04496+K07293+K17447+K04501+K04462
Colorectal cancer	2	0.997444	1	ko05210	Human Diseases	Cancers: Specific types	Unigene25583_All;Unigene46382_All	K02620+K04501
Graft-versus-host disease	2	0.997542	1	ko05332	Human Diseases	Immune diseases	Unigene28017_All;Unigene7919_All	K10785+K07818
TGF-beta signaling pathway	2	0.997704	1	ko04350	Environmental Information Processing	Signal transduction	Unigene46382_All;Unigene46614_All	K04501+K04498
Hepatitis B	9	0.997895	1	ko05161	Human Diseases	Infectious diseases: Viral	CL3009.Contig2_All;CL13317.Contig2_All;Unigene32129_All;Unigene46114_All;Unigene53879_All;Unigene46382_All;Unigene44019_All;Unigene46614_All;CL7878.Contig1_All	K09447+K10030+K06255+K09048+K04501+K05411+K04498+K19662+K19663
Spliceosome	10	0.998164	1	ko03040	Genetic Information Processing	Transcription	CL2990.Contig20_All;Unigene53204_All;Unigene44218_All;CL7102.Contig3_All;CL11758.Contig5_All;CL2362.Contig2_All;CL3179.Contig7_All;CL3441.Contig2_All;CL8314.Contig8_All;Unigene33959_All	K12838+K11093+K12836+K12875+K11097+K12822+K12811+K12844+K12896+K12893
Type I diabetes mellitus	2	0.998491	1	ko04940	Human Diseases	Endocrine and metabolic diseases	Unigene28017_All;Unigene7919_All	K10785+K07818
Sphingolipid signaling pathway	6	0.998635	1	ko04071	Environmental Information Processing	Signal transduction	Unigene7457_All;Unigene23088_All;CL1791.Contig2_All;CL4394.Contig2_All;Unigene4108_All;CL7878.Contig1_All	K04354+K03173+K00654+K04441+K08090+K19662+K19663
Apoptosis	3	0.998838	1	ko04210	Cellular Processes	Cell growth and death	Unigene23088_All;Unigene4188_All;CL1396.Contig2_All	K03173+K03853+K16061
Non-small cell lung cancer	2	0.999031	1	ko05223	Human Diseases	Cancers: Specific types	Unigene58405_All;CL7878.Contig1_All	K08524+K19662+K19663
FoxO signaling pathway	7	0.999414	1	ko04068	Environmental Information Processing	Signal transduction	Unigene25967_All;CL1793.Contig2_All;CL4394.Contig2_All;Unigene46382_All;Unigene53815_All;CL4920.Contig3_All;Unigene46614_All	K17446+K17845+K04441+K04501+K11431+K04498
Jak-STAT signaling pathway	6	0.999489	1	ko04630	Environmental Information Processing	Signal transduction	CL2502.Contig4_All;Unigene48558_All;Unigene579_All;Unigene46614_All;CL2915.Contig2_All;CL13883.Contig1_All	K05062+K07293+K05070+K04498+K05063+K05424
Prolactin signaling pathway	2	0.99952	1	ko04917	Organismal Systems	Endocrine system	CL4394.Contig2_All;CL9729.Contig2_All	K04441+K17447
Cell cycle	3	0.999696	1	ko04110	Cellular Processes	Cell growth and death	Unigene46382_All;Unigene55731_All;Unigene46614_All	K04501+K03348+K04498
p53 signaling pathway	1	0.999715	1	ko04115	Cellular Processes	Cell growth and death	CL14809.Contig2_All	K06509
Acute myeloid leukemia	1	0.999886	1	ko05221	Human Diseases	Cancers: Specific types	Unigene25583_All	K02620
Pancreatic cancer	1	0.999975	1	ko05212	Human Diseases	Cancers: Specific types	Unigene46382_All	K04501
T cell receptor signaling pathway	8	0.999979	1	ko04660	Organismal Systems	Immune system	Unigene53204_All;Unigene63678_All;CL4983.Contig3_All;Unigene28017_All;CL4394.Contig2_All;CL405.Contig3_All;Unigene62154_All;Unigene55743_All	K12076+K07364+K05736+K10785+K04441+K05730+K05734+K07366
Endocytosis	18	0.999986	1	ko04144	Cellular Processes	Transport and catabolism	Unigene38629_All;CL1206.Contig7_All;CL10711.Contig1_All;Unigene9700_All;Unigene71192_All;CL14300.Contig5_All;Unigene32350_All;Unigene91704_All;Unigene47085_All;CL386.Contig29_All;Unigene579_All;CL14300.Contig1_All;CL14300.Contig2_All;CL1206.Contig4_All;Unigene48055_All;CL14300.Contig3_All;CL14300.Contig4_All;Unigene102594_All	K06503+K12562+K10396+K12478+K13712+K05095+K11826+K04237+K01528+K05070+K00910+K05093
Viral carcinogenesis	10	0.999986	1	ko05203	Human Diseases	Cancers: Overview	CL3009.Contig2_All;Unigene53204_All;Unigene43758_All;Unigene24446_All;Unigene23088_All;Unigene53879_All;Unigene106863_All;Unigene41814_All;Unigene44019_All;Unigene46614_All	K09447+K12076+K11252+K05768+K03173+K09048+K11406+K11254+K05411+K04498
Herpes simplex infection	11	1	1	ko05168	Human Diseases	Infectious diseases: Viral	CL3009.Contig2_All;Unigene48558_All;Unigene23088_All;CL15149.Contig5_All;Unigene87291_All;Unigene44019_All;CL3646.Contig4_All;CL8314.Contig8_All;Unigene46614_All;Unigene33959_All;CL14045.Contig2_All	K09447+K07293+K03173+K04403+K03006+K05411+K12896+K04498+K12893+K06269

## Sheet: s-F vs c-F
Pathway	Number of DEUs	P value	Q value	Pathway ID	Level 1	Level 2	Unigene ID	KO ID
Primary immunodeficiency	137	6.93813e-49	1.99818e-46	ko05340	Human Diseases	Immune diseases	Unigene20251_All;Unigene63562_All;CL13349.Contig37_All;Unigene15519_All;Unigene47742_All;CL16495.Contig7_All;Unigene3489_All;Unigene33494_All;Unigene1563_All;Unigene77337_All;Unigene63281_All;CL16714.Contig1_All;CL13349.Contig31_All;Unigene49425_All;Unigene3519_All;Unigene99037_All;CL16717.Contig6_All;Unigene67905_All;Unigene87356_All;Unigene11187_All;Unigene49240_All;Unigene67135_All;Unigene9148…	K06554+K06856+K06454+K06458+K06459+K10989+K07371+K10603
Asthma	64	9.4259e-27	1.35733e-24	ko05310	Human Diseases	Immune diseases	CL13349.Contig37_All;Unigene15519_All;CL16495.Contig7_All;Unigene33494_All;CL16714.Contig1_All;CL13349.Contig31_All;Unigene49425_All;CL16717.Contig6_All;Unigene87356_All;Unigene49240_All;Unigene91481_All;Unigene102536_All;Unigene92086_All;Unigene43333_All;CL13349.Contig39_All;Unigene67239_All;Unigene90317_All;Unigene46199_All;CL11296.Contig3_All;Unigene55612_All;CL16495.Contig2_All;Unigene12129_A…	K06856+K06752+K10785+K10784+K08090+K16597
Porphyrin and chlorophyll metabolism	37	3.16535e-25	3.03873e-23	ko00860	Metabolism	Metabolism of cofactors and vitamins	CL16340.Contig9_All;CL8222.Contig2_All;CL8862.Contig6_All;CL8222.Contig3_All;Unigene84546_All;CL158.Contig3_All;CL8862.Contig3_All;CL3455.Contig5_All;CL8862.Contig4_All;CL16340.Contig8_All;CL8987.Contig6_All;CL8862.Contig7_All;CL3455.Contig7_All;CL8987.Contig5_All;CL8862.Contig5_All;CL8862.Contig1_All;Unigene22271_All;CL13868.Contig2_All;CL8222.Contig4_All;CL3455.Contig4_All;CL55.Contig3_All;CL34…	K01698+K05901+K01749+K00699+K01599+K00228+K01772+K00643+K00214+K00231
Amoebiasis	112	2.67335e-24	1.92481e-22	ko05146	Human Diseases	Infectious diseases: Parasitic	CL442.Contig2_All;CL721.Contig20_All;CL10455.Contig1_All;CL10455.Contig2_All;CL13349.Contig37_All;CL16495.Contig7_All;CL7918.Contig3_All;Unigene33494_All;Unigene36865_All;CL16714.Contig1_All;CL13349.Contig31_All;Unigene49425_All;CL57.Contig1_All;CL16717.Contig6_All;Unigene6643_All;Unigene72416_All;Unigene87356_All;Unigene49240_All;Unigene44728_All;Unigene91481_All;CL14468.Contig1_All;CL1819.Conti…	K06236+K10955+K13963+K06856+K05700+K05717+K05725+K06240+K05858+K06464+K13241+K06237+K00922+K05635+K10030+K05505+K04519+K05637+K04687+K04386+K02580
Leishmaniasis	122	3.5664e-23	2.05425e-21	ko05140	Human Diseases	Infectious diseases: Parasitic	CL442.Contig2_All;CL321.Contig2_All;CL13349.Contig37_All;Unigene15519_All;CL16495.Contig7_All;Unigene76852_All;CL7918.Contig3_All;Unigene33494_All;Unigene36865_All;CL51.Contig3_All;CL16714.Contig1_All;CL13349.Contig31_All;Unigene49425_All;CL16717.Contig6_All;Unigene87356_All;Unigene49240_All;Unigene44728_All;Unigene91481_All;CL14468.Contig1_All;CL1819.Contig4_All;Unigene92086_All;Unigene84362_All…	K05719+K06856+K06752+K06464+K11220+K13241+K04371+K05133+K04519+K04687+K04734+K02580
Dilated cardiomyopathy	119	4.86686e-22	2.33609e-20	ko05414	Human Diseases	Cardiovascular diseases	Unigene78097_All;CL442.Contig2_All;CL1833.Contig2_All;CL321.Contig2_All;CL13349.Contig37_All;CL16495.Contig7_All;Unigene76852_All;CL7918.Contig3_All;Unigene33494_All;CL3343.Contig1_All;Unigene36865_All;CL51.Contig3_All;CL16714.Contig1_All;CL13349.Contig31_All;Unigene49425_All;CL16720.Contig14_All;CL16717.Contig6_All;Unigene87356_All;Unigene49240_All;Unigene44728_All;Unigene91481_All;CL2164.Contig…	K08048+K05719+K06493+K10366+K06856+K06265+K06589+K06590+K06591+K12567+K10374+K10375+K06525+K10351+K12566+K05852+K12314+K05637+K06485+K17751+K05853+K05849+K05865
Staphylococcus aureus infection	76	8.79051e-22	3.61667e-20	ko05150	Human Diseases	Infectious diseases: Bacterial	CL13349.Contig37_All;Unigene15519_All;CL16495.Contig7_All;Unigene33494_All;CL16714.Contig1_All;CL13349.Contig31_All;Unigene49425_All;CL15567.Contig10_All;CL16717.Contig6_All;Unigene87356_All;Unigene49240_All;Unigene91481_All;CL14468.Contig1_All;Unigene102536_All;CL1819.Contig4_All;Unigene92086_All;Unigene43333_All;CL13349.Contig39_All;Unigene67239_All;Unigene90317_All;Unigene20843_All;CL10493.Con…	K06856+K06752+K04004+K06464+K10785+K03994+K10784+K07604+K01333
African trypanosomiasis	63	5.67854e-19	2.04428e-17	ko05143	Human Diseases	Infectious diseases: Parasitic	CL13349.Contig37_All;CL16495.Contig7_All;Unigene33494_All;CL3343.Contig1_All;CL16714.Contig1_All;CL13349.Contig31_All;Unigene49425_All;CL16717.Contig6_All;Unigene72416_All;Unigene87356_All;Unigene49240_All;Unigene91481_All;Unigene92086_All;Unigene43333_All;CL13349.Contig39_All;CL5869.Contig4_All;Unigene90317_All;Unigene46199_All;Unigene55612_All;CL16495.Contig2_All;CL5869.Contig1_All;Unigene12129…	K06856+K06494+K05858+K13822+K04519+K04687
Hematopoietic cell lineage	110	1.12027e-18	3.58486e-17	ko04640	Organismal Systems	Immune system	CL442.Contig2_All;CL13349.Contig37_All;Unigene15519_All;CL16495.Contig7_All;CL7918.Contig3_All;Unigene33494_All;Unigene3010_All;Unigene77337_All;Unigene63281_All;CL3343.Contig1_All;Unigene36865_All;CL16714.Contig1_All;CL13349.Contig31_All;Unigene49425_All;Unigene38629_All;CL16717.Contig6_All;Unigene87356_All;Unigene49240_All;Unigene44728_All;Unigene91481_All;CL1819.Contig4_All;Unigene92086_All;CL…	K06256+K06493+K06856+K06454+K06752+K06460+K06458+K06459+K06503+K04008+K06449+K04519+K06485+K06466+K06261+K04386+K06467
Phagosome	141	1.57783e-18	4.54416e-17	ko04145	Cellular Processes	Transport and catabolism	CL442.Contig2_All;CL321.Contig2_All;CL310.Contig1_All;CL13349.Contig37_All;Unigene15519_All;CL16495.Contig7_All;Unigene76852_All;CL7918.Contig3_All;Unigene33494_All;Unigene77337_All;Unigene63281_All;CL3343.Contig1_All;Unigene36865_All;CL51.Contig3_All;CL16714.Contig1_All;CL13349.Contig31_All;Unigene49425_All;Unigene38629_All;CL16717.Contig6_All;Unigene87356_All;CL14518.Contig3_All;Unigene49240_Al…	K05719+K06493+K06560+K06856+K06752+K06751+K06563+K06503+K07374+K06464+K08008+K00921+K01365+K02148+K07375+K13883+K13884+K10416+K13882
Calcium signaling pathway	89	1.77421e-18	4.64519e-17	ko04020	Environmental Information Processing	Signal transduction	Unigene78097_All;Unigene15295_All;CL13349.Contig37_All;CL16495.Contig7_All;Unigene33494_All;Unigene18733_All;CL16714.Contig1_All;CL13349.Contig31_All;Unigene49425_All;CL16717.Contig6_All;Unigene72416_All;Unigene87356_All;Unigene49240_All;Unigene91481_All;Unigene102536_All;CL1819.Contig4_All;Unigene92086_All;Unigene34548_All;Unigene43333_All;CL13349.Contig39_All;Unigene35644_All;Unigene67989_All;U…	K08048+K05857+K06856+K05218+K05858+K10785+K05089+K13241+K02183+K10784+K05859+K05852+K04958+K04344+K04849+K04136+K04960+K04854+K05212+K05853+K05849+K05083+K05865
Systemic lupus erythematosus	73	6.56603e-18	1.56012e-16	ko05322	Human Diseases	Immune diseases	CL13349.Contig37_All;Unigene15519_All;CL16495.Contig7_All;Unigene33494_All;CL16714.Contig1_All;CL13349.Contig31_All;Unigene49425_All;CL16717.Contig6_All;Unigene87356_All;Unigene49240_All;Unigene91481_All;Unigene102536_All;Unigene92086_All;CL1385.Contig2_All;Unigene43333_All;CL13349.Contig39_All;Unigene67239_All;Unigene90317_All;Unigene20843_All;Unigene46199_All;CL11296.Contig3_All;Unigene55612_Al…	K06856+K06752+K10785+K10651+K03994+K10784+K11254+K04687+K03996+K11253
Autoimmune thyroid disease	69	7.04222e-18	1.56012e-16	ko05320	Human Diseases	Immune diseases	CL13349.Contig37_All;Unigene15519_All;CL16495.Contig7_All;Unigene33494_All;Unigene77337_All;Unigene63281_All;CL16714.Contig1_All;CL13349.Contig31_All;Unigene49425_All;CL16717.Contig6_All;Unigene87356_All;Unigene49240_All;Unigene78335_All;Unigene91481_All;Unigene102536_All;Unigene92086_All;CL12184.Contig11_All;Unigene43333_All;CL13349.Contig39_All;Unigene67239_All;Unigene90317_All;Unigene46199_All…	K06856+K06752+K06751+K07818+K10785+K10784+K08522+K10809
Allograft rejection	67	3.35752e-17	6.9069e-16	ko05330	Human Diseases	Immune diseases	CL13349.Contig37_All;Unigene15519_All;CL16495.Contig7_All;Unigene33494_All;Unigene77337_All;Unigene63281_All;CL16714.Contig1_All;CL13349.Contig31_All;Unigene49425_All;CL16717.Contig6_All;Unigene87356_All;Unigene49240_All;Unigene78335_All;Unigene91481_All;Unigene102536_All;Unigene92086_All;CL12184.Contig11_All;Unigene43333_All;CL13349.Contig39_All;Unigene67239_All;Unigene90317_All;Unigene46199_All…	K06856+K06752+K06751+K07818+K10785+K10784+K04687
Fc epsilon RI signaling pathway	68	5.10177e-17	9.7954e-16	ko04664	Organismal Systems	Immune system	CL1686.Contig8_All;CL13349.Contig37_All;CL16495.Contig7_All;Unigene33494_All;CL14034.Contig1_All;CL1686.Contig14_All;CL16714.Contig1_All;CL13349.Contig31_All;Unigene49425_All;CL16717.Contig6_All;Unigene87356_All;Unigene49240_All;Unigene91481_All;CL14034.Contig3_All;Unigene92086_All;Unigene43333_All;CL13349.Contig39_All;CL8783.Contig1_All;CL7687.Contig15_All;Unigene90317_All;Unigene46199_All;CL168…	K16342+K06856+K03099+K00922+K04371+K05859+K08090
Viral myocarditis	93	5.42195e-16	9.75951e-15	ko05416	Human Diseases	Cardiovascular diseases	CL1833.Contig2_All;CL13349.Contig37_All;Unigene15519_All;CL16495.Contig7_All;Unigene76852_All;CL7918.Contig3_All;Unigene33494_All;Unigene77337_All;Unigene63281_All;CL16714.Contig1_All;CL13349.Contig31_All;Unigene49425_All;CL16717.Contig6_All;Unigene87356_All;Unigene49240_All;Unigene44728_All;Unigene78335_All;Unigene91481_All;CL14468.Contig1_All;Unigene102536_All;CL1819.Contig4_All;CL4257.Contig1_…	K10366+K06856+K06752+K06265+K06788+K06751+K07818+K06464+K10785+K03260+K12566+K10784+K05637+K17751
Measles	101	1.21094e-15	2.05147e-14	ko05162	Human Diseases	Infectious diseases: Viral	CL13349.Contig37_All;CL16495.Contig7_All;Unigene33494_All;CL3343.Contig1_All;CL16714.Contig1_All;CL13349.Contig31_All;Unigene49425_All;Unigene77403_All;CL16717.Contig6_All;Unigene87356_All;Unigene49240_All;Unigene91481_All;Unigene102536_All;CL10310.Contig4_All;Unigene92086_All;Unigene84362_All;Unigene16954_All;Unigene43333_All;CL13349.Contig39_All;CL2842.Contig4_All;CL8783.Contig1_All;Unigene6397…	K06856+K06563+K04451+K10785+K11219+K11220+K14754+K00922+K05133+K10784+K03237+K04519+K14216+K04687+K16194+K04734+K05404+K02580+K07990+K04692+K04007
Intestinal immune network for IgA production	71	1.42759e-14	2.28414e-13	ko04672	Organismal Systems	Immune system	CL13349.Contig37_All;Unigene15519_All;CL16495.Contig7_All;CL7918.Contig3_All;Unigene33494_All;CL16714.Contig1_All;CL13349.Contig31_All;Unigene49425_All;CL16717.Contig6_All;Unigene87356_All;Unigene49240_All;Unigene44728_All;Unigene91481_All;Unigene102536_All;Unigene92086_All;CL7918.Contig4_All;Unigene43333_All;CL13349.Contig39_All;Unigene67239_All;Unigene90317_All;Unigene10744_All;Unigene46199_All…	K06856+K06752+K06590+K10785+K10989+K10784+K05153
Rheumatoid arthritis	75	1.91341e-14	2.90033e-13	ko05323	Human Diseases	Immune diseases	CL13349.Contig37_All;Unigene15519_All;CL16495.Contig7_All;Unigene33494_All;CL16714.Contig1_All;CL13349.Contig31_All;Unigene49425_All;CL16717.Contig6_All;Unigene87356_All;Unigene49240_All;Unigene91481_All;CL14468.Contig1_All;Unigene102536_All;CL1819.Contig4_All;Unigene92086_All;Unigene43333_All;CL13349.Contig39_All;Unigene67239_All;Unigene90317_All;CL10493.Contig4_All;Unigene46199_All;CL11296.Cont…	K06856+K06752+K06464+K10785+K10784+K10030+K05505+K01388+K04519+K04687+K01365+K02148+K05408
Tuberculosis	112	3.66226e-13	5.27365e-12	ko05152	Human Diseases	Infectious diseases: Bacterial	CL7561.Contig1_All;CL310.Contig1_All;CL13349.Contig37_All;Unigene15519_All;CL16495.Contig7_All;Unigene33494_All;CL3343.Contig1_All;CL16714.Contig1_All;CL13349.Contig31_All;Unigene49425_All;CL5825.Contig6_All;CL16717.Contig6_All;Unigene87356_All;Unigene49240_All;Unigene84240_All;Unigene91481_All;CL14468.Contig1_All;CL1819.Contig4_All;Unigene92086_All;Unigene84362_All;CL4440.Contig3_All;Unigene1695…	K02159+K06560+K06856+K06752+K06563+K06462+K08539+K06464+K11220+K13241+K04371+K04498+K05133+K10165+K02183+K12794+K04519+K05399+K10059+K04687+K02580+K13882
Phospholipase D signaling pathway	105	1.41911e-11	1.9462e-10	ko04072	Environmental Information Processing	Signal transduction	Unigene78097_All;CL1686.Contig8_All;Unigene65807_All;Unigene63785_All;CL13349.Contig37_All;CL16495.Contig7_All;Unigene33494_All;CL14034.Contig1_All;Unigene56091_All;CL1686.Contig14_All;CL16714.Contig1_All;CL13349.Contig31_All;Unigene49425_All;Unigene76764_All;CL16717.Contig6_All;Unigene72416_All;Unigene87356_All;Unigene49240_All;Unigene91481_All;CL1819.Contig4_All;Unigene63783_All;Unigene99598_Al…	K08048+K16342+K04608+K06856+K03099+K05858+K05089+K00922+K04371+K04351+K10030+K05859+K01528+K08090+K09593+K04527+K18441+K01080
Fc gamma R-mediated phagocytosis	73	1.57315e-10	2.05939e-09	ko04666	Organismal Systems	Immune system	CL1686.Contig8_All;CL13349.Contig37_All;CL16495.Contig7_All;Unigene33494_All;CL1686.Contig14_All;CL16714.Contig1_All;CL13349.Contig31_All;Unigene49425_All;CL16717.Contig6_All;Unigene87356_All;Unigene49240_All;CL1535.Contig3_All;Unigene91481_All;Unigene92086_All;Unigene43333_All;CL13349.Contig39_All;CL8783.Contig1_All;CL7687.Contig15_All;Unigene90317_All;Unigene46199_All;CL1686.Contig9_All;Unigene…	K16342+K06856+K12562+K00922+K04371+K12559+K05859+K01528+K06274+K12488+K01080
C5-Branched dibasic acid metabolism	6	8.80501e-10	1.10254e-08	ko00660	Metabolism	Carbohydrate metabolism	Unigene867_All;CL10626.Contig4_All;CL10626.Contig3_All;Unigene39877_All;CL10626.Contig1_All;CL10626.Contig2_All	K17724
Ovarian steroidogenesis	29	1.85027e-09	2.22032e-08	ko04913	Organismal Systems	Endocrine system	Unigene78097_All;CL1686.Contig8_All;Unigene83608_All;CL1686.Contig14_All;CL1331.Contig10_All;CL1331.Contig11_All;CL7957.Contig4_All;CL15919.Contig1_All;CL15919.Contig2_All;Unigene17606_All;Unigene60355_All;Unigene29774_All;CL7957.Contig1_All;CL1686.Contig9_All;Unigene10261_All;CL1686.Contig6_All;Unigene62075_All;CL13111.Contig1_All;CL1686.Contig3_All;CL13111.Contig2_All;CL4498.Contig2_All;CL1686.…	K08048+K16342+K05087+K00461+K07408+K16931+K08522+K16620+K13373+K07410+K04527
PI3K-Akt signaling pathway	137	6.2092e-09	7.153e-08	ko04151	Environmental Information Processing	Signal transduction	CL442.Contig2_All;Unigene83608_All;CL321.Contig2_All;CL13349.Contig37_All;CL16495.Contig7_All;Unigene76852_All;CL7918.Contig3_All;Unigene33494_All;CL14034.Contig1_All;CL3343.Contig1_All;Unigene36865_All;CL51.Contig3_All;CL16714.Contig1_All;CL13349.Contig31_All;Unigene49425_All;CL11800.Contig1_All;Unigene46928_All;Unigene9970_All;Unigene77403_All;CL57.Contig1_All;CL16717.Contig6_All;Unigene6643_Al…	K05719+K06236+K06493+K05087+K06856+K05717+K06589+K06590+K06591+K03099+K08270+K08524+K05098+K04451+K05725+K06240+K05089+K02583+K12230+K05099+K06237+K00922+K04371+K05635+K06525+K04362+K03900+K09048+K11584+K16340+K05095+K06238+K05637+K04079+K04545+K06485+K04542+K07298+K04527+K02580+K06071
Transcriptional misregulation in cancer	91	1.40385e-08	1.55504e-07	ko05202	Human Diseases	Cancers: Overview	Unigene83608_All;CL1749.Contig7_All;CL13349.Contig37_All;CL16495.Contig7_All;CL7918.Contig3_All;Unigene33494_All;CL16714.Contig1_All;CL13349.Contig31_All;Unigene49425_All;Unigene46928_All;Unigene77403_All;CL57.Contig1_All;CL16717.Contig6_All;Unigene32179_All;Unigene87356_All;Unigene49240_All;Unigene44728_All;Unigene91481_All;Unigene102536_All;Unigene25975_All;Unigene74624_All;CL11808.Contig4_All;…	K05087+K02633+K06856+K06590+K08524+K04451+K05725+K04650+K10785+K02583+K10138+K09186+K05099+K08525+K11427+K10784+K10030+K17693+K10053+K15187+K08559+K02580+K11253
NF-kappa B signaling pathway	80	2.12827e-08	2.27016e-07	ko04064	Environmental Information Processing	Signal transduction	Unigene78097_All;Unigene82751_All;CL13349.Contig37_All;CL16495.Contig7_All;Unigene33494_All;CL16714.Contig1_All;CL13349.Contig31_All;Unigene49425_All;CL16717.Contig6_All;Unigene87356_All;Unigene49240_All;CL5380.Contig1_All;Unigene91481_All;Unigene102536_All;CL6086.Contig7_All;Unigene92086_All;Unigene60651_All;Unigene43333_All;CL13349.Contig39_All;Unigene90317_All;Unigene46199_All;Unigene70931_All…	K10798+K06856+K05512+K10785+K12793+K10784+K10030+K05505+K05859+K07371+K04519+K05399+K03173+K04402+K04386+K04734+K02580+K16062
Arachidonic acid metabolism	21	2.31106e-08	2.37709e-07	ko00590	Metabolism	Lipid metabolism	CL1686.Contig8_All;CL1686.Contig14_All;CL6203.Contig3_All;CL6203.Contig7_All;CL1331.Contig10_All;CL1331.Contig11_All;Unigene32186_All;CL15919.Contig1_All;CL15919.Contig2_All;Unigene60355_All;Unigene29774_All;CL6203.Contig2_All;CL1686.Contig9_All;CL1686.Contig6_All;CL6203.Contig1_All;Unigene62075_All;CL1686.Contig3_All;CL1686.Contig17_All;CL1686.Contig18_All;CL6203.Contig5_All;CL1686.Contig7_All	K16342+K08726+K00458+K00461+K00079
Serotonergic synapse	46	5.49902e-08	5.4611e-07	ko04726	Organismal Systems	Nervous system	CL442.Contig2_All;CL1686.Contig8_All;Unigene36865_All;CL1686.Contig14_All;Unigene72416_All;CL1331.Contig10_All;CL1331.Contig11_All;CL442.Contig3_All;Unigene72874_All;CL7687.Contig15_All;CL4250.Contig4_All;CL15919.Contig1_All;Unigene8622_All;CL15919.Contig2_All;CL11672.Contig2_All;Unigene83316_All;CL8720.Contig3_All;Unigene37393_All;CL4250.Contig6_All;Unigene60355_All;Unigene29774_All;CL1686.Conti…	K04520+K16342+K05858+K00458+K00461+K04371+K04819+K04958+K04344+K04849+K04545+K04960+K04542
B cell receptor signaling pathway	65	6.86352e-08	6.58898e-07	ko04662	Organismal Systems	Immune system	CL13349.Contig37_All;CL16495.Contig7_All;Unigene33494_All;CL14034.Contig1_All;CL16714.Contig1_All;CL13349.Contig31_All;Unigene49425_All;CL16717.Contig6_All;Unigene87356_All;Unigene49240_All;Unigene1388_All;Unigene91481_All;Unigene105493_All;CL14034.Contig3_All;Unigene92086_All;Unigene43333_All;CL13349.Contig39_All;CL8783.Contig1_All;CL7687.Contig15_All;Unigene90317_All;Unigene46199_All;Unigene749…	K06856+K03099+K06566+K12230+K00922+K04371+K05859+K07371+K06467+K04734+K02580
Epstein-Barr virus infection	109	5.13916e-07	4.77444e-06	ko05169	Human Diseases	Infectious diseases: Viral	CL442.Contig2_All;CL13349.Contig37_All;Unigene15519_All;CL16495.Contig7_All;CL7918.Contig3_All;Unigene33494_All;Unigene77337_All;Unigene63281_All;CL7683.Contig2_All;Unigene36865_All;CL16714.Contig1_All;CL13349.Contig31_All;Unigene49425_All;Unigene77403_All;CL16717.Contig6_All;Unigene87356_All;Unigene49240_All;Unigene44728_All;Unigene91481_All;CL16337.Contig2_All;CL1819.Contig4_All;CL10310.Contig4…	K06256+K06856+K06752+K06751+K03008+K04451+K03006+K11219+K03033+K00922+K04498+K05859+K03173+K04687+K11406+K06477+K14290+K16194+K04734+K02580+K06065+K04692
alpha-Linolenic acid metabolism	12	1.40374e-06	1.26336e-05	ko00592	Metabolism	Lipid metabolism	CL1686.Contig8_All;CL1686.Contig14_All;Unigene35528_All;CL1686.Contig9_All;CL1686.Contig6_All;Unigene62075_All;CL1686.Contig3_All;CL1686.Contig17_All;CL15254.Contig1_All;CL1686.Contig18_All;CL15254.Contig3_All;CL1686.Contig7_All	K16342+K00232+K10226
Natural killer cell mediated cytotoxicity	73	2.64349e-06	2.30705e-05	ko04650	Organismal Systems	Immune system	CL13349.Contig37_All;CL16495.Contig7_All;Unigene33494_All;CL14034.Contig1_All;Unigene77337_All;Unigene63281_All;CL16714.Contig1_All;CL13349.Contig31_All;Unigene49425_All;CL16717.Contig6_All;Unigene87356_All;Unigene49240_All;Unigene78335_All;Unigene91481_All;CL14468.Contig1_All;CL1819.Contig4_All;CL14034.Contig3_All;Unigene92086_All;CL12184.Contig11_All;Unigene43333_All;CL13349.Contig39_All;CL8783…	K06856+K03099+K06751+K07818+K06464+K00922+K04371+K05133+K06523+K05859+K04687+K07990+K07989
Metabolic pathways	225	3.82602e-06	3.24086e-05	ko01100	Metabolism	Global and overview maps	CL16340.Contig9_All;Unigene78097_All;CL1686.Contig8_All;CL6386.Contig3_All;CL5356.Contig2_All;Unigene15295_All;CL7683.Contig2_All;CL1686.Contig14_All;CL2684.Contig6_All;CL6203.Contig3_All;Unigene90587_All;CL2178.Contig7_All;CL1504.Contig3_All;CL6937.Contig1_All;CL8862.Contig6_All;CL6203.Contig7_All;CL13649.Contig1_All;Unigene72416_All;CL14274.Contig15_All;CL1331.Contig10_All;CL1941.Contig1_All;CL…	K01698+K03494+K16342+K00665+K00615+K05857+K03008+K01834+K08726+K13506+K03783+K00002+K17108+K01749+K00121+K05858+K01081+K00458+K00461+K01758+K01620+K01896+K03006+K00232+K00699+K01011+K11153+K00888+K00079+K17497+K13403+K02260+K01599+K07408+K01495+K12354+K17398+K13241+K03948+K13809+K00613+K00228+K08729+K18082+K02129+K01197+K02134+K00688+K01772+K13980+K13512+K00025+K01581+K00933+K05859+K07515+K00626+…
Alzheimer's disease	53	5.5858e-06	4.59631e-05	ko05010	Human Diseases	Neurodegenerative diseases	CL442.Contig2_All;Unigene36865_All;Unigene72416_All;Unigene76867_All;CL1819.Contig4_All;CL442.Contig3_All;CL6430.Contig3_All;Unigene72874_All;CL7687.Contig15_All;CL4250.Contig4_All;Unigene8622_All;Unigene91306_All;Unigene63975_All;CL8720.Contig3_All;CL12124.Contig4_All;Unigene67989_All;Unigene37393_All;CL4250.Contig6_All;Unigene22363_All;Unigene13505_All;Unigene17841_All;Unigene8621_All;CL8266.Co…	K04520+K05858+K06704+K04550+K03948+K04371+K02134+K02183+K02270+K04519+K04522+K04958+K02265+K04960+K02263+K00415+K03940+K01408+K05212+K00134+K02267+K05853+K03853+K00420+K01059
Osteoclast differentiation	69	1.32712e-05	0.00010617	ko04380	Organismal Systems	Development	CL442.Contig2_All;Unigene61067_All;Unigene28240_All;CL7918.Contig3_All;CL3343.Contig1_All;Unigene36865_All;Unigene91042_All;Unigene44728_All;CL10310.Contig4_All;Unigene84362_All;CL7918.Contig4_All;Unigene63261_All;CL442.Contig3_All;Unigene16954_All;Unigene72874_All;CL8783.Contig1_All;CL7687.Contig15_All;Unigene8622_All;Unigene63975_All;CL563.Contig15_All;CL8720.Contig3_All;Unigene21948_All;Unigen…	K06493+K06551+K11219+K11220+K00922+K04371+K05133+K05148+K08008+K05859+K07371+K04519+K03173+K04687+K04694+K04386+K04734+K02580+K08601
Nicotinate and nicotinamide metabolism	17	1.5824e-05	0.000123171	ko00760	Metabolism	Metabolism of cofactors and vitamins	CL2178.Contig7_All;CL14274.Contig15_All;Unigene77287_All;CL2178.Contig3_All;CL14274.Contig3_All;CL14274.Contig14_All;CL14274.Contig11_All;CL14274.Contig23_All;CL14274.Contig13_All;CL7065.Contig4_All;CL14274.Contig5_All;Unigene63235_All;CL14274.Contig21_All;CL14274.Contig2_All;CL14274.Contig8_All;CL14274.Contig17_All;CL2178.Contig8_All	K03783+K01081+K01513+K03426
Riboflavin metabolism	6	3.98912e-05	0.000302333	ko00740	Metabolism	Metabolism of cofactors and vitamins	CL8222.Contig2_All;CL8222.Contig3_All;CL8222.Contig4_All;CL8222.Contig5_All;CL8222.Contig1_All;CL3645.Contig1_All	K05901+K00953
Toxoplasmosis	77	6.04125e-05	0.000446123	ko05145	Human Diseases	Infectious diseases: Parasitic	CL442.Contig2_All;CL321.Contig2_All;Unigene15519_All;Unigene76852_All;CL7918.Contig3_All;Unigene36865_All;CL51.Contig3_All;Unigene6643_All;Unigene44728_All;CL1331.Contig10_All;CL1331.Contig11_All;CL10310.Contig4_All;Unigene84362_All;CL7918.Contig4_All;Unigene85182_All;CL442.Contig3_All;Unigene16954_All;Unigene34548_All;Unigene77486_All;Unigene72874_All;CL8783.Contig1_All;CL7687.Contig15_All;CL425…	K05719+K06752+K06240+K00461+K11219+K11220+K13241+K00922+K04371+K05635+K05133+K05637+K04687+K06485+K04694+K04734+K02580+K04692
Inflammatory bowel disease (IBD)	30	6.34606e-05	0.000456916	ko05321	Human Diseases	Immune diseases	Unigene15519_All;Unigene102536_All;Unigene84362_All;Unigene16954_All;Unigene67239_All;Unigene63975_All;Unigene22698_All;CL563.Contig15_All;Unigene23417_All;CL11296.Contig3_All;Unigene103392_All;Unigene24123_All;Unigene27610_All;CL10033.Contig2_All;Unigene16312_All;CL11212.Contig4_All;Unigene84364_All;CL14950.Contig16_All;Unigene60167_All;Unigene77146_All;Unigene61006_All;CL14950.Contig20_All;Unig…	K06752+K10785+K11220+K05133+K10165+K10784+K08532+K04519+K04687+K02580+K04692
Mineral absorption	19	6.82486e-05	0.000479405	ko04978	Organismal Systems	Digestive system	CL3301.Contig2_All;CL7176.Contig2_All;CL4276.Contig3_All;Unigene36703_All;Unigene84240_All;CL16220.Contig2_All;CL16835.Contig6_All;CL4276.Contig4_All;CL16220.Contig1_All;CL16835.Contig1_All;Unigene38008_All;Unigene62774_All;Unigene6867_All;Unigene38009_All;CL16835.Contig3_All;CL4276.Contig2_All;CL13720.Contig2_All;Unigene14235_All;Unigene38457_All	K04982+K14739+K00522+K14738+K08539+K05849
Hypertrophic cardiomyopathy (HCM)	63	0.000119188	0.000817292	ko05410	Human Diseases	Cardiovascular diseases	CL442.Contig2_All;CL1833.Contig2_All;CL321.Contig2_All;Unigene76852_All;CL7918.Contig3_All;CL3343.Contig1_All;Unigene36865_All;CL51.Contig3_All;CL16720.Contig14_All;Unigene44728_All;CL2164.Contig19_All;CL1833.Contig5_All;CL7918.Contig4_All;Unigene85182_All;CL442.Contig3_All;Unigene77486_All;Unigene72874_All;CL4250.Contig4_All;CL13081.Contig1_All;Unigene8622_All;Unigene71369_All;Unigene8096_All;CL…	K05719+K06493+K10366+K06265+K06589+K06590+K06591+K12567+K10374+K10375+K06525+K10351+K12566+K12314+K05637+K06485+K17751+K05853+K05849+K01283+K05865
ECM-receptor interaction	51	0.000156331	0.00104705	ko04512	Environmental Information Processing	Signaling molecules and interaction	CL442.Contig2_All;CL321.Contig2_All;Unigene76852_All;CL7918.Contig3_All;CL3343.Contig1_All;Unigene36865_All;CL51.Contig3_All;Unigene6643_All;Unigene44728_All;CL1819.Contig4_All;CL7918.Contig4_All;Unigene85182_All;CL442.Contig3_All;Unigene77486_All;Unigene72874_All;CL4250.Contig4_All;Unigene8622_All;Unigene8096_All;CL8720.Contig3_All;Unigene21948_All;Unigene78615_All;Unigene37393_All;CL4250.Contig…	K05719+K06236+K06256+K06257+K06493+K06255+K06265+K05717+K06589+K06590+K06591+K16338+K06240+K06237+K05635+K06525+K03900+K06238+K05637+K06485+K06261
Linoleic acid metabolism	9	0.000168989	0.00110611	ko00591	Metabolism	Lipid metabolism	CL1686.Contig8_All;CL1686.Contig14_All;CL1686.Contig9_All;CL1686.Contig6_All;Unigene62075_All;CL1686.Contig3_All;CL1686.Contig17_All;CL1686.Contig18_All;CL1686.Contig7_All	K16342
Lysine degradation	34	0.000215584	0.00137974	ko00310	Metabolism	Amino acid metabolism	Unigene77134_All;CL6282.Contig5_All;Unigene53830_All;Unigene80592_All;Unigene12288_All;CL11808.Contig4_All;Unigene69483_All;Unigene86255_All;CL2381.Contig17_All;Unigene89235_All;CL12856.Contig8_All;Unigene61691_All;CL6293.Contig4_All;Unigene30050_All;Unigene41593_All;CL3209.Contig2_All;Unigene34643_All;Unigene68251_All;Unigene12290_All;CL7857.Contig9_All;CL3209.Contig3_All;Unigene30140_All;CL1301…	K09188+K00473+K11703+K09186+K11421+K14959+K11427+K11422+K13645+K07515+K00626+K00306+K06101+K09187+K11423+K11425
Malaria	45	0.000329786	0.00206475	ko05144	Human Diseases	Infectious diseases: Parasitic	CL442.Contig2_All;CL7918.Contig3_All;CL3343.Contig1_All;Unigene36865_All;Unigene44728_All;CL14468.Contig1_All;Unigene102536_All;CL1819.Contig4_All;CL7918.Contig4_All;Unigene1748_All;CL442.Contig3_All;CL5869.Contig4_All;Unigene8622_All;CL8720.Contig3_All;CL10493.Contig4_All;Unigene37393_All;CL11296.Contig3_All;Unigene32129_All;Unigene22363_All;Unigene17841_All;CL5869.Contig1_All;Unigene8621_All;Un…	K06257+K06494+K06471+K06464+K10785+K04550+K05099+K13822+K10784+K10030+K04519+K04687
Ether lipid metabolism	16	0.000394539	0.0024176	ko00565	Metabolism	Lipid metabolism	CL1686.Contig8_All;CL1686.Contig14_All;Unigene8518_All;CL1686.Contig9_All;CL14950.Contig24_All;CL1686.Contig6_All;CL9038.Contig5_All;Unigene62075_All;CL1686.Contig3_All;CL1686.Contig17_All;CL1686.Contig18_All;Unigene31718_All;CL9038.Contig6_All;CL16599.Contig3_All;CL1686.Contig7_All;CL4167.Contig2_All	K16342+K13512+K13510+K16860+K01080
Propanoate metabolism	11	0.000503462	0.00302077	ko00640	Metabolism	Carbohydrate metabolism	CL3209.Contig2_All;Unigene34643_All;CL1698.Contig3_All;CL1698.Contig1_All;Unigene76690_All;CL3209.Contig3_All;Unigene31224_All;Unigene65852_All;Unigene25947_All;Unigene63499_All;CL3209.Contig1_All	K07515+K00626+K01899+K11262+K01900
Fatty acid metabolism	16	0.000526517	0.00309463	ko01212	Metabolism	Global and overview maps	CL6386.Contig3_All;Unigene35528_All;CL3209.Contig2_All;Unigene34643_All;CL13207.Contig2_All;CL6386.Contig2_All;Unigene76690_All;CL3209.Contig3_All;CL15254.Contig1_All;CL13207.Contig1_All;CL3846.Contig2_All;CL6386.Contig4_All;Unigene63499_All;CL15254.Contig3_All;CL1668.Contig2_All;CL3209.Contig1_All	K00665+K00232+K07515+K00626+K07512+K11262+K10226+K10203+K00248
Metabolism of xenobiotics by cytochrome P450	11	0.000602968	0.0034731	ko00980	Metabolism	Xenobiotics biodegradation and metabolism	CL13649.Contig1_All;Unigene84546_All;Unigene32186_All;CL7957.Contig4_All;CL6658.Contig1_All;Unigene80487_All;CL7957.Contig1_All;CL13649.Contig2_All;CL4388.Contig2_All;Unigene20075_All;CL7957.Contig3_All	K00121+K00699+K00079+K07408+K00799+K13980+K07410
Butanoate metabolism	9	0.000617227	0.00348552	ko00650	Metabolism	Carbohydrate metabolism	Unigene28806_All;CL3209.Contig2_All;Unigene34643_All;CL3209.Contig3_All;CL12655.Contig1_All;Unigene88545_All;CL1668.Contig2_All;CL13951.Contig2_All;CL3209.Contig1_All	K01896+K07515+K00626+K01640+K01580+K00248
Complement and coagulation cascades	22	0.00115073	0.00637327	ko04610	Organismal Systems	Immune system	CL16039.Contig1_All;CL13343.Contig1_All;CL15567.Contig10_All;Unigene62043_All;Unigene13510_All;Unigene21948_All;Unigene20843_All;CL14359.Contig1_All;CL10065.Contig4_All;Unigene28527_All;CL14359.Contig2_All;CL3831.Contig1_All;Unigene84706_All;Unigene20646_All;CL3831.Contig2_All;Unigene63272_All;Unigene34673_All;Unigene34482_All;Unigene17832_All;CL10637.Contig2_All;Unigene13089_All;Unigene62044_All	K03898+K03985+K04004+K03899+K03900+K03994+K04008+K03996+K03982+K01333+K04007
Arrhythmogenic right ventricular cardiomyopathy (ARVC)	54	0.00122026	0.00663085	ko05412	Human Diseases	Cardiovascular diseases	CL442.Contig2_All;CL1833.Contig2_All;CL321.Contig2_All;Unigene76852_All;CL7918.Contig3_All;CL3343.Contig1_All;Unigene36865_All;CL51.Contig3_All;Unigene44728_All;CL1833.Contig5_All;CL7918.Contig4_All;Unigene85182_All;CL442.Contig3_All;Unigene77486_All;Unigene72874_All;CL4250.Contig4_All;Unigene8622_All;Unigene71369_All;Unigene8096_All;Unigene72232_All;CL8720.Contig3_All;Unigene21948_All;Unigene786…	K05719+K06493+K10366+K06265+K06589+K06590+K06591+K06525+K12566+K06736+K05637+K06485+K05853+K05849
Thyroid hormone signaling pathway	64	0.00133561	0.00712326	ko04919	Organismal Systems	Endocrine system	CL442.Contig2_All;Unigene15295_All;CL7918.Contig3_All;CL3343.Contig1_All;Unigene36865_All;Unigene46928_All;Unigene77403_All;Unigene32179_All;Unigene72416_All;Unigene44728_All;Unigene84362_All;CL7918.Contig4_All;CL9286.Contig4_All;CL15140.Contig84_All;CL442.Contig3_All;Unigene16954_All;Unigene72874_All;CL8783.Contig1_All;CL7687.Contig15_All;Unigene64795_All;Unigene8622_All;CL8720.Contig3_All;Unige…	K06493+K05857+K08524+K04451+K04650+K05858+K11220+K17902+K08525+K00922+K04371+K04498+K05859+K05852+K02599+K00850+K08268+K08362+K17751+K05742+K05853
Glycine, serine and threonine metabolism	14	0.00178711	0.00935798	ko00260	Metabolism	Amino acid metabolism	CL2684.Contig6_All;CL1941.Contig1_All;CL3033.Contig1_All;Unigene31929_All;Unigene11882_All;Unigene68251_All;CL1941.Contig2_All;CL55.Contig3_All;CL55.Contig2_All;Unigene39768_All;CL1139.Contig4_All;CL3367.Contig3_All;CL848.Contig51_All;CL55.Contig1_All	K01834+K01758+K01620+K00613+K00306+K00643+K01079+K15789+K00600
Chemical carcinogenesis	11	0.00186012	0.00956633	ko05204	Human Diseases	Cancers: Overview	CL13649.Contig1_All;Unigene84546_All;Unigene32186_All;CL7957.Contig4_All;CL6658.Contig1_All;Unigene80487_All;CL7957.Contig1_All;CL13649.Contig2_All;CL4388.Contig2_All;Unigene20075_All;CL7957.Contig3_All	K00121+K00699+K00079+K07408+K00799+K13980+K07410
Protein digestion and absorption	26	0.0021298	0.0107611	ko04974	Organismal Systems	Digestive system	CL442.Contig2_All;Unigene36865_All;CL442.Contig3_All;Unigene72874_All;CL14594.Contig2_All;Unigene8622_All;CL8720.Contig3_All;Unigene37393_All;Unigene23834_All;Unigene22363_All;Unigene17841_All;Unigene8621_All;Unigene8624_All;CL442.Contig7_All;Unigene49481_All;Unigene8623_All;CL8208.Contig5_All;CL13845.Contig3_All;Unigene61292_All;CL14594.Contig1_All;CL442.Contig4_All;CL442.Contig8_All;Unigene8620…	K06236+K06237+K01312+K01310+K06238+K05849
Shigellosis	57	0.00336572	0.0167126	ko05131	Human Diseases	Infectious diseases: Bacterial	CL442.Contig2_All;CL321.Contig2_All;CL16495.Contig7_All;Unigene76852_All;CL7918.Contig3_All;Unigene33494_All;Unigene36865_All;CL51.Contig3_All;CL16717.Contig6_All;Unigene44728_All;Unigene91481_All;CL1819.Contig4_All;CL7918.Contig4_All;Unigene85182_All;CL442.Contig3_All;Unigene77486_All;Unigene72874_All;CL7687.Contig15_All;CL4250.Contig4_All;Unigene8622_All;Unigene22698_All;CL8720.Contig3_All;Unig…	K05719+K06256+K05700+K04371+K08727+K10165+K10030+K05740+K13708+K04734+K02580+K12836
Toll-like receptor signaling pathway	33	0.00356895	0.0174213	ko04620	Organismal Systems	Immune system	Unigene24266_All;CL1561.Contig3_All;Unigene84362_All;Unigene16954_All;CL8783.Contig1_All;CL7687.Contig15_All;CL14470.Contig1_All;CL1561.Contig2_All;Unigene23417_All;Unigene32129_All;CL14470.Contig6_All;Unigene103392_All;Unigene35538_All;Unigene27610_All;CL10033.Contig2_All;Unigene8788_All;Unigene16312_All;CL1561.Contig4_All;Unigene10005_All;Unigene84364_All;Unigene60167_All;CL4125.Contig2_All;CL1…	K12671+K12672+K11220+K00922+K04371+K10030+K04519+K05399+K05416+K04734+K05404+K02580+K05408
Circadian rhythm - fly	8	0.00385799	0.0185184	ko04711	Organismal Systems	Environmental adaptation	CL1749.Contig7_All;Unigene60617_All;CL7123.Contig3_All;CL1749.Contig6_All;CL6632.Contig1_All;CL16289.Contig1_All;CL1749.Contig4_All;CL6632.Contig3_All	K02633+K02223+K02296+K09057
Pathogenic Escherichia coli infection	53	0.00709334	0.0334899	ko05130	Human Diseases	Infectious diseases: Bacterial	CL442.Contig2_All;CL321.Contig2_All;Unigene76852_All;CL9883.Contig1_All;CL7918.Contig3_All;Unigene36865_All;CL51.Contig3_All;CL14518.Contig3_All;Unigene44728_All;Unigene2261_All;CL14518.Contig11_All;CL14518.Contig2_All;CL7918.Contig4_All;Unigene85182_All;CL442.Contig3_All;Unigene77486_All;Unigene72874_All;CL4250.Contig4_All;Unigene8622_All;CL8720.Contig3_All;Unigene21948_All;Unigene85555_All;CL14…	K05719+K06087+K07374+K07604+K07375+K11294+K05689
HIF-1 signaling pathway	40	0.00738333	0.0342967	ko04066	Environmental Information Processing	Signal transduction	Unigene83608_All;CL5958.Contig3_All;Unigene38629_All;Unigene34548_All;CL8783.Contig1_All;CL7687.Contig15_All;Unigene64795_All;Unigene63975_All;CL563.Contig15_All;Unigene32004_All;CL14300.Contig5_All;Unigene74997_All;Unigene44432_All;Unigene89891_All;CL11212.Contig4_All;Unigene38116_All;CL14300.Contig1_All;CL2506.Contig5_All;CL1293.Contig2_All;Unigene67624_All;CL494.Contig10_All;Unigene61806_All;U…	K05087+K16451+K06503+K13241+K00922+K04371+K04498+K05133+K08008+K05859+K04687+K00850+K08268+K04372+K00844+K03982+K04527+K00134+K02580+K04692+K05083
Small cell lung cancer	52	0.0097088	0.0443831	ko05222	Human Diseases	Cancers: Specific types	CL442.Contig2_All;CL321.Contig2_All;Unigene76852_All;CL7918.Contig3_All;Unigene36865_All;CL51.Contig3_All;Unigene46928_All;Unigene77403_All;CL57.Contig1_All;Unigene6643_All;Unigene44728_All;CL7918.Contig4_All;Unigene85182_All;CL15140.Contig84_All;CL442.Contig3_All;Unigene34548_All;Unigene77486_All;Unigene72874_All;CL8783.Contig1_All;CL4250.Contig4_All;Unigene8622_All;CL8720.Contig3_All;Unigene219…	K05719+K05717+K08524+K04451+K05725+K06240+K08525+K13241+K06237+K00922+K05635+K03173+K05637+K06485+K04734+K02580
MicroRNAs in cancer	66	0.0109024	0.0483938	ko05206	Human Diseases	Cancers: Overview	CL442.Contig2_All;CL7918.Contig3_All;CL5958.Contig3_All;CL14034.Contig1_All;CL3343.Contig1_All;Unigene36865_All;Unigene73056_All;CL11800.Contig1_All;Unigene77403_All;Unigene44728_All;CL1819.Contig4_All;CL14034.Contig3_All;CL4018.Contig5_All;CL7918.Contig4_All;Unigene1748_All;CL4169.Contig8_All;CL442.Contig3_All;Unigene72874_All;CL8783.Contig1_All;CL7687.Contig15_All;Unigene64795_All;Unigene8622_A…	K06256+K06493+K16866+K03099+K04445+K08270+K04451+K05089+K11592+K05099+K17398+K00922+K04371+K04498+K05859+K02599+K12035+K17399+K11406+K04694+K07410+K02580+K02085+K04692+K05083
Degradation of aromatic compounds	3	0.0109222	0.0483938	ko01220	Metabolism	Global and overview maps	CL1504.Contig3_All;CL13649.Contig1_All;CL13649.Contig2_All	K00002+K00121
Retinol metabolism	10	0.011248	0.0490821	ko00830	Metabolism	Metabolism of cofactors and vitamins	CL13649.Contig1_All;Unigene84546_All;CL9989.Contig3_All;CL7957.Contig4_All;Unigene80487_All;CL7957.Contig1_All;CL13649.Contig2_All;CL9989.Contig1_All;Unigene20075_All;CL7957.Contig3_All	K00121+K00699+K11153+K07408+K13980
Glutamatergic synapse	43	0.0141009	0.0606126	ko04724	Organismal Systems	Nervous system	Unigene78097_All;CL1686.Contig8_All;Unigene65807_All;Unigene63785_All;Unigene56091_All;CL1686.Contig14_All;Unigene76764_All;Unigene72416_All;Unigene63783_All;Unigene99598_All;Unigene73173_All;Unigene70972_All;CL7687.Contig15_All;CL5043.Contig2_All;CL11672.Contig2_All;Unigene12027_All;CL1686.Contig9_All;Unigene10261_All;Unigene33_All;CL2689.Contig12_All;CL1686.Contig6_All;Unigene62075_All;Unigene2…	K08048+K16342+K04608+K05858+K04371+K04958+K04344+K04545+K04960+K04542+K05212+K01915
Salmonella infection	34	0.0176452	0.0747325	ko05132	Human Diseases	Infectious diseases: Bacterial	CL15538.Contig3_All;Unigene32077_All;Unigene18690_All;Unigene3486_All;Unigene34548_All;Unigene15953_All;CL7687.Contig15_All;Unigene63975_All;CL563.Contig15_All;Unigene34232_All;Unigene32129_All;CL9409.Contig1_All;Unigene9401_All;Unigene12248_All;CL10033.Contig2_All;Unigene8788_All;CL11212.Contig4_All;Unigene38116_All;Unigene33898_All;Unigene26923_All;Unigene83932_All;Unigene77146_All;Unigene17842…	K10352+K15348+K04437+K13241+K04371+K05133+K10407+K10030+K05505+K04519+K05399+K04687+K13883+K10416+K02580+K05408+K06071
Butirosin and neomycin biosynthesis	3	0.0209041	0.0872518	ko00524	Metabolism	Biosynthesis of other secondary metabolites	Unigene19831_All;Unigene19832_All;Unigene64663_All	K00844
Carbon metabolism	28	0.0217058	0.0893039	ko01200	Metabolism	Global and overview maps	CL5356.Contig2_All;CL2684.Contig6_All;CL13649.Contig1_All;Unigene70931_All;CL3209.Contig2_All;Unigene34643_All;CL1698.Contig3_All;Unigene68251_All;CL1698.Contig1_All;Unigene13384_All;CL13649.Contig2_All;CL3209.Contig3_All;CL2506.Contig5_All;Unigene31224_All;Unigene63422_All;Unigene84391_All;CL1139.Contig4_All;CL696.Contig3_All;Unigene65852_All;Unigene19831_All;Unigene19832_All;Unigene25947_All;CL…	K00615+K01834+K00121+K00025+K07515+K00626+K01899+K00030+K00036+K00850+K01900+K00873+K01079+K13937+K00844+K00134+K00600+K01057+K00248
PPAR signaling pathway	17	0.0225734	0.0915653	ko03320	Organismal Systems	Endocrine system	CL13993.Contig1_All;Unigene46928_All;Unigene35528_All;CL15140.Contig84_All;CL4815.Contig1_All;CL9591.Contig1_All;CL6659.Contig2_All;Unigene8712_All;Unigene81601_All;CL2366.Contig1_All;CL8212.Contig2_All;CL15439.Contig1_All;CL15254.Contig1_All;CL2366.Contig2_All;CL9591.Contig2_All;CL15254.Contig3_All;Unigene29682_All	K08770+K08524+K00232+K08525+K01388+K08762+K08767+K08746+K08749+K10226+K01059
Leukocyte transendothelial migration	62	0.0236553	0.0946212	ko04670	Organismal Systems	Immune system	CL442.Contig2_All;CL321.Contig2_All;CL16495.Contig7_All;Unigene76852_All;CL9883.Contig1_All;CL7918.Contig3_All;Unigene33494_All;CL3343.Contig1_All;Unigene36865_All;CL51.Contig3_All;CL57.Contig1_All;CL16717.Contig6_All;Unigene44728_All;Unigene91481_All;CL14468.Contig1_All;CL1819.Contig4_All;CL13081.Contig3_All;CL7918.Contig4_All;Unigene85182_All;CL442.Contig3_All;Unigene77486_All;Unigene72874_All;…	K05719+K05700+K06087+K06471+K05725+K06089+K06464+K06735+K06785+K12758+K00922+K10351+K12756+K04351+K08008+K05859+K06274+K06787
Arginine and proline metabolism	14	0.024014	0.0947404	ko00330	Metabolism	Amino acid metabolism	Unigene34548_All;Unigene31929_All;Unigene11882_All;Unigene79108_All;Unigene12372_All;Unigene78085_All;CL3105.Contig3_All;Unigene12370_All;Unigene38116_All;Unigene39768_All;CL1502.Contig1_All;Unigene69197_All;Unigene64843_All;CL1502.Contig2_All	K13241+K00613+K01581+K00933+K00472+K11142+K08660
Drug metabolism - other enzymes	10	0.0252246	0.0981714	ko00983	Metabolism	Xenobiotics biodegradation and metabolism	Unigene84546_All;Unigene18694_All;CL6612.Contig2_All;CL8280.Contig3_All;CL8280.Contig7_All;CL8280.Contig5_All;CL6612.Contig1_All;Unigene38915_All;Unigene20075_All;CL8280.Contig6_All	K00699+K03927+K00760
Biosynthesis of unsaturated fatty acids	7	0.0264272	0.10148	ko01040	Metabolism	Lipid metabolism	Unigene35528_All;CL3209.Contig2_All;CL3209.Contig3_All;CL15254.Contig1_All;CL3846.Contig2_All;CL15254.Contig3_All;CL3209.Contig1_All	K00232+K07515+K10226+K10203
Bile secretion	16	0.0303101	0.114859	ko04976	Organismal Systems	Digestive system	Unigene78097_All;Unigene46928_All;Unigene84546_All;Unigene10364_All;CL6154.Contig5_All;Unigene10261_All;CL4498.Contig2_All;Unigene78051_All;CL6154.Contig2_All;Unigene67207_All;CL6154.Contig1_All;CL6154.Contig4_All;Unigene20075_All;Unigene28427_All;Unigene99340_All;CL6154.Contig3_All	K08048+K08524+K00699+K09864+K13855+K05667+K18245+K05742
Steroid hormone biosynthesis	9	0.0320053	0.119708	ko00140	Metabolism	Lipid metabolism	Unigene84546_All;CL7957.Contig4_All;CL7957.Contig1_All;CL3106.Contig1_All;CL6668.Contig1_All;CL3106.Contig2_All;CL4388.Contig2_All;Unigene20075_All;CL7957.Contig3_All	K00699+K07408+K00497+K13373+K07410
Prion diseases	17	0.0333318	0.123071	ko05020	Human Diseases	Neurodegenerative diseases	CL7561.Contig1_All;CL7687.Contig15_All;CL4250.Contig4_All;Unigene72232_All;Unigene20843_All;CL4250.Contig6_All;Unigene10377_All;CL10033.Contig2_All;CL3831.Contig1_All;CL3564.Contig10_All;CL3831.Contig2_All;CL16785.Contig3_All;Unigene34673_All;Unigene34482_All;Unigene82626_All;Unigene44348_All;CL12419.Contig9_All	K02159+K04371+K05635+K06491+K03994+K02599+K04519+K03996
Proteoglycans in cancer	86	0.0360386	0.131381	ko05205	Human Diseases	Cancers: Overview	CL442.Contig2_All;Unigene83608_All;CL321.Contig2_All;Unigene76852_All;CL13343.Contig1_All;CL7918.Contig3_All;CL5958.Contig3_All;CL14034.Contig1_All;CL3343.Contig1_All;Unigene36865_All;CL51.Contig3_All;Unigene9970_All;Unigene77403_All;CL57.Contig1_All;Unigene44728_All;Unigene12270_All;CL1819.Contig4_All;Unigene12269_All;CL14034.Contig3_All;CL7918.Contig4_All;Unigene1748_All;Unigene85182_All;CL442.…	K05719+K06236+K06256+K06257+K06493+K05087+K06255+K03985+K05717+K16338+K16866+K03099+K05098+K04451+K05725+K10380+K05099+K04437+K00922+K04371+K06225+K04362+K06270+K05859+K05731+K04958+K01365+K08268+K04960+K09593+K05742+K04692+K05083
Arginine biosynthesis	6	0.037198	0.133913	ko00220	Metabolism	Amino acid metabolism	Unigene34548_All;Unigene38116_All;Unigene14227_All;CL1502.Contig1_All;CL1502.Contig2_All;CL2816.Contig3_All	K13241+K01940+K01915
Cardiac muscle contraction	16	0.0396763	0.141071	ko04260	Organismal Systems	Circulatory system	CL2164.Contig19_All;CL13081.Contig1_All;CL8266.Contig1_All;CL16307.Contig4_All;CL10184.Contig1_All;CL16307.Contig7_All;Unigene107280_All;Unigene65359_All;CL16307.Contig3_All;Unigene36806_All;Unigene27733_All;Unigene99340_All;Unigene3072_All;Unigene25610_All;CL13720.Contig2_All;CL10938.Contig1_All	K10374+K10375+K10351+K02270+K12314+K02265+K02263+K00415+K17751+K02267+K05742+K05853+K00420+K05849+K05865
Pancreatic secretion	18	0.0431142	0.151425	ko04972	Organismal Systems	Digestive system	Unigene78097_All;Unigene72416_All;CL14594.Contig2_All;CL6154.Contig5_All;Unigene23834_All;Unigene10261_All;Unigene76459_All;CL4498.Contig2_All;CL6154.Contig2_All;Unigene12473_All;Unigene67207_All;CL14594.Contig1_All;CL6154.Contig1_All;CL6154.Contig4_All;Unigene28427_All;Unigene99340_All;Unigene3072_All;CL6154.Contig3_All	K08048+K05858+K01312+K13855+K01310+K04958+K04960+K18245+K05742+K05853
Bacterial invasion of epithelial cells	51	0.0454835	0.157822	ko05100	Human Diseases	Infectious diseases: Bacterial	CL442.Contig2_All;CL321.Contig2_All;CL16495.Contig7_All;Unigene76852_All;CL7918.Contig3_All;Unigene33494_All;Unigene36865_All;CL51.Contig3_All;CL57.Contig1_All;CL16717.Contig6_All;Unigene44728_All;Unigene91481_All;CL7918.Contig4_All;Unigene1748_All;Unigene85182_All;CL442.Contig3_All;Unigene77486_All;Unigene72874_All;CL8783.Contig1_All;CL4250.Contig4_All;Unigene8622_All;CL8720.Contig3_All;Unigene2…	K05719+K05700+K05717+K05725+K05099+K00922+K01528+K09593+K13708+K04646+K05689
Fatty acid degradation	9	0.0476567	0.163395	ko00071	Metabolism	Lipid metabolism	CL13649.Contig1_All;Unigene35528_All;Unigene80487_All;CL3209.Contig2_All;Unigene34643_All;CL13649.Contig2_All;CL3209.Contig3_All;CL1668.Contig2_All;CL3209.Contig1_All	K00121+K00232+K13980+K07515+K00626+K00248
Glycerophospholipid metabolism	22	0.0482666	0.163539	ko00564	Metabolism	Lipid metabolism	CL1686.Contig8_All;CL1686.Contig14_All;Unigene90587_All;Unigene68239_All;Unigene8518_All;CL1686.Contig9_All;CL14950.Contig24_All;CL1686.Contig6_All;Unigene95709_All;CL9038.Contig5_All;Unigene62075_All;CL1686.Contig3_All;CL1686.Contig17_All;CL1686.Contig18_All;Unigene31718_All;Unigene63551_All;CL9038.Contig6_All;Unigene76711_All;CL16599.Contig3_All;CL1686.Contig7_All;CL2559.Contig2_All;CL4167.Cont…	K16342+K13506+K08729+K13512+K14156+K13510+K14676+K16860+K01080
Cytokine-cytokine receptor interaction	43	0.0512562	0.171649	ko04060	Environmental Information Processing	Signaling molecules and interaction	CL14581.Contig3_All;Unigene24266_All;Unigene9970_All;CL5380.Contig1_All;CL1561.Contig3_All;CL1819.Contig4_All;Unigene25975_All;Unigene1748_All;Unigene91306_All;Unigene63975_All;CL14470.Contig1_All;CL563.Contig15_All;CL1561.Contig2_All;Unigene27903_All;CL16770.Contig3_All;Unigene32129_All;CL11886.Contig1_All;CL14470.Contig6_All;CL7290.Contig2_All;Unigene85862_All;Unigene35538_All;CL10033.Contig2_A…	K04188+K12671+K05098+K05512+K12672+K05089+K02583+K05099+K05136+K05133+K05148+K05143+K10030+K05505+K05420+K05419+K05153+K04519+K04687+K16621+K05416+K04386+K05424+K16597+K05514+K16062+K05408
Influenza A	78	0.0556933	0.184364	ko05164	Human Diseases	Infectious diseases: Viral	Unigene82751_All;Unigene15519_All;Unigene24266_All;Unigene16449_All;CL16720.Contig14_All;Unigene33147_All;CL11955.Contig61_All;CL1561.Contig3_All;CL4257.Contig1_All;CL10310.Contig4_All;Unigene84362_All;Unigene33611_All;Unigene16954_All;CL2842.Contig4_All;CL8783.Contig1_All;CL7687.Contig15_All;CL14594.Contig2_All;Unigene64795_All;Unigene67239_All;Unigene63975_All;CL14470.Contig1_All;CL15477.Contig…	K14297+K06752+K12671+K12800+K11219+K11220+K14754+K00922+K04371+K01312+K04498+K05133+K10030+K03237+K04519+K14216+K04687+K15047+K14290+K16194+K04734+K05404+K02580
Focal adhesion	77	0.0612792	0.198442	ko04510	Cellular Processes	Cellular community	CL442.Contig2_All;Unigene83608_All;CL321.Contig2_All;CL16495.Contig7_All;Unigene76852_All;CL7918.Contig3_All;Unigene33494_All;CL14034.Contig1_All;CL3343.Contig1_All;Unigene36865_All;CL51.Contig3_All;Unigene9970_All;CL57.Contig1_All;CL16717.Contig6_All;Unigene6643_All;Unigene44728_All;Unigene91481_All;CL1819.Contig4_All;CL13081.Contig3_All;CL14034.Contig3_All;CL7918.Contig4_All;Unigene1748_All;Uni…	K05719+K06236+K06493+K05087+K05700+K05717+K06589+K06590+K06591+K03099+K05098+K05725+K06240+K05089+K12758+K05099+K04437+K06237+K00922+K04371+K05635+K06525+K10351+K12756+K03900+K06270+K06271+K06238+K05637+K05740+K06274+K06485+K13708+K03853+K05083
Fatty acid biosynthesis	5	0.061324	0.198442	ko00061	Metabolism	Lipid metabolism	CL6386.Contig3_All;CL6386.Contig2_All;Unigene76690_All;CL6386.Contig4_All;Unigene63499_All	K00665+K11262
Pertussis	69	0.0670621	0.214599	ko05133	Human Diseases	Infectious diseases: Bacterial	CL442.Contig2_All;CL321.Contig2_All;Unigene76852_All;CL7918.Contig3_All;Unigene36865_All;CL51.Contig3_All;Unigene16449_All;CL16720.Contig14_All;Unigene33147_All;Unigene44728_All;CL11955.Contig61_All;CL14468.Contig1_All;CL1819.Contig4_All;CL7918.Contig4_All;Unigene85182_All;CL442.Contig3_All;Unigene34548_All;Unigene77486_All;Unigene72874_All;CL7687.Contig15_All;CL4250.Contig4_All;Unigene8622_All;U…	K05719+K12800+K06464+K13241+K04371+K08727+K02183+K03994+K10030+K04519+K02580
Cytosolic DNA-sensing pathway	14	0.069512	0.219994	ko04623	Organismal Systems	Immune system	Unigene24266_All;CL1561.Contig3_All;CL14470.Contig1_All;CL1561.Contig2_All;CL14470.Contig6_All;Unigene35538_All;CL10033.Contig2_All;CL1561.Contig4_All;Unigene10005_All;CL4125.Contig2_All;CL14470.Contig4_All;Unigene28178_All;Unigene40130_All;CL14470.Contig3_All	K12671+K04519+K04734+K02580
Chemokine signaling pathway	44	0.0732551	0.228032	ko04062	Organismal Systems	Immune system	Unigene78097_All;CL14581.Contig3_All;CL14034.Contig1_All;Unigene24266_All;CL57.Contig1_All;Unigene72416_All;CL5380.Contig1_All;CL1561.Contig3_All;CL14034.Contig3_All;Unigene84362_All;Unigene16954_All;CL8783.Contig1_All;CL7687.Contig15_All;CL14470.Contig1_All;CL1561.Contig2_All;Unigene23417_All;Unigene27903_All;Unigene32129_All;Unigene10261_All;CL14470.Contig6_All;Unigene103392_All;Unigene24473_Al…	K08048+K04188+K03099+K12671+K05725+K05858+K05512+K12672+K11220+K00922+K04371+K10030+K05505+K05731+K05416+K04545+K04542+K04734+K02580+K04692+K16597+K05514+K16062+K05408
Fatty acid elongation	6	0.0736355	0.228032	ko00062	Metabolism	Lipid metabolism	CL3209.Contig2_All;CL13207.Contig2_All;CL3209.Contig3_All;CL13207.Contig1_All;CL3846.Contig2_All;CL3209.Contig1_All	K07515+K07512+K10203
Inflammatory mediator regulation of TRP channels	24	0.0747812	0.229117	ko04750	Organismal Systems	Sensory system	Unigene78097_All;CL1686.Contig8_All;CL1686.Contig14_All;Unigene72416_All;CL1331.Contig10_All;CL1331.Contig11_All;CL8783.Contig1_All;Unigene67989_All;CL1686.Contig9_All;Unigene10261_All;Unigene74997_All;CL1686.Contig6_All;Unigene67540_All;Unigene62075_All;CL10033.Contig2_All;CL1686.Contig3_All;Unigene76459_All;CL4498.Contig2_All;CL1686.Contig17_All;CL1686.Contig18_All;Unigene12473_All;Unigene3281_…	K08048+K16342+K05858+K00458+K00922+K02183+K05859+K04519+K04958+K04960+K05222+K04386
Alanine, aspartate and glutamate metabolism	8	0.0792376	0.238056	ko00250	Metabolism	Amino acid metabolism	Unigene71819_All;CL5595.Contig1_All;Unigene14227_All;CL14372.Contig1_All;Unigene26629_All;Unigene88545_All;Unigene14399_All;CL2816.Contig3_All	K01939+K11540+K01940+K01580+K01915
Salivary secretion	25	0.0793518	0.238056	ko04970	Organismal Systems	Digestive system	Unigene78097_All;Unigene72416_All;CL6154.Contig5_All;Unigene21948_All;Unigene67989_All;Unigene10261_All;Unigene67540_All;CL7753.Contig1_All;CL2088.Contig5_All;Unigene76459_All;CL4498.Contig2_All;CL3160.Contig6_All;CL2113.Contig5_All;CL6154.Contig2_All;Unigene12473_All;Unigene67207_All;CL3350.Contig2_All;CL7178.Contig10_All;Unigene94409_All;CL6154.Contig1_All;CL6154.Contig4_All;Unigene99340_All;CL…	K08048+K05858+K13855+K13908+K02183+K13912+K04958+K13915+K04136+K04960+K05742
Starch and sucrose metabolism	8	0.0806565	0.239475	ko00500	Metabolism	Carbohydrate metabolism	Unigene84546_All;Unigene44208_All;CL7065.Contig4_All;Unigene19831_All;Unigene19832_All;Unigene20075_All;Unigene25937_All;Unigene64663_All	K00699+K00688+K01513+K00844+K00963
Sulfur relay system	3	0.0821723	0.241486	ko04122	Genetic Information Processing	Folding, sorting and degradation	CL4146.Contig2_All;CL4146.Contig4_All;Unigene37962_All	K01011+K12161
Synthesis and degradation of ketone bodies	3	0.0855549	0.248887	ko00072	Metabolism	Lipid metabolism	Unigene34643_All;CL12655.Contig1_All;CL13951.Contig2_All	K00626+K01640
Glycolysis / Gluconeogenesis	11	0.0870541	0.250716	ko00010	Metabolism	Carbohydrate metabolism	CL2684.Contig6_All;CL1504.Contig3_All;CL13649.Contig1_All;Unigene80487_All;CL13649.Contig2_All;CL2506.Contig5_All;Unigene84391_All;Unigene19831_All;Unigene19832_All;CL424.Contig1_All;Unigene64663_All	K01834+K00002+K00121+K13980+K00850+K00873+K00844+K00134
Axon guidance	57	0.089583	0.255445	ko04360	Organismal Systems	Development	CL442.Contig2_All;CL321.Contig2_All;Unigene76852_All;CL7918.Contig3_All;Unigene36865_All;CL51.Contig3_All;Unigene9970_All;CL57.Contig1_All;CL16729.Contig18_All;Unigene44728_All;CL4257.Contig1_All;Unigene19512_All;CL7918.Contig4_All;Unigene1748_All;Unigene85182_All;CL442.Contig3_All;Unigene77486_All;Unigene72874_All;CL7687.Contig15_All;Unigene28929_All;CL4250.Contig4_All;Unigene8622_All;Unigene722…	K05719+K07520+K05725+K07527+K06820+K06842+K05099+K04371+K06753+K06754+K06838+K06550+K06755+K06839+K06724+K06840+K06821
Circadian rhythm	9	0.0909078	0.256681	ko04710	Organismal Systems	Environmental adaptation	CL1749.Contig7_All;CL9010.Contig3_All;Unigene60617_All;CL7123.Contig3_All;CL1749.Contig6_All;Unigene24123_All;CL16289.Contig1_All;CL5961.Contig5_All;CL1749.Contig4_All	K02633+K03728+K02223+K02296+K08532+K02295
Tryptophan metabolism	8	0.0925456	0.258768	ko00380	Metabolism	Amino acid metabolism	CL7957.Contig4_All;CL7957.Contig1_All;CL3209.Contig2_All;Unigene34643_All;CL3209.Contig3_All;CL4388.Contig2_All;CL3209.Contig1_All;CL7957.Contig3_All	K07408+K07515+K00626+K07410
One carbon pool by folate	7	0.0965095	0.267257	ko00670	Metabolism	Metabolism of cofactors and vitamins	Unigene29426_All;Unigene49279_All;Unigene68465_All;Unigene77431_All;CL848.Contig51_All;Unigene64843_All;CL2088.Contig12_All	K13403+K00288+K00600+K00289
Platelet activation	66	0.105493	0.28675	ko04611	Organismal Systems	Immune system	Unigene78097_All;CL442.Contig2_All;CL1686.Contig8_All;CL321.Contig2_All;Unigene76852_All;CL7918.Contig3_All;CL8341.Contig1_All;CL3343.Contig1_All;Unigene36865_All;CL1686.Contig14_All;CL51.Contig3_All;Unigene72416_All;Unigene44728_All;CL7918.Contig4_All;Unigene85182_All;CL8341.Contig3_All;CL442.Contig3_All;Unigene77486_All;Unigene72874_All;CL8783.Contig1_All;CL7687.Contig15_All;CL4250.Contig4_All;…	K08048+K05719+K06236+K06493+K16342+K08508+K05858+K00922+K04371+K03900+K06270+K05859+K06271+K04263+K04958+K06274+K04960+K06261
Drug metabolism - cytochrome P450	6	0.10554	0.28675	ko00982	Metabolism	Xenobiotics biodegradation and metabolism	CL13649.Contig1_All;Unigene84546_All;CL6658.Contig1_All;Unigene80487_All;CL13649.Contig2_All;Unigene20075_All	K00121+K00699+K00799+K13980
Hepatitis C	31	0.112939	0.303986	ko05160	Human Diseases	Infectious diseases: Viral	CL9883.Contig1_All;CL14034.Contig1_All;Unigene46928_All;Unigene77403_All;CL10310.Contig4_All;CL14034.Contig3_All;Unigene84362_All;Unigene16954_All;CL8783.Contig1_All;CL7687.Contig15_All;Unigene23417_All;Unigene32129_All;Unigene103392_All;Unigene76325_All;Unigene27610_All;CL2858.Contig5_All;CL6545.Contig3_All;CL2366.Contig1_All;Unigene16312_All;Unigene84364_All;Unigene60167_All;CL6545.Contig1_All;…	K06087+K03099+K08524+K04451+K11219+K11220+K00922+K04371+K10030+K03237+K03173+K14217+K14216+K16194+K04734+K02580+K04692
Peroxisome	16	0.115561	0.308164	ko04146	Cellular Processes	Transport and catabolism	CL6203.Contig3_All;CL6203.Contig7_All;CL7596.Contig1_All;Unigene35528_All;Unigene34548_All;CL6203.Contig2_All;Unigene68251_All;CL6203.Contig1_All;Unigene81601_All;Unigene38116_All;Unigene63235_All;CL12655.Contig1_All;CL6203.Contig5_All;CL1502.Contig1_All;CL13951.Contig2_All;CL1502.Contig2_All	K08726+K04564+K00232+K13241+K00306+K08746+K03426+K01640
Regulation of actin cytoskeleton	88	0.117742	0.311099	ko04810	Cellular Processes	Cell motility	CL442.Contig2_All;CL321.Contig2_All;CL16495.Contig7_All;Unigene76852_All;CL7918.Contig3_All;Unigene33494_All;CL14034.Contig1_All;CL3343.Contig1_All;Unigene36865_All;CL51.Contig3_All;CL15510.Contig9_All;CL5825.Contig6_All;CL57.Contig1_All;CL16717.Contig6_All;Unigene44728_All;Unigene91481_All;CL14468.Contig1_All;CL1819.Contig4_All;CL13081.Contig3_All;CL14034.Contig3_All;CL15538.Contig3_All;CL7918.C…	K05719+K06493+K05700+K05717+K06589+K06590+K06591+K03099+K05767+K06462+K05725+K06464+K05089+K12758+K10352+K00922+K04371+K06525+K10351+K12756+K04362+K06270+K05731+K00921+K05095+K05740+K05741+K06485+K13708+K05742+K02085
Gap junction	24	0.122638	0.320319	ko04540	Cellular Processes	Cellular community	Unigene78097_All;CL14034.Contig1_All;Unigene72416_All;CL14518.Contig3_All;CL1819.Contig4_All;Unigene2261_All;CL14518.Contig11_All;CL14034.Contig3_All;CL14518.Contig2_All;CL7687.Contig15_All;Unigene85555_All;CL14518.Contig6_All;Unigene10261_All;Unigene76459_All;CL4498.Contig2_All;Unigene13696_All;Unigene12473_All;Unigene76421_All;CL14518.Contig4_All;Unigene19789_All;CL14518.Contig14_All;Unigene320…	K08048+K03099+K05858+K07374+K05089+K04371+K04958+K07375+K04960
Long-term depression	16	0.123456	0.320319	ko04730	Organismal Systems	Nervous system	CL1686.Contig8_All;Unigene83608_All;CL1686.Contig14_All;Unigene72416_All;CL7687.Contig15_All;CL1686.Contig9_All;CL1686.Contig6_All;Unigene28978_All;Unigene62075_All;CL1686.Contig3_All;Unigene76459_All;CL1686.Contig17_All;Unigene78371_All;CL1686.Contig18_All;Unigene12473_All;CL1686.Contig7_All	K16342+K05087+K05858+K04371+K05207+K04958+K04344+K04960
Antigen processing and presentation	20	0.131176	0.335707	ko04612	Organismal Systems	Immune system	CL5731.Contig3_All;Unigene15519_All;Unigene77337_All;Unigene63281_All;Unigene102536_All;CL12184.Contig11_All;Unigene67239_All;CL11296.Contig3_All;Unigene84218_All;Unigene84219_All;CL11212.Contig4_All;CL13307.Contig1_All;Unigene24713_All;CL11167.Contig1_All;CL14950.Contig16_All;Unigene2035_All;Unigene61006_All;CL14950.Contig20_All;Unigene22117_All;CL13951.Contig2_All	K01363+K06454+K06752+K06458+K06459+K06751+K10785+K10784+K09489+K04687+K06697+K04079+K01365
Taste transduction	6	0.131718	0.335707	ko04742	Organismal Systems	Sensory system	Unigene78097_All;Unigene72416_All;Unigene10261_All;CL4498.Contig2_All;Unigene78371_All;Unigene12473_All	K08048+K05858+K04344+K04849+K04960
Rap1 signaling pathway	80	0.143156	0.361656	ko04015	Environmental Information Processing	Signal transduction	Unigene78097_All;CL442.Contig2_All;Unigene83608_All;CL321.Contig2_All;Unigene76852_All;CL7918.Contig3_All;CL3343.Contig1_All;Unigene36865_All;CL51.Contig3_All;Unigene9970_All;Unigene72416_All;Unigene44728_All;CL14468.Contig1_All;Unigene102536_All;CL1819.Contig4_All;Unigene25975_All;CL7918.Contig4_All;Unigene87064_All;Unigene1748_All;Unigene85182_All;CL442.Contig3_All;Unigene77486_All;Unigene72874…	K08048+K05719+K06493+K05087+K05098+K05858+K06464+K10785+K05089+K02583+K08018+K05099+K00922+K04371+K04362+K02183+K04351+K10784+K05731+K04680+K06271+K05095+K08019+K06274+K05631+K04527+K17703+K05689
Prolactin signaling pathway	21	0.159991	0.400672	ko04917	Organismal Systems	Endocrine system	CL14034.Contig1_All;CL14034.Contig3_All;Unigene84362_All;Unigene16954_All;CL8783.Contig1_All;CL7687.Contig15_All;Unigene23417_All;Unigene103392_All;Unigene27610_All;CL13111.Contig1_All;CL13111.Contig2_All;Unigene16312_All;Unigene84364_All;Unigene60167_All;CL8943.Contig3_All;Unigene23418_All;Unigene40130_All;CL8943.Contig6_All;Unigene50961_All;Unigene60168_All;Unigene60166_All	K03099+K11220+K00922+K04371+K08522+K04694+K02580+K04692
Oxidative phosphorylation	16	0.163406	0.405698	ko00190	Metabolism	Energy metabolism	CL5313.Contig2_All;CL6430.Contig3_All;CL7111.Contig3_All;CL5313.Contig1_All;CL12124.Contig4_All;Unigene31092_All;CL8266.Contig1_All;CL10184.Contig1_All;Unigene44668_All;Unigene23042_All;Unigene107280_All;Unigene65359_All;Unigene4126_All;Unigene4434_All;Unigene27733_All;Unigene25610_All	K02260+K03948+K02129+K02134+K01507+K02270+K02265+K02148+K02263+K00415+K03940+K02267+K00420
Lipoic acid metabolism	1	0.165119	0.406446	ko00785	Metabolism	Metabolism of cofactors and vitamins	Unigene28806_All	K01896
Cysteine and methionine metabolism	12	0.172227	0.420352	ko00270	Metabolism	Amino acid metabolism	CL1941.Contig1_All;CL4146.Contig2_All;CL4169.Contig8_All;Unigene70931_All;CL4146.Contig4_All;CL1941.Contig2_All;Unigene63422_All;Unigene62851_All;Unigene77146_All;Unigene50990_All;Unigene4434_All;CL4169.Contig9_All	K01758+K01011+K17398+K00025+K17399+K01251
RIG-I-like receptor signaling pathway	18	0.176641	0.427502	ko04622	Organismal Systems	Immune system	Unigene24266_All;CL1561.Contig3_All;CL14470.Contig1_All;CL1561.Contig2_All;Unigene32129_All;CL14470.Contig6_All;Unigene35538_All;CL2858.Contig5_All;CL1561.Contig4_All;Unigene10005_All;Unigene81192_All;CL4125.Contig2_All;CL14470.Contig5_All;CL14470.Contig4_All;Unigene28178_All;Unigene40130_All;Unigene69073_All;CL14470.Contig3_All	K12671+K10030+K03173+K12649+K04734+K02580+K08601
Pyrimidine metabolism	25	0.195847	0.470033	ko00240	Metabolism	Nucleotide metabolism	CL7683.Contig2_All;CL2178.Contig7_All;CL14274.Contig15_All;CL16337.Contig2_All;CL3850.Contig7_All;Unigene77287_All;Unigene25329_All;CL2178.Contig3_All;CL14274.Contig3_All;CL14274.Contig14_All;CL14274.Contig11_All;CL14274.Contig23_All;CL14274.Contig13_All;CL4549.Contig2_All;CL5595.Contig1_All;Unigene72203_All;CL14274.Contig5_All;Unigene26629_All;CL1459.Contig2_All;CL14274.Contig21_All;CL14274.Cont…	K03008+K03783+K01081+K03006+K13809+K02320+K11540+K18533
Chagas disease (American trypanosomiasis)	26	0.204559	0.486884	ko05142	Human Diseases	Infectious diseases: Parasitic	Unigene72416_All;Unigene102536_All;Unigene34548_All;CL8783.Contig1_All;CL7687.Contig15_All;Unigene63975_All;CL563.Contig15_All;CL11296.Contig3_All;Unigene32129_All;CL10033.Contig2_All;CL11212.Contig4_All;Unigene38116_All;CL14950.Contig16_All;Unigene77146_All;Unigene20646_All;CL14470.Contig5_All;CL14950.Contig20_All;Unigene22117_All;CL1502.Contig1_All;Unigene28178_All;Unigene40130_All;CL13951.Cont…	K05858+K10785+K13241+K00922+K04371+K05133+K10784+K10030+K04519+K04687+K03982+K04734+K02580+K05408+K01283
Proteasome	6	0.217027	0.511466	ko03050	Genetic Information Processing	Folding, sorting and degradation	Unigene4315_All;CL11054.Contig10_All;CL11054.Contig14_All;CL11212.Contig4_All;CL13307.Contig1_All;CL11054.Contig13_All	K02740+K03033+K04687+K06697
Type II diabetes mellitus	11	0.218439	0.511466	ko04930	Human Diseases	Endocrine and metabolic diseases	CL8783.Contig1_All;CL7687.Contig15_All;Unigene78371_All;Unigene76959_All;Unigene84391_All;CL8943.Contig3_All;Unigene19831_All;Unigene19832_All;Unigene33714_All;CL8943.Contig6_All;Unigene64663_All	K00922+K04371+K04344+K04849+K04854+K00873+K04694+K00844+K04527
Thiamine metabolism	1	0.223266	0.518554	ko00730	Metabolism	Metabolism of cofactors and vitamins	Unigene85436_All	K00949
GnRH signaling pathway	22	0.230482	0.524459	ko04912	Organismal Systems	Endocrine system	Unigene78097_All;CL1686.Contig8_All;CL14034.Contig1_All;CL1686.Contig14_All;Unigene72416_All;CL14034.Contig3_All;CL7687.Contig15_All;Unigene67989_All;CL1686.Contig9_All;Unigene10261_All;CL1686.Contig6_All;Unigene67540_All;Unigene62075_All;CL13111.Contig1_All;CL1686.Contig3_All;CL13111.Contig2_All;Unigene76459_All;CL4498.Contig2_All;CL1686.Contig17_All;CL1686.Contig18_All;Unigene12473_All;CL1686.C…	K08048+K16342+K03099+K05858+K04371+K02183+K08522+K04958+K04960
beta-Alanine metabolism	5	0.231124	0.524459	ko00410	Metabolism	Metabolism of other amino acids	CL3209.Contig2_All;CL3209.Contig3_All;Unigene88545_All;Unigene64843_All;CL3209.Contig1_All	K07515+K01580+K08660
Cell adhesion molecules (CAMs)	86	0.231272	0.524459	ko04514	Environmental Information Processing	Signaling molecules and interaction	CL442.Contig2_All;CL321.Contig2_All;CL310.Contig1_All;Unigene15519_All;Unigene76852_All;CL13367.Contig1_All;CL9883.Contig1_All;CL7918.Contig3_All;Unigene77337_All;Unigene63281_All;CL3343.Contig1_All;Unigene36865_All;CL51.Contig3_All;Unigene44728_All;CL14468.Contig1_All;Unigene102536_All;CL1819.Contig4_All;CL13367.Contig5_All;Unigene19512_All;CL7918.Contig4_All;CL3181.Contig1_All;Unigene85182_All;…	K05719+K06257+K05695+K06454+K06752+K06771+K06087+K06590+K06591+K16338+K06458+K06459+K06751+K06494+K06471+K06089+K06464+K06735+K06785+K10785+K06756+K06081+K06531+K06539+K06592+K06780+K06781+K16350+K07377+K06491+K06550+K06736+K07378+K06486+K06523+K10784+K06449+K06797+K06787+K06485+K06477+K06760+K06467+K05689
Nitrogen metabolism	3	0.236978	0.5332	ko00910	Metabolism	Energy metabolism	CL867.Contig2_All;Unigene28427_All;CL2816.Contig3_All	K01672+K18245+K01915
Biosynthesis of amino acids	13	0.239349	0.534361	ko01230	Metabolism	Global and overview maps	CL5356.Contig2_All;CL2684.Contig6_All;CL1941.Contig1_All;CL3033.Contig1_All;Unigene68251_All;CL1941.Contig2_All;CL2506.Contig5_All;Unigene14227_All;Unigene84391_All;CL1139.Contig4_All;CL424.Contig1_All;CL848.Contig51_All;CL2816.Contig3_All	K00615+K01834+K01758+K01620+K00030+K00850+K01940+K00873+K01079+K00134+K00600+K01915
Homologous recombination	5	0.250951	0.555953	ko03440	Genetic Information Processing	Replication and repair	CL8014.Contig6_All;CL7499.Contig2_All;Unigene29638_All;Unigene16219_All;Unigene28610_All	K08775+K10873+K10866
Vascular smooth muscle contraction	32	0.265881	0.579866	ko04270	Organismal Systems	Circulatory system	Unigene78097_All;CL1686.Contig8_All;CL1686.Contig14_All;Unigene72416_All;CL15538.Contig3_All;Unigene18690_All;CL7687.Contig15_All;Unigene67989_All;Unigene29893_All;CL1686.Contig9_All;Unigene10261_All;CL9409.Contig1_All;Unigene9401_All;Unigene12248_All;CL1686.Contig6_All;Unigene67540_All;CL11624.Contig2_All;Unigene62075_All;CL1686.Contig3_All;Unigene76459_All;CL4498.Contig2_All;CL1686.Contig17_All…	K08048+K16342+K05858+K10352+K04371+K02183+K06270+K04263+K04958+K04136+K04960
ABC transporters	6	0.266812	0.579866	ko02010	Environmental Information Processing	Membrane transport	Unigene84882_All;Unigene26562_All;Unigene84881_All;Unigene78051_All;CL2920.Contig5_All;Unigene26301_All	K05668+K05667+K05641
Phototransduction	5	0.267786	0.579866	ko04744	Organismal Systems	Sensory system	CL13343.Contig1_All;Unigene67989_All;CL14253.Contig2_All;Unigene67540_All;Unigene21677_All	K04948+K02183+K04952+K13765
VEGF signaling pathway	16	0.273749	0.588355	ko04370	Environmental Information Processing	Signal transduction	CL1686.Contig8_All;CL1686.Contig14_All;Unigene9970_All;CL57.Contig1_All;CL8783.Contig1_All;CL7687.Contig15_All;CL1686.Contig9_All;Unigene74997_All;Unigene62385_All;Unigene85862_All;CL1686.Contig6_All;Unigene62075_All;CL1686.Contig3_All;CL1686.Contig17_All;CL1686.Contig18_All;CL1686.Contig7_All	K16342+K05098+K05725+K00922+K04371+K05859+K08273
Valine, leucine and isoleucine degradation	7	0.289066	0.616673	ko00280	Metabolism	Amino acid metabolism	CL3209.Contig2_All;Unigene34643_All;CL3209.Contig3_All;CL12655.Contig1_All;CL1668.Contig2_All;CL13951.Contig2_All;CL3209.Contig1_All	K07515+K00626+K01640+K00248
Gastric acid secretion	16	0.296068	0.626761	ko04971	Organismal Systems	Digestive system	Unigene78097_All;Unigene72416_All;CL6154.Contig5_All;Unigene67989_All;Unigene10261_All;Unigene67540_All;Unigene76459_All;CL4498.Contig2_All;CL6154.Contig2_All;Unigene12473_All;Unigene67207_All;CL6154.Contig1_All;CL6154.Contig4_All;Unigene28427_All;Unigene99340_All;CL6154.Contig3_All	K08048+K05858+K13855+K02183+K04958+K04960+K18245+K05742
Pancreatic cancer	20	0.298147	0.626761	ko05212	Human Diseases	Cancers: Specific types	Unigene77403_All;Unigene84362_All;Unigene16954_All;CL8783.Contig1_All;CL7687.Contig15_All;Unigene23417_All;Unigene103392_All;Unigene27610_All;Unigene16312_All;CL8014.Contig6_All;Unigene84364_All;Unigene60167_All;Unigene29638_All;Unigene23418_All;Unigene40130_All;Unigene50961_All;Unigene60168_All;Unigene16219_All;CL3083.Contig2_All;Unigene60166_All	K04451+K11220+K00922+K04371+K08775+K02580+K04692+K05083
Pathways in cancer	108	0.309258	0.645409	ko05200	Human Diseases	Cancers: Overview	Unigene78097_All;CL442.Contig2_All;Unigene83608_All;CL7561.Contig1_All;CL321.Contig2_All;Unigene76852_All;CL7918.Contig3_All;CL14034.Contig1_All;Unigene36865_All;CL51.Contig3_All;Unigene46928_All;Unigene77403_All;CL57.Contig1_All;Unigene6643_All;Unigene72416_All;Unigene44728_All;CL1819.Contig4_All;CL14034.Contig3_All;Unigene84362_All;CL7918.Contig4_All;Unigene1748_All;Unigene85182_All;CL15140.Con…	K08048+K05719+K05087+K02159+K05717+K03099+K08524+K04451+K05725+K06240+K05858+K05089+K11220+K05099+K08525+K13241+K06237+K00922+K04371+K05635+K04498+K06225+K04362+K00799+K09291+K10030+K05859+K01388+K03173+K10053+K08775+K05637+K04079+K04545+K08268+K09095+K06485+K04542+K02678+K04734+K02580+K02085+K05689+K04692+K05083
Neuroactive ligand-receptor interaction	47	0.319007	0.660965	ko04080	Environmental Information Processing	Signaling molecules and interaction	Unigene26327_All;Unigene71124_All;Unigene65807_All;Unigene63785_All;Unigene56091_All;Unigene18733_All;Unigene76764_All;CL16337.Contig2_All;Unigene63783_All;Unigene70717_All;Unigene99598_All;Unigene73173_All;Unigene70972_All;CL14594.Contig2_All;CL3453.Contig1_All;Unigene35644_All;CL5043.Contig2_All;CL11672.Contig2_All;Unigene12027_All;Unigene33_All;CL2689.Contig12_All;CL11624.Contig2_All;Unigene28…	K05051+K04615+K04608+K05218+K04215+K01312+K04174+K04263+K05207+K08522+K05770+K04136+K04807+K05212+K08362+K05222+K05424+K04147
Central carbon metabolism in cancer	20	0.348596	0.715716	ko05230	Human Diseases	Cancers: Overview	CL2684.Contig6_All;Unigene77403_All;CL1819.Contig4_All;Unigene1748_All;CL8783.Contig1_All;CL7687.Contig15_All;Unigene72232_All;Unigene13384_All;CL1399.Contig4_All;CL2506.Contig5_All;Unigene67624_All;Unigene76421_All;Unigene84391_All;Unigene19831_All;Unigene19832_All;CL16785.Contig3_All;CL1819.Contig5_All;Unigene82626_All;Unigene64663_All;CL3083.Contig2_All	K01834+K04451+K05089+K05099+K00922+K04371+K04362+K00036+K00850+K08268+K00873+K00844+K05083
Folate biosynthesis	2	0.350403	0.715716	ko00790	Metabolism	Metabolism of cofactors and vitamins	CL9690.Contig3_All;Unigene21923_All	K01495+K01307
Circadian entrainment	18	0.356928	0.721518	ko04713	Organismal Systems	Environmental adaptation	Unigene78097_All;CL1749.Contig7_All;Unigene73056_All;Unigene72416_All;CL1749.Contig6_All;CL7687.Contig15_All;Unigene67989_All;Unigene10261_All;Unigene17950_All;Unigene67540_All;Unigene76459_All;CL4498.Contig2_All;CL16598.Contig2_All;Unigene12473_All;Unigene76959_All;CL4235.Contig2_All;Unigene28766_All;CL1749.Contig4_All	K08048+K02633+K04445+K05858+K04371+K02183+K04958+K04545+K04960+K04854+K04542+K05212
Ras signaling pathway	46	0.358254	0.721518	ko04014	Environmental Information Processing	Signal transduction	CL1686.Contig8_All;Unigene83608_All;CL14034.Contig1_All;CL1686.Contig14_All;Unigene9970_All;Unigene102536_All;CL1819.Contig4_All;Unigene25975_All;CL14034.Contig3_All;Unigene1748_All;CL8783.Contig1_All;CL7687.Contig15_All;Unigene72232_All;Unigene67989_All;CL11296.Contig3_All;CL1686.Contig9_All;Unigene74997_All;Unigene61768_All;Unigene24473_All;Unigene85862_All;CL1686.Contig6_All;Unigene67540_All;C…	K16342+K05087+K03099+K05098+K10785+K05089+K02583+K05099+K00922+K04371+K04362+K02183+K10784+K05859+K08052+K05731+K05095+K08019+K17630+K04545+K17638+K04542+K02678+K09593+K04527+K02580
Type I diabetes mellitus	16	0.375018	0.750035	ko04940	Human Diseases	Endocrine and metabolic diseases	Unigene15519_All;Unigene77337_All;Unigene63281_All;Unigene78335_All;Unigene102536_All;CL12184.Contig11_All;Unigene67239_All;CL11296.Contig3_All;CL10033.Contig2_All;CL11212.Contig4_All;CL14950.Contig16_All;Unigene61006_All;CL14950.Contig20_All;Unigene88545_All;Unigene22117_All;CL13951.Contig2_All	K06752+K06751+K07818+K10785+K10784+K04519+K04687+K01580
Graft-versus-host disease	15	0.381985	0.758701	ko05332	Human Diseases	Immune diseases	Unigene15519_All;Unigene77337_All;Unigene63281_All;Unigene78335_All;Unigene102536_All;CL12184.Contig11_All;Unigene67239_All;CL11296.Contig3_All;CL10033.Contig2_All;CL11212.Contig4_All;CL14950.Contig16_All;Unigene61006_All;CL14950.Contig20_All;Unigene22117_All;CL13951.Contig2_All	K06752+K06751+K07818+K10785+K10784+K04519+K04687
Galactose metabolism	5	0.393502	0.772244	ko00052	Metabolism	Carbohydrate metabolism	CL2506.Contig5_All;Unigene19831_All;Unigene19832_All;Unigene25937_All;Unigene64663_All	K00850+K00844+K00963
Tyrosine metabolism	4	0.394166	0.772244	ko00350	Metabolism	Amino acid metabolism	CL13649.Contig1_All;Unigene80487_All;CL4758.Contig1_All;CL13649.Contig2_All	K00121+K13980+K00553
Adrenergic signaling in cardiomyocytes	28	0.403558	0.785302	ko04261	Organismal Systems	Circulatory system	Unigene78097_All;Unigene73056_All;Unigene14573_All;Unigene72416_All;CL2164.Contig19_All;CL8783.Contig1_All;CL7687.Contig15_All;CL13081.Contig1_All;Unigene67989_All;Unigene81459_All;Unigene80487_All;Unigene76513_All;Unigene67359_All;Unigene10261_All;Unigene17950_All;Unigene6941_All;CL16307.Contig4_All;Unigene67540_All;CL4498.Contig2_All;CL16307.Contig7_All;CL2113.Contig5_All;CL16307.Contig3_All;Un…	K08048+K04445+K04838+K05858+K10374+K10375+K00922+K04371+K10351+K02183+K04351+K09048+K11584+K05852+K12314+K04136+K17751+K05742+K05853+K05849+K05865
Amino sugar and nucleotide sugar metabolism	8	0.408243	0.789086	ko00520	Metabolism	Carbohydrate metabolism	CL4191.Contig1_All;CL3825.Contig3_All;Unigene19831_All;Unigene19832_All;CL3825.Contig1_All;Unigene25937_All;Unigene64663_All;CL3825.Contig2_All	K17497+K01183+K00844+K00963
Pentose phosphate pathway	5	0.414607	0.795999	ko00030	Metabolism	Carbohydrate metabolism	CL5356.Contig2_All;Unigene13384_All;CL2506.Contig5_All;CL696.Contig3_All;CL4826.Contig2_All	K00615+K00036+K00850+K13937+K01057
Jak-STAT signaling pathway	30	0.41915	0.795999	ko04630	Environmental Information Processing	Signal transduction	CL14034.Contig1_All;CL10310.Contig4_All;CL14034.Contig3_All;Unigene84362_All;Unigene16954_All;CL8783.Contig1_All;Unigene64795_All;Unigene91306_All;Unigene63975_All;CL563.Contig15_All;Unigene23417_All;Unigene53166_All;CL11886.Contig1_All;Unigene103392_All;Unigene44432_All;Unigene27610_All;Unigene16312_All;CL11212.Contig4_All;Unigene84364_All;Unigene60167_All;CL8943.Contig3_All;Unigene76591_All;Uni…	K03099+K11219+K11220+K00922+K04498+K05136+K05133+K04705+K05420+K05419+K04687+K04694+K05424+K04692
Sulfur metabolism	2	0.42011	0.795999	ko00920	Metabolism	Energy metabolism	CL4146.Contig2_All;CL4146.Contig4_All	K01011
Pentose and glucuronate interconversions	4	0.430177	0.805588	ko00040	Metabolism	Carbohydrate metabolism	CL1504.Contig3_All;Unigene84546_All;Unigene20075_All;Unigene25937_All	K00002+K00699+K00963
Thyroid hormone synthesis	12	0.431355	0.805588	ko04918	Organismal Systems	Endocrine system	Unigene78097_All;Unigene72416_All;Unigene80487_All;Unigene10261_All;CL13111.Contig1_All;CL13111.Contig2_All;Unigene76459_All;CL11516.Contig2_All;CL4498.Contig2_All;CL15893.Contig2_All;Unigene1258_All;Unigene12473_All	K08048+K05858+K09048+K08522+K04958+K10064+K10809+K06233+K04960
Glutathione metabolism	7	0.435723	0.805588	ko00480	Metabolism	Metabolism of other amino acids	CL6658.Contig1_All;CL13536.Contig1_All;Unigene79108_All;CL13536.Contig2_All;CL3105.Contig3_All;Unigene13384_All;Unigene64843_All	K00799+K05360+K01581+K00036+K11142
Pantothenate and CoA biosynthesis	2	0.438466	0.805588	ko00770	Metabolism	Metabolism of cofactors and vitamins	CL7065.Contig4_All;CL11777.Contig2_All	K01513+K00859
Tight junction	36	0.439157	0.805588	ko04530	Cellular Processes	Cellular community	CL4867.Contig13_All;CL9883.Contig1_All;CL16738.Contig1_All;CL4867.Contig2_All;CL825.Contig35_All;CL4867.Contig11_All;CL14468.Contig1_All;CL13081.Contig3_All;CL16738.Contig3_All;CL15538.Contig3_All;Unigene18690_All;CL13081.Contig1_All;CL7812.Contig1_All;CL4867.Contig6_All;CL13081.Contig4_All;CL9409.Contig1_All;Unigene9401_All;Unigene86772_All;Unigene12248_All;Unigene1305_All;CL16738.Contig4_All;CL…	K06107+K06087+K06115+K06089+K06735+K06785+K12758+K10352+K10351+K12756+K06094+K06101+K05631+K06786+K17751+K06110
Glycerolipid metabolism	8	0.475194	0.860099	ko00561	Metabolism	Lipid metabolism	Unigene90587_All;CL1504.Contig3_All;CL9153.Contig3_All;CL9153.Contig2_All;CL9153.Contig1_All;Unigene29682_All;CL2559.Contig2_All;CL4167.Contig2_All	K13506+K00002+K01046+K01059+K01080
Herpes simplex infection	60	0.475844	0.860099	ko05168	Human Diseases	Infectious diseases: Viral	CL1749.Contig7_All;Unigene15519_All;Unigene77337_All;Unigene63281_All;Unigene77403_All;CL1535.Contig3_All;Unigene60617_All;CL16337.Contig2_All;CL10310.Contig4_All;CL7123.Contig3_All;CL3850.Contig7_All;Unigene84362_All;CL3181.Contig1_All;CL12184.Contig11_All;Unigene16954_All;CL1749.Contig6_All;Unigene64795_All;Unigene67239_All;Unigene63975_All;CL563.Contig15_All;Unigene23417_All;Unigene20843_All;U…	K02633+K06752+K06751+K04451+K14966+K02223+K03006+K11219+K02296+K11220+K06081+K06531+K04498+K05133+K03994+K03237+K15412+K04519+K03173+K14217+K12893+K14216+K04687+K03121+K15413+K16194+K04734+K02580+K14650
Cyanoamino acid metabolism	1	0.477833	0.860099	ko00460	Metabolism	Metabolism of other amino acids	CL848.Contig51_All	K00600
Selenocompound metabolism	2	0.48579	0.86899	ko00450	Metabolism	Metabolism of other amino acids	CL1941.Contig1_All;CL1941.Contig2_All	K01758
Citrate cycle (TCA cycle)	8	0.498903	0.886939	ko00020	Metabolism	Carbohydrate metabolism	Unigene70931_All;CL1698.Contig3_All;Unigene68251_All;CL1698.Contig1_All;Unigene31224_All;Unigene63422_All;Unigene65852_All;Unigene25947_All	K00025+K01899+K00030+K01900
Steroid biosynthesis	2	0.530546	0.937406	ko00100	Metabolism	Lipid metabolism	CL6668.Contig1_All;Unigene42284_All	K13373+K05917
Purine metabolism	32	0.537183	0.942952	ko00230	Metabolism	Nucleotide metabolism	Unigene78097_All;CL7683.Contig2_All;CL2178.Contig7_All;CL14274.Contig15_All;CL16337.Contig2_All;CL3850.Contig7_All;Unigene77287_All;CL2178.Contig3_All;CL14274.Contig3_All;CL14274.Contig14_All;CL14274.Contig11_All;CL14274.Contig23_All;Unigene10261_All;CL14274.Contig13_All;CL6612.Contig2_All;CL7065.Contig4_All;CL4549.Contig2_All;Unigene71819_All;Unigene72203_All;CL4498.Contig2_All;CL14274.Contig5_A…	K08048+K03008+K03783+K01081+K03006+K00760+K01513+K02320+K01939+K18533+K00873+K01587+K19021
Dorso-ventral axis formation	10	0.540937	0.942952	ko04320	Organismal Systems	Development	CL6818.Contig1_All;CL14034.Contig1_All;CL14034.Contig3_All;CL7687.Contig15_All;Unigene10377_All;CL13684.Contig2_All;CL3564.Contig10_All;Unigene79543_All;Unigene44348_All;CL12419.Contig9_All	K02174+K03099+K04371+K02599+K02678+K02156
Fructose and mannose metabolism	5	0.543507	0.942952	ko00051	Metabolism	Carbohydrate metabolism	CL4191.Contig1_All;CL2506.Contig5_All;Unigene19831_All;Unigene19832_All;Unigene64663_All	K17497+K00850+K00844
Ribosome biogenesis in eukaryotes	11	0.573376	0.988816	ko03008	Genetic Information Processing	Translation	Unigene15508_All;Unigene67947_All;CL14613.Contig6_All;Unigene74577_All;CL3899.Contig5_All;Unigene83813_All;CL5502.Contig4_All;Unigene63797_All;CL2633.Contig12_All;Unigene46420_All;CL377.Contig8_All	K14570+K03538+K14572+K14536+K14569+K14574+K14290
Renin-angiotensin system	2	0.587606	0.999969	ko04614	Organismal Systems	Endocrine system	Unigene61215_All;CL4354.Contig1_All	K01322+K01283
Pyruvate metabolism	7	0.592983	0.999969	ko00620	Metabolism	Carbohydrate metabolism	Unigene70931_All;Unigene34643_All;Unigene76690_All;Unigene63422_All;Unigene84391_All;Unigene63499_All;CL13279.Contig1_All	K00025+K00626+K11262+K00873+K01759
Non-alcoholic fatty liver disease (NAFLD)	22	0.594164	0.999969	ko04932	Human Diseases	Endocrine and metabolic diseases	CL7561.Contig1_All;Unigene46928_All;CL7601.Contig1_All;CL6513.Contig6_All;CL6430.Contig3_All;CL8783.Contig1_All;Unigene32129_All;CL8266.Contig1_All;Unigene76325_All;CL10033.Contig2_All;CL2858.Contig5_All;CL10184.Contig1_All;Unigene107280_All;Unigene65359_All;Unigene4126_All;CL14470.Contig5_All;Unigene33714_All;Unigene27733_All;Unigene40130_All;CL13883.Contig1_All;Unigene25610_All;CL2143.Contig2_A…	K02159+K08524+K09113+K07197+K03948+K00922+K10030+K02270+K03237+K04519+K03173+K02265+K02263+K00415+K03940+K04527+K02267+K02580+K05424+K00420
Carbohydrate digestion and absorption	5	0.596716	0.999969	ko04973	Organismal Systems	Digestive system	Unigene72416_All;CL8783.Contig1_All;Unigene19831_All;Unigene19832_All;Unigene64663_All	K05858+K00922+K00844
TGF-beta signaling pathway	13	0.611736	0.999969	ko04350	Environmental Information Processing	Signal transduction	CL589.Contig13_All;CL7687.Contig15_All;Unigene64795_All;CL589.Contig19_All;CL10317.Contig2_All;CL14553.Contig2_All;Unigene44432_All;CL11212.Contig4_All;CL4548.Contig2_All;Unigene76591_All;CL10317.Contig1_All;CL936.Contig7_All;Unigene25039_All	K04683+K04371+K04498+K04680+K17693+K04687+K16620+K16621+K04679+K19558
Endocrine and other factor-regulated calcium reabsorption	7	0.625702	0.999969	ko04961	Organismal Systems	Excretory system	Unigene72416_All;Unigene84240_All;CL7005.Contig1_All;CL615.Contig2_All;CL13720.Contig2_All;Unigene14235_All;Unigene38457_All	K05858+K08539+K01528+K04646+K05849
Phenylalanine metabolism	1	0.629463	0.999969	ko00360	Metabolism	Amino acid metabolism	Unigene69493_All	K00628
Non-homologous end-joining	1	0.629463	0.999969	ko03450	Genetic Information Processing	Replication and repair	Unigene28610_All	K10866
Regulation of autophagy	4	0.630282	0.999969	ko04140	Cellular Processes	Transport and catabolism	CL11572.Contig4_All;Unigene84533_All;CL11212.Contig4_All;CL11442.Contig5_All	K08342+K17890+K04687+K08334
Ascorbate and aldarate metabolism	2	0.652544	0.999969	ko00053	Metabolism	Carbohydrate metabolism	Unigene84546_All;Unigene20075_All	K00699
Glycosaminoglycan biosynthesis - chondroitin sulfate / dermatan sulfate	2	0.661124	0.999969	ko00532	Metabolism	Glycan biosynthesis and metabolism	CL6954.Contig2_All;CL6954.Contig1_All	K08106
Taurine and hypotaurine metabolism	1	0.661451	0.999969	ko00430	Metabolism	Metabolism of other amino acids	Unigene88545_All	K01580
Fanconi anemia pathway	6	0.665329	0.999969	ko03460	Genetic Information Processing	Replication and repair	Unigene77018_All;CL8014.Contig6_All;Unigene29638_All;Unigene1403_All;Unigene29141_All;Unigene16219_All	K10606+K08775+K06640
Huntington's disease	28	0.666532	0.999969	ko05016	Human Diseases	Neurodegenerative diseases	CL7561.Contig1_All;CL7683.Contig2_All;Unigene77403_All;Unigene72416_All;CL7596.Contig1_All;CL16337.Contig2_All;CL3850.Contig7_All;CL6430.Contig3_All;Unigene64795_All;Unigene63975_All;CL563.Contig15_All;CL12124.Contig4_All;Unigene80487_All;Unigene31092_All;CL8266.Contig1_All;Unigene44432_All;Unigene76459_All;CL10184.Contig1_All;Unigene107280_All;Unigene65359_All;Unigene76591_All;Unigene4126_All;CL…	K02159+K03008+K04451+K05858+K04564+K03006+K03948+K04498+K10408+K02134+K09048+K02270+K04958+K02265+K02263+K00415+K03940+K02267+K04646+K00420
Olfactory transduction	13	0.667151	0.999969	ko04740	Organismal Systems	Sensory system	Unigene49425_All;Unigene87356_All;Unigene81217_All;Unigene76917_All;Unigene67989_All;CL14253.Contig2_All;Unigene67540_All;Unigene67059_All;Unigene73079_All;Unigene12131_All;Unigene13750_All;CL13720.Contig2_All;Unigene49424_All	K04257+K19695+K02183+K04952+K05849
Long-term potentiation	13	0.675663	0.999969	ko04720	Organismal Systems	Nervous system	Unigene78097_All;Unigene72416_All;CL7687.Contig15_All;Unigene64795_All;Unigene67989_All;Unigene10261_All;Unigene67540_All;Unigene44432_All;Unigene76459_All;CL4498.Contig2_All;Unigene12473_All;Unigene76591_All;Unigene28766_All	K08048+K05858+K04371+K04498+K02183+K04958+K04960+K05212
Terpenoid backbone biosynthesis	2	0.677771	0.999969	ko00900	Metabolism	Metabolism of terpenoids and polyketides	CL661.Contig10_All;Unigene34643_All	K05954+K00626
Maturity onset diabetes of the young	2	0.681828	0.999969	ko04950	Human Diseases	Endocrine and metabolic diseases	CL2181.Contig4_All;Unigene70931_All	K08027+K08029
p53 signaling pathway	12	0.692049	0.999969	ko04115	Cellular Processes	Cell growth and death	CL3880.Contig6_All;CL7561.Contig1_All;Unigene77403_All;Unigene74624_All;CL16835.Contig6_All;CL16835.Contig1_All;Unigene62774_All;Unigene6867_All;Unigene10729_All;CL16835.Contig3_All;Unigene1403_All;Unigene20646_All	K10141+K02159+K04451+K10138+K10142+K04402+K06640+K03982
Ubiquitin mediated proteolysis	24	0.695176	0.999969	ko04120	Genetic Information Processing	Folding, sorting and degradation	CL10273.Contig26_All;Unigene64019_All;CL4981.Contig5_All;Unigene9519_All;Unigene71832_All;Unigene30244_All;CL4981.Contig1_All;Unigene77018_All;CL14135.Contig1_All;CL16363.Contig26_All;Unigene67423_All;CL2164.Contig36_All;CL4559.Contig1_All;Unigene107352_All;CL8943.Contig3_All;Unigene80216_All;CL10273.Contig25_All;Unigene80930_All;Unigene83071_All;Unigene29141_All;Unigene78251_All;CL8943.Contig6_A…	K10614+K10615+K10592+K10594+K10586+K10606+K03348+K10603+K03363+K04694+K10686
Prostate cancer	23	0.709695	0.999969	ko05215	Human Diseases	Cancers: Specific types	Unigene83608_All;CL14034.Contig1_All;Unigene77403_All;CL1819.Contig4_All;CL14034.Contig3_All;CL8783.Contig1_All;CL7687.Contig15_All;Unigene64795_All;Unigene72232_All;CL6658.Contig1_All;Unigene80487_All;Unigene44432_All;CL1399.Contig4_All;Unigene24713_All;Unigene76421_All;Unigene76591_All;Unigene2035_All;CL16785.Contig3_All;CL1819.Contig5_All;Unigene28178_All;Unigene82626_All;Unigene40130_All;CL30…	K05087+K03099+K04451+K05089+K00922+K04371+K04498+K04362+K00799+K09048+K04079+K04734+K02580+K05083
Glycosaminoglycan biosynthesis - heparan sulfate / heparin	5	0.721432	0.999969	ko00534	Metabolism	Glycan biosynthesis and metabolism	CL4257.Contig1_All;Unigene95407_All;CL4257.Contig2_All;Unigene33662_All;CL3412.Contig1_All	K08103+K02367+K07809
Adherens junction	30	0.721596	0.999969	ko04520	Cellular Processes	Cellular community	Unigene83608_All;CL310.Contig1_All;CL16495.Contig7_All;Unigene33494_All;CL16717.Contig6_All;Unigene91481_All;CL3181.Contig1_All;Unigene1748_All;CL7687.Contig15_All;CL4250.Contig4_All;Unigene64795_All;Unigene72232_All;CL4250.Contig6_All;CL16495.Contig2_All;Unigene44432_All;CL1399.Contig4_All;CL8513.Contig4_All;CL16495.Contig1_All;Unigene35014_All;Unigene76591_All;Unigene63439_All;CL16785.Contig3_A…	K05087+K05695+K05700+K06081+K06531+K06592+K05099+K04371+K04498+K04362+K05706+K06084+K04527+K05689+K05083
Estrogen signaling pathway	18	0.726104	0.999969	ko04915	Organismal Systems	Endocrine system	Unigene71124_All;Unigene78097_All;CL14034.Contig1_All;Unigene72416_All;CL16337.Contig2_All;Unigene70717_All;CL14034.Contig3_All;CL8783.Contig1_All;CL7687.Contig15_All;Unigene67989_All;Unigene80487_All;Unigene10261_All;Unigene67540_All;Unigene76459_All;CL4498.Contig2_All;Unigene24713_All;Unigene12473_All;Unigene2035_All	K04615+K08048+K03099+K05858+K04215+K00922+K04371+K02183+K09048+K04958+K04079+K04960
Renin secretion	9	0.727051	0.999969	ko04924	Organismal Systems	Endocrine system	CL5731.Contig3_All;Unigene72416_All;Unigene10364_All;Unigene67989_All;Unigene67540_All;Unigene76459_All;Unigene12473_All;CL14148.Contig1_All;CL4354.Contig1_All	K01363+K05858+K09864+K02183+K04958+K04960+K19021+K01283
Aldosterone synthesis and secretion	12	0.731248	0.999969	ko04925	Organismal Systems	Endocrine system	Unigene78097_All;Unigene72416_All;Unigene17606_All;Unigene67989_All;Unigene80487_All;Unigene10261_All;Unigene67540_All;Unigene76459_All;CL4498.Contig2_All;Unigene12473_All;Unigene76959_All;Unigene45871_All	K08048+K05858+K16931+K02183+K09048+K04958+K04960+K04854+K08558
SNARE interactions in vesicular transport	3	0.738417	0.999969	ko04130	Genetic Information Processing	Folding, sorting and degradation	CL8341.Contig1_All;CL8341.Contig3_All;CL8341.Contig2_All	K08508
MAPK signaling pathway - fly	5	0.740021	0.999969	ko04013	Environmental Information Processing	Signal transduction	CL14034.Contig1_All;CL14034.Contig3_All;CL7687.Contig15_All;CL13684.Contig2_All;Unigene18975_All	K03099+K04371+K02678+K05088
Phototransduction - fly	4	0.741475	0.999969	ko04745	Organismal Systems	Sensory system	Unigene72416_All;Unigene67989_All;Unigene67540_All;Unigene76459_All	K05858+K02183+K04958
Dopaminergic synapse	16	0.747524	0.999969	ko04728	Organismal Systems	Nervous system	Unigene72416_All;Unigene60617_All;CL7123.Contig3_All;Unigene67989_All;Unigene80487_All;Unigene76513_All;Unigene67359_All;Unigene67540_All;Unigene76459_All;CL16289.Contig1_All;Unigene78371_All;CL16598.Contig2_All;Unigene12473_All;CL4235.Contig2_All;Unigene50500_All;Unigene77874_All	K05858+K02223+K02296+K02183+K09048+K11584+K04958+K04344+K04849+K04545+K04960+K04542+K10396+K04147
Phosphatidylinositol signaling system	21	0.759172	0.999969	ko04070	Environmental Information Processing	Signal transduction	Unigene15295_All;Unigene72416_All;CL4158.Contig9_All;CL8783.Contig1_All;Unigene63975_All;CL563.Contig15_All;Unigene48947_All;Unigene67989_All;Unigene74997_All;Unigene60443_All;Unigene30529_All;Unigene67540_All;Unigene76459_All;Unigene32526_All;Unigene69026_All;Unigene12473_All;Unigene60156_All;Unigene77146_All;Unigene31454_All;CL936.Contig7_All;CL563.Contig13_All	K05857+K05858+K00888+K00922+K18082+K02183+K05859+K13024+K00921+K04958+K01106+K04960+K18086+K13084
Fat digestion and absorption	3	0.760486	0.999969	ko04975	Organismal Systems	Digestive system	Unigene34643_All;Unigene26301_All;CL4167.Contig2_All	K00626+K05641+K01080
Glycosylphosphatidylinositol(GPI)-anchor biosynthesis	4	0.760824	0.999969	ko00563	Metabolism	Glycan biosynthesis and metabolism	CL1486.Contig9_All;CL1486.Contig3_All;Unigene13750_All;Unigene8456_All	K03860+K01127
Glucagon signaling pathway	15	0.766788	0.999969	ko04922	Organismal Systems	Endocrine system	CL2684.Contig6_All;Unigene72416_All;Unigene64795_All;Unigene44208_All;Unigene67989_All;Unigene80487_All;Unigene67540_All;Unigene44432_All;Unigene76459_All;Unigene76690_All;CL2506.Contig5_All;Unigene12473_All;Unigene84391_All;Unigene76591_All;Unigene63499_All	K01834+K05858+K04498+K00688+K02183+K09048+K04958+K11262+K00850+K04960+K00873
Inositol phosphate metabolism	15	0.770627	0.999969	ko00562	Metabolism	Carbohydrate metabolism	Unigene15295_All;Unigene72416_All;CL4158.Contig9_All;CL8783.Contig1_All;Unigene63975_All;CL563.Contig15_All;Unigene48947_All;Unigene74997_All;Unigene30529_All;Unigene32526_All;Unigene69026_All;Unigene60156_All;Unigene77146_All;CL936.Contig7_All;CL563.Contig13_All	K05857+K05858+K00888+K00922+K18082+K05859+K00921+K01106+K18086
Notch signaling pathway	13	0.77569	0.999969	ko04330	Environmental Information Processing	Signal transduction	CL14000.Contig1_All;Unigene63300_All;Unigene64795_All;CL10787.Contig2_All;Unigene10377_All;Unigene44432_All;Unigene18938_All;Unigene76591_All;CL3564.Contig10_All;Unigene44348_All;Unigene30234_All;CL3863.Contig6_All;CL12419.Contig9_All	K06058+K04498+K06052+K02599+K04522+K06065
Amyotrophic lateral sclerosis (ALS)	11	0.781329	0.999969	ko05014	Human Diseases	Neurodegenerative diseases	CL7561.Contig1_All;CL16551.Contig2_All;Unigene88546_All;Unigene77403_All;CL14613.Contig6_All;Unigene20508_All;Unigene85152_All;Unigene33362_All;Unigene17310_All;Unigene28766_All;CL1459.Contig4_All	K02159+K11518+K04574+K04451+K07607+K04575+K05212
Signaling pathways regulating pluripotency of stem cells	21	0.784242	0.999969	ko04550	Cellular Processes	Cellular community	CL10390.Contig2_All;Unigene83608_All;Unigene39994_All;CL2381.Contig17_All;CL8783.Contig1_All;CL7687.Contig15_All;Unigene72232_All;CL11886.Contig1_All;CL10317.Contig2_All;CL14553.Contig2_All;CL4920.Contig1_All;Unigene26724_All;CL1399.Contig4_All;CL4920.Contig3_All;CL10317.Contig1_All;Unigene16621_All;CL16785.Contig3_All;Unigene82626_All;CL4920.Contig2_All;CL7063.Contig3_All;Unigene50961_All	K17846+K05087+K11470+K11421+K00922+K04371+K04362+K05419+K04680+K17693+K18491+K05095+K11478+K02085+K04692
DNA replication	3	0.788338	0.999969	ko03030	Genetic Information Processing	Replication and repair	CL4549.Contig2_All;Unigene34985_All;Unigene77524_All	K02320+K10754+K10742
Glyoxylate and dicarboxylate metabolism	5	0.788342	0.999969	ko00630	Metabolism	Carbohydrate metabolism	Unigene70931_All;Unigene34643_All;Unigene63422_All;CL848.Contig51_All;CL2816.Contig3_All	K00025+K00626+K00600+K01915
Basal transcription factors	4	0.791949	0.999969	ko03022	Genetic Information Processing	Transcription	CL5158.Contig4_All;CL5158.Contig2_All;Unigene35833_All;Unigene13089_All	K03128+K03121+K14650
TNF signaling pathway	28	0.811022	0.999969	ko04668	Environmental Information Processing	Signal transduction	CL3343.Contig1_All;Unigene73056_All;Unigene24266_All;CL1561.Contig3_All;Unigene60651_All;CL8783.Contig1_All;CL7687.Contig15_All;CL10787.Contig2_All;Unigene22698_All;CL14470.Contig1_All;CL1561.Contig2_All;Unigene80487_All;Unigene32129_All;CL11886.Contig1_All;CL14470.Contig6_All;Unigene17950_All;Unigene35538_All;CL10033.Contig2_All;CL2858.Contig5_All;CL1561.Contig4_All;Unigene10005_All;Unigene21018…	K06494+K16510+K04445+K12671+K12793+K00922+K04371+K06052+K10165+K09048+K05505+K05419+K04519+K03173+K04734+K02580
Epithelial cell signaling in Helicobacter pylori infection	17	0.82547	0.999969	ko05120	Human Diseases	Infectious diseases: Bacterial	Unigene76867_All;CL14468.Contig1_All;Unigene1748_All;Unigene91306_All;Unigene63975_All;Unigene22698_All;Unigene32129_All;Unigene74997_All;Unigene44668_All;CL8871.Contig5_All;CL14470.Contig5_All;Unigene69080_All;Unigene4434_All;Unigene28178_All;Unigene40130_All;Unigene4435_All;Unigene61563_All	K06704+K06089+K06735+K06785+K05099+K08727+K10030+K05505+K05859+K02148+K06786+K04734+K02580
Hepatitis B	28	0.830512	0.999969	ko05161	Human Diseases	Infectious diseases: Viral	CL7561.Contig1_All;Unigene76852_All;Unigene77403_All;Unigene84362_All;Unigene85182_All;Unigene16954_All;Unigene77486_All;CL8783.Contig1_All;CL7687.Contig15_All;Unigene64795_All;Unigene23417_All;Unigene80487_All;Unigene32129_All;Unigene36424_All;Unigene103392_All;Unigene44432_All;Unigene27610_All;Unigene16312_All;Unigene84364_All;Unigene60167_All;Unigene76591_All;CL14470.Contig5_All;Unigene23418_A…	K02159+K06255+K04451+K11220+K00922+K04371+K04498+K09048+K10030+K04734+K02580+K04692
RNA transport	40	0.842884	0.999969	ko03013	Genetic Information Processing	Translation	CL15921.Contig1_All;Unigene82751_All;CL4723.Contig2_All;Unigene67947_All;CL3527.Contig2_All;CL4257.Contig1_All;CL10139.Contig1_All;Unigene46240_All;Unigene33611_All;Unigene35384_All;CL100.Contig1_All;CL14613.Contig6_All;Unigene29893_All;Unigene80622_All;Unigene22029_All;Unigene62595_All;Unigene39342_All;Unigene76325_All;CL4257.Contig2_All;CL1184.Contig4_All;CL6564.Contig2_All;Unigene33662_All;CL8…	K14306+K14297+K12875+K03538+K13171+K03260+K14313+K03540+K14316+K09291+K03231+K14304+K03237+K12172+K14295+K13126+K18645+K03754+K14325+K14290+K12160
Aminoacyl-tRNA biosynthesis	3	0.845425	0.999969	ko00970	Genetic Information Processing	Translation	Unigene71504_All;Unigene30996_All;CL6613.Contig4_All	K01873+K01886+K01883
Vibrio cholerae infection	14	0.846449	0.999969	ko05110	Human Diseases	Infectious diseases: Bacterial	CL721.Contig20_All;CL721.Contig33_All;CL721.Contig31_All;Unigene21948_All;CL721.Contig8_All;Unigene74997_All;Unigene77305_All;CL5223.Contig6_All;CL721.Contig11_All;CL721.Contig23_All;Unigene44668_All;CL14923.Contig2_All;Unigene12325_All;CL721.Contig4_All	K10955+K05859+K02148
Histidine metabolism	1	0.847073	0.999969	ko00340	Metabolism	Amino acid metabolism	Unigene64843_All	K08660
Proximal tubule bicarbonate reclamation	4	0.850887	0.999969	ko04964	Organismal Systems	Excretory system	Unigene10364_All;Unigene70931_All;Unigene63422_All;Unigene28427_All	K09864+K00025+K18245
Basal cell carcinoma	4	0.861708	0.999969	ko05217	Human Diseases	Cancers: Specific types	Unigene77403_All;Unigene64073_All;Unigene90642_All;CL7063.Contig3_All	K04451+K06225+K02085
Mismatch repair	1	0.87235	0.999969	ko03430	Genetic Information Processing	Replication and repair	Unigene34985_All	K10754
Melanoma	13	0.87243	0.999969	ko05218	Human Diseases	Cancers: Specific types	Unigene83608_All;Unigene77403_All;CL1819.Contig4_All;Unigene1748_All;CL8783.Contig1_All;CL7687.Contig15_All;Unigene72232_All;CL1399.Contig4_All;Unigene76421_All;CL16785.Contig3_All;CL1819.Contig5_All;Unigene82626_All;Unigene8456_All	K05087+K04451+K05089+K05099+K00922+K04371+K04362+K05689
Collecting duct acid secretion	2	0.872807	0.999969	ko04966	Organismal Systems	Excretory system	Unigene44668_All;Unigene28427_All	K02148+K18245
Choline metabolism in cancer	19	0.878614	0.999969	ko05231	Human Diseases	Cancers: Overview	CL1686.Contig8_All;CL14034.Contig1_All;CL1686.Contig14_All;CL1819.Contig4_All;CL14034.Contig3_All;CL8783.Contig1_All;CL7687.Contig15_All;CL1686.Contig9_All;CL1686.Contig6_All;Unigene95709_All;Unigene62075_All;CL1686.Contig3_All;CL1686.Contig17_All;Unigene67624_All;CL1686.Contig18_All;Unigene76421_All;CL1819.Contig5_All;CL1686.Contig7_All;CL4167.Contig2_All	K16342+K03099+K05089+K00922+K04371+K14156+K08268+K01080
Other types of O-glycan biosynthesis	3	0.881559	0.999969	ko00514	Metabolism	Glycan biosynthesis and metabolism	Unigene80592_All;Unigene69483_All;Unigene29141_All	K11703+K13675
Cocaine addiction	4	0.887744	0.999969	ko05030	Human Diseases	Substance dependence	Unigene80487_All;Unigene21677_All;Unigene28766_All;Unigene40130_All	K09048+K13765+K05212+K02580
Thyroid cancer	10	0.889595	0.999969	ko05216	Human Diseases	Cancers: Specific types	Unigene46928_All;Unigene77403_All;CL15140.Contig84_All;CL7687.Contig15_All;Unigene29893_All;Unigene24831_All;CL9519.Contig4_All;CL13192.Contig5_All;Unigene8456_All;Unigene10390_All	K08524+K04451+K08525+K04371+K09291+K05689
Insulin signaling pathway	26	0.896138	0.999969	ko04910	Organismal Systems	Endocrine system	CL6386.Contig3_All;CL310.Contig1_All;CL14034.Contig1_All;CL14034.Contig3_All;CL6513.Contig6_All;CL8783.Contig1_All;CL7687.Contig15_All;CL4250.Contig4_All;Unigene44208_All;Unigene67989_All;CL4250.Contig6_All;Unigene67540_All;CL6386.Contig2_All;Unigene76690_All;Unigene69026_All;Unigene69958_All;Unigene71416_All;CL8943.Contig3_All;Unigene19831_All;Unigene19832_All;CL6386.Contig4_All;Unigene33714_All…	K00665+K05695+K03099+K07197+K00922+K04371+K00688+K02183+K11262+K01106+K04739+K04372+K04694+K00844+K04527
Insulin secretion	8	0.896586	0.999969	ko04911	Organismal Systems	Endocrine system	Unigene78097_All;Unigene72416_All;Unigene81459_All;Unigene80487_All;Unigene10261_All;CL4498.Contig2_All;Unigene12473_All;Unigene80491_All	K08048+K05858+K04351+K09048+K04960+K16882
MAPK signaling pathway	39	0.901484	0.999969	ko04010	Environmental Information Processing	Signal transduction	CL1686.Contig8_All;CL14034.Contig1_All;CL1686.Contig14_All;Unigene73056_All;Unigene77403_All;CL1819.Contig4_All;CL14034.Contig3_All;Unigene87064_All;Unigene3486_All;Unigene15953_All;CL7687.Contig15_All;Unigene72232_All;CL1686.Contig9_All;Unigene61768_All;Unigene17950_All;CL1686.Contig6_All;Unigene8701_All;CL1399.Contig4_All;Unigene62075_All;CL10033.Contig2_All;CL2858.Contig5_All;CL1686.Contig3_Al…	K16342+K03099+K16510+K04445+K04451+K05089+K08018+K04437+K04371+K04362+K08052+K04429+K05095+K04519+K03173+K04344+K04849+K04402+K04854+K04372+K04423+K04386+K02580
Parkinson's disease	9	0.90877	0.999969	ko05012	Human Diseases	Neurodegenerative diseases	CL6430.Contig3_All;CL12124.Contig4_All;CL8266.Contig1_All;CL10184.Contig1_All;Unigene107280_All;Unigene65359_All;Unigene4126_All;Unigene27733_All;Unigene25610_All	K03948+K02134+K02270+K02265+K02263+K00415+K03940+K02267+K00420
Bladder cancer	9	0.911054	0.999969	ko05219	Human Diseases	Cancers: Specific types	Unigene73056_All;Unigene77403_All;CL7687.Contig15_All;Unigene32129_All;CL4815.Contig1_All;Unigene17950_All;CL14470.Contig5_All;Unigene8456_All;CL3083.Contig2_All	K04445+K04451+K04371+K10030+K01388+K05689+K05083
Cholinergic synapse	12	0.911459	0.999969	ko04725	Organismal Systems	Nervous system	Unigene78097_All;Unigene72416_All;CL8783.Contig1_All;CL7687.Contig15_All;Unigene80487_All;Unigene10261_All;Unigene76459_All;CL4498.Contig2_All;Unigene78371_All;CL16598.Contig2_All;Unigene12473_All;CL4235.Contig2_All	K08048+K05858+K00922+K04371+K09048+K04958+K04344+K04849+K04545+K04960+K04542
Other glycan degradation	1	0.912659	0.999969	ko00511	Metabolism	Glycan biosynthesis and metabolism	CL6937.Contig1_All	K17108
Glycosphingolipid biosynthesis - lacto and neolacto series	4	0.919223	0.999969	ko00601	Metabolism	Glycan biosynthesis and metabolism	Unigene78097_All;Unigene70931_All;CL10148.Contig1_All;Unigene66010_All	K03494+K07969
mRNA surveillance pathway	20	0.919373	0.999969	ko03015	Genetic Information Processing	Translation	Unigene26327_All;Unigene23119_All;CL4723.Contig2_All;Unigene4111_All;CL3527.Contig2_All;Unigene105493_All;Unigene33611_All;CL6147.Contig9_All;CL14613.Contig6_All;Unigene81217_All;Unigene76513_All;Unigene70190_All;Unigene67359_All;CL8168.Contig2_All;Unigene63422_All;Unigene14875_All;CL1459.Contig2_All;Unigene66920_All;Unigene79327_All;CL2229.Contig3_All	K14401+K08873+K12875+K13171+K03265+K03267+K11584+K13126+K14325+K14400+K14376
Glycosaminoglycan biosynthesis - keratan sulfate	1	0.927099	0.999969	ko00533	Metabolism	Glycan biosynthesis and metabolism	CL10148.Contig1_All	K07969
Vasopressin-regulated water reabsorption	3	0.927519	0.999969	ko04962	Organismal Systems	Excretory system	Unigene80487_All;Unigene76563_All;Unigene80524_All	K09048+K10416+K06027
Oocyte meiosis	14	0.929563	0.999969	ko04114	Cellular Processes	Cell growth and death	Unigene78097_All;Unigene83608_All;CL7687.Contig15_All;Unigene67989_All;Unigene76513_All;Unigene67359_All;Unigene10261_All;CL16363.Contig26_All;Unigene67540_All;Unigene76459_All;CL4498.Contig2_All;Unigene12473_All;Unigene107352_All;Unigene67419_All	K08048+K05087+K04371+K02183+K11584+K03348+K04958+K04960+K03363
Base excision repair	9	0.93313	0.999969	ko03410	Genetic Information Processing	Replication and repair	Unigene78097_All;Unigene82751_All;CL6086.Contig7_All;CL3546.Contig1_All;Unigene70931_All;Unigene33662_All;CL2061.Contig3_All;CL15980.Contig1_All;CL2061.Contig4_All	K10798+K10569+K03649
Melanogenesis	11	0.937825	0.999969	ko04916	Organismal Systems	Endocrine system	Unigene78097_All;Unigene72416_All;CL7687.Contig15_All;Unigene64795_All;Unigene67989_All;Unigene80487_All;Unigene10261_All;Unigene67540_All;Unigene44432_All;CL4498.Contig2_All;Unigene76591_All	K08048+K05858+K04371+K04498+K02183+K09048
NOD-like receptor signaling pathway	26	0.939536	0.999969	ko04621	Organismal Systems	Immune system	Unigene16449_All;CL16720.Contig14_All;Unigene91042_All;Unigene33147_All;CL11955.Contig61_All;Unigene60651_All;CL7687.Contig15_All;Unigene22698_All;Unigene32129_All;CL16720.Contig15_All;Unigene85540_All;CL16720.Contig17_All;CL10033.Contig2_All;Unigene20425_All;Unigene24713_All;Unigene41173_All;CL44.Contig1_All;Unigene66304_All;Unigene2035_All;CL11955.Contig16_All;Unigene52521_All;CL14470.Contig5_A…	K12800+K12797+K12793+K04371+K08727+K10165+K10030+K05505+K12794+K04519+K04079+K04734+K02580
Legionellosis	12	0.94149	0.999969	ko05134	Human Diseases	Infectious diseases: Bacterial	CL14468.Contig1_All;CL1819.Contig4_All;CL10493.Contig4_All;Unigene22029_All;Unigene32129_All;CL10033.Contig2_All;Unigene76421_All;CL14470.Contig5_All;CL1819.Contig5_All;Unigene28178_All;Unigene40130_All;Unigene82684_All	K06464+K03231+K10030+K05505+K04519+K04734+K02580+K08823
AMPK signaling pathway	18	0.942529	0.999969	ko04152	Environmental Information Processing	Signal transduction	Unigene83608_All;CL6386.Contig3_All;CL6513.Contig6_All;CL8783.Contig1_All;Unigene80487_All;Unigene76513_All;CL3872.Contig1_All;Unigene67359_All;Unigene38339_All;CL6386.Contig2_All;Unigene76690_All;CL2506.Contig5_All;Unigene25855_All;Unigene73954_All;CL6386.Contig4_All;Unigene33714_All;Unigene63499_All;CL13883.Contig1_All	K05087+K00665+K07197+K00922+K09048+K11584+K13088+K03234+K11262+K00850+K08271+K07298+K04527+K05424
Hedgehog signaling pathway	3	0.94628	0.999969	ko04340	Environmental Information Processing	Signal transduction	Unigene64073_All;Unigene90642_All;Unigene1258_All	K06225+K06233
Alcoholism	14	0.94833	0.999969	ko05034	Human Diseases	Substance dependence	CL14034.Contig1_All;CL14034.Contig3_All;CL7687.Contig15_All;Unigene67989_All;Unigene80487_All;Unigene67540_All;Unigene87387_All;CL15095.Contig1_All;CL16598.Contig2_All;Unigene62358_All;CL4235.Contig2_All;Unigene79961_All;Unigene28766_All;CL10385.Contig3_All	K03099+K04371+K02183+K09048+K11254+K15014+K04545+K11408+K04542+K11406+K05212+K11253
Synaptic vesicle cycle	5	0.94917	0.999969	ko04721	Organismal Systems	Nervous system	CL7005.Contig1_All;Unigene78371_All;Unigene44668_All;CL615.Contig2_All;Unigene80524_All	K01528+K04344+K04849+K02148+K04646+K06027
cAMP signaling pathway	29	0.950651	0.999969	ko04024	Environmental Information Processing	Signal transduction	Unigene71124_All;Unigene78097_All;CL13343.Contig1_All;Unigene35528_All;Unigene70717_All;CL8783.Contig1_All;CL7687.Contig15_All;Unigene64795_All;Unigene64073_All;Unigene67989_All;Unigene29893_All;Unigene81459_All;Unigene80487_All;Unigene10261_All;CL14253.Contig2_All;Unigene24473_All;Unigene6941_All;Unigene67540_All;Unigene44432_All;CL4498.Contig2_All;Unigene90642_All;Unigene76591_All;CL2554.Contig…	K04615+K08048+K04948+K00232+K00922+K04371+K04498+K06225+K02183+K06270+K04351+K09048+K04952+K05731+K05852+K13360+K05212+K05742+K04734+K02580+K05853+K19021
Glioma	12	0.95346	0.999969	ko05214	Human Diseases	Cancers: Specific types	Unigene83608_All;CL14034.Contig1_All;Unigene77403_All;CL1819.Contig4_All;CL14034.Contig3_All;CL8783.Contig1_All;CL7687.Contig15_All;Unigene67989_All;Unigene74997_All;Unigene67540_All;Unigene76421_All;CL1819.Contig5_All	K05087+K03099+K04451+K05089+K00922+K04371+K02183+K05859
Glycosaminoglycan degradation	1	0.953605	0.999969	ko00531	Metabolism	Glycan biosynthesis and metabolism	Unigene39856_All	K01197
Wnt signaling pathway	15	0.959335	0.999969	ko04310	Environmental Information Processing	Signal transduction	Unigene77403_All;Unigene72416_All;CL4932.Contig1_All;Unigene64795_All;Unigene44432_All;CL1459.Contig6_All;Unigene78509_All;CL14372.Contig2_All;Unigene1258_All;Unigene76591_All;CL14372.Contig1_All;Unigene25039_All;CL4932.Contig3_All;CL7063.Contig3_All;Unigene66403_All	K04451+K05858+K04494+K04498+K04495+K03344+K04512+K03068+K01645+K02085+K02166
GABAergic synapse	11	0.960363	0.999969	ko04727	Organismal Systems	Nervous system	Unigene71124_All;Unigene78097_All;Unigene70717_All;Unigene10261_All;CL4498.Contig2_All;Unigene78371_All;CL16598.Contig2_All;CL4235.Contig2_All;Unigene88545_All;CL2816.Contig3_All;Unigene80524_All	K04615+K08048+K04344+K04849+K04545+K04542+K01580+K01915+K06027
Morphine addiction	10	0.962755	0.999969	ko05032	Human Diseases	Substance dependence	Unigene71124_All;Unigene78097_All;CL16337.Contig2_All;Unigene70717_All;Unigene10261_All;CL4498.Contig2_All;Unigene78371_All;CL16598.Contig2_All;CL4235.Contig2_All;CL14148.Contig1_All	K04615+K08048+K04215+K04344+K04849+K04545+K04542+K19021
Regulation of lipolysis in adipocytes	7	0.96458	0.999969	ko04923	Organismal Systems	Endocrine system	Unigene78097_All;CL8783.Contig1_All;Unigene10261_All;CL13111.Contig1_All;CL13111.Contig2_All;CL4498.Contig2_All;Unigene33714_All	K08048+K00922+K08522+K04527
Non-small cell lung cancer	9	0.968898	0.999969	ko05223	Human Diseases	Cancers: Specific types	CL14034.Contig1_All;Unigene46928_All;Unigene77403_All;CL14034.Contig3_All;CL15140.Contig84_All;CL8783.Contig1_All;CL7687.Contig15_All;Unigene74997_All;CL3083.Contig2_All	K03099+K08524+K04451+K08525+K00922+K04371+K05859+K05083
Retrograde endocannabinoid signaling	10	0.969286	0.999969	ko04723	Organismal Systems	Nervous system	Unigene78097_All;Unigene72416_All;CL7687.Contig15_All;Unigene10261_All;Unigene76459_All;CL4498.Contig2_All;Unigene78371_All;CL16598.Contig2_All;Unigene12473_All;CL4235.Contig2_All	K08048+K05858+K04371+K04958+K04344+K04849+K04545+K04960+K04542
Oxytocin signaling pathway	21	0.970911	0.999969	ko04921	Organismal Systems	Endocrine system	Unigene78097_All;CL1686.Contig8_All;CL1686.Contig14_All;Unigene72416_All;CL8783.Contig1_All;CL7687.Contig15_All;Unigene67989_All;Unigene29893_All;CL1686.Contig9_All;Unigene10261_All;CL1686.Contig6_All;Unigene38339_All;Unigene67540_All;Unigene62075_All;CL1686.Contig3_All;Unigene76459_All;CL4498.Contig2_All;CL1686.Contig17_All;CL1686.Contig18_All;Unigene12473_All;CL1686.Contig7_All	K08048+K16342+K05858+K00922+K04371+K02183+K06270+K03234+K04958+K04960
Apoptosis	11	0.973937	0.999969	ko04210	Cellular Processes	Cell growth and death	CL7561.Contig1_All;Unigene77403_All;CL8783.Contig1_All;CL15490.Contig2_All;CL10033.Contig2_All;CL2858.Contig5_All;Unigene69958_All;Unigene60712_All;Unigene28178_All;Unigene40130_All;CL16458.Contig58_All	K02159+K04451+K00922+K01173+K04519+K03173+K04739+K04386+K04734+K02580+K03853
Aldosterone-regulated sodium reabsorption	3	0.974041	0.999969	ko04960	Organismal Systems	Excretory system	CL8783.Contig1_All;CL7687.Contig15_All;Unigene33714_All	K00922+K04371+K04527
Progesterone-mediated oocyte maturation	9	0.975843	0.999969	ko04914	Organismal Systems	Endocrine system	Unigene78097_All;Unigene83608_All;CL8783.Contig1_All;CL7687.Contig15_All;Unigene10261_All;CL16363.Contig26_All;CL4498.Contig2_All;Unigene24713_All;Unigene2035_All	K08048+K05087+K00922+K04371+K03348+K04079
2-Oxocarboxylic acid metabolism	1	0.977895	0.999969	ko01210	Metabolism	Global and overview maps	Unigene68251_All	K00030
Adipocytokine signaling pathway	8	0.978351	0.999969	ko04920	Organismal Systems	Endocrine system	Unigene46928_All;CL15140.Contig84_All;CL2858.Contig5_All;Unigene73954_All;Unigene28178_All;Unigene40130_All;CL13883.Contig1_All;Unigene50961_All	K08524+K08525+K03173+K07298+K04734+K02580+K05424+K04692
Acute myeloid leukemia	8	0.982417	0.999969	ko05221	Human Diseases	Cancers: Specific types	CL14034.Contig1_All;CL14034.Contig3_All;CL8783.Contig1_All;CL7687.Contig15_All;Unigene62345_All;Unigene5759_All;Unigene40130_All;Unigene50961_All	K03099+K00922+K04371+K10053+K02580+K04692
Amphetamine addiction	4	0.987644	0.999969	ko05031	Human Diseases	Substance dependence	Unigene67989_All;Unigene80487_All;Unigene67540_All;Unigene28766_All	K02183+K09048+K05212
Insulin resistance	16	0.991803	0.999969	ko04931	Human Diseases	Endocrine and metabolic diseases	CL310.Contig1_All;CL7601.Contig1_All;CL9286.Contig4_All;CL6513.Contig6_All;CL8783.Contig1_All;CL4250.Contig4_All;Unigene44208_All;Unigene80487_All;CL4250.Contig6_All;Unigene81601_All;Unigene33714_All;Unigene28178_All;Unigene40130_All;CL2970.Contig23_All;Unigene50961_All;Unigene77804_All	K05695+K09113+K17902+K07197+K00922+K00688+K09048+K08746+K08749+K04527+K04734+K02580+K15719+K04692
cGMP-PKG signaling pathway	24	0.991811	0.999969	ko04022	Environmental Information Processing	Signal transduction	Unigene78097_All;CL13343.Contig1_All;Unigene72416_All;CL8783.Contig1_All;CL7687.Contig15_All;Unigene67989_All;Unigene29893_All;Unigene80487_All;Unigene10261_All;CL14253.Contig2_All;Unigene6941_All;Unigene67540_All;Unigene76459_All;CL4498.Contig2_All;CL2113.Contig5_All;Unigene33893_All;Unigene12473_All;Unigene35833_All;Unigene33714_All;Unigene36806_All;Unigene3072_All;CL2113.Contig8_All;CL13720.Co…	K08048+K04948+K05858+K00922+K04371+K02183+K06270+K09048+K04952+K05852+K04958+K04136+K06274+K04960+K03121+K04527+K17751+K05853+K05849+K19021
RNA polymerase	4	0.992451	0.999969	ko03020	Genetic Information Processing	Transcription	CL7683.Contig2_All;CL16337.Contig2_All;CL3850.Contig7_All;CL1459.Contig2_All	K03008+K03006
Renal cell carcinoma	11	0.992584	0.999969	ko05211	Human Diseases	Cancers: Specific types	CL14034.Contig1_All;CL14034.Contig3_All;Unigene1748_All;CL8783.Contig1_All;CL7687.Contig15_All;Unigene64795_All;Unigene44432_All;Unigene67624_All;Unigene76591_All;CL13684.Contig2_All;Unigene18975_All	K03099+K05099+K00922+K04371+K04498+K08268+K09095+K02678+K09593
Nicotine addiction	2	0.992738	0.999969	ko05033	Human Diseases	Substance dependence	Unigene78371_All;Unigene28766_All	K04344+K04849+K05212
Hippo signaling pathway - fly	7	0.993357	0.999969	ko04391	Environmental Information Processing	Signal transduction	Unigene107577_All;Unigene27005_All;Unigene86772_All;Unigene77049_All;CL11877.Contig2_All;CL11877.Contig3_All;Unigene20959_All	K16669+K16507+K06094
Cell cycle	11	0.993562	0.999969	ko04110	Cellular Processes	Cell growth and death	CL589.Contig13_All;Unigene77403_All;Unigene64795_All;CL589.Contig19_All;CL16363.Contig26_All;Unigene44432_All;Unigene10729_All;Unigene107352_All;Unigene76591_All;Unigene1403_All;Unigene67419_All	K04683+K04451+K04498+K03348+K04402+K03363+K06640
RNA degradation	5	0.99423	0.999969	ko03018	Genetic Information Processing	Folding, sorting and degradation	Unigene67846_All;CL5372.Contig11_All;CL8168.Contig2_All;CL2506.Contig5_All;Unigene68504_All	K12571+K12606+K13126+K00850+K03514
Spliceosome	22	0.995016	0.999969	ko03040	Genetic Information Processing	Transcription	Unigene61067_All;Unigene83463_All;CL2990.Contig13_All;CL6818.Contig1_All;CL4723.Contig2_All;Unigene30410_All;CL14613.Contig6_All;Unigene77939_All;Unigene95109_All;CL724.Contig6_All;Unigene76986_All;Unigene36827_All;Unigene61070_All;CL4618.Contig12_All;CL8168.Contig2_All;Unigene30096_All;CL7774.Contig1_All;Unigene79075_All;Unigene61568_All;Unigene13543_All;CL9507.Contig2_All;CL3669.Contig3_All	K09567+K11093+K12838+K12822+K12875+K12824+K12811+K12897+K12835+K12830+K12893+K12741+K12829+K12842+K12847+K12852+K11096+K12836
Endometrial cancer	8	0.995683	0.999969	ko05213	Human Diseases	Cancers: Specific types	CL14034.Contig1_All;Unigene77403_All;CL14034.Contig3_All;CL8783.Contig1_All;CL7687.Contig15_All;CL7063.Contig3_All;Unigene8456_All;CL3083.Contig2_All	K03099+K04451+K00922+K04371+K02085+K05689+K05083
HTLV-I infection	48	0.996058	0.999969	ko05166	Human Diseases	Infectious diseases: Viral	Unigene26327_All;Unigene78097_All;CL7561.Contig1_All;Unigene82751_All;Unigene15519_All;Unigene77337_All;Unigene63281_All;Unigene77403_All;Unigene4111_All;CL14468.Contig1_All;Unigene102536_All;CL1819.Contig4_All;CL12184.Contig11_All;Unigene33611_All;CL8783.Contig1_All;Unigene64795_All;Unigene67239_All;Unigene81069_All;CL10493.Contig4_All;Unigene80487_All;CL11296.Contig3_All;Unigene10261_All;CL1636…	K11126+K08048+K02159+K06752+K06751+K04451+K06464+K10785+K05089+K00922+K04498+K10784+K03348+K06271+K05770+K03363+K06640+K02678+K11304+K14290+K04386+K04734+K02580+K06724+K02085
Nucleotide excision repair	1	0.996572	0.999969	ko03420	Genetic Information Processing	Replication and repair	Unigene34985_All	K10754
Sphingolipid metabolism	4	0.996628	0.999969	ko00600	Metabolism	Lipid metabolism	CL6937.Contig1_All;Unigene33611_All;CL7149.Contig2_All;CL4167.Contig2_All	K17108+K12354+K01441+K01080
Ribosome	3	0.997196	0.999969	ko03010	Genetic Information Processing	Translation	Unigene80507_All;CL5198.Contig7_All;CL1234.Contig11_All	K02943+K02865+K02886
Neurotrophin signaling pathway	16	0.997265	0.999969	ko04722	Organismal Systems	Nervous system	CL7561.Contig1_All;CL14034.Contig1_All;Unigene73056_All;Unigene77403_All;Unigene25975_All;CL14034.Contig3_All;CL8783.Contig1_All;CL7687.Contig15_All;Unigene67989_All;Unigene74997_All;Unigene17950_All;Unigene67540_All;Unigene18938_All;Unigene18975_All;Unigene28178_All;Unigene40130_All	K02159+K03099+K04445+K04451+K02583+K00922+K04371+K02183+K05859+K04522+K09593+K04734+K02580
Colorectal cancer	5	0.997595	0.999969	ko05210	Human Diseases	Cancers: Specific types	CL7561.Contig1_All;Unigene77403_All;CL8783.Contig1_All;CL7687.Contig15_All;CL7063.Contig3_All	K02159+K04451+K00922+K04371+K02085
Hippo signaling pathway	16	0.997845	0.999969	ko04390	Environmental Information Processing	Signal transduction	CL14468.Contig1_All;CL1819.Contig4_All;CL10493.Contig4_All;CL10317.Contig2_All;Unigene86772_All;CL14553.Contig2_All;CL8513.Contig4_All;CL4548.Contig2_All;Unigene76421_All;CL10317.Contig1_All;Unigene20646_All;CL1819.Contig5_All;CL7063.Contig3_All;Unigene8456_All;CL7896.Contig1_All;CL8513.Contig2_All	K06464+K04680+K06094+K17693+K05706+K16620+K16621+K03982+K02085+K05689
mTOR signaling pathway	6	0.998682	0.999969	ko04150	Environmental Information Processing	Signal transduction	CL11800.Contig1_All;CL8783.Contig1_All;CL7687.Contig15_All;Unigene67624_All;Unigene25855_All;Unigene73954_All	K08270+K00922+K04371+K08268+K08271+K07298
ErbB signaling pathway	8	0.999254	0.999969	ko04012	Environmental Information Processing	Signal transduction	CL14034.Contig1_All;CL57.Contig1_All;CL14034.Contig3_All;CL8783.Contig1_All;CL7687.Contig15_All;Unigene74997_All;Unigene18975_All;CL3083.Contig2_All	K03099+K05725+K00922+K04371+K05859+K09593+K05083
FoxO signaling pathway	15	0.999552	0.999969	ko04068	Environmental Information Processing	Signal transduction	Unigene83608_All;Unigene67206_All;CL14034.Contig1_All;CL7596.Contig1_All;CL14034.Contig3_All;CL8783.Contig1_All;CL7687.Contig15_All;Unigene64795_All;Unigene44432_All;CL4920.Contig3_All;Unigene10729_All;Unigene76591_All;Unigene73954_All;Unigene33714_All;Unigene50961_All	K05087+K17848+K03099+K04564+K00922+K04371+K04498+K17845+K04402+K07298+K04527+K04692
Lysosome	9	0.999649	0.999969	ko04142	Cellular Processes	Transport and catabolism	CL5731.Contig3_All;Unigene32131_All;Unigene64981_All;CL3766.Contig7_All;Unigene39856_All;CL11167.Contig1_All;Unigene23771_All;CL615.Contig2_All;Unigene101182_All	K01363+K12394+K12395+K12404+K06564+K01197+K01365+K12384+K04646+K12301
Sphingolipid signaling pathway	11	0.999793	0.999969	ko04071	Environmental Information Processing	Signal transduction	CL7561.Contig1_All;Unigene77403_All;Unigene72416_All;CL8783.Contig1_All;CL7687.Contig15_All;Unigene76513_All;Unigene67359_All;CL2858.Contig5_All;CL7149.Contig2_All;Unigene63842_All;Unigene40130_All	K02159+K04451+K05858+K00922+K04371+K11584+K03173+K01441+K08090+K02580
Chronic myeloid leukemia	7	0.999901	0.999969	ko05220	Human Diseases	Cancers: Specific types	CL14034.Contig1_All;Unigene77403_All;CL14034.Contig3_All;CL8783.Contig1_All;CL7687.Contig15_All;Unigene28178_All;Unigene40130_All	K03099+K04451+K00922+K04371+K04734+K02580
Protein processing in endoplasmic reticulum	13	0.999903	0.999969	ko04141	Genetic Information Processing	Folding, sorting and degradation	CL7561.Contig1_All;CL2114.Contig2_All;CL14851.Contig5_All;CL1379.Contig9_All;CL11612.Contig6_All;Unigene76325_All;CL2858.Contig5_All;CL2934.Contig3_All;Unigene24713_All;Unigene2035_All;CL1553.Contig7_All;CL16458.Contig58_All;CL2143.Contig2_All	K02159+K10086+K09502+K10088+K11718+K03237+K03173+K14005+K04079+K16194+K03853
Viral carcinogenesis	25	0.999908	0.999969	ko05203	Human Diseases	Cancers: Overview	CL7561.Contig1_All;Unigene77337_All;Unigene63281_All;Unigene77403_All;CL12184.Contig11_All;CL8783.Contig1_All;CL7687.Contig15_All;Unigene64795_All;CL1431.Contig5_All;Unigene80487_All;Unigene87387_All;Unigene44432_All;CL2858.Contig5_All;Unigene62358_All;Unigene84391_All;CL4559.Contig9_All;Unigene107352_All;Unigene79961_All;Unigene76591_All;CL4559.Contig13_All;Unigene28178_All;Unigene40130_All;Unig…	K02159+K06751+K04451+K00922+K04371+K04498+K11643+K09048+K11254+K03173+K11408+K00873+K15413+K03363+K11406+K04734+K02580+K04692+K08665
Endocytosis	39	0.999962	0.999969	ko04144	Cellular Processes	Transport and catabolism	Unigene83608_All;Unigene67206_All;Unigene77337_All;Unigene63281_All;Unigene38629_All;Unigene44365_All;Unigene9970_All;CL2351.Contig1_All;CL1535.Contig3_All;Unigene1748_All;CL12184.Contig11_All;Unigene7510_All;CL3766.Contig7_All;CL8711.Contig1_All;Unigene53166_All;CL14300.Contig5_All;Unigene85862_All;CL3335.Contig6_All;CL7005.Contig1_All;CL1399.Contig4_All;Unigene10273_All;Unigene89891_All;CL14300…	K05087+K17848+K06751+K06503+K12472+K05098+K12495+K12562+K05099+K18462+K06564+K12484+K04705+K01528+K05095+K12483+K04679+K19475+K12488+K04646+K10396+K18441
T cell receptor signaling pathway	19	0.999969	0.999969	ko04660	Organismal Systems	Immune system	Unigene15519_All;CL14034.Contig1_All;Unigene77337_All;Unigene63281_All;Unigene102536_All;CL14034.Contig3_All;CL12184.Contig11_All;CL8783.Contig1_All;CL7687.Contig15_All;Unigene67239_All;CL11296.Contig3_All;CL11212.Contig4_All;CL14950.Contig16_All;Unigene61006_All;CL14950.Contig20_All;Unigene22117_All;Unigene28178_All;Unigene40130_All;CL13951.Contig2_All	K06454+K03099+K06458+K06459+K10785+K00922+K04371+K10784+K04687+K04734+K02580

## Sheet: s-H vs c-H
Pathway	Number of DEUs	P value	Q value	Pathway ID	Level 1	Level 2	Unigene ID	KO ID
Porphyrin and chlorophyll metabolism	42	3.86554e-35	1.08235e-32	ko00860	Metabolism	Metabolism of cofactors and vitamins	CL16340.Contig9_All;CL8222.Contig2_All;CL8862.Contig6_All;CL8222.Contig3_All;CL1117.Contig1_All;CL8987.Contig2_All;CL158.Contig3_All;CL8862.Contig3_All;CL3455.Contig5_All;CL8862.Contig4_All;CL16340.Contig8_All;CL8987.Contig6_All;CL8862.Contig7_All;CL3455.Contig7_All;CL8987.Contig5_All;CL8987.Contig3_All;CL8862.Contig5_All;CL8862.Contig1_All;Unigene22271_All;CL13574.Contig4_All;CL8222.Contig4_All;…	K01698+K05901+K01749+K00231+K01772+K01599+K00228+K00510+K00643+K01719+K00699+K13624+K14735
Arachidonic acid metabolism	20	1.77185e-09	2.48059e-07	ko00590	Metabolism	Lipid metabolism	CL1686.Contig8_All;CL1686.Contig14_All;CL1331.Contig10_All;CL1331.Contig11_All;Unigene25131_All;CL1331.Contig9_All;CL6980.Contig2_All;CL15919.Contig2_All;Unigene29774_All;CL1686.Contig9_All;Unigene107937_All;CL1686.Contig6_All;CL1331.Contig7_All;CL1686.Contig5_All;CL1686.Contig3_All;CL1686.Contig17_All;CL1686.Contig18_All;CL15119.Contig3_All;CL15119.Contig10_All;CL1686.Contig7_All	K16342+K00458+K00461+K00079+K00432+K11987
Systemic lupus erythematosus	46	6.93952e-09	5.66544e-07	ko05322	Human Diseases	Immune diseases	CL2269.Contig2_All;Unigene87355_All;Unigene12691_All;Unigene87356_All;Unigene92086_All;CL1385.Contig2_All;Unigene43333_All;Unigene89384_All;Unigene6614_All;CL15609.Contig1_All;Unigene90317_All;Unigene102944_All;CL7972.Contig3_All;CL1385.Contig6_All;CL16495.Contig2_All;CL1385.Contig5_All;CL13981.Contig55_All;Unigene85216_All;Unigene45821_All;Unigene49203_All;Unigene90057_All;Unigene89506_All;CL383…	K05699+K06856+K10651+K11253+K03160+K03161+K03994+K03996+K05412+K06470+K10784+K10785
Measles	69	8.09349e-09	5.66544e-07	ko05162	Human Diseases	Infectious diseases: Viral	Unigene87355_All;CL3343.Contig1_All;CL3009.Contig3_All;CL3009.Contig2_All;Unigene12691_All;Unigene11030_All;Unigene87356_All;CL16358.Contig2_All;Unigene92086_All;Unigene84362_All;CL2842.Contig3_All;Unigene16954_All;Unigene43333_All;Unigene89384_All;CL16522.Contig4_All;Unigene26475_All;CL2842.Contig6_All;Unigene84458_All;Unigene90317_All;Unigene102944_All;CL16358.Contig25_All;CL3009.Contig4_All;CL…	K06856+K06563+K09447+K10160+K12646+K11220+K14754+K03283+K16195+K04692+K16194+K14216+K06470+K10784+K10785+K02649+K04007
Primary immunodeficiency	52	1.36345e-07	7.63534e-06	ko05340	Human Diseases	Immune diseases	CL3526.Contig4_All;Unigene1563_All;Unigene87355_All;CL13300.Contig46_All;Unigene84263_All;CL16828.Contig4_All;Unigene12691_All;CL14950.Contig32_All;Unigene90696_All;Unigene87356_All;Unigene47743_All;Unigene92086_All;Unigene100035_All;CL3526.Contig5_All;Unigene43333_All;Unigene89384_All;CL14950.Contig29_All;Unigene42109_All;Unigene33586_All;Unigene90317_All;Unigene102944_All;Unigene23486_All;CL797…	K06554+K06856+K10603+K06458+K06459+K03160+K03161+K10988
Hematopoietic cell lineage	65	4.92322e-07	2.26002e-05	ko04640	Organismal Systems	Immune system	CL1076.Contig6_All;CL1076.Contig1_All;Unigene3010_All;Unigene87355_All;CL3343.Contig1_All;Unigene38629_All;Unigene12691_All;Unigene87356_All;Unigene1511_All;CL1076.Contig2_All;Unigene87347_All;Unigene92278_All;Unigene92086_All;CL5742.Contig4_All;Unigene43333_All;Unigene106737_All;Unigene89384_All;CL1076.Contig5_All;Unigene36092_All;CL16056.Contig2_All;Unigene27708_All;Unigene90317_All;Unigene1029…	K06460+K06856+K06493+K06503+K06263+K06256+K06485+K06260+K06458+K06459+K01242+K05061+K06467+K06461+K06261
Asthma	28	5.65006e-07	2.26002e-05	ko05310	Human Diseases	Immune diseases	Unigene87355_All;Unigene12691_All;Unigene87356_All;Unigene92086_All;Unigene43333_All;Unigene89384_All;Unigene90317_All;Unigene102944_All;CL7972.Contig3_All;CL16495.Contig2_All;Unigene90057_All;Unigene89506_All;Unigene12232_All;Unigene102631_All;CL10554.Contig5_All;Unigene86852_All;CL2776.Contig36_All;Unigene18932_All;CL13349.Contig29_All;CL13349.Contig38_All;CL14950.Contig20_All;Unigene22117_All;…	K06856+K03160+K03161+K16597+K10784+K10785+K07983
African trypanosomiasis	32	4.05232e-06	0.000141831	ko05143	Human Diseases	Infectious diseases: Parasitic	Unigene46284_All;Unigene87355_All;CL3343.Contig1_All;Unigene12691_All;Unigene87356_All;Unigene92086_All;Unigene43333_All;Unigene89384_All;CL5869.Contig4_All;CL1345.Contig1_All;Unigene90317_All;Unigene102944_All;CL16495.Contig2_All;CL5869.Contig1_All;Unigene96955_All;CL5869.Contig2_All;Unigene90057_All;Unigene89506_All;Unigene12232_All;Unigene102631_All;CL2776.Contig36_All;Unigene18932_All;CL13349…	K04634+K06856+K06494+K13822+K14480+K06490+K06527
Allograft rejection	36	5.43585e-06	0.000169115	ko05330	Human Diseases	Immune diseases	CL4586.Contig15_All;CL4586.Contig2_All;CL993.Contig6_All;Unigene87355_All;Unigene12691_All;CL4586.Contig16_All;Unigene87356_All;Unigene92086_All;Unigene43333_All;Unigene89384_All;CL6363.Contig6_All;Unigene41142_All;Unigene90317_All;Unigene102944_All;Unigene23486_All;CL7972.Contig3_All;CL16495.Contig2_All;Unigene90057_All;Unigene89506_All;CL4586.Contig14_All;Unigene12232_All;Unigene104872_All;Unig…	K07818+K01353+K06856+K06751+K03160+K03161+K05412+K06470+K10784+K10785
Autoimmune thyroid disease	36	8.40035e-06	0.00023521	ko05320	Human Diseases	Immune diseases	CL4586.Contig15_All;CL4586.Contig2_All;CL993.Contig6_All;Unigene87355_All;Unigene12691_All;CL4586.Contig16_All;Unigene87356_All;Unigene92086_All;Unigene43333_All;Unigene89384_All;CL6363.Contig6_All;Unigene41142_All;Unigene90317_All;Unigene102944_All;Unigene23486_All;CL7972.Contig3_All;CL16495.Contig2_All;Unigene90057_All;Unigene89506_All;CL4586.Contig14_All;Unigene12232_All;Unigene104872_All;Unig…	K07818+K01353+K06856+K06751+K03160+K03161+K05412+K06470+K06538+K10784+K10785
Ovarian steroidogenesis	19	1.33536e-05	0.000339909	ko04913	Organismal Systems	Endocrine system	CL1686.Contig8_All;CL1686.Contig14_All;CL1331.Contig10_All;CL1331.Contig11_All;CL1331.Contig9_All;CL15919.Contig2_All;Unigene29774_All;CL1686.Contig9_All;CL14766.Contig2_All;CL13934.Contig5_All;CL1686.Contig6_All;CL1331.Contig7_All;CL1686.Contig5_All;CL1686.Contig3_All;CL1686.Contig17_All;CL1686.Contig18_All;CL15119.Contig3_All;CL15119.Contig10_All;CL1686.Contig7_All	K16342+K00461+K05087+K13373+K11987
Linoleic acid metabolism	9	2.49405e-05	0.000581946	ko00591	Metabolism	Lipid metabolism	CL1686.Contig8_All;CL1686.Contig14_All;CL1686.Contig9_All;CL1686.Contig6_All;CL1686.Contig5_All;CL1686.Contig3_All;CL1686.Contig17_All;CL1686.Contig18_All;CL1686.Contig7_All	K16342
alpha-Linolenic acid metabolism	9	4.06924e-05	0.000876452	ko00592	Metabolism	Lipid metabolism	CL1686.Contig8_All;CL1686.Contig14_All;CL1686.Contig9_All;CL1686.Contig6_All;CL1686.Contig5_All;CL1686.Contig3_All;CL1686.Contig17_All;CL1686.Contig18_All;CL1686.Contig7_All	K16342
Staphylococcus aureus infection	34	5.33121e-05	0.00106624	ko05150	Human Diseases	Infectious diseases: Bacterial	Unigene87355_All;Unigene12691_All;Unigene87356_All;Unigene92086_All;Unigene43333_All;Unigene89384_All;CL9494.Contig2_All;CL9612.Contig1_All;Unigene90317_All;Unigene102944_All;CL16495.Contig2_All;Unigene45821_All;CL9612.Contig2_All;Unigene90057_All;Unigene89506_All;Unigene12232_All;Unigene102631_All;Unigene86852_All;Unigene90256_All;Unigene18932_All;CL13349.Contig29_All;CL13349.Contig38_All;CL1495…	K06856+K07604+K01334+K03994+K06461+K06490+K10784+K10785+K06464
Riboflavin metabolism	5	0.00013567	0.0024847	ko00740	Metabolism	Metabolism of cofactors and vitamins	CL8222.Contig2_All;CL8222.Contig3_All;CL8222.Contig4_All;CL8222.Contig5_All;CL8222.Contig1_All	K05901
Phospholipase D signaling pathway	65	0.000141983	0.0024847	ko04072	Environmental Information Processing	Signal transduction	CL1686.Contig8_All;CL16262.Contig1_All;Unigene65807_All;Unigene96649_All;Unigene63633_All;Unigene86421_All;Unigene87355_All;CL1686.Contig14_All;Unigene12691_All;CL13317.Contig1_All;Unigene87356_All;Unigene103510_All;Unigene92086_All;Unigene43333_All;Unigene89384_All;CL10030.Contig5_All;Unigene90317_All;Unigene102944_All;Unigene105022_All;Unigene101380_All;CL1686.Contig9_All;CL12348.Contig2_All;CL…	K16342+K04608+K06856+K10030+K00901+K04718+K05859+K05050+K04605+K05871+K09593+K01528+K02649+K07983+K05089
Viral myocarditis	49	0.00019314	0.00318114	ko05416	Human Diseases	Cardiovascular diseases	CL4586.Contig15_All;CL4586.Contig2_All;Unigene87355_All;Unigene12691_All;CL16601.Contig18_All;CL4586.Contig16_All;Unigene87356_All;Unigene92086_All;Unigene103918_All;Unigene26073_All;Unigene77486_All;Unigene43333_All;Unigene106737_All;Unigene89384_All;Unigene36092_All;Unigene90317_All;Unigene102944_All;CL4250.Contig6_All;Unigene23486_All;CL7972.Contig3_All;CL16495.Contig2_All;Unigene90057_All;Uni…	K07818+K06856+K10366+K06788+K08887+K06265+K06751+K03160+K03161+K03260+K06490+K05412+K06470+K10784+K10785+K17751+K06464
Fc epsilon RI signaling pathway	32	0.000282942	0.00440132	ko04664	Organismal Systems	Immune system	CL1686.Contig8_All;Unigene87355_All;CL1686.Contig14_All;Unigene12691_All;Unigene87356_All;Unigene92086_All;Unigene43333_All;Unigene89384_All;Unigene90317_All;Unigene102944_All;Unigene101380_All;CL1686.Contig9_All;CL16495.Contig2_All;CL1686.Contig6_All;CL1686.Contig5_All;CL1686.Contig3_All;CL1686.Contig17_All;Unigene90057_All;Unigene89506_All;CL1686.Contig18_All;Unigene102631_All;Unigene18932_All;…	K16342+K06856+K05859+K02649+K07983
Circadian rhythm	13	0.0003354	0.00494274	ko04710	Organismal Systems	Environmental adaptation	CL9010.Contig3_All;Unigene94155_All;CL7123.Contig3_All;CL1749.Contig6_All;CL1749.Contig11_All;CL3342.Contig11_All;CL3342.Contig9_All;CL1749.Contig9_All;CL1749.Contig10_All;Unigene82642_All;Unigene89101_All;Unigene53858_All;CL780.Contig5_All	K03728+K02296+K02633+K07200+K07198+K09026+K08532
Nitrogen metabolism	7	0.000353302	0.00494623	ko00910	Metabolism	Energy metabolism	CL11174.Contig4_All;Unigene85990_All;Unigene75248_All;CL9646.Contig1_All;Unigene94627_All;Unigene28427_All;CL9646.Contig3_All	K18246+K01672+K18245+K01948
Calcium signaling pathway	42	0.000439395	0.0058586	ko04020	Environmental Information Processing	Signal transduction	Unigene46284_All;Unigene39086_All;CL3231.Contig7_All;Unigene87355_All;Unigene12691_All;Unigene87356_All;Unigene92086_All;Unigene43333_All;Unigene89384_All;CL3231.Contig1_All;Unigene90317_All;Unigene102944_All;Unigene105022_All;Unigene101380_All;CL16495.Contig2_All;Unigene106085_All;Unigene107977_All;CL5167.Contig1_All;Unigene90057_All;Unigene89506_All;CL4601.Contig1_All;Unigene106885_All;Unigene1…	K04634+K05849+K05220+K00907+K06856+K04718+K05859+K07190+K01242+K00911+K05857+K10784+K05218+K04515+K05871+K10785+K04260+K05212+K04809+K04849+K05089
Hepatitis C	35	0.000557847	0.00709987	ko05160	Human Diseases	Infectious diseases: Viral	CL3009.Contig3_All;CL3009.Contig2_All;CL13317.Contig1_All;CL16358.Contig2_All;Unigene84362_All;Unigene16954_All;Unigene26475_All;Unigene84458_All;CL1421.Contig2_All;CL16358.Contig25_All;CL3009.Contig4_All;Unigene5286_All;Unigene103392_All;CL1553.Contig6_All;CL16358.Contig24_All;Unigene27610_All;Unigene44329_All;CL3009.Contig5_All;Unigene16311_All;Unigene102760_All;CL6545.Contig3_All;CL2366.Contig…	K09447+K10030+K12646+K11220+K16195+K03173+K04692+K16194+K14217+K14216+K02649+K06087
Cocaine addiction	14	0.000629571	0.00762702	ko05030	Human Diseases	Substance dependence	Unigene14251_All;Unigene19721_All;Unigene26237_All;Unigene43566_All;Unigene101411_All;Unigene36717_All;Unigene19720_All;Unigene83975_All;Unigene19719_All;Unigene104991_All;Unigene83974_All;CL14529.Contig1_All;CL2416.Contig2_All;Unigene76848_All	K09029+K13765+K00274+K04605+K05212
Rheumatoid arthritis	38	0.000653744	0.00762702	ko05323	Human Diseases	Immune diseases	Unigene87355_All;Unigene12691_All;Unigene11030_All;CL13317.Contig1_All;Unigene87356_All;CL4321.Contig7_All;Unigene92086_All;Unigene43333_All;Unigene89384_All;Unigene90317_All;Unigene102944_All;CL16495.Contig2_All;CL4815.Contig1_All;Unigene90057_All;Unigene89506_All;Unigene12232_All;Unigene104872_All;Unigene102631_All;CL10554.Contig5_All;Unigene86852_All;Unigene18932_All;CL13349.Contig29_All;CL133…	K06856+K10160+K10030+K04379+K01388+K06490+K05412+K06470+K06538+K05408+K10784+K10785+K01365+K06464+K05505
Ether lipid metabolism	13	0.000911898	0.0102133	ko00565	Metabolism	Lipid metabolism	CL1686.Contig8_All;CL1686.Contig14_All;CL16599.Contig1_All;CL16599.Contig4_All;CL1686.Contig9_All;CL1686.Contig6_All;CL1686.Contig5_All;CL1686.Contig3_All;CL1686.Contig17_All;CL1686.Contig18_All;CL16599.Contig5_All;CL16599.Contig6_All;CL1686.Contig7_All	K16342+K16860
Type II diabetes mellitus	16	0.00100683	0.0106338	ko04930	Human Diseases	Endocrine and metabolic diseases	CL13549.Contig10_All;Unigene25967_All;Unigene87120_All;Unigene87590_All;CL16847.Contig1_All;Unigene21626_All;CL14474.Contig4_All;Unigene91441_All;CL13549.Contig1_All;CL9494.Contig11_All;CL9494.Contig3_All;Unigene98851_All;Unigene101395_All;Unigene108109_All;Unigene96683_All;Unigene95355_All	K17446+K00844+K02649+K04849
Leishmaniasis	54	0.0010254	0.0106338	ko05140	Human Diseases	Infectious diseases: Parasitic	Unigene39086_All;Unigene87355_All;Unigene12691_All;Unigene11030_All;Unigene87356_All;CL4321.Contig7_All;Unigene92086_All;Unigene84362_All;Unigene16954_All;Unigene77486_All;Unigene43333_All;Unigene106737_All;Unigene89384_All;Unigene26475_All;Unigene36092_All;Unigene87633_All;Unigene90317_All;Unigene102944_All;CL4250.Contig6_All;CL16495.Contig2_All;Unigene5286_All;CL4815.Contig1_All;Unigene103392_A…	K05719+K06856+K10160+K04379+K11220+K06461+K11987+K06464
Adipocytokine signaling pathway	23	0.00131825	0.0131825	ko04920	Organismal Systems	Endocrine system	CL13549.Contig10_All;Unigene25967_All;CL3735.Contig3_All;Unigene87120_All;Unigene87590_All;CL16847.Contig1_All;Unigene21626_All;Unigene91441_All;CL1421.Contig2_All;CL3342.Contig11_All;CL13549.Contig1_All;Unigene5286_All;CL3342.Contig9_All;CL9494.Contig11_All;Unigene102760_All;CL3735.Contig2_All;Unigene82642_All;CL9494.Contig3_All;Unigene98851_All;Unigene101395_All;Unigene96683_All;CL1421.Contig1_…	K17446+K01897+K03173+K07200+K04692+K07198
NF-kappa B signaling pathway	50	0.00147596	0.0137497	ko04064	Environmental Information Processing	Signal transduction	Unigene87355_All;Unigene12691_All;Unigene36786_All;Unigene11030_All;CL13317.Contig1_All;Unigene87356_All;Unigene103313_All;CL5380.Contig1_All;CL16358.Contig2_All;Unigene92086_All;Unigene43333_All;Unigene89384_All;Unigene79420_All;Unigene92611_All;CL1421.Contig2_All;Unigene90317_All;Unigene102944_All;CL7972.Contig3_All;Unigene101380_All;CL16358.Contig25_All;CL16495.Contig2_All;CL955.Contig5_All;CL…	K06856+K16060+K10160+K10030+K10798+K05512+K12646+K03173+K09849+K03160+K03161+K05859+K07369+K06490+K06527+K11987+K16062+K10784+K10652+K10785+K05505
Phagosome	71	0.00148269	0.0137497	ko04145	Cellular Processes	Transport and catabolism	Unigene39086_All;Unigene87355_All;CL3343.Contig1_All;Unigene38629_All;Unigene12691_All;Unigene11030_All;Unigene21704_All;Unigene87356_All;Unigene2261_All;Unigene92086_All;CL4440.Contig3_All;Unigene77486_All;Unigene43333_All;Unigene106737_All;Unigene89384_All;Unigene36092_All;Unigene85555_All;Unigene87633_All;Unigene90317_All;Unigene102944_All;CL4250.Contig6_All;Unigene23486_All;CL14300.Contig5_Al…	K05719+K06856+K06563+K06493+K06503+K10160+K07375+K07374+K06560+K06751+K12478+K06461+K10414+K01365+K06464+K01368
Osteoclast differentiation	49	0.00152229	0.0137497	ko04380	Organismal Systems	Development	Unigene28240_All;Unigene14251_All;CL15932.Contig1_All;CL3343.Contig1_All;Unigene19721_All;Unigene91042_All;CL4321.Contig7_All;CL4361.Contig4_All;Unigene84362_All;Unigene63261_All;Unigene26237_All;Unigene16954_All;Unigene43566_All;Unigene106737_All;Unigene26475_All;Unigene36092_All;CL4361.Contig5_All;CL1421.Contig2_All;Unigene101380_All;Unigene5286_All;Unigene103392_All;CL12698.Contig2_All;CL12711…	K06551+K09029+K06493+K04379+K11220+K03173+K05859+K09030+K04449+K02649
Toll-like receptor signaling pathway	28	0.00212787	0.0186189	ko04620	Organismal Systems	Immune system	CL3009.Contig3_All;CL3009.Contig2_All;Unigene11030_All;CL13317.Contig1_All;CL4321.Contig7_All;Unigene84362_All;Unigene16954_All;Unigene26475_All;CL7972.Contig3_All;CL3009.Contig4_All;Unigene5286_All;Unigene103392_All;Unigene35538_All;Unigene27610_All;Unigene44329_All;CL3009.Contig5_All;Unigene16311_All;Unigene102760_All;Unigene16312_All;Unigene84364_All;Unigene104872_All;CL10554.Contig5_All;Unige…	K09447+K10160+K10030+K04379+K11220+K03160+K12672+K12671+K05412+K05408+K02649
Serotonergic synapse	27	0.00220871	0.0187406	ko04726	Organismal Systems	Nervous system	CL1686.Contig8_All;Unigene46284_All;CL1686.Contig14_All;CL1331.Contig10_All;CL1331.Contig11_All;Unigene25131_All;CL1331.Contig9_All;CL15919.Contig2_All;CL4250.Contig6_All;Unigene29774_All;CL1686.Contig9_All;Unigene13505_All;CL1686.Contig6_All;CL1331.Contig7_All;CL1686.Contig5_All;CL1686.Contig3_All;Unigene94326_All;Unigene104991_All;CL1686.Contig17_All;CL1686.Contig18_All;CL15119.Contig3_All;CL13…	K16342+K04634+K00458+K00461+K04520+K00274+K11987+K04819+K04892+K04849
Amoebiasis	45	0.00306488	0.0252402	ko05146	Human Diseases	Infectious diseases: Parasitic	CL721.Contig9_All;Unigene46284_All;CL2269.Contig2_All;CL721.Contig18_All;Unigene87355_All;Unigene12691_All;Unigene11030_All;CL13317.Contig1_All;CL721.Contig21_All;Unigene87356_All;Unigene92086_All;CL13961.Contig1_All;Unigene43333_All;Unigene89384_All;Unigene90317_All;Unigene102944_All;CL4250.Contig6_All;CL16495.Contig2_All;CL10132.Contig3_All;CL14923.Contig1_All;CL5223.Contig6_All;Unigene94326_Al…	K10955+K04634+K05699+K06856+K10160+K10030+K05635+K05700+K13963+K06236+K06461+K06237+K02649+K06464+K05505
Circadian rhythm - fly	7	0.00358746	0.0286997	ko04711	Organismal Systems	Environmental adaptation	CL7123.Contig3_All;CL1749.Contig6_All;CL1749.Contig11_All;CL6632.Contig1_All;CL1749.Contig9_All;CL1749.Contig10_All;CL6632.Contig3_All	K02296+K02633+K09057
Complement and coagulation cascades	17	0.00422626	0.0325831	ko04610	Organismal Systems	Immune system	CL13336.Contig16_All;CL7151.Contig2_All;CL13343.Contig1_All;Unigene84707_All;Unigene13510_All;CL9612.Contig1_All;Unigene91924_All;Unigene45821_All;CL9612.Contig2_All;CL13343.Contig4_All;CL3831.Contig1_All;Unigene84706_All;CL3831.Contig2_All;CL13343.Contig5_All;Unigene17832_All;Unigene13089_All;CL16771.Contig14_All	K03902+K03912+K03985+K01334+K03899+K03994+K03996+K04007+K03910
Amphetamine addiction	16	0.00430562	0.0325831	ko05031	Human Diseases	Substance dependence	Unigene14251_All;Unigene19721_All;CL4321.Contig7_All;Unigene26237_All;Unigene43566_All;Unigene36717_All;Unigene19720_All;Unigene83975_All;Unigene19719_All;Unigene104991_All;Unigene83974_All;Unigene94965_All;Unigene93189_All;CL2416.Contig2_All;Unigene76848_All;CL4321.Contig2_All	K09029+K04379+K00274+K06269+K04515+K05212
Glycine, serine and threonine metabolism	11	0.00494834	0.0364614	ko00260	Metabolism	Amino acid metabolism	Unigene31929_All;Unigene11882_All;Unigene15373_All;Unigene94439_All;CL55.Contig3_All;CL55.Contig2_All;Unigene104991_All;Unigene39768_All;CL1139.Contig4_All;CL848.Contig51_All;CL55.Contig1_All	K00613+K01697+K00831+K00643+K00274+K01079+K00600
C5-Branched dibasic acid metabolism	2	0.00511263	0.0367061	ko00660	Metabolism	Carbohydrate metabolism	CL10626.Contig4_All;CL10626.Contig3_All	K17724
Intestinal immune network for IgA production	32	0.00525402	0.0367781	ko04672	Organismal Systems	Immune system	CL7316.Contig10_All;Unigene87355_All;Unigene12691_All;Unigene87356_All;CL7316.Contig7_All;Unigene92086_All;Unigene43333_All;Unigene89384_All;Unigene87633_All;Unigene90317_All;Unigene102944_All;CL7972.Contig3_All;CL16495.Contig2_All;Unigene105736_All;Unigene90057_All;Unigene89506_All;Unigene12232_All;Unigene3512_All;Unigene104872_All;Unigene102631_All;Unigene86852_All;CL2776.Contig36_All;Unigene18…	K13073+K06856+K06590+K03160+K03161+K05153+K05412+K06470+K10784+K10785
RIG-I-like receptor signaling pathway	20	0.00818415	0.0558917	ko04622	Organismal Systems	Immune system	CL3009.Contig3_All;CL3009.Contig2_All;CL13317.Contig1_All;CL16358.Contig2_All;CL1421.Contig2_All;CL11375.Contig3_All;CL16358.Contig25_All;CL3009.Contig4_All;CL16358.Contig24_All;Unigene35538_All;CL3009.Contig5_All;CL16358.Contig21_All;Unigene53176_All;Unigene105839_All;Unigene16377_All;CL16358.Contig19_All;CL11375.Contig2_All;Unigene67574_All;CL1421.Contig1_All;Unigene27817_All	K09447+K10030+K12646+K03173+K12649+K12671+K10652+K11594
Glycosaminoglycan biosynthesis - chondroitin sulfate / dermatan sulfate	6	0.00857968	0.0571978	ko00532	Metabolism	Glycan biosynthesis and metabolism	CL6954.Contig2_All;Unigene104740_All;Unigene98427_All;Unigene3289_All;CL6954.Contig1_All;CL6954.Contig3_All	K08106+K01020+K13499
Nicotine addiction	12	0.00890247	0.0579695	ko05033	Human Diseases	Substance dependence	CL9494.Contig6_All;Unigene75248_All;Unigene88518_All;Unigene88225_All;CL15899.Contig3_All;CL5943.Contig1_All;Unigene28623_All;CL15899.Contig4_All;Unigene98039_All;Unigene76848_All;Unigene25714_All;Unigene95355_All	K05185+K05186+K05212+K04809+K04849
Transcriptional misregulation in cancer	53	0.00938167	0.0597015	ko05202	Human Diseases	Cancers: Overview	CL993.Contig6_All;Unigene87355_All;Unigene12691_All;Unigene36786_All;CL13317.Contig1_All;Unigene87356_All;Unigene107699_All;Unigene92086_All;CL1749.Contig6_All;Unigene43333_All;Unigene89384_All;CL6363.Contig6_All;CL1749.Contig11_All;CL15609.Contig1_All;Unigene41142_All;Unigene87633_All;Unigene90317_All;Unigene102944_All;CL7972.Contig3_All;CL14766.Contig2_All;CL16495.Contig2_All;Unigene52834_All;C…	K01353+K06856+K16060+K10030+K11447+K02633+K11253+K06590+K03160+K05087+K09299+K09186+K01403+K06461+K09355+K10784+K10500+K10785+K08527
Chemical carcinogenesis	8	0.0109693	0.0682536	ko05204	Human Diseases	Cancers: Overview	CL6980.Contig2_All;Unigene92326_All;Unigene2234_All;Unigene105753_All;CL4970.Contig2_All;CL15119.Contig3_All;CL15119.Contig10_All;Unigene25714_All	K00079+K13980+K00799+K00699+K11987+K04809
Inflammatory bowel disease (IBD)	19	0.0113097	0.0688418	ko05321	Human Diseases	Immune diseases	Unigene11030_All;Unigene84362_All;Unigene16954_All;Unigene26475_All;Unigene5286_All;Unigene103392_All;Unigene27610_All;Unigene44329_All;Unigene16311_All;Unigene102760_All;Unigene16312_All;Unigene84364_All;Unigene86852_All;Unigene27611_All;CL14950.Contig20_All;Unigene23418_All;Unigene53858_All;Unigene22117_All;Unigene60168_All	K10160+K11220+K04692+K11222+K10784+K10785+K08532
Influenza A	66	0.017185	0.102378	ko05164	Human Diseases	Infectious diseases: Viral	CL10835.Contig3_All;CL16674.Contig2_All;CL3009.Contig3_All;CL3009.Contig2_All;CL11955.Contig23_All;Unigene16449_All;Unigene11030_All;CL13317.Contig1_All;CL16674.Contig3_All;CL16358.Contig2_All;Unigene83849_All;Unigene84362_All;CL2842.Contig3_All;Unigene26073_All;Unigene16954_All;Unigene33872_All;CL16522.Contig4_All;CL11955.Contig71_All;Unigene26475_All;CL2842.Contig6_All;Unigene26981_All;Unigene8…	K14297+K15045+K09447+K12800+K10160+K10030+K12646+K11220+K14754+K03283+K16195+K16194+K15046+K12671+K14216+K06490+K10652+K02649
Mineral absorption	11	0.0182494	0.105816	ko04978	Organismal Systems	Digestive system	Unigene39086_All;CL4276.Contig4_All;CL16220.Contig1_All;Unigene95489_All;Unigene9948_All;Unigene106222_All;CL13574.Contig4_All;Unigene108673_All;Unigene102555_All;Unigene105720_All;Unigene87556_All	K05849+K00522+K14739+K05011+K08370+K14613+K00510+K14735+K14738
Regulation of lipolysis in adipocytes	17	0.0185179	0.105816	ko04923	Organismal Systems	Endocrine system	CL13549.Contig10_All;Unigene25967_All;Unigene87120_All;Unigene87590_All;CL16847.Contig1_All;Unigene21626_All;Unigene91441_All;CL13549.Contig1_All;CL9494.Contig11_All;CL9494.Contig3_All;CL15119.Contig3_All;Unigene98851_All;Unigene101395_All;CL14637.Contig1_All;Unigene108109_All;Unigene96683_All;CL15119.Contig10_All	K17446+K11987+K04260+K02649
Prolactin signaling pathway	21	0.0209875	0.11753	ko04917	Organismal Systems	Endocrine system	CL4321.Contig7_All;Unigene84362_All;Unigene16954_All;Unigene26475_All;Unigene5286_All;Unigene103392_All;Unigene27610_All;Unigene44329_All;Unigene16311_All;Unigene102760_All;Unigene16312_All;Unigene84364_All;CL16176.Contig7_All;Unigene27611_All;CL9494.Contig13_All;Unigene108109_All;Unigene23418_All;Unigene103080_All;Unigene87887_All;Unigene60168_All;CL4321.Contig2_All	K04379+K11220+K04692+K17106+K02649+K04699
PPAR signaling pathway	14	0.0238643	0.13102	ko03320	Organismal Systems	Endocrine system	CL8212.Contig1_All;CL13993.Contig1_All;CL3735.Contig3_All;CL8212.Contig5_All;CL4815.Contig1_All;CL6659.Contig2_All;CL2366.Contig1_All;CL3735.Contig2_All;CL8212.Contig2_All;Unigene97664_All;Unigene10070_All;CL2366.Contig2_All;CL13993.Contig2_All;CL3735.Contig5_All	K08770+K01897+K01388+K08767
Proteasome	7	0.0390024	0.210013	ko03050	Genetic Information Processing	Folding, sorting and degradation	CL6156.Contig1_All;CL11054.Contig10_All;CL11054.Contig4_All;Unigene51316_All;CL11054.Contig3_All;CL11054.Contig5_All;Unigene104898_All	K02739+K03033+K02741+K02730
Drug metabolism - cytochrome P450	6	0.0408162	0.215633	ko00982	Metabolism	Xenobiotics biodegradation and metabolism	Unigene92326_All;Unigene2234_All;Unigene105753_All;Unigene104991_All;CL4970.Contig2_All;CL11959.Contig1_All	K13980+K00799+K00274+K00699+K00485
Proximal tubule bicarbonate reclamation	9	0.0464138	0.237514	ko04964	Organismal Systems	Excretory system	CL11174.Contig4_All;CL14318.Contig1_All;Unigene75248_All;Unigene10364_All;Unigene79420_All;Unigene98339_All;Unigene106843_All;Unigene23263_All;Unigene28427_All	K18246+K09864+K18245+K00025+K13576+K01425
Glycerophospholipid metabolism	18	0.0466546	0.237514	ko00564	Metabolism	Lipid metabolism	CL1686.Contig8_All;CL1686.Contig14_All;CL16599.Contig1_All;CL6694.Contig3_All;CL16599.Contig4_All;CL10030.Contig5_All;CL1686.Contig9_All;CL12348.Contig2_All;CL1686.Contig6_All;CL1686.Contig5_All;CL2353.Contig2_All;CL1686.Contig3_All;CL1686.Contig17_All;CL1686.Contig18_All;CL16599.Contig5_All;CL16599.Contig6_All;CL6094.Contig4_All;CL1686.Contig7_All	K16342+K16860+K00649+K00901+K15728
Metabolic pathways	149	0.0475764	0.237882	ko01100	Metabolism	Global and overview maps	CL16340.Contig9_All;CL1686.Contig8_All;CL424.Contig2_All;CL3735.Contig3_All;Unigene109210_All;CL1686.Contig14_All;CL475.Contig6_All;CL8862.Contig6_All;CL16599.Contig1_All;CL1331.Contig10_All;CL1117.Contig1_All;CL1331.Contig11_All;Unigene100930_All;CL8987.Contig2_All;CL13704.Contig2_All;CL804.Contig6_All;CL5313.Contig2_All;CL158.Contig3_All;CL5913.Contig1_All;Unigene4218_All;CL8862.Contig3_All;CL1…	K01698+K16342+K00134+K01897+K00288+K07635+K01749+K16860+K00458+K00461+K00231+K01008+K01772+K00760+K05546+K02260+K01599+K01965+K03494+K13499+K13809+K12348+K00613+K00228+K03006+K00079+K13980+K03462+K12316+K00844+K00025+K00901+K03375+K00688+K01011+K01081+K04718+K15745+K05859+K17399+K01074+K13373+K01242+K01697+K12354+K00513+K00036+K00831+K15728+K00643+K01719+K18533+K03860+K02324+K11142+K00274+K00859+…
Glutamatergic synapse	32	0.0496686	0.242444	ko04724	Organismal Systems	Nervous system	CL1686.Contig8_All;CL16262.Contig1_All;Unigene65807_All;Unigene46284_All;Unigene96649_All;Unigene63633_All;Unigene86421_All;CL1686.Contig14_All;Unigene103510_All;Unigene98339_All;Unigene91682_All;CL1686.Contig9_All;CL1686.Contig6_All;Unigene98877_All;CL1686.Contig5_All;CL1686.Contig3_All;Unigene86413_All;CL1686.Contig17_All;Unigene90642_All;Unigene93304_All;CL1686.Contig18_All;CL14529.Contig1_All…	K16342+K04608+K04634+K13576+K14207+K04605+K01425+K05212
Epstein-Barr virus infection	64	0.0502204	0.242444	ko05169	Human Diseases	Infectious diseases: Viral	Unigene87355_All;Unigene12691_All;Unigene87356_All;Unigene97244_All;CL16358.Contig2_All;Unigene87347_All;CL11054.Contig10_All;Unigene92086_All;CL6101.Contig5_All;CL5742.Contig4_All;Unigene43333_All;Unigene89384_All;CL16522.Contig4_All;CL7689.Contig3_All;CL11054.Contig4_All;Unigene84458_All;CL1421.Contig2_All;Unigene90317_All;CL16655.Contig31_All;Unigene102944_All;CL11054.Contig3_All;Unigene23486_…	K06856+K03120+K12646+K06256+K03033+K06477+K03283+K03006+K16195+K03173+K09849+K11838+K06751+K03160+K05859+K04692+K16194+K01242+K11406+K06490+K02649
Phototransduction	6	0.0549621	0.260837	ko04744	Organismal Systems	Sensory system	CL13343.Contig1_All;Unigene101411_All;CL14253.Contig2_All;CL13343.Contig4_All;Unigene73042_All;Unigene88411_All	K04948+K13765+K04952+K12321
Tuberculosis	52	0.0603806	0.281776	ko05152	Human Diseases	Infectious diseases: Bacterial	Unigene87355_All;CL3343.Contig1_All;Unigene12691_All;Unigene11030_All;Unigene87356_All;CL1647.Contig7_All;Unigene92086_All;Unigene84362_All;CL4440.Contig3_All;Unigene16954_All;Unigene43333_All;Unigene89384_All;Unigene26475_All;Unigene90317_All;Unigene102944_All;Unigene105022_All;CL16495.Contig2_All;Unigene5286_All;Unigene103392_All;CL5144.Contig7_All;CL955.Contig5_All;Unigene27610_All;CL1112.Cont…	K06856+K06563+K10160+K08066+K11220+K06560+K04718+K12478+K07369+K14957+K06462+K06461+K04515+K10059+K06464+K07983+K01368
VEGF signaling pathway	16	0.0635284	0.291606	ko04370	Environmental Information Processing	Signal transduction	CL1686.Contig8_All;CL1686.Contig14_All;Unigene103846_All;Unigene105022_All;Unigene101380_All;CL1686.Contig9_All;Unigene38241_All;CL1686.Contig6_All;CL1686.Contig5_All;CL1686.Contig3_All;CL1686.Contig17_All;CL1686.Contig18_All;CL15119.Contig3_All;Unigene108109_All;CL15119.Contig10_All;CL1686.Contig7_All	K16342+K05098+K04718+K05859+K05760+K11987+K02649
Fc gamma R-mediated phagocytosis	33	0.0667061	0.301253	ko04666	Organismal Systems	Immune system	CL1686.Contig8_All;Unigene87355_All;CL1686.Contig14_All;Unigene12691_All;Unigene87356_All;Unigene92086_All;Unigene43333_All;Unigene89384_All;Unigene90317_All;Unigene102944_All;Unigene105022_All;Unigene101380_All;CL1686.Contig9_All;CL16495.Contig2_All;CL1686.Contig6_All;CL1686.Contig5_All;CL1686.Contig3_All;CL1686.Contig17_All;Unigene90057_All;Unigene89506_All;CL1686.Contig18_All;Unigene102631_All…	K16342+K06856+K04718+K05859+K01528+K02649
Hepatitis B	33	0.0851604	0.378491	ko05161	Human Diseases	Infectious diseases: Viral	CL3009.Contig3_All;CL3009.Contig2_All;Unigene11030_All;CL13317.Contig1_All;CL4321.Contig7_All;CL16358.Contig2_All;Unigene84362_All;Unigene16954_All;Unigene77486_All;Unigene26475_All;CL16358.Contig25_All;CL3009.Contig4_All;Unigene5286_All;Unigene103392_All;CL16358.Contig24_All;Unigene27610_All;Unigene44329_All;CL3009.Contig5_All;Unigene16311_All;Unigene102760_All;Unigene16312_All;Unigene84364_All;…	K09447+K10160+K10030+K04379+K12646+K11220+K06255+K04692+K11222+K01403+K05871+K11594+K02649
Inflammatory mediator regulation of TRP channels	19	0.0907992	0.392506	ko04750	Organismal Systems	Sensory system	CL1686.Contig8_All;Unigene46284_All;CL1686.Contig14_All;CL1331.Contig10_All;CL1331.Contig11_All;Unigene25131_All;CL1331.Contig9_All;Unigene101380_All;CL1686.Contig9_All;CL1686.Contig6_All;CL1331.Contig7_All;CL1686.Contig5_All;CL1686.Contig3_All;CL1686.Contig17_All;CL1686.Contig18_All;Unigene94965_All;Unigene93189_All;Unigene108109_All;CL1686.Contig7_All	K16342+K04634+K00458+K05859+K06269+K04515+K02649
Fat digestion and absorption	6	0.0911176	0.392506	ko04975	Organismal Systems	Digestive system	CL11943.Contig3_All;Unigene103408_All;Unigene77097_All;CL11943.Contig1_All;Unigene35996_All;CL10132.Contig3_All	K08760+K05641+K14461
B cell receptor signaling pathway	31	0.114424	0.481431	ko04662	Organismal Systems	Immune system	Unigene87355_All;Unigene12691_All;Unigene87356_All;Unigene1388_All;CL4321.Contig7_All;Unigene92086_All;Unigene43333_All;Unigene89384_All;Unigene90317_All;Unigene102944_All;Unigene101380_All;Unigene105753_All;CL16495.Contig2_All;CL955.Contig5_All;Unigene1610_All;Unigene3279_All;Unigene90057_All;Unigene89506_All;Unigene102631_All;CL7537.Contig6_All;Unigene18932_All;CL13349.Contig29_All;Unigene33098…	K06856+K06566+K04379+K05859+K12230+K07369+K06467+K12229+K02649
Malaria	26	0.115199	0.481431	ko05144	Human Diseases	Infectious diseases: Parasitic	CL3343.Contig1_All;Unigene11030_All;CL13317.Contig1_All;Unigene92278_All;Unigene106737_All;CL5869.Contig4_All;Unigene36092_All;CL7972.Contig3_All;CL5869.Contig1_All;Unigene107977_All;CL5869.Contig2_All;Unigene94326_All;Unigene12232_All;Unigene106721_All;Unigene86852_All;CL2776.Contig36_All;CL3343.Contig5_All;Unigene68378_All;CL14950.Contig20_All;CL3177.Contig3_All;Unigene22117_All;Unigene30943_Al…	K06494+K06471+K10160+K10030+K06257+K13822+K03160+K03161+K06490+K06527+K05460+K10784+K10785+K06464+K04550
Metabolism of xenobiotics by cytochrome P450	5	0.120859	0.497657	ko00980	Metabolism	Xenobiotics biodegradation and metabolism	CL6980.Contig2_All;Unigene92326_All;Unigene2234_All;Unigene105753_All;CL4970.Contig2_All	K00079+K13980+K00799+K00699
Neuroactive ligand-receptor interaction	41	0.124135	0.503735	ko04080	Environmental Information Processing	Signaling molecules and interaction	CL16262.Contig1_All;Unigene65807_All;CL9494.Contig6_All;Unigene96649_All;Unigene39086_All;Unigene63633_All;Unigene86421_All;CL10835.Contig3_All;Unigene103510_All;Unigene75248_All;Unigene41142_All;Unigene88518_All;CL10132.Contig3_All;Unigene98877_All;CL15743.Contig1_All;Unigene86413_All;Unigene90642_All;Unigene34596_All;Unigene93304_All;CL14529.Contig1_All;Unigene103511_All;CL16111.Contig6_All;CL1…	K04608+K05185+K05220+K04582+K05186+K01352+K05051+K05080+K05770+K04148+K04605+K04296+K05218+K04260+K05212+K04809+K04818
Pathogenic Escherichia coli infection	35	0.142825	0.571299	ko05130	Human Diseases	Infectious diseases: Bacterial	Unigene39086_All;Unigene11030_All;Unigene21704_All;Unigene2261_All;Unigene77486_All;Unigene106737_All;Unigene36092_All;CL9494.Contig2_All;Unigene85555_All;Unigene87633_All;CL4250.Contig6_All;CL4815.Contig1_All;CL5512.Contig1_All;CL14518.Contig13_All;Unigene105736_All;Unigene94326_All;Unigene90250_All;Unigene13696_All;CL2776.Contig36_All;CL13961.Contig3_All;CL15560.Contig15_All;Unigene90256_All;Un…	K05719+K10160+K07375+K07374+K07604+K05689+K11294+K12791+K06087
Arginine and proline metabolism	9	0.146992	0.579688	ko00330	Metabolism	Amino acid metabolism	Unigene31929_All;Unigene11882_All;Unigene23346_All;Unigene32428_All;Unigene104991_All;Unigene39768_All;CL12556.Contig2_All;Unigene87565_All;CL4987.Contig8_All	K00613+K12259+K11142+K00274+K00286
Natural killer cell mediated cytotoxicity	38	0.158289	0.615567	ko04650	Organismal Systems	Immune system	CL4586.Contig15_All;CL4586.Contig2_All;CL993.Contig6_All;Unigene87355_All;Unigene12691_All;CL4586.Contig16_All;Unigene87356_All;Unigene92086_All;Unigene43333_All;Unigene89384_All;CL6363.Contig6_All;Unigene41142_All;Unigene90317_All;Unigene102944_All;Unigene23486_All;Unigene101380_All;CL16495.Contig2_All;Unigene90057_All;Unigene89506_All;CL4586.Contig14_All;Unigene12232_All;Unigene102631_All;Unige…	K07818+K01353+K06856+K06751+K05859+K06490+K06523+K05871+K02649+K06464+K07983
Herpes simplex infection	53	0.162742	0.619871	ko05168	Human Diseases	Infectious diseases: Viral	CL13300.Contig46_All;CL3009.Contig3_All;CL3009.Contig2_All;Unigene97244_All;CL4321.Contig7_All;CL16358.Contig2_All;CL7123.Contig3_All;Unigene84362_All;Unigene16954_All;CL1749.Contig6_All;CL7689.Contig3_All;Unigene26475_All;CL1749.Contig11_All;Unigene84458_All;CL1421.Contig2_All;CL16655.Contig31_All;CL9221.Contig4_All;Unigene23486_All;CL16358.Contig25_All;CL3009.Contig4_All;Unigene5286_All;Unigene…	K15413+K09447+K03120+K04379+K12646+K02296+K11220+K02633+K03006+K16195+K03173+K09849+K11838+K14650+K06751+K16194+K06081+K03994+K14217+K14216+K06269
Cytosolic DNA-sensing pathway	10	0.163823	0.619871	ko04623	Organismal Systems	Immune system	CL3009.Contig3_All;CL3009.Contig2_All;CL16358.Contig2_All;CL16358.Contig25_All;CL3009.Contig4_All;CL16358.Contig24_All;Unigene35538_All;CL3009.Contig5_All;CL16358.Contig21_All;CL16358.Contig19_All	K09447+K12646+K12671
Proteoglycans in cancer	62	0.175679	0.655868	ko05205	Human Diseases	Cancers: Overview	Unigene12268_All;Unigene39086_All;CL13343.Contig1_All;CL5958.Contig3_All;CL3343.Contig1_All;Unigene84707_All;Unigene11030_All;Unigene12270_All;Unigene87347_All;Unigene92278_All;Unigene12269_All;Unigene107944_All;Unigene77486_All;CL5742.Contig4_All;Unigene48380_All;Unigene106737_All;Unigene6939_All;Unigene13510_All;CL1258.Contig6_All;Unigene36092_All;CL10756.Contig2_All;Unigene87633_All;Unigene103…	K10380+K05719+K03985+K16866+K06493+K10160+K06256+K06257+K16338+K06255+K06225+K04362+K05098+K02375+K05859+K05087+K05760+K04692+K06236+K03685+K01403+K05460+K06269+K04437+K04515+K09593+K02649+K01365
Prion diseases	11	0.185466	0.683296	ko05020	Human Diseases	Neurodegenerative diseases	CL16522.Contig4_All;CL10756.Contig2_All;CL4250.Contig6_All;Unigene86049_All;Unigene45821_All;Unigene37605_All;CL3831.Contig1_All;CL12226.Contig1_All;CL3831.Contig2_All;Unigene85520_All;CL9221.Contig3_All	K03283+K06491+K05635+K03994+K03996
Gap junction	18	0.199915	0.726962	ko04540	Cellular Processes	Cellular community	Unigene46284_All;Unigene21704_All;Unigene2261_All;Unigene85555_All;CL14518.Contig13_All;Unigene13696_All;CL15560.Contig15_All;Unigene19789_All;CL14518.Contig14_All;CL14518.Contig7_All;CL6420.Contig6_All;Unigene32047_All;CL15560.Contig20_All;Unigene8493_All;CL6420.Contig7_All;CL6420.Contig4_All;CL14518.Contig15_All;Unigene89927_All	K04634+K07375+K07374+K05089
Glutathione metabolism	7	0.216863	0.772809	ko00480	Metabolism	Metabolism of other amino acids	CL13536.Contig1_All;Unigene2234_All;CL13536.Contig2_All;Unigene107937_All;Unigene13384_All;Unigene32428_All;CL12556.Contig2_All	K05360+K00799+K00432+K00036+K11142
ECM-receptor interaction	27	0.221158	0.772809	ko04512	Environmental Information Processing	Signaling molecules and interaction	Unigene39086_All;CL3343.Contig1_All;Unigene1511_All;Unigene87347_All;Unigene92278_All;Unigene77486_All;CL5742.Contig4_All;Unigene106737_All;Unigene36092_All;CL16056.Contig2_All;Unigene87633_All;CL4250.Contig6_All;CL4815.Contig1_All;Unigene105736_All;CL6103.Contig11_All;Unigene94326_All;Unigene106721_All;CL12226.Contig1_All;CL2776.Contig36_All;CL13961.Contig3_All;Unigene88031_All;Unigene68378_All;…	K05719+K06493+K06263+K06256+K06257+K06485+K16338+K06255+K06265+K06252+K06589+K06260+K06590+K05635+K06525+K06258+K06236+K06254+K06237+K06591+K06261
DNA replication	5	0.22513	0.772809	ko03030	Genetic Information Processing	Replication and repair	Unigene91928_All;CL3898.Contig1_All;Unigene70854_All;CL12614.Contig4_All;CL4026.Contig3_All	K10739+K02324+K02325+K10745+K04799
Dilated cardiomyopathy	39	0.225443	0.772809	ko05414	Human Diseases	Cardiovascular diseases	Unigene52837_All;Unigene39086_All;Unigene87355_All;CL3343.Contig1_All;Unigene12691_All;CL16601.Contig18_All;Unigene87356_All;Unigene92278_All;Unigene92086_All;Unigene77486_All;Unigene43333_All;Unigene106737_All;Unigene89384_All;Unigene36092_All;Unigene87633_All;Unigene90317_All;Unigene102944_All;CL4250.Contig6_All;CL16495.Contig2_All;CL4815.Contig1_All;CL12348.Contig3_All;Unigene105736_All;Unigen…	K12567+K05849+K05719+K06856+K06493+K10366+K06485+K06265+K06589+K06590+K06525+K06591+K17751
Fatty acid biosynthesis	3	0.226323	0.772809	ko00061	Metabolism	Lipid metabolism	CL3735.Contig3_All;CL3735.Contig2_All;CL3735.Contig5_All	K01897
Alcoholism	19	0.248307	0.837661	ko05034	Human Diseases	Substance dependence	Unigene14251_All;Unigene19721_All;Unigene26237_All;Unigene43566_All;CL15095.Contig2_All;CL15609.Contig1_All;Unigene36717_All;Unigene19720_All;Unigene83975_All;Unigene66555_All;Unigene19719_All;Unigene49203_All;Unigene104991_All;Unigene83974_All;Unigene1722_All;Unigene94965_All;CL16852.Contig1_All;CL2416.Contig2_All;Unigene76848_All	K09029+K15014+K11253+K11406+K00274+K06269+K05212
Toxoplasmosis	42	0.254455	0.848182	ko05145	Human Diseases	Infectious diseases: Parasitic	Unigene39086_All;Unigene36786_All;Unigene11030_All;CL1331.Contig10_All;CL1331.Contig11_All;Unigene92278_All;Unigene84362_All;Unigene16954_All;Unigene77486_All;Unigene106737_All;CL16522.Contig4_All;CL1331.Contig9_All;CL15919.Contig2_All;Unigene26475_All;Unigene36092_All;Unigene87633_All;CL4250.Contig6_All;Unigene29774_All;CL7972.Contig3_All;Unigene5286_All;CL4815.Contig1_All;Unigene103392_All;CL13…	K05719+K16060+K10160+K00461+K06485+K11220+K03283+K05635+K03160+K03161+K04692+K02649+K16061
Graft-versus-host disease	13	0.260006	0.854086	ko05332	Human Diseases	Immune diseases	CL4586.Contig15_All;CL4586.Contig2_All;CL993.Contig6_All;CL4586.Contig16_All;CL6363.Contig6_All;Unigene41142_All;Unigene23486_All;CL4586.Contig14_All;Unigene104872_All;Unigene86852_All;CL14950.Contig20_All;Unigene22117_All;CL4586.Contig4_All	K07818+K01353+K06751+K05412+K06470+K10784+K10785
Oxytocin signaling pathway	27	0.262326	0.854086	ko04921	Organismal Systems	Endocrine system	CL1686.Contig8_All;Unigene46284_All;CL3231.Contig7_All;CL1686.Contig14_All;CL3271.Contig2_All;Unigene35090_All;CL4321.Contig7_All;CL3231.Contig1_All;CL3342.Contig11_All;CL1686.Contig9_All;CL3342.Contig9_All;Unigene107977_All;CL1686.Contig6_All;CL1686.Contig5_All;CL5167.Contig1_All;CL1686.Contig3_All;CL1686.Contig17_All;Unigene82642_All;CL1686.Contig18_All;CL15119.Contig3_All;Unigene94965_All;Unig…	K16342+K04634+K00907+K18154+K08794+K04379+K07200+K01242+K07198+K11987+K06269+K04515+K02649
Peroxisome	11	0.280313	0.902157	ko04146	Cellular Processes	Transport and catabolism	CL3735.Contig3_All;CL9203.Contig2_All;CL6694.Contig3_All;CL10134.Contig2_All;Unigene103846_All;Unigene63957_All;CL3735.Contig2_All;CL10134.Contig1_All;Unigene9522_All;CL2625.Contig1_All;CL3735.Contig5_All	K01897+K13348+K00649+K11187+K12663+K13279+K13349
Pancreatic cancer	16	0.285387	0.908049	ko05212	Human Diseases	Cancers: Specific types	Unigene84362_All;Unigene16954_All;Unigene26475_All;Unigene5286_All;Unigene103392_All;Unigene27610_All;Unigene44329_All;Unigene16311_All;Unigene102760_All;Unigene16312_All;Unigene17912_All;Unigene84364_All;Unigene27611_All;Unigene108109_All;Unigene23418_All;Unigene60168_All	K11220+K04692+K08775+K02649
Long-term depression	11	0.291876	0.918262	ko04730	Organismal Systems	Nervous system	CL1686.Contig8_All;Unigene46284_All;CL1686.Contig14_All;CL1686.Contig9_All;CL14766.Contig2_All;CL1686.Contig6_All;CL1686.Contig5_All;CL1686.Contig3_All;CL1686.Contig17_All;CL1686.Contig18_All;CL1686.Contig7_All	K16342+K04634+K05087
Fatty acid degradation	5	0.300933	0.934579	ko00071	Metabolism	Lipid metabolism	CL3735.Contig3_All;Unigene92326_All;Unigene105753_All;CL3735.Contig2_All;CL3735.Contig5_All	K01897+K13980
Sulfur metabolism	2	0.30563	0.934579	ko00920	Metabolism	Energy metabolism	CL14603.Contig2_All;CL5682.Contig6_All	K01011+K17218
AMPK signaling pathway	22	0.307076	0.934579	ko04152	Environmental Information Processing	Signal transduction	CL13549.Contig10_All;Unigene25967_All;Unigene87120_All;Unigene87590_All;CL16847.Contig1_All;Unigene21626_All;Unigene91441_All;CL3342.Contig11_All;CL13549.Contig1_All;CL14766.Contig2_All;CL3342.Contig9_All;CL9494.Contig11_All;Unigene103626_All;Unigene82642_All;CL7761.Contig2_All;CL9494.Contig3_All;Unigene96034_All;CL7761.Contig3_All;Unigene98851_All;Unigene101395_All;Unigene108109_All;Unigene96683…	K17446+K07200+K05087+K11584+K07198+K08269+K07197+K02649
Bile secretion	9	0.315115	0.948735	ko04976	Organismal Systems	Digestive system	CL14318.Contig1_All;Unigene75248_All;Unigene10364_All;CL6154.Contig5_All;CL4970.Contig2_All;CL6154.Contig1_All;CL6154.Contig4_All;Unigene28427_All;CL6154.Contig3_All	K09864+K18245+K13855+K00699
Type I diabetes mellitus	13	0.33577	0.999999	ko04940	Human Diseases	Endocrine and metabolic diseases	CL4586.Contig15_All;CL4586.Contig2_All;CL993.Contig6_All;CL4586.Contig16_All;CL6363.Contig6_All;Unigene41142_All;Unigene23486_All;CL4586.Contig14_All;Unigene104872_All;Unigene86852_All;CL14950.Contig20_All;Unigene22117_All;CL4586.Contig4_All	K07818+K01353+K06751+K05412+K06470+K10784+K10785
Nicotinate and nicotinamide metabolism	5	0.352565	0.999999	ko00760	Metabolism	Metabolism of cofactors and vitamins	CL7155.Contig5_All;CL14274.Contig11_All;Unigene107977_All;CL2178.Contig10_All;CL3813.Contig10_All	K03462+K01081+K01242+K03783+K00858
One carbon pool by folate	4	0.356392	0.999999	ko00670	Metabolism	Metabolism of cofactors and vitamins	Unigene109210_All;Unigene32428_All;CL12556.Contig2_All;CL848.Contig51_All	K00288+K00600
Butirosin and neomycin biosynthesis	1	0.369955	0.999999	ko00524	Metabolism	Biosynthesis of other secondary metabolites	CL14474.Contig4_All	K00844
Glycosylphosphatidylinositol(GPI)-anchor biosynthesis	5	0.374467	0.999999	ko00563	Metabolism	Glycan biosynthesis and metabolism	Unigene26073_All;Unigene87633_All;CL1486.Contig9_All;CL1486.Contig5_All;Unigene103519_All	K01127+K03860+K05285
Base excision repair	12	0.384827	0.999999	ko03410	Genetic Information Processing	Replication and repair	Unigene103313_All;Unigene79420_All;Unigene92611_All;Unigene19319_All;Unigene105736_All;CL3898.Contig1_All;Unigene19325_All;Unigene70854_All;Unigene19330_All;CL4026.Contig3_All;Unigene19321_All;Unigene19320_All	K10798+K01142+K10771+K02324+K02325+K04799
Cyanoamino acid metabolism	1	0.395871	0.999999	ko00460	Metabolism	Metabolism of other amino acids	CL848.Contig51_All	K00600
Steroid biosynthesis	2	0.400833	0.999999	ko00100	Metabolism	Lipid metabolism	CL13934.Contig5_All;Unigene91485_All	K13373+K00637
HIF-1 signaling pathway	22	0.403336	0.999999	ko04066	Environmental Information Processing	Signal transduction	CL424.Contig2_All;CL5958.Contig3_All;Unigene38629_All;Unigene11030_All;CL6101.Contig5_All;CL14474.Contig4_All;CL14300.Contig5_All;Unigene101380_All;CL14766.Contig2_All;Unigene5286_All;CL13574.Contig4_All;CL6101.Contig1_All;Unigene102760_All;Unigene89891_All;CL14300.Contig1_All;Unigene61806_All;Unigene93189_All;CL14300.Contig2_All;Unigene108109_All;Unigene102555_All;CL14300.Contig3_All;CL14300.Con…	K00134+K16451+K06503+K10160+K05466+K00844+K05859+K05087+K04692+K00510+K04515+K02649
Basal transcription factors	5	0.412735	0.999999	ko03022	Genetic Information Processing	Transcription	Unigene97244_All;CL9221.Contig4_All;Unigene32428_All;Unigene98039_All;Unigene13089_All	K03120+K14650+K10843
Retinol metabolism	4	0.421976	0.999999	ko00830	Metabolism	Metabolism of cofactors and vitamins	Unigene92326_All;Unigene105753_All;CL4970.Contig2_All;CL4076.Contig1_All	K13980+K00699+K00515
Histidine metabolism	2	0.424912	0.999999	ko00340	Metabolism	Amino acid metabolism	Unigene104991_All;Unigene36816_All	K00274+K00546
Olfactory transduction	12	0.4284	0.999999	ko04740	Organismal Systems	Sensory system	Unigene39086_All;Unigene87355_All;CL3271.Contig2_All;Unigene87356_All;Unigene79420_All;CL14253.Contig2_All;Unigene88518_All;Unigene104991_All;Unigene93189_All;Unigene73042_All;Unigene91860_All;Unigene88411_All	K05849+K04257+K18154+K04952+K04515+K12321
Regulation of autophagy	4	0.434316	0.999999	ko04140	Cellular Processes	Transport and catabolism	Unigene82642_All;CL7761.Contig2_All;CL7761.Contig3_All;CL15767.Contig1_All	K07198+K08269+K08334
Nucleotide excision repair	5	0.442559	0.999999	ko03420	Genetic Information Processing	Replication and repair	Unigene91928_All;CL3898.Contig1_All;Unigene32428_All;Unigene70854_All;CL3761.Contig1_All	K10739+K02324+K10843+K02325+K10847
Tyrosine metabolism	3	0.450473	0.999999	ko00350	Metabolism	Amino acid metabolism	Unigene92326_All;Unigene105753_All;Unigene104991_All	K13980+K00274
FoxO signaling pathway	25	0.450862	0.999999	ko04068	Environmental Information Processing	Signal transduction	CL13549.Contig10_All;Unigene25967_All;Unigene87120_All;Unigene87590_All;CL16847.Contig1_All;Unigene21626_All;Unigene84631_All;Unigene91441_All;CL16655.Contig31_All;CL3342.Contig11_All;CL13549.Contig1_All;CL14766.Contig2_All;Unigene5286_All;CL3342.Contig9_All;CL9494.Contig11_All;Unigene102760_All;Unigene82642_All;CL9494.Contig3_All;CL4920.Contig3_All;Unigene27698_All;Unigene98851_All;Unigene101395…	K17446+K13302+K11838+K07200+K05087+K04692+K07198+K17845+K10988+K02649
Starch and sucrose metabolism	4	0.455724	0.999999	ko00500	Metabolism	Carbohydrate metabolism	CL3182.Contig3_All;CL14474.Contig4_All;Unigene44208_All;CL4970.Contig2_All	K12316+K00844+K00688+K00699
beta-Alanine metabolism	3	0.468398	0.999999	ko00410	Metabolism	Metabolism of other amino acids	Unigene23346_All;Unigene87565_All;Unigene85558_All	K12259+K05605
Vitamin digestion and absorption	3	0.489554	0.999999	ko04977	Organismal Systems	Digestive system	CL11943.Contig3_All;CL11943.Contig1_All;Unigene106222_All	K08760+K14613
Homologous recombination	3	0.489554	0.999999	ko03440	Genetic Information Processing	Replication and repair	Unigene91928_All;CL276.Contig16_All;Unigene17912_All	K10739+K10877+K08775
Gastric acid secretion	11	0.494742	0.999999	ko04971	Organismal Systems	Digestive system	Unigene46284_All;CL3231.Contig7_All;Unigene75248_All;CL3231.Contig1_All;CL6154.Contig5_All;CL5167.Contig1_All;Unigene93189_All;CL6154.Contig1_All;CL6154.Contig4_All;Unigene28427_All;CL6154.Contig3_All	K04634+K00907+K18245+K13855+K04515
Drug metabolism - other enzymes	4	0.520995	0.999999	ko00983	Metabolism	Xenobiotics biodegradation and metabolism	Unigene85426_All;CL13704.Contig2_All;Unigene2200_All;CL4970.Contig2_All	K00569+K00760+K00699
Vitamin B6 metabolism	1	0.523849	0.999999	ko00750	Metabolism	Metabolism of cofactors and vitamins	Unigene94439_All	K00831
Collecting duct acid secretion	3	0.523862	0.999999	ko04966	Organismal Systems	Excretory system	Unigene75248_All;Unigene28427_All;Unigene107600_All	K18245+K06573
Retrograde endocannabinoid signaling	13	0.525297	0.999999	ko04723	Organismal Systems	Nervous system	Unigene46284_All;CL9494.Contig6_All;Unigene75248_All;Unigene88518_All;CL15119.Contig3_All;Unigene88225_All;CL15899.Contig3_All;CL5943.Contig1_All;Unigene28623_All;CL15899.Contig4_All;Unigene98039_All;CL15119.Contig10_All;Unigene95355_All	K04634+K05185+K05186+K11987+K04849
Phenylalanine metabolism	1	0.537001	0.999999	ko00360	Metabolism	Amino acid metabolism	Unigene104991_All	K00274
Non-homologous end-joining	1	0.537001	0.999999	ko03450	Genetic Information Processing	Replication and repair	CL4026.Contig3_All	K04799
Chemokine signaling pathway	27	0.538168	0.999999	ko04062	Organismal Systems	Immune system	CL13317.Contig1_All;CL5380.Contig1_All;Unigene84362_All;Unigene16954_All;Unigene26475_All;Unigene38241_All;Unigene5286_All;Unigene103392_All;Unigene35538_All;Unigene27610_All;Unigene44329_All;Unigene17856_All;Unigene16311_All;Unigene102760_All;Unigene16312_All;Unigene84364_All;CL10554.Contig5_All;Unigene27611_All;CL16621.Contig20_All;Unigene107960_All;Unigene108109_All;Unigene23418_All;Unigene239…	K10030+K05512+K11220+K05760+K04692+K12672+K12671+K05050+K16597+K05514+K16062+K05408+K05871+K02649+K05505
D-Glutamine and D-glutamate metabolism	1	0.54344	0.999999	ko00471	Metabolism	Metabolism of other amino acids	Unigene23263_All	K01425
Sulfur relay system	1	0.549789	0.999999	ko04122	Genetic Information Processing	Folding, sorting and degradation	CL14603.Contig2_All	K01011
Salivary secretion	14	0.568878	0.999999	ko04970	Organismal Systems	Digestive system	CL7689.Contig1_All;Unigene103319_All;Unigene46284_All;CL7689.Contig3_All;CL6154.Contig5_All;Unigene107977_All;Unigene108457_All;CL14529.Contig1_All;CL7178.Contig10_All;CL7689.Contig4_All;CL6154.Contig1_All;CL6154.Contig4_All;CL6154.Contig3_All;CL5962.Contig1_All	K13908+K13912+K04634+K13855+K01242+K13909
Arginine biosynthesis	2	0.569413	0.999999	ko00220	Metabolism	Amino acid metabolism	Unigene94627_All;Unigene23263_All	K01948+K01425
GABAergic synapse	13	0.590679	0.999999	ko04727	Organismal Systems	Nervous system	CL9494.Contig6_All;Unigene75248_All;Unigene98339_All;Unigene91682_All;Unigene88518_All;Unigene88225_All;CL15899.Contig3_All;CL5943.Contig1_All;Unigene28623_All;CL15899.Contig4_All;Unigene23263_All;Unigene98039_All;Unigene95355_All	K05185+K05186+K13576+K14207+K01425+K04849
Fanconi anemia pathway	5	0.600076	0.999999	ko03460	Genetic Information Processing	Replication and repair	Unigene91928_All;CL2813.Contig1_All;CL14534.Contig3_All;Unigene17912_All;Unigene96461_All	K10739+K15363+K13960+K08775+K15361
Glycolysis / Gluconeogenesis	5	0.618528	0.999999	ko00010	Metabolism	Carbohydrate metabolism	CL424.Contig2_All;Unigene92326_All;CL14474.Contig4_All;Unigene105753_All;CL1612.Contig2_All	K00134+K13980+K00844+K03103
Galactose metabolism	3	0.621477	0.999999	ko00052	Metabolism	Carbohydrate metabolism	CL3182.Contig3_All;CL14474.Contig4_All;CL3491.Contig4_All	K12316+K00844+K01189
Insulin signaling pathway	24	0.625015	0.999999	ko04910	Organismal Systems	Endocrine system	CL13549.Contig10_All;Unigene25967_All;Unigene87120_All;Unigene87590_All;CL16847.Contig1_All;Unigene21626_All;CL5742.Contig4_All;CL14474.Contig4_All;Unigene91441_All;Unigene44208_All;CL4250.Contig6_All;CL3342.Contig11_All;CL13549.Contig1_All;CL3342.Contig9_All;Unigene106085_All;CL9494.Contig11_All;Unigene82642_All;CL9494.Contig3_All;Unigene96034_All;Unigene94965_All;Unigene98851_All;Unigene101395_…	K17446+K05695+K00844+K00688+K07200+K07190+K07198+K07197+K06269+K02649
Glycosphingolipid biosynthesis - lacto and neolacto series	5	0.632031	0.999999	ko00601	Metabolism	Glycan biosynthesis and metabolism	CL475.Contig6_All;Unigene4218_All;Unigene66010_All;CL8481.Contig5_All;CL8481.Contig1_All	K07635+K03494+K03766
Jak-STAT signaling pathway	21	0.632695	0.999999	ko04630	Environmental Information Processing	Signal transduction	Unigene84362_All;Unigene16954_All;Unigene13844_All;Unigene26475_All;Unigene5286_All;Unigene103392_All;CL3260.Contig12_All;Unigene32231_All;Unigene27610_All;Unigene44329_All;CL15743.Contig1_All;Unigene16311_All;Unigene102760_All;Unigene16312_All;Unigene84364_All;Unigene27611_All;CL15743.Contig3_All;Unigene108109_All;Unigene23418_All;Unigene103080_All;Unigene60168_All	K11220+K05060+K04692+K11222+K05061+K05080+K02649+K04699
Amino sugar and nucleotide sugar metabolism	5	0.640869	0.999999	ko00520	Metabolism	Carbohydrate metabolism	CL14474.Contig4_All;CL3825.Contig3_All;Unigene2129_All;CL2747.Contig9_All;CL3825.Contig2_All	K00844+K01183+K17497+K08080
Ubiquitin mediated proteolysis	19	0.650269	0.999999	ko04120	Genetic Information Processing	Folding, sorting and degradation	CL10273.Contig26_All;CL13300.Contig46_All;Unigene36786_All;Unigene87363_All;CL4981.Contig5_All;CL4981.Contig1_All;CL14135.Contig1_All;Unigene1385_All;CL10273.Contig99_All;Unigene90332_All;CL2666.Contig2_All;CL13300.Contig29_All;CL10273.Contig85_All;CL10273.Contig29_All;CL16040.Contig6_All;Unigene80930_All;CL9221.Contig3_All;CL10273.Contig88_All;CL2342.Contig4_All	K10614+K10615+K10603+K16060+K10592+K10586+K10594+K04649+K06689+K10601+K16061
ABC transporters	3	0.655389	0.999999	ko02010	Environmental Information Processing	Membrane transport	Unigene103408_All;Unigene77097_All;CL13305.Contig1_All	K05641+K05657
Steroid hormone biosynthesis	3	0.658114	0.999999	ko00140	Metabolism	Lipid metabolism	CL13934.Contig5_All;Unigene89097_All;CL4970.Contig2_All	K13373+K00513+K00699
cGMP-PKG signaling pathway	27	0.658887	0.999999	ko04022	Environmental Information Processing	Signal transduction	CL13549.Contig10_All;Unigene46284_All;Unigene39086_All;Unigene25967_All;CL3231.Contig7_All;CL13343.Contig1_All;Unigene87120_All;CL3271.Contig2_All;Unigene87590_All;CL16847.Contig1_All;Unigene21626_All;CL3231.Contig1_All;Unigene91441_All;CL13549.Contig1_All;CL14253.Contig2_All;CL9494.Contig11_All;CL5167.Contig1_All;CL13343.Contig4_All;CL9494.Contig3_All;Unigene94965_All;Unigene98851_All;Unigene101…	K17446+K04634+K05849+K00907+K04948+K18154+K04952+K06269+K13762+K02649+K17751
Cytokine-cytokine receptor interaction	24	0.660165	0.999999	ko04060	Environmental Information Processing	Signaling molecules and interaction	CL13317.Contig1_All;CL5380.Contig1_All;Unigene13844_All;Unigene103846_All;CL7972.Contig3_All;Unigene75004_All;CL3260.Contig12_All;Unigene32231_All;Unigene35538_All;CL15743.Contig1_All;Unigene17856_All;Unigene12232_All;Unigene106721_All;Unigene3512_All;CL10554.Contig5_All;CL2776.Contig36_All;CL15743.Contig3_All;CL16621.Contig20_All;Unigene68378_All;Unigene23909_All;Unigene27817_All;Unigene19802_Al…	K10030+K05512+K05060+K05098+K03160+K03161+K04667+K05061+K12672+K12671+K05080+K05050+K05460+K05153+K16597+K05514+K16062+K05408+K05505+K05089
Fatty acid elongation	2	0.66346	0.999999	ko00062	Metabolism	Lipid metabolism	Unigene22476_All;CL6407.Contig6_All	K01074+K17360
Pancreatic secretion	8	0.669417	0.999999	ko04972	Organismal Systems	Digestive system	Unigene46284_All;Unigene75248_All;CL6154.Contig5_All;Unigene107977_All;CL6154.Contig1_All;CL6154.Contig4_All;Unigene28427_All;CL6154.Contig3_All	K04634+K18245+K13855+K01242
Alanine, aspartate and glutamate metabolism	3	0.671506	0.999999	ko00250	Metabolism	Amino acid metabolism	Unigene94627_All;CL14372.Contig1_All;Unigene23263_All	K01948+K11540+K01939+K01425
Cysteine and methionine metabolism	6	0.676782	0.999999	ko00270	Metabolism	Amino acid metabolism	Unigene79420_All;CL14603.Contig2_All;CL1110.Contig2_All;Unigene15373_All;Unigene106843_All;Unigene91438_All	K00025+K01011+K17399+K01697+K01251
GnRH signaling pathway	13	0.677263	0.999999	ko04912	Organismal Systems	Endocrine system	CL1686.Contig8_All;Unigene46284_All;CL1686.Contig14_All;CL1686.Contig9_All;CL1686.Contig6_All;CL1686.Contig5_All;CL1686.Contig3_All;CL1686.Contig17_All;CL1686.Contig18_All;Unigene93189_All;Unigene107960_All;CL9221.Contig3_All;CL1686.Contig7_All	K16342+K04634+K04515+K05871+K04428
Tight junction	25	0.680785	0.999999	ko04530	Cellular Processes	Cellular community	CL2269.Contig2_All;CL4867.Contig13_All;CL16738.Contig1_All;CL4867.Contig2_All;CL4867.Contig11_All;CL15148.Contig1_All;Unigene18690_All;CL4867.Contig6_All;Unigene88518_All;Unigene1305_All;CL16738.Contig4_All;CL4867.Contig4_All;Unigene460_All;CL4867.Contig12_All;CL4867.Contig1_All;Unigene12232_All;Unigene8502_All;CL16738.Contig2_All;CL2776.Contig36_All;Unigene9639_All;Unigene47181_All;Unigene96041_…	K05699+K06107+K06115+K06101+K10352+K06093+K06785+K06735+K06087+K17751+K06105
Pantothenate and CoA biosynthesis	1	0.687209	0.999999	ko00770	Metabolism	Metabolism of cofactors and vitamins	CL11777.Contig2_All	K00859
Glycerolipid metabolism	5	0.693036	0.999999	ko00561	Metabolism	Lipid metabolism	CL10030.Contig5_All;CL12348.Contig2_All;CL3491.Contig4_All;CL2353.Contig2_All;CL6094.Contig4_All	K00901+K01189+K15728
Biosynthesis of amino acids	7	0.6932	0.999999	ko01230	Metabolism	Global and overview maps	CL424.Contig2_All;Unigene15373_All;Unigene94439_All;Unigene94627_All;CL1139.Contig4_All;CL848.Contig51_All;CL4987.Contig8_All	K00134+K01697+K00831+K01948+K01079+K00600+K00286
Glycosphingolipid biosynthesis - ganglio series	1	0.695851	0.999999	ko00604	Metabolism	Glycan biosynthesis and metabolism	CL8598.Contig3_All	K03375
Basal cell carcinoma	4	0.701035	0.999999	ko05217	Human Diseases	Cancers: Specific types	Unigene48380_All;Unigene85643_All;Unigene90642_All;Unigene52465_All	K06225+K02375+K06228
Fatty acid metabolism	4	0.701035	0.999999	ko01212	Metabolism	Global and overview maps	CL3735.Contig3_All;Unigene22476_All;CL3735.Contig2_All;CL3735.Contig5_All	K01897+K01074
Hedgehog signaling pathway	4	0.705319	0.999999	ko04340	Environmental Information Processing	Signal transduction	Unigene48380_All;Unigene90642_All;Unigene52465_All;Unigene89927_All	K06225+K06228+K06233
Selenocompound metabolism	1	0.720372	0.999999	ko00450	Metabolism	Metabolism of other amino acids	Unigene100930_All	K01008
Propanoate metabolism	2	0.723973	0.999999	ko00640	Metabolism	Carbohydrate metabolism	CL5913.Contig1_All;Unigene85558_All	K01965+K05605
Legionellosis	12	0.725915	0.999999	ko05134	Human Diseases	Infectious diseases: Bacterial	Unigene11030_All;CL13317.Contig1_All;CL16522.Contig4_All;Unigene73891_All;Unigene37605_All;Unigene7934_All;Unigene12232_All;Unigene85520_All;Unigene30943_All;Unigene27817_All;CL9221.Contig3_All;Unigene89927_All	K10160+K10030+K03283+K07874+K08823+K06461+K06464+K05505
Pyrimidine metabolism	14	0.736426	0.999999	ko00240	Metabolism	Nucleotide metabolism	Unigene25329_All;CL7689.Contig3_All;CL14274.Contig11_All;Unigene23367_All;Unigene87291_All;Unigene97214_All;CL3898.Contig1_All;CL2178.Contig10_All;Unigene70854_All;Unigene94627_All;Unigene26864_All;CL15563.Contig1_All;CL15563.Contig7_All;CL9221.Contig3_All	K13809+K03006+K01081+K18533+K02324+K03783+K02325+K11540+K00893
Antigen processing and presentation	10	0.741404	0.999999	ko04612	Organismal Systems	Immune system	CL1647.Contig7_All;CL16522.Contig4_All;Unigene23486_All;Unigene37605_All;Unigene86852_All;CL14950.Contig20_All;CL9176.Contig4_All;Unigene85520_All;Unigene22117_All;CL15995.Contig16_All	K08066+K03283+K06458+K06459+K06751+K10784+K10785+K01365+K01368
Protein processing in endoplasmic reticulum	21	0.743792	0.999999	ko04141	Genetic Information Processing	Folding, sorting and degradation	Unigene102545_All;CL9221.Contig5_All;CL804.Contig6_All;CL16522.Contig4_All;Unigene84458_All;CL1421.Contig2_All;Unigene96248_All;CL1553.Contig6_All;CL5512.Contig2_All;Unigene14238_All;Unigene37605_All;CL9221.Contig1_All;CL15999.Contig9_All;CL11789.Contig1_All;CL16040.Contig6_All;Unigene9770_All;Unigene85520_All;CL15160.Contig5_All;CL1421.Contig1_All;CL15160.Contig7_All;CL9221.Contig3_All	K14000+K14007+K05546+K03283+K16195+K03173+K14020+K16194+K09580+K03853+K13989+K12669+K06689+K09521+K14019+K10601
Glyoxylate and dicarboxylate metabolism	4	0.753262	0.999999	ko00630	Metabolism	Carbohydrate metabolism	CL5913.Contig1_All;Unigene79420_All;Unigene106843_All;CL848.Contig51_All	K01965+K00025+K00600
Choline metabolism in cancer	16	0.769276	0.999999	ko05231	Human Diseases	Cancers: Overview	CL1686.Contig8_All;CL1686.Contig14_All;CL4321.Contig7_All;CL10030.Contig5_All;CL1686.Contig9_All;CL12348.Contig2_All;CL1686.Contig6_All;CL1686.Contig5_All;CL1686.Contig3_All;CL1686.Contig17_All;CL1686.Contig18_All;Unigene108109_All;CL6094.Contig4_All;CL1686.Contig7_All;Unigene89927_All;CL4321.Contig2_All	K16342+K04379+K00901+K02649+K05089
Renin-angiotensin system	1	0.785729	0.999999	ko04614	Organismal Systems	Endocrine system	CL6363.Contig6_All	K01329
Valine, leucine and isoleucine degradation	3	0.786351	0.999999	ko00280	Metabolism	Amino acid metabolism	CL5913.Contig1_All;CL4754.Contig2_All;Unigene85558_All	K01965+K08683+K05605
Mismatch repair	1	0.797409	0.999999	ko03430	Genetic Information Processing	Replication and repair	Unigene91928_All	K10739
SNARE interactions in vesicular transport	2	0.799428	0.999999	ko04130	Genetic Information Processing	Folding, sorting and degradation	CL9354.Contig2_All;Unigene106705_All	K08495+K08497
Morphine addiction	10	0.808724	0.999999	ko05032	Human Diseases	Substance dependence	CL9494.Contig6_All;Unigene75248_All;Unigene88518_All;Unigene88225_All;CL15899.Contig3_All;CL5943.Contig1_All;Unigene28623_All;CL15899.Contig4_All;Unigene98039_All;Unigene95355_All	K05185+K05186+K04849
Vibrio cholerae infection	11	0.812121	0.999999	ko05110	Human Diseases	Infectious diseases: Bacterial	CL721.Contig9_All;CL721.Contig18_All;CL721.Contig21_All;CL13961.Contig1_All;Unigene101380_All;CL14923.Contig1_All;CL5223.Contig6_All;Unigene103604_All;Unigene60439_All;CL721.Contig3_All;CL5688.Contig1_All	K10955+K05859
Ascorbate and aldarate metabolism	1	0.823902	0.999999	ko00053	Metabolism	Carbohydrate metabolism	CL4970.Contig2_All	K00699
TNF signaling pathway	21	0.830349	0.999999	ko04668	Environmental Information Processing	Signal transduction	CL3343.Contig1_All;Unigene36786_All;CL4321.Contig7_All;CL1421.Contig2_All;CL1737.Contig2_All;Unigene105121_All;CL1737.Contig3_All;Unigene35538_All;CL10106.Contig2_All;Unigene12232_All;CL15119.Contig3_All;CL2776.Contig36_All;CL3343.Contig5_All;Unigene108109_All;CL3177.Contig3_All;CL15119.Contig10_All;CL1421.Contig1_All;Unigene27817_All;CL1737.Contig4_All;CL3343.Contig2_All;CL4321.Contig2_All	K06494+K16060+K04379+K03173+K09849+K17072+K06052+K12671+K01403+K06490+K06527+K11987+K02649+K05505
Endocrine and other factor-regulated calcium reabsorption	4	0.836232	0.999999	ko04961	Organismal Systems	Excretory system	Unigene46284_All;Unigene39086_All;CL386.Contig17_All;CL615.Contig2_All	K04634+K05849+K01528+K04646
Maturity onset diabetes of the young	1	0.840358	0.999999	ko04950	Human Diseases	Endocrine and metabolic diseases	Unigene105736_All	K08029
Glycosaminoglycan biosynthesis - heparan sulfate / heparin	3	0.848467	0.999999	ko00534	Metabolism	Glycan biosynthesis and metabolism	Unigene103313_All;Unigene26073_All;Unigene94564_All	K08103
Carbon metabolism	11	0.850906	0.999999	ko01200	Metabolism	Global and overview maps	CL424.Contig2_All;CL5913.Contig1_All;CL14474.Contig4_All;Unigene79420_All;Unigene13384_All;Unigene94439_All;Unigene106843_All;Unigene94627_All;CL1139.Contig4_All;CL848.Contig51_All;Unigene85558_All	K00134+K01965+K00844+K00025+K00036+K00831+K01948+K01079+K00600+K05605
Arrhythmogenic right ventricular cardiomyopathy (ARVC)	22	0.862225	0.999999	ko05412	Human Diseases	Cardiovascular diseases	CL2269.Contig2_All;Unigene39086_All;CL3343.Contig1_All;Unigene26131_All;CL16601.Contig18_All;Unigene92278_All;Unigene77486_All;Unigene106737_All;Unigene105385_All;Unigene36092_All;CL11055.Contig2_All;Unigene87633_All;CL4250.Contig6_All;CL4815.Contig1_All;CL1952.Contig1_All;Unigene105736_All;Unigene94326_All;CL2776.Contig36_All;CL13961.Contig3_All;Unigene9639_All;CL9221.Contig3_All;Unigene33216_All	K05699+K05849+K05719+K06493+K06736+K10366+K06485+K06265+K06589+K07597+K06590+K06525+K10381+K06591
Lysine degradation	10	0.868364	0.999999	ko00310	Metabolism	Amino acid metabolism	CL15148.Contig1_All;Unigene25976_All;Unigene102604_All;Unigene12290_All;Unigene30140_All;Unigene86013_All;CL1301.Contig1_All;CL3738.Contig3_All;Unigene10933_All;Unigene22112_All	K06101+K09186+K11429+K09188+K09187+K11423
Circadian entrainment	9	0.882244	0.999999	ko04713	Organismal Systems	Environmental adaptation	Unigene46284_All;CL4321.Contig7_All;CL1749.Contig6_All;CL1749.Contig11_All;CL1749.Contig9_All;CL1749.Contig10_All;Unigene93189_All;Unigene76848_All;CL4321.Contig2_All	K04634+K04379+K02633+K04515+K05212
Bladder cancer	7	0.887123	0.999999	ko05219	Human Diseases	Cancers: Specific types	CL13317.Contig1_All;Unigene87633_All;CL4815.Contig1_All;Unigene105736_All;CL10106.Contig2_All;CL2776.Contig36_All;Unigene27817_All	K10030+K05689+K01388+K01403
Vascular smooth muscle contraction	17	0.887313	0.999999	ko04270	Organismal Systems	Circulatory system	CL1686.Contig8_All;Unigene46284_All;CL3231.Contig7_All;CL1686.Contig14_All;Unigene18690_All;CL3231.Contig1_All;CL1686.Contig9_All;CL1686.Contig6_All;CL1686.Contig5_All;CL1112.Contig10_All;CL5167.Contig1_All;CL1686.Contig3_All;CL1686.Contig17_All;Unigene460_All;CL1686.Contig18_All;Unigene94965_All;CL1686.Contig7_All	K16342+K04634+K00907+K10352+K12327+K06269
Thyroid hormone signaling pathway	27	0.893542	0.999999	ko04919	Organismal Systems	Endocrine system	CL3343.Contig1_All;Unigene84362_All;Unigene16954_All;CL5767.Contig6_All;Unigene106737_All;Unigene26475_All;Unigene36092_All;Unigene101380_All;Unigene5286_All;Unigene32901_All;Unigene103392_All;Unigene27610_All;Unigene44329_All;Unigene16311_All;Unigene102760_All;Unigene94326_All;Unigene16312_All;Unigene84364_All;Unigene106885_All;CL244.Contig3_All;CL13961.Contig3_All;Unigene27611_All;Unigene108109…	K06493+K11220+K08231+K05859+K15164+K05857+K15167+K02649+K17751
Biosynthesis of unsaturated fatty acids	1	0.895166	0.999999	ko01040	Metabolism	Lipid metabolism	CL6407.Contig6_All	K17360
Fructose and mannose metabolism	2	0.895323	0.999999	ko00051	Metabolism	Carbohydrate metabolism	CL14474.Contig4_All;Unigene2129_All	K00844+K17497
Shigellosis	24	0.899968	0.999999	ko05131	Human Diseases	Infectious diseases: Bacterial	Unigene39086_All;CL13317.Contig1_All;Unigene87347_All;Unigene77486_All;CL5742.Contig4_All;Unigene106737_All;Unigene36092_All;Unigene87633_All;CL4250.Contig6_All;CL16495.Contig2_All;CL4815.Contig1_All;Unigene105736_All;Unigene94326_All;CL14372.Contig2_All;CL2776.Contig36_All;CL13961.Contig3_All;Unigene88031_All;CL16040.Contig6_All;CL3669.Contig3_All;Unigene27817_All;CL9221.Contig3_All;CL16495.Cont…	K05719+K10030+K06256+K05700+K05740+K06689+K12836
Signaling pathways regulating pluripotency of stem cells	14	0.902733	0.999999	ko04550	Cellular Processes	Cellular community	CL10390.Contig2_All;Unigene13844_All;CL10756.Contig2_All;Unigene85643_All;Unigene75004_All;CL14766.Contig2_All;Unigene5286_All;CL3260.Contig12_All;CL4920.Contig1_All;Unigene26724_All;Unigene102760_All;CL4920.Contig3_All;Unigene108109_All;Unigene96683_All	K17846+K05060+K04362+K05095+K02375+K04667+K05087+K04692+K18491+K02649+K09326
Phototransduction - fly	2	0.903188	0.999999	ko04745	Organismal Systems	Sensory system	Unigene46284_All;Unigene93189_All	K04634+K04515
Other types of O-glycan biosynthesis	2	0.904265	0.999999	ko00514	Metabolism	Glycan biosynthesis and metabolism	CL475.Contig6_All;CL6323.Contig9_All	K07635+K09667
Glycosphingolipid biosynthesis - globo series	1	0.904966	0.999999	ko00603	Metabolism	Glycan biosynthesis and metabolism	CL3491.Contig4_All	K01189
Dopaminergic synapse	10	0.906945	0.999999	ko04728	Organismal Systems	Nervous system	Unigene46284_All;CL4321.Contig7_All;CL7123.Contig3_All;Unigene105234_All;Unigene104991_All;Unigene103626_All;Unigene94965_All;Unigene93189_All;Unigene95355_All;CL4321.Contig2_All	K04634+K04379+K02296+K10396+K00274+K11584+K06269+K04515+K04849
Carbohydrate digestion and absorption	2	0.913469	0.999999	ko04973	Organismal Systems	Digestive system	CL14474.Contig4_All;Unigene108109_All	K00844+K02649
Melanoma	9	0.914717	0.999999	ko05218	Human Diseases	Cancers: Specific types	CL10756.Contig2_All;Unigene87633_All;CL14766.Contig2_All;Unigene105736_All;Unigene106721_All;CL2776.Contig36_All;Unigene68378_All;Unigene108109_All;Unigene89927_All	K04362+K05689+K05087+K05460+K02649+K05089
Protein digestion and absorption	7	0.916384	0.999999	ko04974	Organismal Systems	Digestive system	Unigene39086_All;Unigene26073_All;Unigene91682_All;Unigene94326_All;CL13961.Contig3_All;CL13607.Contig1_All;Unigene7133_All	K05849+K08606+K14207+K06236+K06237+K04916+K16628
mRNA surveillance pathway	15	0.917231	0.999999	ko03015	Genetic Information Processing	Translation	Unigene23119_All;Unigene10439_All;CL3965.Contig4_All;CL5053.Contig9_All;Unigene67176_All;Unigene92326_All;Unigene79420_All;Unigene88518_All;CL10132.Contig3_All;Unigene105216_All;Unigene106843_All;Unigene103626_All;CL5053.Contig8_All;Unigene94965_All;CL14518.Contig7_All	K08873+K13171+K15544+K14326+K12875+K14401+K03267+K14962+K11584+K06269
N-Glycan biosynthesis	3	0.921163	0.999999	ko00510	Metabolism	Glycan biosynthesis and metabolism	CL804.Contig6_All;CL11789.Contig1_All;Unigene88780_All	K05546+K12669+K03849
NOD-like receptor signaling pathway	20	0.923108	0.999999	ko04621	Organismal Systems	Immune system	CL11955.Contig23_All;Unigene16449_All;Unigene91042_All;Unigene36786_All;CL13317.Contig1_All;CL4361.Contig4_All;Unigene83849_All;Unigene33872_All;CL11955.Contig71_All;Unigene26981_All;CL4361.Contig5_All;Unigene96755_All;Unigene15309_All;Unigene103425_All;CL2882.Contig6_All;Unigene26982_All;CL6077.Contig1_All;CL4361.Contig2_All;Unigene27817_All;CL16672.Contig5_All	K12800+K12797+K16060+K10030+K05505
Pentose and glucuronate interconversions	1	0.927194	0.999999	ko00040	Metabolism	Carbohydrate metabolism	CL4970.Contig2_All	K00699
Platelet activation	35	0.927787	0.999999	ko04611	Organismal Systems	Immune system	CL1686.Contig8_All;Unigene46284_All;Unigene39086_All;CL3231.Contig7_All;CL3343.Contig1_All;CL1686.Contig14_All;Unigene1511_All;Unigene77486_All;Unigene106737_All;CL3231.Contig1_All;CL2693.Contig3_All;Unigene36092_All;CL16056.Contig2_All;Unigene87633_All;CL4250.Contig6_All;Unigene101380_All;CL1686.Contig9_All;CL4815.Contig1_All;CL1686.Contig6_All;CL1686.Contig5_All;Unigene105736_All;CL5167.Contig1…	K16342+K04634+K05719+K00907+K06493+K06263+K06271+K06260+K05859+K06236+K06269+K02649+K06261+K07983
Epithelial cell signaling in Helicobacter pylori infection	11	0.928414	0.999999	ko05120	Human Diseases	Infectious diseases: Bacterial	Unigene39086_All;CL13317.Contig1_All;Unigene101380_All;Unigene17856_All;Unigene12232_All;CL2776.Contig36_All;CL16621.Contig20_All;Unigene23909_All;Unigene27817_All;Unigene19802_All;Unigene10024_All	K08114+K10030+K05859+K05050+K06785+K06735+K05505
Inositol phosphate metabolism	9	0.930756	0.999999	ko00562	Metabolism	Carbohydrate metabolism	Unigene101380_All;CL4601.Contig1_All;Unigene106885_All;Unigene92644_All;Unigene89655_All;CL936.Contig7_All;CL4158.Contig3_All;CL1612.Contig2_All;Unigene94340_All	K05859+K00911+K05857+K01099+K01771+K18082+K00888+K03103
Taste transduction	1	0.932125	0.999999	ko04742	Organismal Systems	Sensory system	Unigene95355_All	K04849
Thyroid hormone synthesis	5	0.932637	0.999999	ko04918	Organismal Systems	Endocrine system	Unigene46284_All;CL1216.Contig3_All;CL1216.Contig2_All;Unigene107937_All;Unigene89927_All	K04634+K10063+K00432+K06233
Lysosome	12	0.934192	0.999999	ko04142	Cellular Processes	Transport and catabolism	Unigene32131_All;Unigene92970_All;CL2488.Contig21_All;CL3182.Contig3_All;Unigene22476_All;CL11277.Contig4_All;CL3491.Contig4_All;CL2035.Contig3_All;CL9176.Contig4_All;CL615.Contig2_All;CL2133.Contig2_All;CL15995.Contig16_All	K12394+K12395+K01125+K12348+K12316+K01074+K12382+K01189+K01365+K04646+K19363+K01368
Vasopressin-regulated water reabsorption	2	0.938492	0.999999	ko04962	Organismal Systems	Excretory system	Unigene97722_All;CL15337.Contig2_All	K10414+K12462
Sphingolipid metabolism	5	0.941725	0.999999	ko00600	Metabolism	Lipid metabolism	CL2488.Contig21_All;Unigene105022_All;CL10132.Contig3_All;CL3491.Contig4_All;Unigene105488_All	K12348+K04718+K12354+K01189
Hypertrophic cardiomyopathy (HCM)	22	0.945691	0.999999	ko05410	Human Diseases	Cardiovascular diseases	Unigene52837_All;Unigene39086_All;CL3343.Contig1_All;CL16601.Contig18_All;Unigene92278_All;Unigene77486_All;Unigene106737_All;Unigene36092_All;Unigene87633_All;CL4250.Contig6_All;CL3342.Contig11_All;CL3342.Contig9_All;CL4815.Contig1_All;CL12348.Contig3_All;Unigene105736_All;Unigene94326_All;Unigene82642_All;CL2776.Contig36_All;CL13961.Contig3_All;Unigene36806_All;CL9221.Contig3_All;Unigene33216_A…	K12567+K05849+K05719+K06493+K10366+K06485+K06265+K06589+K06590+K06525+K07200+K07198+K06591+K17751
PI3K-Akt signaling pathway	52	0.949994	0.999999	ko04151	Environmental Information Processing	Signal transduction	Unigene39086_All;Unigene87355_All;CL3343.Contig1_All;Unigene12691_All;Unigene11030_All;Unigene87356_All;Unigene92278_All;Unigene92086_All;CL6101.Contig5_All;Unigene84631_All;Unigene77486_All;Unigene43333_All;Unigene106737_All;Unigene89384_All;Unigene36092_All;CL10756.Contig2_All;Unigene87633_All;Unigene90317_All;Unigene102944_All;Unigene103846_All;CL4250.Contig6_All;Unigene105753_All;CL14766.Cont…	K05719+K06856+K06493+K10160+K06485+K05466+K13302+K06252+K06589+K04362+K05095+K06590+K05098+K05635+K06525+K12230+K05087+K05061+K05080+K06236+K11584+K07198+K05460+K06237+K06591+K02649+K05089
RNA transport	27	0.950329	0.999999	ko03013	Genetic Information Processing	Translation	Unigene10439_All;Unigene39086_All;CL10835.Contig3_All;CL5053.Contig9_All;Unigene94309_All;CL226.Contig63_All;Unigene67176_All;Unigene26073_All;Unigene98875_All;Unigene94564_All;Unigene104974_All;Unigene101459_All;Unigene84124_All;Unigene105225_All;CL6564.Contig2_All;Unigene107060_All;CL9221.Contig1_All;Unigene106735_All;Unigene105322_All;CL5053.Contig8_All;Unigene58656_All;CL14518.Contig7_All;Uni…	K13171+K03254+K14297+K14326+K14306+K09291+K12875+K14295+K03260+K14301+K18645+K03754
Leukocyte transendothelial migration	28	0.950843	0.999999	ko04670	Organismal Systems	Immune system	CL2269.Contig2_All;Unigene39086_All;CL3343.Contig1_All;Unigene77486_All;Unigene106737_All;Unigene36092_All;Unigene87633_All;CL4250.Contig6_All;Unigene101380_All;Unigene38241_All;CL16495.Contig2_All;CL4815.Contig1_All;Unigene107977_All;Unigene105736_All;Unigene94326_All;CL10106.Contig2_All;Unigene12232_All;CL2776.Contig36_All;CL13961.Contig3_All;Unigene107960_All;Unigene9639_All;Unigene108109_All;…	K05699+K05719+K06471+K05859+K05760+K05700+K01403+K06461+K06490+K06514+K06527+K06785+K06735+K05871+K02649+K06087+K06464
Chagas disease (American trypanosomiasis)	11	0.95109	0.999999	ko05142	Human Diseases	Infectious diseases: Parasitic	Unigene46284_All;Unigene11030_All;CL13317.Contig1_All;CL4321.Contig7_All;CL10554.Contig5_All;Unigene86852_All;CL14950.Contig20_All;Unigene108109_All;Unigene22117_All;Unigene27817_All;CL4321.Contig2_All	K04634+K10160+K10030+K04379+K05408+K10784+K10785+K02649
Ras signaling pathway	25	0.951549	0.999999	ko04014	Environmental Information Processing	Signal transduction	CL1686.Contig8_All;CL1686.Contig14_All;CL6101.Contig5_All;Unigene26073_All;CL10756.Contig2_All;Unigene103846_All;Unigene101380_All;CL1686.Contig9_All;CL14766.Contig2_All;CL1686.Contig6_All;CL1686.Contig5_All;CL6101.Contig1_All;CL1686.Contig3_All;CL1686.Contig17_All;Unigene106721_All;CL1686.Contig18_All;Unigene86852_All;Unigene68378_All;Unigene18975_All;CL14950.Contig20_All;Unigene108109_All;CL117…	K16342+K05466+K08887+K04362+K05095+K05098+K05859+K05087+K05460+K10784+K09593+K10785+K02649+K08019+K05089
RNA degradation	5	0.962401	0.999999	ko03018	Genetic Information Processing	Folding, sorting and degradation	Unigene103633_All;CL10434.Contig1_All;CL7822.Contig5_All;CL7752.Contig10_All;CL2239.Contig6_All	K12604+K12592+K12584+K12611+K12610
Pentose phosphate pathway	1	0.963387	0.999999	ko00030	Metabolism	Carbohydrate metabolism	Unigene13384_All	K00036
Small cell lung cancer	20	0.965793	0.999999	ko05222	Human Diseases	Cancers: Specific types	Unigene39086_All;Unigene36786_All;Unigene92278_All;Unigene77486_All;Unigene106737_All;Unigene36092_All;CL1421.Contig2_All;Unigene87633_All;CL4250.Contig6_All;CL4815.Contig1_All;Unigene105736_All;Unigene94326_All;CL15119.Contig3_All;CL2776.Contig36_All;CL13961.Contig3_All;Unigene108109_All;CL15119.Contig10_All;CL1421.Contig1_All;CL9221.Contig3_All;CL2342.Contig4_All	K05719+K16060+K06485+K09848+K03173+K09849+K05635+K11987+K06237+K02649+K16061
Salmonella infection	11	0.970033	0.999999	ko05132	Human Diseases	Infectious diseases: Bacterial	Unigene11030_All;CL13317.Contig1_All;CL4321.Contig7_All;Unigene30727_All;Unigene18690_All;Unigene460_All;Unigene97722_All;CL10554.Contig5_All;CL538.Contig2_All;Unigene27817_All;CL4321.Contig2_All	K10160+K10030+K04379+K10407+K10352+K10414+K05408+K04437+K05505
Cell adhesion molecules (CAMs)	48	0.971621	0.999999	ko04514	Environmental Information Processing	Signaling molecules and interaction	CL7316.Contig10_All;Unigene39086_All;CL3343.Contig1_All;Unigene26131_All;CL7316.Contig7_All;Unigene92278_All;CL6101.Contig5_All;Unigene75248_All;Unigene77486_All;CL5742.Contig4_All;Unigene106737_All;Unigene2815_All;Unigene105385_All;Unigene36092_All;CL10756.Contig2_All;Unigene87633_All;CL4250.Contig6_All;Unigene23486_All;CL7972.Contig3_All;CL4815.Contig1_All;Unigene86049_All;Unigene107977_All;Uni…	K06746+K05719+K06756+K06757+K06759+K06760+K06494+K06471+K06736+K06797+K06257+K06485+K16338+K06477+K06809+K05695+K06495+K06793+K06550+K06491+K05689+K06590+K06458+K06459+K06751+K03160+K03161+K06467+K06081+K06766+K06461+K06490+K06523+K06527+K06785+K05412+K06470+K06538+K06745+K10784+K06735+K06591+K06548+K10785+K06087+K06464+K06486+K06771
Pertussis	33	0.971984	0.999999	ko05133	Human Diseases	Infectious diseases: Bacterial	Unigene39086_All;CL11955.Contig23_All;Unigene16449_All;Unigene11030_All;CL13317.Contig1_All;CL4321.Contig7_All;Unigene83849_All;Unigene77486_All;Unigene33872_All;Unigene106737_All;CL11955.Contig71_All;Unigene26981_All;Unigene36092_All;Unigene96755_All;Unigene87633_All;CL4250.Contig6_All;Unigene15309_All;CL4815.Contig1_All;Unigene103425_All;Unigene105736_All;CL2882.Contig6_All;Unigene45821_All;Uni…	K05719+K12800+K10160+K10030+K04379+K03994+K06461+K06464
Synaptic vesicle cycle	3	0.972437	0.999999	ko04721	Organismal Systems	Nervous system	CL386.Contig17_All;CL615.Contig2_All;Unigene95355_All	K01528+K04646+K04849
Tryptophan metabolism	1	0.972732	0.999999	ko00380	Metabolism	Amino acid metabolism	Unigene104991_All	K00274
Aldosterone-regulated sodium reabsorption	2	0.975036	0.999999	ko04960	Organismal Systems	Excretory system	Unigene84631_All;Unigene108109_All	K13302+K02649
Cholinergic synapse	7	0.976306	0.999999	ko04725	Organismal Systems	Nervous system	Unigene46284_All;CL4321.Contig7_All;Unigene93189_All;Unigene108109_All;Unigene25714_All;Unigene95355_All;CL4321.Contig2_All	K04634+K04379+K04515+K02649+K04809+K04849
Pyruvate metabolism	2	0.977578	0.999999	ko00620	Metabolism	Carbohydrate metabolism	Unigene79420_All;Unigene106843_All	K00025
Phosphatidylinositol signaling system	11	0.979146	0.999999	ko04070	Environmental Information Processing	Signal transduction	CL10030.Contig5_All;Unigene101380_All;CL12348.Contig2_All;CL4601.Contig1_All;Unigene106885_All;Unigene92644_All;CL936.Contig7_All;Unigene108109_All;CL4158.Contig3_All;CL6094.Contig4_All;Unigene94340_All	K00901+K05859+K00911+K05857+K01099+K18082+K02649+K00888
Citrate cycle (TCA cycle)	2	0.982573	0.999999	ko00020	Metabolism	Carbohydrate metabolism	Unigene79420_All;Unigene106843_All	K00025
Aldosterone synthesis and secretion	5	0.983266	0.999999	ko04925	Organismal Systems	Endocrine system	Unigene46284_All;Unigene35090_All;Unigene89097_All;Unigene12957_All;Unigene93189_All	K04634+K08794+K00513+K04515
Glucagon signaling pathway	7	0.98351	0.999999	ko04922	Organismal Systems	Endocrine system	Unigene46284_All;Unigene44208_All;CL3342.Contig11_All;CL3342.Contig9_All;Unigene106085_All;Unigene82642_All;Unigene93189_All	K04634+K00688+K07200+K07190+K07198+K04515
Thyroid cancer	5	0.983734	0.999999	ko05216	Human Diseases	Cancers: Specific types	CL226.Contig63_All;Unigene87633_All;Unigene105225_All;Unigene105736_All;CL2776.Contig36_All	K09291+K05689
Oocyte meiosis	8	0.986168	0.999999	ko04114	Cellular Processes	Cell growth and death	CL6248.Contig3_All;CL14766.Contig2_All;CL6844.Contig7_All;Unigene35593_All;Unigene103626_All;Unigene108024_All;Unigene94965_All;Unigene93189_All	K10292+K05087+K06636+K13056+K11584+K08557+K06269+K04515
MicroRNAs in cancer	26	0.986347	0.999999	ko05206	Human Diseases	Cancers: Overview	CL5958.Contig3_All;CL3343.Contig1_All;Unigene87347_All;CL5742.Contig4_All;Unigene106737_All;Unigene36092_All;Unigene101380_All;CL1110.Contig2_All;Unigene5286_All;Unigene52834_All;CL13574.Contig4_All;Unigene66555_All;Unigene102760_All;Unigene94326_All;Unigene455_All;CL10106.Contig2_All;CL15119.Contig3_All;CL13961.Contig3_All;Unigene88031_All;Unigene108109_All;Unigene23263_All;Unigene102555_All;CL1…	K16866+K06493+K06256+K06252+K05859+K17399+K04692+K09299+K00510+K11406+K01403+K11987+K02649+K01425+K05089
RNA polymerase	3	0.987229	0.999999	ko03020	Genetic Information Processing	Transcription	CL7689.Contig3_All;Unigene87291_All;CL9221.Contig3_All	K03006
Endocytosis	38	0.987603	0.999999	ko04144	Cellular Processes	Transport and catabolism	Unigene38629_All;CL13877.Contig1_All;Unigene107560_All;CL16522.Contig4_All;CL3231.Contig1_All;CL10756.Contig2_All;CL16655.Contig31_All;Unigene103846_All;CL9221.Contig4_All;Unigene23486_All;CL14300.Contig5_All;CL14766.Contig2_All;CL5144.Contig7_All;Unigene88518_All;Unigene105234_All;Unigene108457_All;Unigene17856_All;Unigene37605_All;Unigene89891_All;CL14300.Contig1_All;Unigene20873_All;CL814.Cont…	K06503+K12484+K12494+K03283+K05095+K11839+K05098+K12200+K06751+K05087+K12478+K06093+K10396+K19475+K05050+K12495+K12471+K04679+K01528+K12489+K04646
Insulin resistance	12	0.987728	0.999999	ko04931	Human Diseases	Endocrine and metabolic diseases	CL5742.Contig4_All;Unigene44208_All;CL4250.Contig6_All;CL3342.Contig11_All;Unigene5286_All;CL3342.Contig9_All;CL6323.Contig9_All;Unigene102760_All;Unigene82642_All;Unigene96034_All;Unigene94965_All;Unigene108109_All	K05695+K00688+K07200+K04692+K09667+K07198+K07197+K06269+K02649
Renin secretion	3	0.988689	0.999999	ko04924	Organismal Systems	Endocrine system	Unigene46284_All;CL14318.Contig1_All;Unigene10364_All	K04634+K09864
Estrogen signaling pathway	8	0.989146	0.999999	ko04915	Organismal Systems	Endocrine system	Unigene46284_All;CL4321.Contig7_All;CL16522.Contig4_All;Unigene37605_All;CL10106.Contig2_All;Unigene108109_All;Unigene85520_All;CL4321.Contig2_All	K04634+K04379+K03283+K01403+K02649
Alzheimer's disease	12	0.98941	0.999999	ko05010	Human Diseases	Neurodegenerative diseases	Unigene46284_All;CL424.Contig2_All;CL11943.Contig3_All;CL11943.Contig1_All;CL4250.Contig6_All;Unigene13505_All;Unigene14238_All;Unigene94326_All;CL13961.Contig3_All;Unigene76848_All;CL4754.Contig2_All;Unigene89927_All	K04634+K00134+K04524+K04520+K03853+K05212+K08683+K04550
Pathways in cancer	61	0.990061	0.999999	ko05200	Human Diseases	Cancers: Overview	Unigene46284_All;Unigene39086_All;Unigene36786_All;CL13317.Contig1_All;CL4321.Contig7_All;Unigene92278_All;CL226.Contig63_All;Unigene84362_All;Unigene16954_All;Unigene77486_All;Unigene48380_All;Unigene106737_All;Unigene26475_All;Unigene36092_All;CL10756.Contig2_All;CL1421.Contig2_All;Unigene87633_All;CL4250.Contig6_All;Unigene2234_All;Unigene85643_All;Unigene25737_All;Unigene101380_All;CL14766.Co…	K04634+K05719+K16060+K10030+K04379+K06485+K09291+K11220+K06225+K04362+K09848+K03173+K09849+K05689+K05635+K00799+K02375+K08878+K05859+K05087+K04692+K01388+K05061+K06765+K08775+K01403+K05460+K11987+K08557+K06237+K06228+K04260+K02649+K08527+K16061+K05089
Focal adhesion	35	0.990587	0.999999	ko04510	Cellular Processes	Cellular community	CL2269.Contig2_All;Unigene39086_All;CL3231.Contig7_All;CL3343.Contig1_All;Unigene36786_All;Unigene92278_All;Unigene77486_All;Unigene106737_All;CL3231.Contig1_All;CL2693.Contig3_All;Unigene36092_All;Unigene87633_All;Unigene103846_All;CL4250.Contig6_All;CL14766.Contig2_All;Unigene38241_All;CL16495.Contig2_All;CL4815.Contig1_All;Unigene105736_All;Unigene14238_All;CL5167.Contig1_All;Unigene94326_All;…	K05699+K05719+K00907+K06493+K16060+K06485+K06252+K06589+K06271+K06590+K05098+K05635+K06525+K05087+K05760+K05700+K03853+K06236+K05740+K05460+K06237+K06591+K06269+K04437+K02649+K05089
Acute myeloid leukemia	5	0.990595	0.999999	ko05221	Human Diseases	Cancers: Specific types	Unigene5286_All;Unigene102760_All;Unigene108109_All;Unigene84245_All;Unigene6807_All	K04692+K02649+K08527
Hippo signaling pathway - fly	5	0.991387	0.999999	ko04391	Environmental Information Processing	Signal transduction	Unigene88518_All;Unigene84906_All;CL4114.Contig1_All;CL13145.Contig5_All;CL12556.Contig2_All	K06093+K05628+K16682+K09448+K16672
Adherens junction	15	0.991474	0.999999	ko04520	Cellular Processes	Cellular community	CL2269.Contig2_All;CL5742.Contig4_All;CL10756.Contig2_All;Unigene87633_All;CL4250.Contig6_All;CL14766.Contig2_All;Unigene32992_All;CL16495.Contig2_All;Unigene105736_All;CL1173.Contig1_All;Unigene35014_All;CL2776.Contig36_All;Unigene9639_All;Unigene24120_All;CL16495.Contig5_All	K05699+K05695+K04362+K05689+K05087+K05627+K05700+K06081+K06593+K06084+K06085
Hippo signaling pathway	13	0.9915	0.999999	ko04390	Environmental Information Processing	Signal transduction	Unigene36786_All;Unigene87633_All;Unigene85643_All;Unigene88518_All;Unigene105736_All;CL4114.Contig1_All;Unigene79419_All;CL2776.Contig36_All;Unigene94965_All;CL13145.Contig5_All;Unigene30943_All;CL9221.Contig3_All;Unigene89927_All	K16060+K05689+K02375+K06093+K16682+K03213+K06269+K09448+K06464
Viral carcinogenesis	24	0.991687	0.999999	ko05203	Human Diseases	Cancers: Overview	CL2269.Contig2_All;CL13300.Contig46_All;CL3009.Contig3_All;CL3009.Contig2_All;Unigene97244_All;Unigene13844_All;Unigene84458_All;CL1421.Contig2_All;CL16655.Contig31_All;Unigene23486_All;CL3009.Contig4_All;Unigene38241_All;Unigene5286_All;CL3260.Contig12_All;CL13300.Contig29_All;CL3009.Contig5_All;Unigene66555_All;Unigene102760_All;Unigene105839_All;Unigene9639_All;Unigene108109_All;Unigene98039_A…	K05699+K15413+K09447+K03120+K05060+K16195+K03173+K09849+K11838+K06751+K05760+K04692+K11406+K11594+K02649
MAPK signaling pathway - fly	1	0.992075	0.999999	ko04013	Environmental Information Processing	Signal transduction	Unigene18975_All	K05088
Non-alcoholic fatty liver disease (NAFLD)	9	0.992196	0.999999	ko04932	Human Diseases	Endocrine and metabolic diseases	CL13317.Contig1_All;CL1421.Contig2_All;CL3342.Contig11_All;CL3342.Contig9_All;Unigene82642_All;Unigene96034_All;Unigene108109_All;CL1421.Contig1_All;Unigene27817_All	K10030+K03173+K07200+K07198+K07197+K02649
Bacterial invasion of epithelial cells	19	0.99235	0.999999	ko05100	Human Diseases	Infectious diseases: Bacterial	Unigene39086_All;Unigene77486_All;Unigene106737_All;Unigene36092_All;Unigene87633_All;CL4250.Contig6_All;Unigene38241_All;CL16495.Contig2_All;CL4815.Contig1_All;Unigene105736_All;Unigene94326_All;CL2776.Contig36_All;CL13961.Contig3_All;Unigene18975_All;CL386.Contig17_All;Unigene108109_All;CL615.Contig2_All;CL9221.Contig3_All;CL16495.Contig5_All	K05719+K05689+K05760+K05700+K09593+K01528+K02649+K04646
Amyotrophic lateral sclerosis (ALS)	4	0.99266	0.999999	ko05014	Human Diseases	Neurodegenerative diseases	Unigene107937_All;Unigene85152_All;CL553.Contig13_All;Unigene76848_All	K00432+K11518+K04574+K05212
Ribosome biogenesis in eukaryotes	3	0.992842	0.999999	ko03008	Genetic Information Processing	Translation	CL3899.Contig2_All;CL433.Contig4_All;Unigene107067_All	K14569+K03685
Colorectal cancer	4	0.993179	0.999999	ko05210	Human Diseases	Cancers: Specific types	CL4321.Contig7_All;Unigene32428_All;Unigene108109_All;CL4321.Contig2_All	K04379+K06765+K02649
Purine metabolism	14	0.994186	0.999999	ko00230	Metabolism	Nucleotide metabolism	CL13704.Contig2_All;CL7689.Contig3_All;CL14274.Contig11_All;Unigene87291_All;Unigene97214_All;CL3898.Contig1_All;CL2178.Contig10_All;Unigene70854_All;CL14372.Contig1_All;CL15563.Contig1_All;Unigene92087_All;CL15563.Contig7_All;CL9221.Contig3_All;Unigene88411_All	K00760+K03006+K01081+K18533+K02324+K03783+K02325+K01939+K00893+K13762+K12321
Central carbon metabolism in cancer	6	0.994859	0.999999	ko05230	Human Diseases	Cancers: Overview	CL14474.Contig4_All;CL10756.Contig2_All;Unigene13384_All;Unigene108109_All;Unigene23263_All;Unigene89927_All	K00844+K04362+K00036+K02649+K01425+K05089
Apoptosis	6	0.995328	0.999999	ko04210	Cellular Processes	Cell growth and death	Unigene36786_All;CL1421.Contig2_All;Unigene14238_All;Unigene108109_All;CL1421.Contig1_All;CL2342.Contig4_All	K16060+K03173+K03853+K02649+K16061
Wnt signaling pathway	8	0.995853	0.999999	ko04310	Environmental Information Processing	Signal transduction	Unigene85588_All;Unigene85643_All;Unigene61008_All;Unigene79419_All;CL14372.Contig2_All;CL14372.Contig1_All;Unigene93189_All;Unigene14351_All	K03068+K02375+K03213+K04512+K04515
Long-term potentiation	4	0.995855	0.999999	ko04720	Organismal Systems	Nervous system	Unigene46284_All;Unigene94965_All;Unigene93189_All;Unigene76848_All	K04634+K06269+K04515+K05212
Oxidative phosphorylation	3	0.995893	0.999999	ko00190	Metabolism	Energy metabolism	CL5313.Contig2_All;Unigene91438_All;Unigene61754_All	K02260+K01507
Cardiac muscle contraction	2	0.99595	0.999999	ko04260	Organismal Systems	Circulatory system	Unigene39086_All;Unigene36806_All	K05849+K17751
Ribosome	2	0.996241	0.999999	ko03010	Genetic Information Processing	Translation	Unigene107871_All;CL3728.Contig3_All	K02937+K02894
MAPK signaling pathway	22	0.996738	0.999999	ko04010	Environmental Information Processing	Signal transduction	CL1686.Contig8_All;CL1686.Contig14_All;CL4321.Contig7_All;CL16522.Contig4_All;CL10756.Contig2_All;CL1421.Contig2_All;CL1686.Contig9_All;CL1686.Contig6_All;CL1686.Contig5_All;CL1686.Contig3_All;Unigene37605_All;CL1686.Contig17_All;CL1686.Contig18_All;CL538.Contig2_All;CL12098.Contig15_All;Unigene85520_All;CL1421.Contig1_All;CL9221.Contig3_All;CL1686.Contig7_All;Unigene95355_All;Unigene89927_All;CL…	K16342+K04379+K03283+K04362+K05095+K03173+K04437+K04449+K04428+K04849+K05089
Spliceosome	15	0.997212	0.999999	ko03040	Genetic Information Processing	Transcription	CL2990.Contig7_All;Unigene8830_All;Unigene67176_All;Unigene61740_All;CL16522.Contig4_All;CL5860.Contig3_All;Unigene104920_All;Unigene37605_All;CL16027.Contig2_All;CL2990.Contig34_All;Unigene85520_All;Unigene29456_All;CL3669.Contig3_All;CL6234.Contig1_All;Unigene98637_All	K12838+K12874+K12875+K11093+K12846+K03283+K12840+K12821+K12834+K12836+K12855+K12841
cAMP signaling pathway	16	0.998029	0.999999	ko04024	Environmental Information Processing	Signal transduction	CL13343.Contig1_All;CL4321.Contig7_All;CL4876.Contig3_All;Unigene48380_All;CL14253.Contig2_All;CL2554.Contig4_All;Unigene90642_All;CL13343.Contig4_All;Unigene94965_All;Unigene93189_All;CL14637.Contig1_All;Unigene108109_All;Unigene73042_All;Unigene76848_All;Unigene93763_All;CL4321.Contig2_All	K04948+K04379+K04328+K06225+K04952+K13360+K06269+K04515+K04260+K02649+K05212+K04955
mTOR signaling pathway	4	0.998422	0.999999	ko04150	Environmental Information Processing	Signal transduction	Unigene82642_All;CL7761.Contig2_All;CL7761.Contig3_All;Unigene108109_All	K07198+K08269+K02649
TGF-beta signaling pathway	3	0.998483	0.999999	ko04350	Environmental Information Processing	Signal transduction	Unigene75004_All;CL589.Contig16_All;CL936.Contig7_All	K04667+K04683+K04679
Glioma	5	0.998574	0.999999	ko05214	Human Diseases	Cancers: Specific types	Unigene101380_All;CL14766.Contig2_All;Unigene93189_All;Unigene108109_All;Unigene89927_All	K05859+K05087+K04515+K02649+K05089
Insulin secretion	2	0.998905	0.999999	ko04911	Organismal Systems	Endocrine system	Unigene46284_All;Unigene93189_All	K04634+K04515
Axon guidance	20	0.99922	0.999999	ko04360	Organismal Systems	Development	Unigene39086_All;Unigene77486_All;Unigene106737_All;Unigene36092_All;CL10756.Contig2_All;Unigene87633_All;Unigene103958_All;CL4250.Contig6_All;CL4815.Contig1_All;Unigene86049_All;Unigene105736_All;CL8959.Contig2_All;Unigene32428_All;Unigene94326_All;CL8959.Contig1_All;CL2776.Contig36_All;CL13961.Contig3_All;Unigene8862_All;CL9221.Contig3_All;Unigene89165_All	K05719+K06820+K06550+K06755+K07521+K07520+K06765+K06843
Endometrial cancer	4	0.9993	0.999999	ko05213	Human Diseases	Cancers: Specific types	Unigene87633_All;Unigene105736_All;CL2776.Contig36_All;Unigene108109_All	K05689+K02649
ErbB signaling pathway	5	0.999453	0.999999	ko04012	Environmental Information Processing	Signal transduction	Unigene26073_All;Unigene101380_All;Unigene93189_All;Unigene18975_All;Unigene108109_All	K08887+K05859+K04515+K09593+K02649
Non-small cell lung cancer	3	0.999465	0.999999	ko05223	Human Diseases	Cancers: Specific types	Unigene101380_All;CL983.Contig20_All;Unigene108109_All	K05859+K15420+K02649
Sphingolipid signaling pathway	8	0.999512	0.999999	ko04071	Environmental Information Processing	Signal transduction	Unigene46284_All;CL2488.Contig21_All;CL1421.Contig2_All;Unigene105022_All;Unigene103626_All;Unigene108109_All;CL1421.Contig1_All;Unigene30976_All	K04634+K12348+K03173+K04718+K11584+K02649+K07983
Notch signaling pathway	3	0.999547	0.999999	ko04330	Environmental Information Processing	Signal transduction	Unigene63300_All;Unigene75248_All;Unigene105121_All	K06058+K06052
Rap1 signaling pathway	33	0.999591	0.999999	ko04015	Environmental Information Processing	Signal transduction	Unigene46284_All;Unigene39086_All;CL3343.Contig1_All;CL6101.Contig5_All;Unigene77486_All;Unigene106737_All;CL2693.Contig3_All;Unigene36092_All;CL10756.Contig2_All;Unigene87633_All;Unigene103846_All;CL4250.Contig6_All;CL14766.Contig2_All;CL4815.Contig1_All;Unigene88518_All;Unigene105736_All;CL6101.Contig1_All;Unigene94326_All;Unigene12232_All;Unigene106721_All;Unigene86852_All;CL2776.Contig36_All;…	K04634+K05719+K06493+K05466+K06271+K04362+K05095+K05689+K05098+K05087+K06093+K06461+K05460+K10784+K10785+K02649+K08019+K06464+K08020+K05089
Dorso-ventral axis formation	1	0.999604	0.999999	ko04320	Organismal Systems	Development	CL2007.Contig2_All	K02098
Melanogenesis	3	0.999752	0.999999	ko04916	Organismal Systems	Endocrine system	Unigene46284_All;Unigene85643_All;Unigene93189_All	K04634+K02375+K04515
Huntington's disease	9	0.99979	0.999999	ko05016	Human Diseases	Neurodegenerative diseases	Unigene46284_All;Unigene97244_All;CL7689.Contig3_All;Unigene107937_All;Unigene87291_All;Unigene91438_All;Unigene98039_All;CL615.Contig2_All;CL9221.Contig3_All	K04634+K03120+K03006+K00432+K10408+K04646
Adrenergic signaling in cardiomyocytes	7	0.999851	0.999999	ko04261	Organismal Systems	Circulatory system	Unigene46284_All;Unigene39086_All;Unigene103626_All;Unigene94965_All;Unigene93189_All;Unigene108109_All;Unigene36806_All	K04634+K05849+K11584+K06269+K04515+K02649+K17751
Regulation of actin cytoskeleton	35	0.999877	0.999999	ko04810	Cellular Processes	Cell motility	CL2269.Contig2_All;Unigene39086_All;CL3231.Contig7_All;CL3343.Contig1_All;CL13831.Contig2_All;Unigene92278_All;Unigene18690_All;Unigene88337_All;Unigene77486_All;Unigene106737_All;CL3231.Contig1_All;Unigene36092_All;CL10756.Contig2_All;Unigene87633_All;CL4250.Contig6_All;Unigene38241_All;Unigene32992_All;CL16495.Contig2_All;CL4815.Contig1_All;Unigene105736_All;CL5167.Contig1_All;Unigene94326_All;…	K05699+K05719+K00907+K06493+K05750+K06485+K10352+K05766+K06589+K04362+K05095+K06590+K06525+K05760+K05627+K05700+K05740+K06462+K06461+K06591+K06269+K02649+K06464+K05089
Renal cell carcinoma	4	0.999916	0.999999	ko05211	Human Diseases	Cancers: Specific types	Unigene106721_All;Unigene68378_All;Unigene18975_All;Unigene108109_All	K05460+K09593+K02649
Prostate cancer	6	0.999923	0.999999	ko05215	Human Diseases	Cancers: Specific types	CL10756.Contig2_All;Unigene2234_All;CL14766.Contig2_All;Unigene108024_All;Unigene108109_All;Unigene89927_All	K04362+K00799+K05087+K08557+K02649+K05089
Progesterone-mediated oocyte maturation	2	0.999942	0.999999	ko04914	Organismal Systems	Endocrine system	CL14766.Contig2_All;Unigene108109_All	K05087+K02649
Parkinson's disease	1	0.999967	0.999999	ko05012	Human Diseases	Neurodegenerative diseases	CL3861.Contig2_All	K08844
T cell receptor signaling pathway	12	0.999987	0.999999	ko04660	Organismal Systems	Immune system	CL4321.Contig7_All;Unigene23486_All;CL7972.Contig3_All;CL955.Contig5_All;Unigene12232_All;Unigene104872_All;Unigene86852_All;CL2776.Contig36_All;CL14950.Contig20_All;Unigene108109_All;Unigene22117_All;CL4321.Contig2_All	K04379+K06458+K06459+K03161+K07369+K06470+K06538+K10784+K10785+K02649
Cell cycle	3	0.999988	0.999999	ko04110	Cellular Processes	Cell growth and death	CL6844.Contig7_All;CL589.Contig16_All;CL2627.Contig5_All	K06636+K04683+K10500
HTLV-I infection	26	0.999989	0.999999	ko05166	Human Diseases	Infectious diseases: Viral	CL15173.Contig15_All;Unigene97244_All;CL4321.Contig7_All;Unigene92326_All;CL2693.Contig3_All;Unigene85643_All;Unigene23486_All;CL7972.Contig3_All;Unigene105753_All;CL3898.Contig1_All;Unigene34596_All;Unigene12232_All;Unigene70854_All;Unigene86852_All;CL2776.Contig36_All;CL11207.Contig3_All;CL14950.Contig20_All;Unigene108109_All;Unigene98039_All;CL3177.Contig3_All;Unigene22117_All;Unigene88876_All…	K11126+K03120+K04379+K06271+K02375+K06751+K03160+K02324+K05770+K06490+K06527+K02325+K10784+K10785+K02649+K11304+K06464+K05089
Neurotrophin signaling pathway	5	0.999999	0.999999	ko04722	Organismal Systems	Nervous system	Unigene101380_All;Unigene93189_All;Unigene18975_All;CL15337.Contig2_All;Unigene108109_All	K05859+K04515+K09593+K12462+K02649
Chronic myeloid leukemia	2	0.999999	0.999999	ko05220	Human Diseases	Cancers: Specific types	Unigene25737_All;Unigene108109_All	K08878+K02649
