# Supplementary material for: Differential expression of innate and adaptive immune genes in the survivors of three gibel carp gynogenetic clones after herpesvirus challenge
Source: BMC Genomics. 2019 May 28;20:432. doi: 10.1186/s12864-019-5777-z (PMC6540555; doi:10.1186/s12864-019-5777-z)
Supplement: Supplementary file 6 — Table S4. The common and unique differentially expressed unigenes (DEUs) in s-A+ vs c-A+, s-F vs c-F and s-H vs c-H. List of DEUs includes Unigene ID, FPKM, log2 fold change, up- or down-regulation and annotation. (XLSX 810 kb) [file 12864_2019_5777_MOESM6_ESM.xlsx]

## Sheet: Common DEUs in three clones
Unigene ID	c-A+ FPKM	s-A+ FPKM	c-F FPKM	s-F FPKM	c-H FPKM	s-H FPKM	Log2 fold change (s-A+/c-A+)	Log2 fold change (s-F/c-F)	Log2 fold change (s-H/c-H)	Up/Down-regulation	NR	KEGG
CL11903.Contig1_All	0.01	4.96	0.01	15.53	0.01	8.92667	8.9542	10.6008	9.80198	Up	NA	NA
Unigene61511_All	0.01	2.96	0.01	2.58333	0.313333	4.68667	8.20945	8.01309	3.90279	Up	gi|688564373|ref|XP_009301519.1|/1.25667e-78/PREDICTED: vacuolar protein sorting-associated protein 13C isoform X2 [Danio rerio]	dre:798746/3e-78/vps13c; vacuolar protein sorting 13 homolog C (S. cerevisiae); K19525 vacuolar protein sorting-associated protein 13A/C
Unigene105214_All	0.01	2.12333	0.01	1.85667	0.166667	3.44333	7.73019	7.53657	4.36877	Up	gi|688564376|ref|XP_009301520.1|/1.5393e-42/PREDICTED: vacuolar protein sorting-associated protein 13C isoform X3 [Danio rerio]	dre:798746/2e-43/vps13c; vacuolar protein sorting 13 homolog C (S. cerevisiae); K19525 vacuolar protein sorting-associated protein 13A/C
Unigene31300_All	0.01	1.86	0.26	3.21	0.613333	4.25	7.53916	3.62599	2.79272	Up	gi|17529640|dbj|BAB79239.1|/3.42603e-74/beta globin type-3 [Cyprinus carpio]	ola:101154779/3e-62/gb, Gb-beta1; hemoglobin subunit beta-like; K13825 hemoglobin subunit epsilon
Unigene1305_All	0.01	1.84667	0.193333	5.92667	1.72	10.8	7.52878	4.93806	2.65055	Up	gi|190338653|gb|AAI62568.1|/6.21532e-90/Spectrin, beta, erythrocytic [Danio rerio]	dre:58040/6e-90/sptb, wu:fa09g12; spectrin, beta, erythrocytic; K06115 spectrin beta
Unigene17417_All	0.01	1.69333	0.116667	1.73	0.01	2.12	7.40372	3.89031	7.72792	Up	gi|688570601|ref|XP_009302838.1|/3.86322e-06/PREDICTED: E3 ubiquitin-protein ligase MYCBP2 isoform X16 [Danio rerio]	dre:368439/8e-07/mycbp2, Myc, PAM, esr, esrom, fa97c06, ns:zft368, si:busm1-12g7.1, si:dz12g7.1, si:dz256p4.1, til, tilsit, wu:fa97c06, xx:zft368, zft368; MYC binding protein 2; K10693 E3 ubiquitin-protein ligase MYCBP2 [EC:2.3.2.27]
CL16738.Contig5_All	0.01	1.59667	0.16	5.07333	1.26	7.92333	7.31892	4.98679	2.65268	Up	gi|190338653|gb|AAI62568.1|/5.12083e-14/Spectrin, beta, erythrocytic [Danio rerio]	dre:58040/2e-14/sptb, wu:fa09g12; spectrin, beta, erythrocytic; K06115 spectrin beta
Unigene23785_All	0.01	1.4	0.243333	3.92	1.36333	5.42667	7.12928	4.00985	1.99293	Up	gi|528511322|ref|XP_005160581.1|/0/PREDICTED: sodium/bile acid cotransporter 4 isoform X1 [Danio rerio]	xma:102225581/8e-169/sodium/bile acid cotransporter 4-like; K14344 solute carrier family 10 (sodium/bile acid cotransporter), member 4
Unigene86013_All	0.01	1.36667	0.01	2.66	0.01	1.14667	7.09452	8.05528	6.8413	Up	gi|688536325|ref|XP_009296398.1|/6.37765e-65/PREDICTED: histone-lysine N-methyltransferase 2C isoform X6 [Danio rerio]	cge:100767367/5e-43/Kmt2c, Mll3; lysine (K)-specific methyltransferase 2C; K09188 histone-lysine N-methyltransferase MLL3 [EC:2.1.1.43]
Unigene18539_All	0.01	1.36333	0.01	1.5	0.01	1.10667	7.09099	7.22882	6.79008	Up	gi|688593542|ref|XP_009291109.1|/2.43993e-76/PREDICTED: nesprin-1 isoform X4 [Danio rerio]	dre:567576/5e-77/syne1b, syne1; spectrin repeat containing, nuclear envelope 1b; K19326 nesprin-1
CL819.Contig3_All	0.0166667	2.08667	0.0433333	3.67333	0.11	2.31667	6.96809	6.40547	4.39648	Up	gi|528496206|ref|XP_005156367.1|/0/PREDICTED: helicase SRCAP isoform X2 [Danio rerio]	dre:563456/0.0/srcap, im:7137889, im:7138264; Snf2-related CREBBP activator protein; K11661 helicase SRCAP [EC:3.6.4.-]
Unigene34572_All	0.01	1.13333	0.143333	2.14	0.01	2.13	6.82443	3.90016	7.73471	Up	NA	NA
Unigene8663_All	0.01	1.10333	0.01	1.41667	0.116667	2.54667	6.78572	7.14636	4.44815	Up	gi|688564376|ref|XP_009301520.1|/1.82778e-117/PREDICTED: vacuolar protein sorting-associated protein 13C isoform X3 [Danio rerio]	dre:798746/3e-118/vps13c; vacuolar protein sorting 13 homolog C (S. cerevisiae); K19525 vacuolar protein sorting-associated protein 13A/C
Unigene10933_All	0.01	1.05	0.01	1.37	0.01	1.65667	6.71425	7.09803	7.37214	Up	gi|225380774|gb|ACN88688.1|/8.46183e-41/myeloid/lymphoid or mixed-lineage leukemia [Danio rerio]	dre:557048/1e-41/kmt2a, im:7148357, mll; lysine (K)-specific methyltransferase 2A (EC:2.1.1.43); K09186 histone-lysine N-methyltransferase MLL1 [EC:2.1.1.43]
Unigene23429_All	0.01	1.01	0.01	2.09333	0.01	1.04667	6.65821	7.70966	6.70966	Up	gi|688583213|ref|XP_009305693.1|/5.44588e-40/PREDICTED: WD repeat- and FYVE domain-containing protein 4 isoform X4 [Danio rerio]	NA
Unigene6512_All	0.01	0.98	0.243333	2.37	0.01	1.92333	6.61471	3.28388	7.58747	Up	gi|688564376|ref|XP_009301520.1|/6.20495e-68/PREDICTED: vacuolar protein sorting-associated protein 13C isoform X3 [Danio rerio]	dre:798746/1e-68/vps13c; vacuolar protein sorting 13 homolog C (S. cerevisiae); K19525 vacuolar protein sorting-associated protein 13A/C
Unigene32265_All	0.01	0.956667	0.01	1.94667	0.01	1.9	6.57994	7.60486	7.56986	Up	gi|688593542|ref|XP_009291109.1|/8.72986e-79/PREDICTED: nesprin-1 isoform X4 [Danio rerio]	dre:567576/2e-79/syne1b, syne1; spectrin repeat containing, nuclear envelope 1b; K19326 nesprin-1
Unigene2116_All	0.14	8.85	0.696667	11.7333	5.74667	34.7333	5.98218	4.074	2.59552	Up	gi|242247637|ref|NP_001156321.1|/0/glycylpeptide N-tetradecanoyltransferase 1 [Danio rerio]	mze:101477847/5e-167/nmt1; N-myristoyltransferase 1; K00671 glycylpeptide N-tetradecanoyltransferase [EC:2.3.1.97]
Unigene18690_All	0.03	1.83	0.0766667	2.30667	0.84	4.66333	5.93074	4.91107	2.4729	Up	gi|688558686|ref|XP_009300421.1|/0/PREDICTED: myosin-10 isoform X2 [Danio rerio]	dre:555454/0.0/myh10, dZ204D19.2, si:dz150i12.3, wu:fc46h07, wu:fy19d11; myosin, heavy chain 10, non-muscle; K10352 myosin heavy chain
Unigene12290_All	0.0333333	1.53667	0.113333	2.6	0.106667	2.03333	5.52669	4.51987	4.25267	Up	gi|528519287|ref|XP_005162605.1|/0/PREDICTED: histone-lysine N-methyltransferase 2C isoform X4 [Danio rerio]	dre:560793/0.0/kmt2ca, mll3a, si:ch211-244o18.1, si:ch211-244o18.2; lysine (K)-specific methyltransferase 2Ca; K09188 histone-lysine N-methyltransferase MLL3 [EC:2.1.1.43]
Unigene65753_All	0.0666667	2.60667	0.0533333	4.79	0.463333	3.03333	5.2891	6.48884	2.71078	Up	gi|688593542|ref|XP_009291109.1|/0/PREDICTED: nesprin-1 isoform X4 [Danio rerio]	dre:567576/0.0/syne1b, syne1; spectrin repeat containing, nuclear envelope 1b; K19326 nesprin-1
CL4981.Contig5_All	0.126667	4.30667	0.01	6.15667	0.73	3.49667	5.08746	9.26601	2.26001	Up	gi|528518231|ref|XP_005162339.1|/7.58503e-66/PREDICTED: E3 ubiquitin-protein ligase HUWE1 isoform X5 [Danio rerio]	dre:559439/1e-61/huwe1, si:dkey-242a8.2; HECT, UBA and WWE domain containing 1; K10592 E3 ubiquitin-protein ligase HUWE1 [EC:2.3.2.26]
Unigene34527_All	0.0666667	2.14667	0.01	2.15667	0.48	6.29333	5.00899	7.75266	3.71272	Up	NA	NA
Unigene29774_All	1.27333	39.5667	0.366667	2.21333	0.336667	2.53333	4.9576	2.59368	2.91164	Up	gi|113673261|ref|NP_001038796.1|/0/uncharacterized protein LOC724056 [Danio rerio] &gt;gi|109150076|gb|AAI17663.1| Zgc:136911 [Danio rerio]	dre:567204/0.0/alox5a, alox5, si:dkey-194n13.2; arachidonate 5-lipoxygenase a (EC:1.13.11.34); K00461 arachidonate 5-lipoxygenase [EC:1.13.11.34]
Unigene38807_All	0.116667	3.57667	0.22	6.12333	0.173333	3.10333	4.93815	4.79874	4.1622	Up	gi|688570581|ref|XP_009302831.1|/2.12316e-92/PREDICTED: E3 ubiquitin-protein ligase MYCBP2 isoform X9 [Danio rerio]	dre:368439/4e-93/mycbp2, Myc, PAM, esr, esrom, fa97c06, ns:zft368, si:busm1-12g7.1, si:dz12g7.1, si:dz256p4.1, til, tilsit, wu:fa97c06, xx:zft368, zft368; MYC binding protein 2; K10693 E3 ubiquitin-protein ligase MYCBP2 [EC:2.3.2.27]
CL5210.Contig1_All	0.496667	15.0967	1.07667	17.3333	3.83667	29.68	4.92581	4.00891	2.95157	Up	gi|68354658|ref|XP_705649.1|/5.29377e-62/PREDICTED: hemogen isoform X1 [Danio rerio]	NA
CL4920.Contig3_All	0.0566667	1.67	0.286667	3.83	2.81	12.3467	4.8812	3.7399	2.13548	Up	gi|18858937|ref|NP_571011.1|/8.98979e-156/Kruppel-like factor 1 (erythroid) [Danio rerio] &gt;gi|14994699|gb|AAK76995.1|AF392996_1 kruppel-like factor d [Danio rerio] &gt;gi|190336959|gb|AAI62384.1| Kruppel-like factor d [Danio rerio] &gt;gi|190339478|gb|AAI62393.1| Kruppel-like factor d [Danio rerio]	dre:30104/1e-156/klf1, klfd, zgc:194069; Kruppel-like factor 1 (erythroid); K09204 krueppel-like factor 1
Unigene22797_All	0.0933333	2.52667	0.01	3.54	0.433333	3.08	4.7587	8.46761	2.82938	Up	gi|688583213|ref|XP_009305693.1|/2.78717e-95/PREDICTED: WD repeat- and FYVE domain-containing protein 4 isoform X4 [Danio rerio]	NA
Unigene30140_All	0.11	2.8	0.05	5.15667	0.0566667	3.53667	4.66985	6.68837	5.96375	Up	gi|688612038|ref|XP_009295231.1|/0/PREDICTED: histone-lysine N-methyltransferase 2D isoform X3 [Danio rerio]	dre:100536523/0.0/kmt2d; lysine (K)-specific methyltransferase 2D; K09187 histone-lysine N-methyltransferase MLL2 [EC:2.1.1.43]
Unigene28427_All	4.2	99.1833	5.07667	134.943	66.2433	482.587	4.56164	4.73233	2.86494	Up	gi|73762632|gb|AAZ83743.1|/9.74985e-148/carbonic anhydrase [Cyprinus carpio]	dre:30331/3e-143/cahz, CAH-Z, cah, cb588, id:ibd5016, wu:cegs2190, wu:fj65c09; carbonic anhydrase (EC:4.2.1.1); K18245 carbonic anhydrase 2 [EC:4.2.1.1]
CL5210.Contig4_All	0.736667	17.21	1.72	25.76	1.66333	21.52	4.54609	3.90465	3.69353	Up	gi|68354658|ref|XP_705649.1|/5.3746e-72/PREDICTED: hemogen isoform X1 [Danio rerio]	dpo:Dpse_GA21255/2e-06/GA21255 gene product from transcript GA21255-RA; K11657 remodeling and spacing factor 1
CL5938.Contig2_All	1.15333	24.3867	0.13	7.59	2.39667	101.71	4.40221	5.86752	5.40729	Up	gi|326486571|gb|ADZ76343.1|/4.15945e-70/Gig2-like protein CauIb [Carassius auratus]	NA
CL6436.Contig3_All	0.18	3.46333	1.73	7.83333	4.84667	14.5567	4.26609	2.17885	1.58662	Up	gi|76253763|ref|NP_001028923.1|/9.79782e-51/protein FAM210B [Danio rerio] &gt;gi|66910306|gb|AAH96895.1| Zgc:112435 [Danio rerio]	NA
CL912.Contig2_All	0.3	5.61	0.37	4.04667	2.34333	8.34667	4.22497	3.45114	1.83264	Up	gi|688585272|ref|XP_009289344.1|/0/PREDICTED: neuroblast differentiation-associated protein AHNAK isoform X8 [Danio rerio]	api:100167295/5e-53/nesprin-1-like; K19326 nesprin-1
CL912.Contig5_All	3.57667	66.2967	2.08	62.48	13.1067	88.9467	4.21225	4.90874	2.76264	Up	gi|597765239|ref|XP_007246524.1|/0/PREDICTED: neuroblast differentiation-associated protein AHNAK-like isoform X2 [Astyanax mexicanus]	api:100167295/3e-32/nesprin-1-like; K19326 nesprin-1
CL15919.Contig2_All	4.10333	75.8867	1.76	9.15667	2.18667	7.67667	4.20898	2.37925	1.81175	Up	gi|113673261|ref|NP_001038796.1|/0/uncharacterized protein LOC724056 [Danio rerio] &gt;gi|109150076|gb|AAI17663.1| Zgc:136911 [Danio rerio]	dre:567204/0.0/alox5a, alox5, si:dkey-194n13.2; arachidonate 5-lipoxygenase a (EC:1.13.11.34); K00461 arachidonate 5-lipoxygenase [EC:1.13.11.34]
CL4203.Contig2_All	0.133333	2.4	0.3	2.72667	0.77	4.75333	4.16993	3.1841	2.62601	Up	gi|62955457|ref|NP_001017740.1|/2.68655e-43/Rieske domain-containing protein [Danio rerio] &gt;gi|62203429|gb|AAH93208.1| Zgc:112118 [Danio rerio]	NA
CL6154.Contig1_All	3.65	65.2367	5.59667	119.84	25.0233	139.82	4.15971	4.4204	2.48222	Up	gi|38198629|ref|NP_938152.1|/0/band 3 anion transport protein [Danio rerio] &gt;gi|28201342|gb|AAO34438.1|AF350072_1 erythroid band 3 anion exchanger 1 [Danio rerio]	mze:101486505/0.0/slc4a1; solute carrier family 4 (anion exchanger), member 1 (Diego blood group); K13855 solute carrier family 4 (anion exchanger), member 2
CL14567.Contig1_All	0.2	3.53667	0.34	5.78333	0.393333	4.07667	4.14432	4.08829	3.37357	Up	gi|528487411|ref|XP_005166996.1|/0/PREDICTED: nuclear factor 1 C-type isoform X3 [Danio rerio]	dre:100005568/0.0/nfic; nuclear factor I/C; K09170 nuclear factor I/C
Unigene24578_All	0.14	2.45333	0.01	3.91333	0.01	1.85667	4.13124	8.61225	7.53657	Up	gi|688583213|ref|XP_009305693.1|/7.86881e-31/PREDICTED: WD repeat- and FYVE domain-containing protein 4 isoform X4 [Danio rerio]	NA
CL6154.Contig4_All	0.776667	12.7667	1.36667	25.5967	29.7467	156.147	4.03894	4.22722	2.3921	Up	gi|38198629|ref|NP_938152.1|/0/band 3 anion transport protein [Danio rerio] &gt;gi|28201342|gb|AAO34438.1|AF350072_1 erythroid band 3 anion exchanger 1 [Danio rerio]	mze:101486505/0.0/slc4a1; solute carrier family 4 (anion exchanger), member 1 (Diego blood group); K13855 solute carrier family 4 (anion exchanger), member 2
CL5210.Contig2_All	0.876667	14.28	0.153333	3.56667	26.55	183.697	4.02582	4.53983	2.79054	Up	gi|68354658|ref|XP_705649.1|/5.94942e-72/PREDICTED: hemogen isoform X1 [Danio rerio]	NA
CL6154.Contig3_All	3.78667	59.6867	5.93333	132.03	36.3467	176.8	3.97841	4.47588	2.28222	Up	gi|38198629|ref|NP_938152.1|/0/band 3 anion transport protein [Danio rerio] &gt;gi|28201342|gb|AAO34438.1|AF350072_1 erythroid band 3 anion exchanger 1 [Danio rerio]	mze:101486505/0.0/slc4a1; solute carrier family 4 (anion exchanger), member 1 (Diego blood group); K13855 solute carrier family 4 (anion exchanger), member 2
Unigene33364_All	0.256667	3.91667	0.01	4.08333	1.41	5.07	3.93166	8.6736	1.84629	Up	gi|115529423|ref|NP_001070240.1|/4.66527e-47/Krueppel-like factor 13 [Danio rerio] &gt;gi|115313045|gb|AAI24166.1| Kruppel-like factor 13 like [Danio rerio] &gt;gi|182891914|gb|AAI65512.1| Klf13l protein [Danio rerio]	dre:767805/6e-48/klf13, klf13l, zgc:152886; Kruppel-like factor 13; K09208 krueppel-like factor 9/13/14/16
Unigene73086_All	0.35	5	0.173333	7.10667	0.01	4.87333	3.8365	5.35755	8.92877	Up	gi|115529423|ref|NP_001070240.1|/1.87028e-72/Krueppel-like factor 13 [Danio rerio] &gt;gi|115313045|gb|AAI24166.1| Kruppel-like factor 13 like [Danio rerio] &gt;gi|182891914|gb|AAI65512.1| Klf13l protein [Danio rerio]	dre:767805/3e-73/klf13, klf13l, zgc:152886; Kruppel-like factor 13; K09208 krueppel-like factor 9/13/14/16
CL1686.Contig3_All	0.173333	2.4	1.33333	8.96	19.97	75.32	3.79141	2.74846	1.9152	Up	gi|528478260|ref|XP_005165067.1|/4.91836e-170/PREDICTED: cytosolic phospholipase A2 gamma-like isoform X1 [Danio rerio]	dre:100148818/0.0/zmp:0000001078; K16342 cytosolic phospholipase A2 [EC:3.1.1.4]
CL4203.Contig3_All	0.226667	3.13667	0.61	3.33	1.13	7.11333	3.79059	2.44864	2.6542	Up	gi|62955457|ref|NP_001017740.1|/9.7453e-82/Rieske domain-containing protein [Danio rerio] &gt;gi|62203429|gb|AAH93208.1| Zgc:112118 [Danio rerio]	NA
CL1331.Contig11_All	0.806667	10.8967	1.68667	10.7133	5.61333	27.0033	3.75577	2.66716	2.26621	Up	gi|41054537|ref|NP_955912.1|/0/arachidonate 15-lipoxygenase [Danio rerio] &gt;gi|32451918|gb|AAH54621.1| Arachidonate 12-lipoxygenase [Danio rerio]	dre:322732/0.0/alox12, wu:fb72a11, zgc:64120; arachidonate 12-lipoxygenase (EC:1.13.11.31); K00458 arachidonate 12-lipoxygenase [EC:1.13.11.31]
Unigene86068_All	66.5433	881.767	46.5867	1498.37	942.637	6066.49	3.72803	5.00733	2.68609	Up	gi|2208895|dbj|BAA20516.1|/8.02196e-82/beta-globin [Cyprinus carpio]	dre:30216/1e-76/ba1, SI:bY187G17.4, ba1l, si:bY187G17.2, zgc:123164, zgc:136512; ba1 globin; K13825 hemoglobin subunit epsilon
CL5869.Contig1_All	104.89	1388.3	81.2467	2225.84	1421.63	9679.24	3.72637	4.7759	2.76735	Up	gi|478434703|gb|AGI99568.1|/1.08864e-73/hemoglobin alpha [Cyprinus carpio]	dre:30507/4e-66/hbaa1, AA1, dZ118J2.2; hemoglobin, alpha adult 1; K13826 hemoglobin subunit zeta
CL16106.Contig2_All	0.176667	2.1	0.01	2.15	0.01	1.67333	3.57129	7.74819	7.38658	Up	gi|597786577|ref|XP_007256747.1|/7.26551e-13/PREDICTED: msx2-interacting protein-like isoform X5 [Astyanax mexicanus]	NA
CL14300.Contig2_All	0.556667	6.38	1.40333	11.73	4.31333	15.8433	3.51867	3.06327	1.877	Up	gi|190337022|gb|AAI62721.1|/0/Transferrin receptor 1a [Danio rerio]	dre:494477/0.0/tfr1a; transferrin receptor 1a; K06503 transferrin receptor
CL14135.Contig1_All	0.32	3.65667	0.153333	2.97667	0.01	1.59333	3.51439	4.27895	7.3159	Up	gi|688594402|ref|XP_009291317.1|/2.83905e-65/PREDICTED: baculoviral IAP repeat-containing protein 6 isoform X7 [Danio rerio]	dre:796547/4e-66/birc6; baculoviral IAP repeat containing 6; K10586 baculoviral IAP repeat-containing protein 6 (apollon) [EC:2.3.2.23]
Unigene66010_All	0.383333	4.25667	1.07333	5.93667	1.46	6.01	3.47305	2.46755	2.0414	Up	gi|688587244|ref|XP_009289811.1|/1.39871e-23/PREDICTED: uncharacterized protein LOC103908814 [Danio rerio]	ola:101171762/1e-16/uncharacterized LOC101171762; K03494 beta-galactoside alpha-2,3-sialyltransferase (sialyltransferase 4C) [EC:2.4.99.4]
CL2923.Contig35_All	0.61	6.73	0.226667	5.83667	1.4	7.06667	3.46373	4.6865	2.3356	Up	gi|688600732|ref|XP_009292692.1|/0/PREDICTED: triple functional domain protein isoform X3 [Danio rerio]	dre:557667/0.0/trioa, si:dkey-158b13.2, trio; trio Rho guanine nucleotide exchange factor a (EC:2.7.11.1); K08810 triple functional domain protein [EC:2.7.11.1]
CL4920.Contig1_All	0.306667	3.32333	0.826667	7.18667	3.87	16.48	3.43789	3.11995	2.09031	Up	gi|18858937|ref|NP_571011.1|/1.6373e-165/Kruppel-like factor 1 (erythroid) [Danio rerio] &gt;gi|14994699|gb|AAK76995.1|AF392996_1 kruppel-like factor d [Danio rerio] &gt;gi|190336959|gb|AAI62384.1| Kruppel-like factor d [Danio rerio] &gt;gi|190339478|gb|AAI62393.1| Kruppel-like factor d [Danio rerio]	dre:30104/3e-166/klf1, klfd, zgc:194069; Kruppel-like factor 1 (erythroid); K09204 krueppel-like factor 1
CL55.Contig1_All	1.66333	17.28	2.14667	38.37	12.7633	73.3167	3.37695	4.15981	2.52214	Up	gi|45595712|gb|AAH67149.1|/0/Alas2 protein, partial [Danio rerio]	dre:64607/0.0/alas2, alas-e, cb1063, sau, sauternes, si:dkey-24f17.4; aminolevulinate, delta-, synthase 2 (EC:2.3.1.37); K00643 5-aminolevulinate synthase [EC:2.3.1.37]
Unigene6944_All	8.51667	86.7367	4.05	130.413	68.8933	509.8	3.34828	5.00903	2.8875	Up	gi|165971813|emb|CAP69821.1|/1.24968e-27/hemoglobin beta [Carassius auratus]	dre:30216/4e-25/ba1, SI:bY187G17.4, ba1l, si:bY187G17.2, zgc:123164, zgc:136512; ba1 globin; K13825 hemoglobin subunit epsilon
CL14717.Contig1_All	0.443333	4.33667	0.896667	6.1	3.86333	17.3	3.29012	2.76617	2.16285	Up	gi|18859489|ref|NP_571271.1|/2.58285e-174/tropomodulin-4 [Danio rerio] &gt;gi|6013187|gb|AAF01276.1|AF165216_1 Sk-tropomodulin [Danio rerio] &gt;gi|41351072|gb|AAH65883.1| Tropomodulin 4 (muscle) [Danio rerio]	dre:30441/4e-175/tmod4, Sk-Tmod, sktmod, wu:fa12b03; tropomodulin 4 (muscle); K10370 tropomodulin
CL8987.Contig5_All	0.556667	5.36667	3.15	19.63	0.44	3.99333	3.26914	2.63964	3.18202	Up	gi|528512763|ref|XP_005170300.1|/0/PREDICTED: ferrochelatase, mitochondrial isoform X1 [Danio rerio] &gt;gi|528512765|ref|XP_005170301.1| PREDICTED: ferrochelatase, mitochondrial isoform X1 [Danio rerio]	dre:58215/0.0/fech, fch, zgc:109851; ferrochelatase (EC:4.99.1.1); K01772 ferrochelatase [EC:4.99.1.1]
CL1331.Contig10_All	1.43667	13.3333	1.55667	10.6133	6.3	34.9733	3.21424	2.76935	2.47283	Up	gi|41054537|ref|NP_955912.1|/1.84382e-156/arachidonate 15-lipoxygenase [Danio rerio] &gt;gi|32451918|gb|AAH54621.1| Arachidonate 12-lipoxygenase [Danio rerio]	dre:322732/3e-157/alox12, wu:fb72a11, zgc:64120; arachidonate 12-lipoxygenase (EC:1.13.11.31); K00458 arachidonate 12-lipoxygenase [EC:1.13.11.31]
CL8862.Contig4_All	0.27	2.45	2.00333	10.7167	1.93333	8.73333	3.18175	2.41938	2.17544	Up	gi|66773161|ref|NP_001019559.1|/2.02531e-104/hydroxymethylbilane synthase, b [Danio rerio] &gt;gi|63101908|gb|AAH95373.1| Hydroxymethylbilane synthase, b [Danio rerio]	dre:338290/3e-105/hmbsb, PBGD, hmbsl, id:ibd5004, im:7140060, zgc:110690; hydroxymethylbilane synthase, b; K01749 hydroxymethylbilane synthase [EC:2.5.1.61]
CL1686.Contig18_All	0.366667	3.29	4.25	23.54	4.95333	20.1733	3.16555	2.46958	2.02598	Up	gi|528478260|ref|XP_005165067.1|/1.67754e-173/PREDICTED: cytosolic phospholipase A2 gamma-like isoform X1 [Danio rerio]	dre:100148818/2e-172/zmp:0000001078; K16342 cytosolic phospholipase A2 [EC:3.1.1.4]
CL14300.Contig4_All	0.356667	3.17333	2.29333	15.4267	2.12	10.0633	3.15335	2.74991	2.24697	Up	gi|699017098|gb|AIU36287.1|/0/transferrin receptor [Megalobrama amblycephala]	dre:494477/0.0/tfr1a; transferrin receptor 1a; K06503 transferrin receptor
CL4981.Contig1_All	1.37667	12.2133	0.83	15.7867	2.52667	10.59	3.14921	4.24945	2.0674	Up	gi|528518231|ref|XP_005162339.1|/0/PREDICTED: E3 ubiquitin-protein ligase HUWE1 isoform X5 [Danio rerio]	dre:559439/0.0/huwe1, si:dkey-242a8.2; HECT, UBA and WWE domain containing 1; K10592 E3 ubiquitin-protein ligase HUWE1 [EC:2.3.2.26]
Unigene43558_All	0.463333	4.05667	0.24	7.71667	1.78333	6.03	3.13017	5.00687	1.75758	Up	gi|688601981|ref|XP_009292948.1|/0/PREDICTED: protein furry homolog-like isoform X13 [Danio rerio]	NA
CL5210.Contig5_All	2.48333	21.45	1.69333	22.28	22.2767	142.943	3.11063	3.71781	2.68184	Up	gi|528468211|ref|XP_005159966.1|/6.70187e-45/PREDICTED: hemogen isoform X2 [Danio rerio]	NA
Unigene12266_All	0.28	2.41	0.24	4.39667	0.906667	8.54	3.10553	4.1953	3.23559	Up	gi|688558035|ref|XP_009300288.1|/0/PREDICTED: ankyrin 1, erythrocytic a isoform X8 [Danio rerio]	tru:101071469/0.0/ank1; ankyrin 1, erythrocytic; K10380 ankyrin
Unigene65807_All	0.34	2.85	2.43333	8.94667	3.07667	14.4267	3.06736	1.87842	2.2293	Up	gi|675368093|gb|KFM60995.1|/3.0046e-32/hypothetical protein X975_04887, partial [Stegodyphus mimosarum]	cin:100177251/7e-14/protein catecholamines up-like; K14713 solute carrier family 39 (zinc transporter), member 7
Unigene36631_All	0.88	7.17	1.55	14.4767	5.88333	22.3933	3.0264	3.22339	1.92836	Up	gi|528511322|ref|XP_005160581.1|/3.23898e-105/PREDICTED: sodium/bile acid cotransporter 4 isoform X1 [Danio rerio]	xma:102225581/1e-90/sodium/bile acid cotransporter 4-like; K14344 solute carrier family 10 (sodium/bile acid cotransporter), member 4
Unigene6225_All	15.49	124.953	22.6433	274.26	170.717	822.047	3.01198	3.59839	2.26762	Up	gi|597738933|ref|XP_007231671.1|/1.26523e-41/PREDICTED: histone H1-like [Astyanax mexicanus]	mze:101479123/4e-41/protamine-like protein; K11275 histone H1/5
CL5938.Contig1_All	0.853333	6.76	0.01	2.66333	5.10333	143.573	2.98584	8.05709	4.8142	Up	gi|31580626|gb|AAP49829.1|/1.90847e-70/interferon-inducible protein Gig2 [Carassius auratus] &gt;gi|242134020|gb|ACS87977.1| interferon inducible protein [Carassius auratus] &gt;gi|453055250|gb|AGG20155.1| GCHV-induced protein 2 [Ctenopharyngodon idella]	NA
CL3828.Contig3_All	0.433333	3.42667	0.08	2.81	0.38	2.74667	2.98326	5.13443	2.85361	Up	gi|688564376|ref|XP_009301520.1|/0/PREDICTED: vacuolar protein sorting-associated protein 13C isoform X3 [Danio rerio]	dre:798746/0.0/vps13c; vacuolar protein sorting 13 homolog C (S. cerevisiae); K19525 vacuolar protein sorting-associated protein 13A/C
CL8862.Contig1_All	0.346667	2.74	0.46	3.65333	2.73	12.89	2.98255	2.98951	2.23928	Up	gi|528501737|ref|XP_005157626.1|/6.12128e-68/PREDICTED: hydroxymethylbilane synthase, b isoform X1 [Danio rerio]	dre:338290/1e-68/hmbsb, PBGD, hmbsl, id:ibd5004, im:7140060, zgc:110690; hydroxymethylbilane synthase, b; K01749 hydroxymethylbilane synthase [EC:2.5.1.61]
CL8862.Contig7_All	0.46	3.58667	0.166667	2.44667	3.74	21	2.96294	3.87578	2.48928	Up	gi|528501737|ref|XP_005157626.1|/1.09591e-178/PREDICTED: hydroxymethylbilane synthase, b isoform X1 [Danio rerio]	dre:338290/2e-179/hmbsb, PBGD, hmbsl, id:ibd5004, im:7140060, zgc:110690; hydroxymethylbilane synthase, b; K01749 hydroxymethylbilane synthase [EC:2.5.1.61]
CL5313.Contig2_All	0.733333	5.58	0.6	11.0833	5.84333	24.34	2.92772	4.20729	2.05847	Up	gi|637330989|ref|XP_008114655.1|/3.13824e-06/PREDICTED: cytochrome c oxidase copper chaperone-like [Anolis carolinensis]	acs:103279769/5e-07/cytochrome c oxidase copper chaperone-like; K02260 cytochrome c oxidase assembly protein subunit 17
CL8862.Contig6_All	1.08	7.88667	2.14	12.3933	5.6	24.3967	2.86838	2.53388	2.12319	Up	gi|66773161|ref|NP_001019559.1|/0/hydroxymethylbilane synthase, b [Danio rerio] &gt;gi|63101908|gb|AAH95373.1| Hydroxymethylbilane synthase, b [Danio rerio]	dre:338290/0.0/hmbsb, PBGD, hmbsl, id:ibd5004, im:7140060, zgc:110690; hydroxymethylbilane synthase, b; K01749 hydroxymethylbilane synthase [EC:2.5.1.61]
CL1686.Contig14_All	1.03667	7.42667	2.84667	20.7067	3.72667	13.86	2.84076	2.86275	1.89497	Up	gi|528478260|ref|XP_005165067.1|/1.61121e-169/PREDICTED: cytosolic phospholipase A2 gamma-like isoform X1 [Danio rerio]	dre:100148818/0.0/zmp:0000001078; K16342 cytosolic phospholipase A2 [EC:3.1.1.4]
Unigene38242_All	0.576667	4.07333	0.953333	4.07	2.29667	7.33667	2.8204	2.09398	1.67558	Up	gi|528511322|ref|XP_005160581.1|/0/PREDICTED: sodium/bile acid cotransporter 4 isoform X1 [Danio rerio]	mze:101464147/2e-168/slc10a4; solute carrier family 10, member 4; K14344 solute carrier family 10 (sodium/bile acid cotransporter), member 4
CL5869.Contig2_All	413.147	2874.72	552.613	4375.77	2409.89	13300.3	2.79869	2.9852	2.46442	Up	gi|165971811|emb|CAP69820.1|/8.81985e-75/hemoglobin alpha [Carassius auratus]	dre:30507/2e-67/hbaa1, AA1, dZ118J2.2; hemoglobin, alpha adult 1; K13826 hemoglobin subunit zeta
CL16334.Contig2_All	0.463333	3.22333	0.216667	2.38333	1.07667	4.62	2.79843	3.45943	2.10132	Up	gi|77403696|dbj|BAE46430.1|/1.62333e-54/reverse transcriptase [Danio rerio]	NA
CL8987.Contig6_All	4.17667	27.3033	7.55333	38.9333	14.7667	71.4267	2.70865	2.36582	2.27412	Up	gi|528512763|ref|XP_005170300.1|/0/PREDICTED: ferrochelatase, mitochondrial isoform X1 [Danio rerio] &gt;gi|528512765|ref|XP_005170301.1| PREDICTED: ferrochelatase, mitochondrial isoform X1 [Danio rerio]	dre:58215/0.0/fech, fch, zgc:109851; ferrochelatase (EC:4.99.1.1); K01772 ferrochelatase [EC:4.99.1.1]
Unigene35721_All	1.68333	10.9967	1.01	5.25667	2.73333	16.61	2.70767	2.37979	2.60332	Up	gi|528512763|ref|XP_005170300.1|/0/PREDICTED: ferrochelatase, mitochondrial isoform X1 [Danio rerio] &gt;gi|528512765|ref|XP_005170301.1| PREDICTED: ferrochelatase, mitochondrial isoform X1 [Danio rerio]	dre:58215/0.0/fech, fch, zgc:109851; ferrochelatase (EC:4.99.1.1); K01772 ferrochelatase [EC:4.99.1.1]
CL3993.Contig1_All	1.3	8.39	0.523333	16.4233	5.14	19.9433	2.69016	4.97187	1.95607	Up	gi|597734730|ref|XP_007229657.1|/0/PREDICTED: stabilin-1 isoform X3 [Astyanax mexicanus]	dre:570626/0.0/stab1, FEEL-1, si:dkeyp-87e7.6, stab1l; stabilin 1; K19020 stabilin-1
Unigene38628_All	1.28667	7.73	2.17333	12.4433	6.31333	24.4767	2.58683	2.51739	1.95493	Up	NA	NA
Unigene22310_All	1058.34	6213.36	1247.8	10149.5	5943.22	32494.5	2.55357	3.02396	2.45088	Up	gi|2208895|dbj|BAA20516.1|/5.42753e-82/beta-globin [Cyprinus carpio]	dre:30216/7e-77/ba1, SI:bY187G17.4, ba1l, si:bY187G17.2, zgc:123164, zgc:136512; ba1 globin; K13825 hemoglobin subunit epsilon
CL1139.Contig4_All	0.696667	3.66333	0.26	2.38	1.51333	5.35333	2.39462	3.19438	1.82271	Up	gi|657535746|ref|XP_008274563.1|/1.58572e-113/PREDICTED: phosphoserine phosphatase isoform X2 [Stegastes partitus]	dre:606663/6e-114/psph, zgc:112414; phosphoserine phosphatase (EC:3.1.3.3); K01079 phosphoserine phosphatase [EC:3.1.3.3]
Unigene13696_All	1.36667	7.07667	1.99333	8.36667	3.93	24.8733	2.37241	2.06947	2.662	Up	gi|125819301|ref|XP_686874.2|/0/PREDICTED: tubulin beta-1 chain [Danio rerio]	dre:558552/0.0/tubb1, si:ch211-122i22.4; tubulin, beta 1 class VI; K07375 tubulin beta
CL9106.Contig3_All	0.693333	3.58333	0.37	6.19667	0.94	4.76333	2.36968	4.0659	2.34124	Up	gi|449281757|gb|EMC88760.1|/1.69321e-10/Putative uncharacterized protein ENSP00000383309 [Columba livia]	NA
CL158.Contig2_All	3.01333	15.39	3.53	25.16	14.3433	69.8667	2.35256	2.83339	2.28422	Up	gi|18859531|ref|NP_571422.1|/0/uroporphyrinogen decarboxylase [Danio rerio] &gt;gi|20138048|sp|Q9PTS2.1|DCUP_DANRE RecName: Full=Uroporphyrinogen decarboxylase; Short=UPD; Short=URO-D [Danio rerio] &gt;gi|6502530|gb|AAF14346.1|AF095639_1 uroporphyrinogen decarboxylase [Danio rerio]	dre:30617/0.0/urod, wu:fc43e09; uroporphyrinogen decarboxylase (EC:4.1.1.37); K01599 uroporphyrinogen decarboxylase [EC:4.1.1.37]
CL5210.Contig3_All	1.52333	7.61333	0.323333	6.99333	6.36333	34.7933	2.3213	4.43489	2.45096	Up	gi|528468211|ref|XP_005159966.1|/5.43515e-43/PREDICTED: hemogen isoform X2 [Danio rerio]	NA
CL14300.Contig5_All	5.76333	28.5067	8.36667	60.3067	21.8667	85.2933	2.30632	2.84959	1.9637	Up	gi|699017098|gb|AIU36287.1|/0/transferrin receptor [Megalobrama amblycephala]	dre:494477/0.0/tfr1a; transferrin receptor 1a; K06503 transferrin receptor
CL45.Contig4_All	0.913333	4.44667	1.27667	6.94667	4.82667	15.1833	2.28351	2.44394	1.65339	Up	gi|90652793|ref|NP_001035060.1|/1.96884e-172/mitoferrin-1 [Danio rerio] &gt;gi|97072617|sp|Q287T7.1|MFRN1_DANRE RecName: Full=Mitoferrin-1; AltName: Full=Mitochondrial iron transporter 1; AltName: Full=Protein frascati; AltName: Full=Solute carrier family 25 member 37 [Danio rerio] &gt;gi|75991512|gb|ABA33608.1| erythroid-specific mitochondrial mitoferrin [Danio rerio] &gt;gi|75991514|gb|ABA33609…	dre:387000/3e-173/slc25a37, fc73c03, wu:fc73c03; solute carrier family 25 (mitochondrial iron transporter), member 37; K15113 solute carrier family 25 (mitochondrial iron transporter), member 28/37
CL4867.Contig13_All	2.13	10.37	4.49667	21.82	9.54333	41.1033	2.28349	2.27872	2.10669	Up	gi|28201964|ref|NP_778259.1|/0/erythrocyte membrane protein band 4.1b (elliptocytosis 1, RH-linked) [Danio rerio] &gt;gi|22252698|gb|AAM94025.1| protein 4.1 [Danio rerio] &gt;gi|190339412|gb|AAI62616.1| Erythrocyte membrane protein band 4.1 (elliptocytosis 1, RH-linked) [Danio rerio]	mze:101474537/4e-119/band 4.1-like protein 2; K06107 erythrocyte membrane protein band 4.1
CL8222.Contig4_All	1.61667	7.82	1.95333	9.58667	4.16	29.9333	2.27415	2.29509	2.8471	Up	gi|597775879|ref|XP_007251631.1|/1.49762e-104/PREDICTED: flavin reductase (NADPH) [Astyanax mexicanus]	mze:101484658/8e-103/blvrb; biliverdin reductase B; K05901 biliverdin reductase / flavin reductase [EC:1.3.1.24 1.5.1.30]
CL10390.Contig2_All	1.01667	4.71667	2.87	12.3333	4.23333	15.83	2.21392	2.10344	1.9028	Up	gi|18858935|ref|NP_571798.1|/0/Kruppel-like factor 17 [Danio rerio] &gt;gi|11118646|gb|AAG30409.1|AF262978_1 biklf [Danio rerio] &gt;gi|63101741|gb|AAH95010.1| Kruppel-like factor 4 [Danio rerio] &gt;gi|182889894|gb|AAI65781.1| Klf4 protein [Danio rerio]	dre:65238/0.0/klf17, biklf, id:ibd5109, ik:tdsubc_1b8, ik:tdsubc_1e12, ik:tdsubc_1e5, klf4, klf4b, wu:fc09b11, xx:tdsubc_1b8, xx:tdsubc_1e12, xx:tdsubc_1e5, zgc:109839; Kruppel-like factor 17; K17846 krueppel-like factor 4
CL8862.Contig3_All	2.33333	10.71	2.5	21.01	9.33333	43.43	2.19849	3.07108	2.21823	Up	gi|528501737|ref|XP_005157626.1|/3.85043e-176/PREDICTED: hydroxymethylbilane synthase, b isoform X1 [Danio rerio]	dre:338290/3e-172/hmbsb, PBGD, hmbsl, id:ibd5004, im:7140060, zgc:110690; hydroxymethylbilane synthase, b; K01749 hydroxymethylbilane synthase [EC:2.5.1.61]
Unigene23119_All	0.793333	3.53	0.01	6.15333	0.73	3.42333	2.15367	9.26522	2.22943	Up	gi|688542952|ref|XP_009297729.1|/6.65558e-131/PREDICTED: serine/threonine-protein kinase SMG1 isoform X2 [Danio rerio]	dre:569810/1e-131/smg1, zgc:152973; SMG1 phosphatidylinositol 3-kinase-related kinase (EC:2.7.11.1); K08873 PI-3-kinase-related kinase SMG-1
CL55.Contig2_All	10.7167	47.28	18.8467	126.66	40.36	195.13	2.14137	2.74858	2.27344	Up	gi|45595712|gb|AAH67149.1|/0/Alas2 protein, partial [Danio rerio]	dre:64607/0.0/alas2, alas-e, cb1063, sau, sauternes, si:dkey-24f17.4; aminolevulinate, delta-, synthase 2 (EC:2.3.1.37); K00643 5-aminolevulinate synthase [EC:2.3.1.37]
CL8862.Contig2_All	2.69667	11.52	2.24	15.39	8.46	36.1733	2.09489	2.78042	2.0962	Up	gi|66773161|ref|NP_001019559.1|/0/hydroxymethylbilane synthase, b [Danio rerio] &gt;gi|63101908|gb|AAH95373.1| Hydroxymethylbilane synthase, b [Danio rerio]	dre:338290/0.0/hmbsb, PBGD, hmbsl, id:ibd5004, im:7140060, zgc:110690; hydroxymethylbilane synthase, b; K01749 hydroxymethylbilane synthase [EC:2.5.1.61]
CL158.Contig1_All	2.25	9.57333	2.37333	17.96	11.71	45.6867	2.0891	2.9198	1.96403	Up	gi|18859531|ref|NP_571422.1|/2.87055e-86/uroporphyrinogen decarboxylase [Danio rerio] &gt;gi|20138048|sp|Q9PTS2.1|DCUP_DANRE RecName: Full=Uroporphyrinogen decarboxylase; Short=UPD; Short=URO-D [Danio rerio] &gt;gi|6502530|gb|AAF14346.1|AF095639_1 uroporphyrinogen decarboxylase [Danio rerio]	dre:30617/5e-87/urod, wu:fc43e09; uroporphyrinogen decarboxylase (EC:4.1.1.37); K01599 uroporphyrinogen decarboxylase [EC:4.1.1.37]
Unigene38629_All	2.85333	11.9067	2.92333	18.54	5.64	19.5433	2.06105	2.66495	1.79291	Up	gi|699017098|gb|AIU36287.1|/0/transferrin receptor [Megalobrama amblycephala]	dre:494477/0.0/tfr1a; transferrin receptor 1a; K06503 transferrin receptor
CL55.Contig3_All	7.58667	30.7333	18.4767	115.093	35.2933	166.093	2.01827	2.63903	2.23453	Up	gi|45595712|gb|AAH67149.1|/0/Alas2 protein, partial [Danio rerio]	dre:64607/0.0/alas2, alas-e, cb1063, sau, sauternes, si:dkey-24f17.4; aminolevulinate, delta-, synthase 2 (EC:2.3.1.37); K00643 5-aminolevulinate synthase [EC:2.3.1.37]
Unigene19789_All	2.24	8.99	0.186667	3.09	0.0366667	1.69667	2.00482	4.04907	5.53209	Up	gi|688531424|ref|XP_009304400.1|/1.70163e-75/PREDICTED: interferon-induced protein 44-like [Danio rerio]	xma:102225574/2e-23/uncharacterized LOC102225574; K07374 tubulin alpha
CL45.Contig1_All	2.09333	8.28	2.67333	13.3133	7.74	23.1967	1.98383	2.31616	1.58351	Up	gi|90652793|ref|NP_001035060.1|/2.80019e-169/mitoferrin-1 [Danio rerio] &gt;gi|97072617|sp|Q287T7.1|MFRN1_DANRE RecName: Full=Mitoferrin-1; AltName: Full=Mitochondrial iron transporter 1; AltName: Full=Protein frascati; AltName: Full=Solute carrier family 25 member 37 [Danio rerio] &gt;gi|75991512|gb|ABA33608.1| erythroid-specific mitochondrial mitoferrin [Danio rerio] &gt;gi|75991514|gb|ABA33609…	dre:387000/4e-170/slc25a37, fc73c03, wu:fc73c03; solute carrier family 25 (mitochondrial iron transporter), member 37; K15113 solute carrier family 25 (mitochondrial iron transporter), member 28/37
CL5869.Contig6_All	1.18	4.48667	0.31	9.97	4.17667	22.4833	1.92686	5.00725	2.42843	Up	gi|165971811|emb|CAP69820.1|/2.01543e-20/hemoglobin alpha [Carassius auratus]	dre:30507/8e-18/hbaa1, AA1, dZ118J2.2; hemoglobin, alpha adult 1; K13826 hemoglobin subunit zeta
Unigene32047_All	2.04667	7.75667	1.45667	7.07667	5.66333	32.8867	1.92216	2.2804	2.53778	Up	gi|125819301|ref|XP_686874.2|/0/PREDICTED: tubulin beta-1 chain [Danio rerio]	dre:558552/0.0/tubb1, si:ch211-122i22.4; tubulin, beta 1 class VI; K07375 tubulin beta
CL8222.Contig2_All	4.33667	16.3467	3.73	16.5767	7.7	49.8167	1.91434	2.15191	2.6937	Up	gi|597775879|ref|XP_007251631.1|/1.103e-104/PREDICTED: flavin reductase (NADPH) [Astyanax mexicanus]	mze:101484658/2e-102/blvrb; biliverdin reductase B; K05901 biliverdin reductase / flavin reductase [EC:1.3.1.24 1.5.1.30]
Unigene10364_All	2.87667	10.71	2.44	24.4167	11.8833	47.5833	1.89649	3.32291	2.00152	Up	gi|54401740|gb|AAV34608.1|/8.35368e-122/aquaporin 1 [Danio rerio]	dre:335821/1e-122/aqp1a.1, fj33g04, wu:fj33g04, zgc:85890; aquaporin 1a (Colton blood group), tandem duplicate 1; K09864 aquaporin-1
CL158.Contig3_All	2.98667	11	2.24667	15.8533	10.2133	42.3567	1.8809	2.81893	2.05214	Up	gi|62204806|gb|AAH92696.1|/0/Urod protein, partial [Danio rerio]	dre:30617/0.0/urod, wu:fc43e09; uroporphyrinogen decarboxylase (EC:4.1.1.37); K01599 uroporphyrinogen decarboxylase [EC:4.1.1.37]
CL14300.Contig1_All	3.67667	13.3867	3.52	30.4533	10.2467	39.83	1.86433	3.11295	1.9587	Up	gi|699017098|gb|AIU36287.1|/0/transferrin receptor [Megalobrama amblycephala]	dre:494477/0.0/tfr1a; transferrin receptor 1a; K06503 transferrin receptor
CL3455.Contig8_All	6.48	20.63	8.19667	41.7667	9.15667	31.1667	1.67068	2.34924	1.76711	Up	gi|122890967|emb|CAK04614.2|/1.93509e-128/coproporphyrinogen oxidase [Danio rerio]	dre:321294/3e-129/cpox, cb535, cpo, sb:cb535, wu:fc43a01; coproporphyrinogen oxidase (EC:1.3.3.3); K00228 coproporphyrinogen III oxidase [EC:1.3.3.3]
CL8222.Contig5_All	15.8933	50.3767	18.7933	73.2933	33.89	180.67	1.66433	1.96346	2.41443	Up	gi|597775879|ref|XP_007251631.1|/2.71518e-104/PREDICTED: flavin reductase (NADPH) [Astyanax mexicanus]	mze:101484658/2e-102/blvrb; biliverdin reductase B; K05901 biliverdin reductase / flavin reductase [EC:1.3.1.24 1.5.1.30]
CL16220.Contig1_All	9.17	2.94	10.8133	2.72333	6.37667	1.84667	-1.64111	-1.98937	-1.78788	Down	gi|1709173|sp|P52723.1|MT_CARAU/7.2047e-35/RecName: Full=Metallothionein; Short=MT [Carassius auratus] &gt;gi|1289208|emb|CAA65926.1| metallothionein [Carassius auratus]	dre:100174951/1e-34/mt2, MT, mt2b, wu:fc77e11, wu:fj10c11, zgc:112061; metallothionein 2; K14739 metallothionein 1/2

## Sheet: Unique DEUs in clone A+
Unigene ID	c-A+ FPKM	s-A+ FPKM	Log2 fold change (s-A+/c-A+)	Up/Down-regulation	NR	KEGG
CL11536.Contig3_All	0.01	76.7033	12.9051	Up	NA	NA
CL11536.Contig2_All	0.01	16.19	10.6609	Up	NA	NA
CL11536.Contig1_All	0.01	12.2967	10.2641	Up	NA	NA
Unigene59296_All	0.01	3.15	8.29921	Up	NA	NA
Unigene27828_All	0.01	3.14333	8.29615	Up	gi|676589888|gb|KFO77542.1|/5.54219e-45/Elongation factor 1-alpha 2, partial [Cuculus canorus]	xtr:549446/1e-45/eef1a1, EF1alpha, ccs-3, ccs3, eef-1, eef1a, eef1a-1, eef1a-s, ef-tu, ef1a, graf-1ef, hngc:16303, leng7, pti1; eukaryotic translation elongation factor 1 alpha 1; K03231 elongation factor 1-alpha
CL721.Contig6_All	0.01	2.91667	8.18818	Up	gi|499049296|ref|XP_004575186.1|/1.85811e-32/PREDICTED: mucin-2-like [Maylandia zebra]	pbi:103051986/7e-31/MUC2; mucin 2, oligomeric mucus/gel-forming; K10955 intestinal mucin-2
Unigene54326_All	0.01	2.91	8.18488	Up	NA	NA
Unigene55530_All	0.01	2.83	8.14466	Up	NA	NA
Unigene35055_All	0.01	2.76	8.10852	Up	NA	NA
Unigene27976_All	0.01	2.68333	8.06788	Up	gi|18858389|ref|NP_571580.1|/1.26554e-24/caspase-1 [Danio rerio] &gt;gi|7673640|gb|AAF66964.1|AF233434_1 caspase [Danio rerio] &gt;gi|66267447|gb|AAH95022.1| Caspase a [Danio rerio] &gt;gi|182890582|gb|AAI64780.1| Caspa protein [Danio rerio]	dre:57933/2e-25/caspa, caspy, fa93b02, wu:fa93b02, zgc:109869; caspase a (EC:3.4.22.36); K01370 caspase 1 [EC:3.4.22.36]
Unigene42904_All	0.01	2.63	8.03892	Up	NA	NA
Unigene84537_All	0.01	2.59667	8.02052	Up	NA	NA
Unigene89867_All	0.01	2.52667	7.98109	Up	gi|139948237|ref|NP_001077320.1|/6.5884e-54/lysine (K)-specific demethylase 4C [Danio rerio] &gt;gi|124297129|gb|AAI31837.1| Zgc:153957 protein [Danio rerio]	dre:570194/1e-54/kdm4c, wu:fd55d07, zgc:153957; lysine (K)-specific demethylase 4C; K06709 jumonji domain-containing protein 2 [EC:1.14.11.-]
CL3468.Contig4_All	0.01	2.51	7.97154	Up	gi|289063382|ref|NP_001165890.1|/0/sorbitol dehydrogenase [Danio rerio]	dre:570613/0.0/sord; sorbitol dehydrogenase (EC:1.1.1.14); K00008 L-iditol 2-dehydrogenase [EC:1.1.1.14]
Unigene21299_All	0.01	2.47667	7.95226	Up	gi|642128036|emb|CDQ59736.1|/4.36586e-13/unnamed protein product [Oncorhynchus mykiss]	dre:100331906/9e-13/si:ch73-40a17.1; K16340 PH domain and leucine-rich repeat-containing protein phosphatase [EC:3.1.3.16]
Unigene59719_All	0.01	2.4	7.90689	Up	NA	NA
Unigene55542_All	0.01	2.35333	7.87856	Up	NA	NA
Unigene11326_All	0.01	2.34	7.87036	Up	NA	NA
Unigene52833_All	0.01	2.31	7.85175	Up	gi|528517301|ref|XP_005161998.1|/1.65181e-36/PREDICTED: regulator of G-protein signaling 19 isoform X2 [Danio rerio]	ola:101158610/4e-20/regulator of G-protein signaling 17-like; K16449 regulator of G-protein signaling
CL1182.Contig3_All	0.01	2.21667	7.79225	Up	NA	NA
Unigene52925_All	0.01	2.20333	7.78354	Up	gi|51559367|gb|AAU06713.1|/3.67827e-28/immunoglobulin mu heavy chain [Danio rerio]	ssc:396781/3e-11/IgG heavy chain; K06856 immunoglobulin heavy chain
Unigene47700_All	0.01	2.19333	7.77698	Up	gi|688564376|ref|XP_009301520.1|/6.76573e-27/PREDICTED: vacuolar protein sorting-associated protein 13C isoform X3 [Danio rerio]	dre:798746/1e-27/vps13c; vacuolar protein sorting 13 homolog C (S. cerevisiae); K19525 vacuolar protein sorting-associated protein 13A/C
Unigene59264_All	0.01	2.18333	7.77039	Up	NA	NA
Unigene41464_All	0.01	2.16667	7.75933	Up	NA	NA
Unigene37321_All	0.01	2.16	7.75489	Up	gi|642099317|emb|CDQ77565.1|/3.25984e-13/unnamed protein product [Oncorhynchus mykiss]	hro:HELRODRAFT_91510/6e-08/hypothetical protein; K04608 metabotropic glutamate receptor 6/7/8
Unigene57795_All	0.01	2.15667	7.75266	Up	NA	NA
CL1424.Contig13_All	0.01	2.12333	7.73019	Up	gi|41152004|ref|NP_958467.1|/1.03227e-50/F-box and WD repeat domain containing 11a [Danio rerio] &gt;gi|28277589|gb|AAH45356.1| F-box and WD-40 domain protein 11b [Danio rerio]	dre:334373/2e-51/fbxw11a, btrc2, fbxw11, fbxw11b, fbxw1b, wu:fd14d12, wu:fi43f07; F-box and WD repeat domain containing 11a; K03362 F-box and WD-40 domain protein 1/11
Unigene59739_All	0.01	2.11	7.7211	Up	NA	NA
Unigene61512_All	0.01	2.08667	7.70506	Up	gi|688564376|ref|XP_009301520.1|/6.30356e-33/PREDICTED: vacuolar protein sorting-associated protein 13C isoform X3 [Danio rerio]	dre:798746/2e-27/vps13c; vacuolar protein sorting 13 homolog C (S. cerevisiae); K19525 vacuolar protein sorting-associated protein 13A/C
Unigene38604_All	0.01	2.08667	7.70506	Up	NA	NA
Unigene55598_All	0.01	2.07	7.69349	Up	NA	NA
Unigene57252_All	0.01	2.07	7.69349	Up	NA	NA
CL16255.Contig6_All	0.01	2.05667	7.68416	Up	gi|528482339|ref|XP_005166300.1|/0/PREDICTED: probable ATP-dependent RNA helicase DDX17 isoform X2 [Danio rerio]	dre:556764/0.0/probable ATP-dependent RNA helicase DDX17; K13178 ATP-dependent RNA helicase DDX17 [EC:3.6.4.13]
Unigene54529_All	0.01	2.04667	7.67713	Up	NA	NA
CL16427.Contig25_All	0.01	2.03	7.66534	Up	NA	NA
Unigene57392_All	0.01	2.01333	7.65344	Up	NA	NA
Unigene39199_All	0.01	2.00667	7.64866	Up	gi|528496633|ref|XP_005156458.1|/1.24972e-36/PREDICTED: ATP-binding cassette sub-family A member 5 isoform X1 [Danio rerio]	dre:100151075/1e-36/abca5, zgc:163009; ATP-binding cassette, sub-family A (ABC1), member 5; K05648 ATP-binding cassette, subfamily A (ABC1), member 5
CL8289.Contig2_All	0.01	2.00667	7.64866	Up	gi|50344858|ref|NP_001002101.1|/3.60987e-86/troponin I, skeletal, slow like [Danio rerio] &gt;gi|47939467|gb|AAH71518.1| Zgc:86895 [Danio rerio] &gt;gi|61652924|gb|AAX48021.1| troponin 1 [Danio rerio]	mze:101472486/3e-75/troponin I, fast skeletal muscle-like; K10371 troponin I, slow skeletal muscle
Unigene75279_All	0.01	1.98333	7.63178	Up	NA	NA
Unigene1343_All	0.01	1.97333	7.62449	Up	NA	NA
CL3317.Contig2_All	0.01	1.96	7.61471	Up	gi|68448503|ref|NP_001020350.1|/1.04072e-123/troponin T2d, cardiac [Danio rerio] &gt;gi|67677905|gb|AAH97233.1| Zgc:114184 [Danio rerio]	ola:101160231/1e-105/troponin T, cardiac muscle isoforms-like; K12045 troponin T, cardiac muscle
Unigene16169_All	0.01	1.95667	7.61225	Up	gi|125842181|ref|XP_001336016.1|/7.56383e-58/PREDICTED: rho GTPase-activating protein 5 [Danio rerio]	dre:795752/1e-58/arhgap5; Rho GTPase activating protein 5; K13709 Rho GTPase-activating protein 5
Unigene11870_All	0.01	1.95	7.60733	Up	NA	NA
Unigene93289_All	0.01	1.92333	7.58747	Up	NA	NA
CL11669.Contig2_All	0.01	1.91	7.57743	Up	NA	NA
Unigene55465_All	0.01	1.90333	7.57238	Up	NA	NA
Unigene53777_All	0.01	1.90333	7.57238	Up	NA	NA
CL3004.Contig4_All	0.01	1.89333	7.56478	Up	NA	NA
Unigene76778_All	0.01	1.88667	7.5597	Up	NA	NA
Unigene58352_All	0.01	1.88333	7.55714	Up	NA	NA
Unigene91976_All	0.01	1.87333	7.54946	Up	gi|688541476|ref|XP_009297479.1|/1.05306e-27/PREDICTED: zinc finger protein 91-like [Danio rerio]	dre:101884857/1e-28/zinc finger protein 91-like; K09228 KRAB domain-containing zinc finger protein
Unigene87359_All	0.01	1.87	7.54689	Up	gi|159155650|gb|AAI54614.1|/4.64224e-31/Ighm protein [Danio rerio]	ssc:396781/2e-11/IgG heavy chain; K06856 immunoglobulin heavy chain
CL15026.Contig27_All	0.01	1.86333	7.54174	Up	gi|46309473|ref|NP_996935.1|/3.52981e-142/midnolin [Danio rerio] &gt;gi|82185992|sp|Q6NYU6.1|MIDN_DANRE RecName: Full=Midnolin; AltName: Full=Midbrain nucleolar protein [Danio rerio] &gt;gi|42542512|gb|AAH66456.1| Midnolin [Danio rerio]	der:Dere_GG14462/2e-06/GG14462 gene product from transcript GG14462-RA; K09309 homeobox protein Nkx-1
Unigene53714_All	0.01	1.85667	7.53657	Up	gi|528477209|ref|XP_003198382.2|/5.42571e-46/PREDICTED: uncharacterized protein LOC100537066 [Danio rerio]	xma:102216944/6e-24/uncharacterized LOC102216944; K19382 tectonic-1/3
Unigene19367_All	0.01	1.85	7.53138	Up	gi|23464604|ref|NP_696972.1|/1.55123e-56/NADH dehydrogenase subunit 5 [Monosiga brevicollis ATCC 50154] &gt;gi|23344067|gb|AAN28343.1| NADH dehydrogenase subunit 5 (mitochondrion) [Monosiga brevicollis]	aqu:4794342/2e-50/ND5; NADH dehydrogenase subunit 5; K03883 NADH-ubiquinone oxidoreductase chain 5 [EC:1.6.5.3]
Unigene58275_All	0.01	1.85	7.53138	Up	NA	NA
Unigene53196_All	0.01	1.84667	7.52878	Up	gi|125851587|ref|XP_686796.2|/3.85921e-22/PREDICTED: tripartite motif-containing protein 16 [Danio rerio]	tru:101064237/4e-14/tripartite motif-containing protein 16-like; K12006 tripartite motif-containing protein 16
Unigene54766_All	0.01	1.82333	7.51043	Up	gi|355755786|gb|EHH59533.1|/3.20325e-35/hypothetical protein EGM_09670, partial [Macaca fascicularis]	hsa:55626/5e-23/AMBRA1, DCAF3, WDR94; autophagy/beclin-1 regulator 1; K17985 activating molecule in BECN1-regulated autophagy protein 1
Unigene53457_All	0.01	1.82	7.50779	Up	NA	NA
Unigene31393_All	0.01	1.79667	7.48918	Up	gi|68436343|ref|XP_684103.1|/5.9341e-89/PREDICTED: telethonin [Danio rerio]	NA
CL14815.Contig1_All	0.01	1.79333	7.4865	Up	gi|528499532|ref|XP_005157275.1|/1.56991e-15/PREDICTED: UPF0544 protein C5orf45 homolog [Danio rerio]	NA
Unigene28791_All	0.01	1.78333	7.47843	Up	NA	NA
Unigene50140_All	0.01	1.77667	7.47303	Up	gi|171184455|ref|NP_001116327.1|/5.3605e-32/sorting nexin-33 [Danio rerio] &gt;gi|201090175|gb|AAI69193.1| Sorting nexin 33 [Danio rerio]	dre:100001421/8e-33/snx33, im:7144315, sh3px3, zgc:113233, zgc:195632; sorting nexin 33; K17923 sorting nexin-9/18/33
CL1861.Contig5_All	0.01	1.77	7.46761	Up	gi|54400374|ref|NP_001005938.1|/2.33602e-19/protein DJ-1 [Danio rerio] &gt;gi|82180540|sp|Q5XJ36.1|PARK7_DANRE RecName: Full=Protein DJ-1; Short=zDJ-1; AltName: Full=Parkinson disease protein 7 homolog; Flags: Precursor [Danio rerio] &gt;gi|53734023|gb|AAH83475.1| Parkinson disease (autosomal recessive, early onset) 7 [Danio rerio] &gt;gi|114329258|gb|ABI64158.1| Dj1 [Danio rerio]	dre:449674/3e-20/park7, dj1, zgc:103725; parkinson protein 7 (EC:3.5.1.-); K05687 protein DJ-1
CL10384.Contig1_All	0.01	1.76333	7.46216	Up	gi|380018552|ref|XP_003693191.1|/3.12196e-57/PREDICTED: 50S ribosomal protein L2-like [Apis florea]	dwi:Dwil_GK12483/2e-26/GK12483 gene product from transcript GK12483-RA; K02950 small subunit ribosomal protein S12
Unigene14838_All	0.01	1.75	7.45121	Up	NA	NA
Unigene38338_All	0.01	1.74	7.44294	Up	NA	NA
Unigene40334_All	0.01	1.74	7.44294	Up	gi|224589096|ref|NP_001139165.1|/3.31162e-29/ATP-binding cassette sub-family B member 6, mitochondrial [Danio rerio]	dre:564067/4e-30/abcb6a, abcb6; ATP-binding cassette, sub-family B (MDR/TAP), member 6a; K05661 ATP-binding cassette, subfamily B (MDR/TAP), member 6
CL10891.Contig2_All	0.01	1.73333	7.43741	Up	NA	NA
CL8392.Contig7_All	0.01	1.72667	7.43185	Up	gi|528495673|ref|XP_003199620.2|/6.76573e-27/PREDICTED: AT-rich interactive domain-containing protein 5B [Danio rerio]	NA
Unigene57860_All	0.01	1.72333	7.42906	Up	NA	NA
Unigene43687_All	0.01	1.71333	7.42066	Up	NA	NA
Unigene21540_All	0.01	1.71	7.41785	Up	NA	NA
CL16729.Contig17_All	0.01	1.70667	7.41504	Up	gi|315468037|ref|NP_001186798.1|/8.89041e-68/tyrosine-protein kinase Fes/Fps [Danio rerio]	dre:566739/2e-68/fes; FES proto-oncogene, tyrosine kinase (EC:2.7.10.2); K07527 tyrosine-protein kinase Fes/Fps [EC:2.7.10.2]
Unigene38892_All	0.01	1.70333	7.41222	Up	NA	NA
Unigene22136_All	0.01	1.7	7.40939	Up	NA	NA
Unigene29743_All	0.01	1.69667	7.40656	Up	gi|528492492|ref|XP_005172750.1|/9.38804e-95/PREDICTED: uncharacterized protein LOC101882921 [Danio rerio]	lcm:102360533/1e-07/CD276 antigen-like; K06551 signal-regulatory protein alpha/beta1/gamma
Unigene58449_All	0.01	1.69333	7.40372	Up	NA	NA
Unigene2974_All	0.01	1.68	7.39232	Up	NA	NA
Unigene57344_All	0.01	1.68	7.39232	Up	NA	NA
Unigene54194_All	0.01	1.68	7.39232	Up	NA	NA
Unigene59533_All	0.01	1.66667	7.38082	Up	NA	NA
Unigene55972_All	0.01	1.66	7.37504	Up	NA	NA
Unigene53927_All	0.01	1.65667	7.37214	Up	gi|675368093|gb|KFM60995.1|/1.09735e-24/hypothetical protein X975_04887, partial [Stegodyphus mimosarum]	dre:556993/9e-13/adgrb2, bai2, si:ch211-149a22.1; adhesion G protein-coupled receptor B2; K04597 brain-specific angiogenesis inhibitor 2
Unigene56172_All	0.01	1.65	7.36632	Up	NA	NA
CL3186.Contig2_All	0.01	1.64667	7.3634	Up	NA	NA
Unigene28755_All	0.01	1.64	7.35755	Up	NA	NA
Unigene58022_All	0.01	1.63667	7.35462	Up	NA	NA
Unigene57752_All	0.01	1.63667	7.35462	Up	NA	NA
Unigene42324_All	0.01	1.63333	7.35168	Up	gi|528488789|ref|XP_005167387.1|/1.8345e-35/PREDICTED: protein NLRC3 [Danio rerio] &gt;gi|688569380|ref|XP_009302564.1| PREDICTED: protein NLRC3 [Danio rerio] &gt;gi|688569383|ref|XP_009302565.1| PREDICTED: protein NLRC3 [Danio rerio]	xma:102226521/3e-28/NACHT, LRR and PYD domains-containing protein 3-like; K12800 NACHT, LRR and PYD domains-containing protein 3
Unigene53880_All	0.01	1.63333	7.35168	Up	NA	NA
Unigene59894_All	0.01	1.63	7.34873	Up	NA	NA
Unigene58425_All	0.01	1.63	7.34873	Up	gi|134054386|emb|CAM73187.1|/4.20949e-40/zgc:77326 [Danio rerio] &gt;gi|160774383|gb|AAI55316.1| Zgc:77326 [Danio rerio]	pss:102461411/4e-18/BSG; basigin; K06535 basigin
Unigene55029_All	0.01	1.62667	7.34577	Up	NA	NA
CL3186.Contig3_All	0.01	1.62667	7.34577	Up	NA	NA
Unigene97109_All	0.01	1.62667	7.34577	Up	NA	NA
Unigene55015_All	0.01	1.62333	7.34282	Up	NA	NA
Unigene54546_All	0.01	1.62333	7.34282	Up	NA	NA
Unigene56962_All	0.01	1.62	7.33985	Up	NA	NA
Unigene32905_All	0.01	1.62	7.33985	Up	NA	NA
Unigene57913_All	0.01	1.62	7.33985	Up	NA	NA
Unigene83465_All	0.01	1.62	7.33985	Up	NA	NA
Unigene31313_All	0.01	1.61333	7.3339	Up	NA	NA
CL4981.Contig6_All	0.01	1.61	7.33092	Up	gi|688612066|ref|XP_009295238.1|/6.74909e-38/PREDICTED: E3 ubiquitin-protein ligase HUWE1 isoform X6 [Danio rerio]	dre:559439/9e-39/huwe1, si:dkey-242a8.2; HECT, UBA and WWE domain containing 1; K10592 E3 ubiquitin-protein ligase HUWE1 [EC:2.3.2.26]
Unigene57017_All	0.01	1.60667	7.32793	Up	gi|34392563|dbj|BAC82611.1|/9.28903e-24/pol-like protein [Danio rerio]	tru:101068568/2e-15/uncharacterized LOC101068568; K01050 cholinesterase [EC:3.1.1.8]
CL15752.Contig19_All	0.01	1.60667	7.32793	Up	gi|528523593|ref|XP_005174568.1|/6.80222e-15/PREDICTED: uncharacterized protein LOC101883913 isoform X1 [Danio rerio]	NA
Unigene54995_All	0.01	1.60667	7.32793	Up	NA	NA
Unigene55979_All	0.01	1.60667	7.32793	Up	NA	NA
Unigene17195_All	0.01	1.60667	7.32793	Up	NA	NA
CL2502.Contig4_All	0.01	1.60333	7.32493	Up	gi|326467047|gb|ADZ75460.1|/3.84737e-46/leptin receptor long isoform [Carassius carassius]	dre:567241/8e-30/lepr, obr; leptin receptor; K05062 leptin receptor
Unigene91704_All	0.01	1.60333	7.32493	Up	gi|597846626|gb|EYB96138.1|/1.86434e-06/hypothetical protein Y032_0153g2927 [Ancylostoma ceylanicum]	loa:LOAG_02601/3e-07/shorter than wild-type protein 23; K11826 AP-2 complex subunit mu-1
Unigene53394_All	0.01	1.60333	7.32493	Up	NA	NA
CL11041.Contig1_All	0.01	1.60333	7.32493	Up	gi|410895661|ref|XP_003961318.1|/1.27446e-33/PREDICTED: transcription elongation factor B polypeptide 2-like [Takifugu rubripes]	tru:101068670/2e-34/transcription elongation factor B polypeptide 2-like; K03873 transcription elongation factor B, polypeptide 2
CL198.Contig1_All	0.01	1.6	7.32193	Up	NA	NA
Unigene55804_All	0.01	1.59	7.31288	Up	NA	NA
Unigene48013_All	0.01	1.58667	7.30986	Up	gi|523704366|ref|NP_001265728.1|/3.29616e-29/laminin subunit alpha-2 precursor [Danio rerio] &gt;gi|353560722|gb|AER12035.1| laminin alpha 2 chain short splice variant [Danio rerio]	dre:100049705/5e-30/lama2; laminin, alpha 2; K05637 laminin, alpha 1/2
Unigene58567_All	0.01	1.58667	7.30986	Up	NA	NA
Unigene58864_All	0.01	1.58667	7.30986	Up	NA	NA
CL15584.Contig2_All	0.01	1.58333	7.30682	Up	NA	NA
Unigene56505_All	0.01	1.58	7.30378	Up	NA	NA
Unigene5841_All	0.01	1.57667	7.30073	Up	gi|156629700|gb|ABU89560.1|/2.54978e-103/NOD-like receptor C [Danio rerio]	dre:566782/5e-70/NACHT, LRR and PYD domains-containing protein 3-like; K12800 NACHT, LRR and PYD domains-containing protein 3
Unigene38569_All	0.01	1.57667	7.30073	Up	gi|134133306|ref|NP_001077029.1|/0/uncharacterized protein LOC567247 [Danio rerio] &gt;gi|134024990|gb|AAI34954.1| Zgc:162295 protein [Danio rerio]	tru:101070343/4e-14/rere; arginine-glutamic acid dipeptide (RE) repeats; K05628 arginine-glutamic acid dipeptide repeats protein
CL3165.Contig5_All	0.01	1.57333	7.29768	Up	gi|528497463|ref|XP_005156636.1|/2.1367e-20/PREDICTED: serologically defined colon cancer antigen 8 homolog [Danio rerio]	dre:556980/3e-21/sdccag8, si:dkey-60b15.1; serologically defined colon cancer antigen 8; K16488 serologically defined colon cancer antigen 8
Unigene53001_All	0.01	1.57333	7.29768	Up	gi|570709846|gb|AHE93330.1|/2.7841e-12/ten-eleven-translocation 2 [Danio rerio]	NA
Unigene2741_All	0.01	1.57	7.29462	Up	NA	NA
Unigene51978_All	0.01	1.57	7.29462	Up	NA	NA
Unigene56599_All	0.01	1.57	7.29462	Up	NA	NA
Unigene59811_All	0.01	1.56667	7.29155	Up	NA	NA
Unigene57872_All	0.01	1.56333	7.28848	Up	NA	NA
CL8289.Contig1_All	0.01	1.56333	7.28848	Up	gi|50344858|ref|NP_001002101.1|/4.43114e-86/troponin I, skeletal, slow like [Danio rerio] &gt;gi|47939467|gb|AAH71518.1| Zgc:86895 [Danio rerio] &gt;gi|61652924|gb|AAX48021.1| troponin 1 [Danio rerio]	mze:101472486/4e-75/troponin I, fast skeletal muscle-like; K10371 troponin I, slow skeletal muscle
Unigene74651_All	0.01	1.56	7.2854	Up	gi|688531829|ref|XP_005159911.2|/2.38538e-27/PREDICTED: piggyBac transposable element-derived protein 4-like isoform X2 [Danio rerio]	NA
Unigene55079_All	0.01	1.55333	7.27922	Up	NA	NA
Unigene54231_All	0.01	1.55333	7.27922	Up	gi|317418923|emb|CBN80961.1|/1.16983e-18/Retrovirus polyprotein [Dicentrarchus labrax]	NA
Unigene54939_All	0.01	1.55333	7.27922	Up	NA	NA
Unigene57756_All	0.01	1.55	7.27612	Up	gi|597782085|ref|XP_007254597.1|/2.52987e-13/PREDICTED: neurensin-1-like [Astyanax mexicanus]	NA
Unigene58724_All	0.01	1.55	7.27612	Up	NA	NA
Unigene93063_All	0.01	1.54667	7.27302	Up	NA	NA
Unigene66806_All	0.01	1.54333	7.26991	Up	gi|597745041|ref|XP_007234563.1|/5.18027e-06/PREDICTED: transcription regulator protein BACH1-like isoform X1 [Astyanax mexicanus] &gt;gi|597745043|ref|XP_007234564.1| PREDICTED: transcription regulator protein BACH1-like isoform X2 [Astyanax mexicanus]	NA
Unigene56227_All	0.01	1.53667	7.26366	Up	gi|688609596|ref|XP_009294700.1|/9.22518e-16/PREDICTED: sarcalumenin-like [Danio rerio]	NA
Unigene55961_All	0.01	1.53667	7.26366	Up	NA	NA
Unigene82796_All	0.01	1.53333	7.26053	Up	NA	NA
Unigene59682_All	0.01	1.53333	7.26053	Up	NA	NA
CL14666.Contig2_All	0.01	1.53333	7.26053	Up	gi|688614018|ref|XP_009295644.1|/4.43505e-26/PREDICTED: centrosome and spindle pole-associated protein 1-like isoform X2 [Danio rerio]	bacu:103006803/8e-09/CSPP1; centrosome and spindle pole associated protein 1; K16771 centrosome and spindle pole-associated protein 1
Unigene13698_All	0.01	1.52333	7.25109	Up	NA	NA
Unigene1364_All	0.01	1.52333	7.25109	Up	NA	NA
CL13048.Contig2_All	0.01	1.52	7.24793	Up	gi|53933234|ref|NP_001005577.1|/6.41906e-17/novel immune-type receptor 8 precursor [Danio rerio] &gt;gi|51458324|gb|AAU03487.1| novel immune-type receptor 8 [Danio rerio]	NA
Unigene56623_All	0.01	1.52	7.24793	Up	NA	NA
Unigene58603_All	0.01	1.52	7.24793	Up	NA	NA
Unigene56959_All	0.01	1.52	7.24793	Up	NA	NA
Unigene58229_All	0.01	1.52	7.24793	Up	NA	NA
CL15716.Contig1_All	0.01	1.52	7.24793	Up	gi|688597294|ref|XP_009291923.1|/2.35185e-19/PREDICTED: uncharacterized protein LOC103909144 [Danio rerio]	NA
Unigene41408_All	0.01	1.51333	7.24159	Up	NA	NA
CL868.Contig4_All	0.01	1.51	7.2384	Up	gi|642103950|emb|CDQ74943.1|/5.60775e-37/unnamed protein product [Oncorhynchus mykiss]	NA
Unigene56859_All	0.01	1.50667	7.23522	Up	NA	NA
Unigene108173_All	0.01	1.50667	7.23522	Up	NA	NA
Unigene59615_All	0.01	1.50333	7.23202	Up	NA	NA
Unigene59758_All	0.01	1.50333	7.23202	Up	NA	NA
Unigene58618_All	0.01	1.50333	7.23202	Up	NA	NA
Unigene59620_All	0.01	1.50333	7.23202	Up	NA	NA
Unigene54009_All	0.01	1.5	7.22882	Up	NA	NA
Unigene55417_All	0.01	1.49667	7.22561	Up	NA	NA
Unigene56181_All	0.01	1.49	7.21917	Up	gi|573895988|ref|XP_006635736.1|/5.99462e-15/PREDICTED: beta-Ala-His dipeptidase-like [Lepisosteus oculatus]	amj:102563504/2e-13/CNDP1; carnosine dipeptidase 1 (metallopeptidase M20 family); K05604 beta-Ala-His dipeptidase [EC:3.4.13.20]
Unigene54991_All	0.01	1.49	7.21917	Up	NA	NA
Unigene55588_All	0.01	1.49	7.21917	Up	NA	NA
CL13532.Contig2_All	0.01	1.48667	7.21594	Up	gi|66472416|ref|NP_001018504.1|/1.32354e-83/uncharacterized protein LOC553694 [Danio rerio] &gt;gi|63100909|gb|AAH95703.1| Zgc:112242 [Danio rerio]	tru:101068009/2e-72/troponin I, slow skeletal muscle-like; K10371 troponin I, slow skeletal muscle
Unigene55151_All	0.01	1.48667	7.21594	Up	gi|119616621|gb|EAW96215.1|/3.26031e-77/proline-rich protein HaeIII subfamily 1, isoform CRA_b [Homo sapiens] &gt;gi|119616623|gb|EAW96217.1| proline-rich protein HaeIII subfamily 1, isoform CRA_b [Homo sapiens]	hsa:5555/2e-74/PRH2, PIF-S, PRH1, PRP-1/PRP-2, Pr, db-s, pa, pr1/Pr2; proline-rich protein HaeIII subfamily 2; K13910 salivary acidic proline-rich phosphoprotein 1/2
Unigene37911_All	0.01	1.48667	7.21594	Up	NA	NA
Unigene58405_All	0.01	1.48667	7.21594	Up	gi|688557757|ref|XP_009300230.1|/3.51437e-15/PREDICTED: retinoic acid receptor RXR-alpha-B isoform X1 [Danio rerio]	mze:101473356/5e-13/rxra; retinoid X receptor, alpha; K08524 retinoid X receptor alpha
Unigene58822_All	0.01	1.48667	7.21594	Up	NA	NA
Unigene57652_All	0.01	1.48667	7.21594	Up	gi|528502156|ref|XP_005157776.1|/1.91948e-29/PREDICTED: heat shock protein 105 kDa isoform X2 [Danio rerio]	bacu:103009524/5e-27/HSPH1; heat shock 105kDa/110kDa protein 1; K09485 heat shock protein 110kDa
Unigene57988_All	0.01	1.48333	7.2127	Up	NA	NA
Unigene86179_All	0.01	1.48	7.20945	Up	gi|194766896|ref|XP_001965560.1|/7.21195e-08/GF22558 [Drosophila ananassae] &gt;gi|190619551|gb|EDV35075.1| GF22558 [Drosophila ananassae]	NA
Unigene57535_All	0.01	1.48	7.20945	Up	NA	NA
Unigene6737_All	0.01	1.48	7.20945	Up	NA	NA
Unigene47603_All	0.01	1.47333	7.20294	Up	NA	NA
CL7195.Contig1_All	0.01	1.47333	7.20294	Up	NA	NA
Unigene54719_All	0.01	1.47333	7.20294	Up	NA	NA
CL3455.Contig2_All	0.01	1.47	7.19967	Up	NA	NA
Unigene53692_All	0.01	1.46667	7.1964	Up	NA	NA
Unigene78257_All	0.01	1.46333	7.19311	Up	NA	NA
Unigene39131_All	0.01	1.46333	7.19311	Up	gi|662488888|gb|AIE48224.1|/0/GagPol [Mya arenaria]	pxy:105386838/5e-72/uncharacterized LOC105386838; K14401 cleavage and polyadenylation specificity factor subunit 1
CL11836.Contig2_All	0.01	1.46	7.18982	Up	NA	NA
Unigene54704_All	0.01	1.46	7.18982	Up	NA	NA
Unigene39618_All	0.01	1.46	7.18982	Up	gi|528505926|ref|XP_002665206.2|/3.62838e-20/PREDICTED: calmin-like [Danio rerio]	NA
Unigene58865_All	0.01	1.45667	7.18653	Up	NA	NA
Unigene86093_All	0.01	1.45667	7.18653	Up	gi|50344814|ref|NP_001002080.1|/2.58843e-26/solute carrier family 12 member 2 isoform 1 [Danio rerio] &gt;gi|47938788|gb|AAH71283.1| Solute carrier family 12 (potassium/chloride transporters), member 2 [Danio rerio]	dre:415170/4e-27/slc12a2, slc12a4, zgc:85961; solute carrier family 12 (sodium/potassium/chloride transporter), member 2; K10951 solute carrier family 12 (sodium/potassium/chloride transporter), member 2
Unigene40872_All	0.01	1.45333	7.18322	Up	NA	NA
Unigene98709_All	0.01	1.45333	7.18322	Up	NA	NA
CL2990.Contig20_All	0.01	1.45	7.17991	Up	gi|528471315|ref|XP_005163558.1|/0/PREDICTED: poly(U)-binding-splicing factor PUF60 isoform X2 [Danio rerio]	dre:562370/0.0/puf60a, fc21a05, wu:fc21a05, wu:fi43a08; poly-U binding splicing factor a; K12838 poly(U)-binding-splicing factor PUF60
Unigene57238_All	0.01	1.44667	7.17659	Up	NA	NA
Unigene57821_All	0.01	1.44667	7.17659	Up	NA	NA
CL5686.Contig6_All	0.01	1.44333	7.17326	Up	NA	NA
Unigene59004_All	0.01	1.44333	7.17326	Up	gi|11344511|dbj|BAB18511.1|/2.51292e-13/homeobox protein six4.2 [Danio rerio]	dre:65233/4e-14/six4a, fk50f02, six4.2, six4b, wu:fk50f02; SIX homeobox 4a; K15615 homeobox protein SIX4
Unigene83256_All	0.01	1.44333	7.17326	Up	gi|528479959|ref|XP_003198691.2|/1.28165e-33/PREDICTED: rho GTPase-activating protein 35 [Danio rerio] &gt;gi|688556094|ref|XP_009299965.1| PREDICTED: rho GTPase-activating protein 35 [Danio rerio]	xma:102225731/2e-32/rho GTPase-activating protein 35-like; K05732 glucocorticoid receptor DNA-binding factor 1
CL8167.Contig2_All	0.01	1.44333	7.17326	Up	NA	NA
CL8477.Contig3_All	0.01	1.44333	7.17326	Up	gi|50344756|ref|NP_001002051.1|/1.08995e-24/syntaxin-12 [Danio rerio] &gt;gi|47939327|gb|AAH71327.1| Syntaxin 12 [Danio rerio]	dre:415141/2e-25/stx12, zgc:86632; syntaxin 12; K13813 syntaxin 12/13
Unigene55042_All	0.01	1.44333	7.17326	Up	NA	NA
Unigene55968_All	0.01	1.44333	7.17326	Up	NA	NA
Unigene31530_All	0.01	1.44	7.16993	Up	NA	NA
Unigene86522_All	0.01	1.44	7.16993	Up	NA	NA
Unigene53319_All	0.01	1.44	7.16993	Up	NA	NA
Unigene46558_All	0.01	1.43333	7.16323	Up	NA	NA
Unigene2478_All	0.01	1.43333	7.16323	Up	NA	NA
Unigene54541_All	0.01	1.43333	7.16323	Up	NA	NA
Unigene63410_All	0.01	1.43	7.15987	Up	NA	NA
Unigene42023_All	0.01	1.43	7.15987	Up	gi|688552189|ref|XP_009299283.1|/2.33495e-11/PREDICTED: uncharacterized protein LOC101883187 isoform X5 [Danio rerio]	NA
Unigene66548_All	0.0133333	1.90333	7.15735	Up	gi|688589144|ref|XP_009290202.1|/4.37819e-26/PREDICTED: protein NLRC3 isoform X12 [Danio rerio]	NA
Unigene59618_All	0.01	1.42667	7.1565	Up	NA	NA
Unigene59779_All	0.01	1.42667	7.1565	Up	NA	NA
Unigene59498_All	0.01	1.42667	7.1565	Up	NA	NA
Unigene39320_All	0.01	1.42	7.14975	Up	gi|688589067|ref|XP_009290176.1|/7.90259e-88/PREDICTED: uncharacterized protein si:ch211-281l24.3 isoform X3 [Danio rerio]	cin:100178935/5e-09/con, TTN; connectin; K12567 titin [EC:2.7.11.1]
Unigene8121_All	0.01	1.42	7.14975	Up	NA	NA
Unigene56861_All	0.01	1.41667	7.14636	Up	NA	NA
Unigene53871_All	0.01	1.41667	7.14636	Up	NA	NA
CL1865.Contig2_All	0.01	1.41667	7.14636	Up	gi|528473914|ref|XP_001921020.3|/3.21247e-40/PREDICTED: rap guanine nucleotide exchange factor-like 1 [Danio rerio]	gfr:102035122/1e-17/RAPGEF5; Rap guanine nucleotide exchange factor (GEF) 5; K08019 Rap guanine nucleotide exchange factor 5
Unigene59191_All	0.01	1.41333	7.14296	Up	NA	NA
Unigene29125_All	0.01	1.41333	7.14296	Up	NA	NA
Unigene54302_All	0.01	1.41333	7.14296	Up	NA	NA
CL15300.Contig1_All	0.01	1.41333	7.14296	Up	NA	NA
Unigene70036_All	0.01	1.41333	7.14296	Up	NA	NA
Unigene55596_All	0.01	1.41	7.13955	Up	NA	NA
Unigene55945_All	0.01	1.41	7.13955	Up	NA	NA
CL4733.Contig2_All	0.01	1.41	7.13955	Up	gi|41387186|ref|NP_957082.1|/5.12096e-22/retinol dehydrogenase 8b [Danio rerio] &gt;gi|32250709|gb|AAP74565.1| photoreceptor associated retinol dehydrogenase type 1 [Danio rerio] &gt;gi|37589836|gb|AAH59640.1| Retinol dehydrogenase 8 like [Danio rerio]	dre:393761/7e-23/rdh8b, rdh8l, zfprRDH1, zgc:73320; retinol dehydrogenase 8b; K11150 retinol dehydrogenase 8 [EC:1.1.1.-]
Unigene58723_All	0.01	1.41	7.13955	Up	NA	NA
Unigene61691_All	0.01	1.40667	7.13614	Up	gi|688575536|ref|XP_009303944.1|/5.57268e-21/PREDICTED: histone-lysine N-methyltransferase SETD1B-A isoform X5 [Danio rerio]	dre:567970/8e-22/setd1ba, im:7156157, si:dkey-237o15.4; SET domain containing 1B, a (EC:2.1.1.43); K11422 histone-lysine N-methyltransferase SETD1 [EC:2.1.1.43]
Unigene28909_All	0.01	1.40333	7.13271	Up	NA	NA
Unigene43160_All	0.01	1.40333	7.13271	Up	NA	NA
Unigene54317_All	0.01	1.40333	7.13271	Up	NA	NA
Unigene54586_All	0.01	1.40333	7.13271	Up	NA	NA
Unigene57110_All	0.01	1.4	7.12928	Up	NA	NA
Unigene56911_All	0.01	1.4	7.12928	Up	NA	NA
CL5864.Contig1_All	0.01	1.4	7.12928	Up	NA	NA
Unigene56341_All	0.01	1.4	7.12928	Up	NA	NA
Unigene59647_All	0.01	1.4	7.12928	Up	NA	NA
Unigene53737_All	0.01	1.4	7.12928	Up	NA	NA
Unigene32193_All	0.01	1.39667	7.12584	Up	NA	NA
Unigene35710_All	0.01	1.39667	7.12584	Up	gi|671706871|gb|AII80572.1|/1.7769e-06/myeloid-specific peroxidase [Carassius auratus]	ola:101174108/2e-06/myeloperoxidase-like; K10789 myeloperoxidase [EC:1.11.2.2]
Unigene16636_All	0.01	1.39667	7.12584	Up	gi|317419138|emb|CBN81175.1|/3.09093e-122/Pol polyprotein [Dicentrarchus labrax]	ola:101162063/9e-81/uncharacterized LOC101162063; K14297 nuclear pore complex protein Nup98-Nup96
Unigene44383_All	0.01	1.39333	7.1224	Up	NA	NA
Unigene10915_All	0.01	1.39333	7.1224	Up	NA	NA
Unigene3508_All	0.01	1.39333	7.1224	Up	NA	NA
Unigene52890_All	0.01	1.39	7.11894	Up	gi|686704129|ref|XP_009248326.1|/7.61772e-42/PREDICTED: oxysterol-binding protein-related protein 9 isoform X1 [Pongo abelii]	hmg:100201998/3e-09/pleckstrin homology domain-containing family A member 8-like; K08051 pleckstrin homology domain containing, family A (phosphoinositide binding specific) member 8
Unigene40040_All	0.01	1.39	7.11894	Up	NA	NA
Unigene56559_All	0.01	1.38667	7.11548	Up	NA	NA
Unigene59048_All	0.01	1.38667	7.11548	Up	NA	NA
Unigene74463_All	0.01	1.38667	7.11548	Up	NA	NA
Unigene58088_All	0.01	1.38667	7.11548	Up	gi|642100711|emb|CDQ76763.1|/3.73794e-17/unnamed protein product [Oncorhynchus mykiss]	dre:100101638/4e-17/phlpp2, zgc:165452; PH domain and leucine rich repeat protein phosphatase 2 (EC:3.1.3.16); K16340 PH domain and leucine-rich repeat-containing protein phosphatase [EC:3.1.3.16]
Unigene58695_All	0.01	1.38667	7.11548	Up	NA	NA
Unigene59109_All	0.01	1.38667	7.11548	Up	gi|261266529|gb|ACX56233.1|/3.94011e-46/odd oz/ten-m3 [Danio rerio]	NA
Unigene61421_All	0.01	1.38333	7.11201	Up	gi|688572371|ref|XP_009303222.1|/0/PREDICTED: integrin alpha-4, partial [Danio rerio]	dre:100331333/0.0/itga4, si:ch73-119a20.1; integrin alpha 4; K06483 integrin alpha 4; K06527 vascular cell adhesion molecule 1; K06578 Lutheran blood group glycoprotein; K06735 junctional adhesion molecule 2; K06756 neuronal cell adhesion molecule; K06779 mucosal vascular addressin cell adhesion molecule 1
Unigene2604_All	0.01	1.38	7.10852	Up	NA	NA
Unigene76542_All	0.01	1.38	7.10852	Up	NA	NA
Unigene53549_All	0.01	1.37667	7.10504	Up	gi|597769660|ref|XP_007248640.1|/5.70272e-37/PREDICTED: cytoplasmic dynein 2 heavy chain 1 [Astyanax mexicanus]	lcm:102361803/5e-31/DYNC2H1; dynein, cytoplasmic 2, heavy chain 1; K10414 dynein heavy chain 2, cytosolic
Unigene58219_All	0.01	1.37667	7.10504	Up	NA	NA
Unigene2898_All	0.01	1.37333	7.10154	Up	NA	NA
Unigene58674_All	0.01	1.37333	7.10154	Up	NA	NA
Unigene31717_All	0.01	1.37333	7.10154	Up	gi|605371328|gb|AHV91026.1|/2.45824e-06/IkBa [Ctenopharyngodon idella]	NA
Unigene8166_All	0.01	1.37333	7.10154	Up	NA	NA
Unigene56178_All	0.01	1.37333	7.10154	Up	NA	NA
Unigene31860_All	0.01	1.37	7.09803	Up	NA	NA
Unigene43163_All	0.01	1.37	7.09803	Up	NA	NA
Unigene2799_All	0.01	1.37	7.09803	Up	gi|556979996|ref|XP_005996772.1|/2.90791e-09/PREDICTED: LOW QUALITY PROTEIN: 40S ribosomal protein S11-like [Latimeria chalumnae]	lcm:102352218/4e-10/40S ribosomal protein S11-like; K02949 small subunit ribosomal protein S11e
Unigene53609_All	0.01	1.36667	7.09452	Up	NA	NA
CL6356.Contig1_All	0.01	1.36667	7.09452	Up	gi|617445900|ref|XP_007566835.1|/8.83438e-24/PREDICTED: suppressor protein SRP40-like [Poecilia formosa]	aqu:100639457/5e-19/nuclear localization sequence-binding protein-like; K11294 nucleolin
Unigene74968_All	0.01	1.36	7.08746	Up	NA	NA
Unigene66537_All	0.01	1.36	7.08746	Up	NA	NA
Unigene58508_All	0.01	1.36	7.08746	Up	NA	NA
Unigene58796_All	0.01	1.36	7.08746	Up	NA	NA
Unigene58375_All	0.01	1.36	7.08746	Up	gi|617504297|ref|XP_007541551.1|/1.32647e-14/PREDICTED: tesmin [Poecilia formosa]	NA
Unigene58536_All	0.01	1.36	7.08746	Up	NA	NA
CL11494.Contig5_All	0.01	1.36	7.08746	Up	gi|688565565|ref|XP_005166657.2|/2.83023e-36/PREDICTED: casein kinase I isoform gamma-1 isoform X3 [Danio rerio]	xma:102221399/4e-37/casein kinase I isoform gamma-1-like; K08958 casein kinase 1, gamma [EC:2.7.11.1]
Unigene58706_All	0.01	1.36	7.08746	Up	NA	NA
Unigene57337_All	0.01	1.36	7.08746	Up	NA	NA
Unigene28696_All	0.01	1.35667	7.08392	Up	NA	NA
Unigene60591_All	0.01	1.35667	7.08392	Up	gi|688598408|ref|XP_009292203.1|/5.73797e-66/PREDICTED: myosin-7-like [Danio rerio]	dre:321552/2e-66/smyhc1, fb18g10, im:6897999, wu:fb18g10; slow myosin heavy chain 1; K10352 myosin heavy chain
Unigene58090_All	0.01	1.35333	7.08037	Up	NA	NA
Unigene83987_All	0.01	1.35333	7.08037	Up	gi|688589760|ref|XP_009290317.1|/1.2358e-28/PREDICTED: plectin isoform X5 [Danio rerio]	dre:100321011/2e-29/si:ch211-165e15.1; K10388 plectin
CL12384.Contig4_All	0.01	1.35	7.07682	Up	NA	NA
Unigene54205_All	0.01	1.35	7.07682	Up	NA	NA
Unigene57848_All	0.01	1.34667	7.07325	Up	NA	NA
Unigene53674_All	0.01	1.34667	7.07325	Up	NA	NA
Unigene63977_All	0.01	1.34667	7.07325	Up	NA	NA
Unigene58045_All	0.01	1.34667	7.07325	Up	NA	NA
Unigene48846_All	0.01	1.34667	7.07325	Up	gi|688612690|ref|XP_009295378.1|/2.75307e-28/PREDICTED: nance-Horan syndrome protein isoform X3 [Danio rerio]	NA
Unigene52963_All	0.01	1.34667	7.07325	Up	NA	NA
Unigene103544_All	0.01	1.34333	7.06967	Up	NA	NA
CL13130.Contig5_All	0.01	1.34333	7.06967	Up	gi|18859115|ref|NP_571516.1|/4.2952e-45/neurogenic locus notch homolog protein 1 precursor [Danio rerio] &gt;gi|1171748|sp|P46530.1|NOTC1_DANRE RecName: Full=Neurogenic locus notch homolog protein 1; Short=Notch 1; Contains: RecName: Full=Notch 1 extracellular truncation; Short=NEXT; Contains: RecName: Full=Notch 1 intracellular domain; Short=NICD; Flags: Precursor [Danio rerio] &gt;gi|433867|emb…	dre:30718/6e-46/notch1a, des, n1a, wu:fc01e02, wu:fc37a05; notch 1a; K02599 Notch
Unigene35845_All	0.01	1.33667	7.0625	Up	gi|325296929|ref|NP_001013321.2|/1.64359e-12/lysosomal amino acid transporter 1 homolog [Danio rerio]	NA
CL308.Contig84_All	0.01	1.33667	7.0625	Up	gi|688565768|ref|XP_009301799.1|/1.4598e-29/PREDICTED: aspartyl/asparaginyl beta-hydroxylase isoform X5 [Danio rerio]	dre:559236/4e-30/asph; aspartate beta-hydroxylase; K00476 aspartate beta-hydroxylase [EC:1.14.11.16]
CL7152.Contig6_All	0.01	1.33333	7.05889	Up	NA	NA
Unigene59683_All	0.01	1.33333	7.05889	Up	gi|52219130|ref|NP_001004638.1|/4.88222e-09/nitrilase homolog 1 [Danio rerio] &gt;gi|51859551|gb|AAH81382.1| Nitrilase 1 [Danio rerio]	NA
Unigene57396_All	0.01	1.33333	7.05889	Up	NA	NA
CL767.Contig1_All	0.01	1.33	7.05528	Up	NA	NA
Unigene10804_All	0.01	1.32667	7.05166	Up	gi|688584477|ref|XP_009305968.1|/2.3513e-35/PREDICTED: ancient ubiquitous protein 1 isoform X2 [Danio rerio]	spu:581694/5e-06/ancient ubiquitous protein 1; K14022 coupling of ubiquitin conjugation to ER degradation protein 1
Unigene74921_All	0.01	1.32667	7.05166	Up	NA	NA
Unigene92411_All	0.01	1.32333	7.04803	Up	NA	NA
Unigene43646_All	0.01	1.32333	7.04803	Up	NA	NA
Unigene58440_All	0.01	1.32	7.04439	Up	NA	NA
Unigene55423_All	0.01	1.32	7.04439	Up	NA	NA
CL14972.Contig3_All	0.01	1.32	7.04439	Up	gi|642062615|emb|CDQ90352.1|/2.48373e-32/unnamed protein product [Oncorhynchus mykiss]	xma:102226794/2e-25/myb-binding protein 1A-like protein-like; K02331 DNA polymerase phi [EC:2.7.7.7]
CL6356.Contig3_All	0.01	1.31667	7.04075	Up	gi|617445900|ref|XP_007566835.1|/9.74663e-24/PREDICTED: suppressor protein SRP40-like [Poecilia formosa]	aqu:100639457/6e-19/nuclear localization sequence-binding protein-like; K11294 nucleolin
Unigene56167_All	0.01	1.31667	7.04075	Up	NA	NA
Unigene100094_All	0.01	1.31333	7.03709	Up	NA	NA
Unigene57897_All	0.01	1.31333	7.03709	Up	NA	NA
Unigene59061_All	0.01	1.31333	7.03709	Up	NA	NA
CL4767.Contig2_All	0.01	1.31	7.03342	Up	gi|573882323|ref|XP_006629344.1|/5.5219e-37/PREDICTED: complement C1q-like protein 4-like [Lepisosteus oculatus]	nle:100607840/2e-09/C1QB; complement component 1, q subcomponent, B chain; K03987 complement C1q subcomponent subunit B
CL16802.Contig38_All	0.01	1.31	7.03342	Up	gi|432942106|ref|XP_004082962.1|/9.16539e-16/PREDICTED: anoctamin-1-like [Oryzias latipes]	ola:101162063/2e-15/uncharacterized LOC101162063; K14297 nuclear pore complex protein Nup98-Nup96
Unigene13141_All	0.01	1.31	7.03342	Up	gi|302745168|gb|ADL62687.1|/5.55508e-61/clock 2, partial [Phreatichthys andruzzii]	dre:352934/2e-58/npas2, zfCLOCK2; neuronal PAS domain protein 2; K09026 neuronal PAS domain-containing protein 2
Unigene59090_All	0.01	1.30667	7.02975	Up	NA	NA
Unigene54721_All	0.01	1.30667	7.02975	Up	NA	NA
Unigene56148_All	0.01	1.30667	7.02975	Up	gi|688587244|ref|XP_009289811.1|/6.44828e-09/PREDICTED: uncharacterized protein LOC103908814 [Danio rerio]	NA
Unigene56614_All	0.01	1.30667	7.02975	Up	NA	NA
Unigene58141_All	0.01	1.30333	7.02606	Up	NA	NA
Unigene56936_All	0.01	1.30333	7.02606	Up	NA	NA
Unigene15412_All	0.01	1.30333	7.02606	Up	NA	NA
Unigene57387_All	0.01	1.3	7.02237	Up	NA	NA
Unigene54455_All	0.01	1.29667	7.01866	Up	NA	NA
Unigene56081_All	0.01	1.29667	7.01866	Up	NA	NA
CL12214.Contig1_All	0.01	1.29667	7.01866	Up	NA	NA
Unigene53815_All	0.01	1.29333	7.01495	Up	gi|642100170|emb|CDQ77043.1|/5.4253e-31/unnamed protein product [Oncorhynchus mykiss]	lcm:102354659/4e-12/extracellular calcium-sensing receptor-like; K04612 calcium-sensing receptor
Unigene58341_All	0.01	1.29333	7.01495	Up	NA	NA
Unigene53465_All	0.01	1.29	7.01123	Up	NA	NA
Unigene39710_All	0.01	1.29	7.01123	Up	NA	NA
Unigene78322_All	0.01	1.28333	7.00375	Up	gi|374088873|gb|AEY83562.1|/4.11438e-08/carbonic anhydrase 2 [Gymnocypris przewalskii] &gt;gi|374088875|gb|AEY83563.1| carbonic anhydrase 2 [Gymnocypris przewalskii ganzihonensis]	dre:387526/2e-08/ca2, cb1082, wu:fb50f02, wu:fk91a02; carbonic anhydrase II (EC:4.2.1.1); K18245 carbonic anhydrase 2 [EC:4.2.1.1]
Unigene58760_All	0.01	1.28333	7.00375	Up	NA	NA
Unigene54714_All	0.01	1.28333	7.00375	Up	gi|115443544|ref|YP_778563.1|/2.8063e-40/apocytochrome F [Bigelowiella natans] &gt;gi|122233796|sp|Q06J64.1|CYF_BIGNA RecName: Full=Apocytochrome f; Flags: Precursor (chloroplast) [Bigelowiella natans] &gt;gi|110810189|gb|ABG91395.1| apocytochrome F [Bigelowiella natans]	NA
Unigene55262_All	0.01	1.28333	7.00375	Up	NA	NA
Unigene56695_All	0.01	1.28333	7.00375	Up	NA	NA
CL8480.Contig1_All	0.01	1.28	7	Up	NA	NA
Unigene36503_All	0.01	1.28	7	Up	NA	NA
CL1502.Contig3_All	0.01	1.28	7	Up	gi|62530259|gb|AAX85386.1|/8.10208e-48/inducible nitric oxide synthase form A [Carassius auratus]	dre:563654/8e-41/nos2b, inosb; nitric oxide synthase 2b, inducible (EC:1.14.13.39); K13241 nitric-oxide synthase, inducible [EC:1.14.13.39]
Unigene73335_All	0.01	1.27667	6.99624	Up	gi|260813575|ref|XP_002601493.1|/6.46936e-55/hypothetical protein BRAFLDRAFT_185393 [Branchiostoma floridae] &gt;gi|229286789|gb|EEN57505.1| hypothetical protein BRAFLDRAFT_185393 [Branchiostoma floridae]	api:103308638/7e-24/transcription factor SPT20 homolog; K11651 SWI/SNF-related matrix-associated actin-dependent regulator of chromatin subfamily E, member 1
CL12855.Contig3_All	0.01	1.27333	6.99247	Up	NA	NA
Unigene40063_All	0.01	1.27333	6.99247	Up	gi|358025578|gb|AEU04519.1|/2.57111e-18/C-reactive protein-like 2 [Cyprinus carpio carpio] &gt;gi|358025580|gb|AEU04520.1| C-reactive protein-like 2 [Cyprinus carpio carpio]	dre:100141336/2e-16/zgc:172225; K16143
Unigene53749_All	0.01	1.27333	6.99247	Up	gi|688580360|ref|XP_009305044.1|/6.47577e-41/PREDICTED: uncharacterized protein LOC100537292 [Danio rerio]	NA
Unigene57154_All	0.01	1.27	6.98868	Up	NA	NA
Unigene59619_All	0.01	1.27	6.98868	Up	NA	NA
Unigene15509_All	0.01	1.27	6.98868	Up	NA	NA
CL8462.Contig1_All	0.01	1.27	6.98868	Up	gi|195130497|ref|XP_002009688.1|/6.71909e-06/GI15498 [Drosophila mojavensis] &gt;gi|193908138|gb|EDW07005.1| GI15498 [Drosophila mojavensis]	NA
Unigene53251_All	0.01	1.26667	6.98489	Up	gi|528491406|ref|XP_005155525.1|/7.85879e-07/PREDICTED: testis-expressed sequence 15 protein [Danio rerio] &gt;gi|528491408|ref|XP_002663332.3| PREDICTED: testis-expressed sequence 15 protein [Danio rerio] &gt;gi|688573258|ref|XP_009300623.1| PREDICTED: testis-expressed sequence 15 protein [Danio rerio]	NA
Unigene56584_All	0.01	1.26667	6.98489	Up	NA	NA
Unigene57230_All	0.01	1.26667	6.98489	Up	gi|17066696|gb|AAL35360.1|AF442732_3/4.08147e-11/reverse transcriptase/ribonuclease H/putative methyltransferase, partial [Tetraodon nigroviridis]	NA
Unigene2074_All	0.01	1.26333	6.98109	Up	gi|685549307|ref|XP_003900707.2|/1.08342e-11/PREDICTED: guanine nucleotide-binding protein subunit beta-2-like 1 isoform X1 [Papio anubis] &gt;gi|685549309|ref|XP_009208002.1| PREDICTED: guanine nucleotide-binding protein subunit beta-2-like 1 isoform X2 [Papio anubis]	mcf:101865558/1e-12/GNB2L1; Guanine nucleotide-binding protein subunit beta-2-like 1; K14753 guanine nucleotide-binding protein subunit beta-2-like 1 protein
Unigene2470_All	0.01	1.26333	6.98109	Up	NA	NA
Unigene40615_All	0.01	1.26333	6.98109	Up	NA	NA
Unigene40529_All	0.01	1.26333	6.98109	Up	NA	NA
Unigene8949_All	0.01	1.26	6.97728	Up	gi|425936244|sp|E7FAM5.1|LIN41_DANRE/1.27112e-57/RecName: Full=E3 ubiquitin-protein ligase TRIM71; AltName: Full=Protein lin-41 homolog; AltName: Full=Tripartite motif-containing protein 71 [Danio rerio]	dre:561754/2e-58/trim71, cb205, fb93a12, lin41, sb:cb205, wu:fb93a12; tripartite motif containing 71, E3 ubiquitin protein ligase (EC:6.3.2.-); K12035 tripartite motif-containing protein 71 [EC:2.3.2.27]
Unigene57801_All	0.01	1.26	6.97728	Up	NA	NA
Unigene42550_All	0.01	1.26	6.97728	Up	NA	NA
Unigene57302_All	0.01	1.26	6.97728	Up	NA	NA
CL4983.Contig3_All	0.01	1.25667	6.97346	Up	gi|528503142|ref|XP_002664841.2|/1.63599e-12/PREDICTED: probable serine/threonine-protein kinase DDB_G0281745 [Danio rerio]	cmk:103187528/4e-06/pak6; p21 protein (Cdc42/Rac)-activated kinase 6; K05736 p21-activated kinase 7 [EC:2.7.11.1]
CL10582.Contig2_All	0.01	1.25667	6.97346	Up	NA	NA
Unigene43405_All	0.01	1.25667	6.97346	Up	NA	NA
Unigene58791_All	0.01	1.25667	6.97346	Up	gi|58761179|gb|AAW82330.1|/6.79416e-43/glucagon-like peptide 1 receptor [Carassius auratus]	dre:565237/6e-41/gcgrb; glucagon receptor b; K04583 glucagon receptor
CL2410.Contig1_All	0.01	1.25333	6.96963	Up	gi|528518848|ref|XP_002666590.3|/3.42252e-46/PREDICTED: NF-X1-type zinc finger protein NFXL1 [Danio rerio] &gt;gi|688612877|ref|XP_009295417.1| PREDICTED: NF-X1-type zinc finger protein NFXL1 [Danio rerio]	dre:100333008/6e-47/nfxl1, si:ch211-149b19.6; nuclear transcription factor, X-box binding-like 1; K15683 NF-X1-type zinc finger protein NFXL1
Unigene57091_All	0.01	1.25	6.96578	Up	NA	NA
CL9626.Contig1_All	0.01	1.25	6.96578	Up	gi|597747505|ref|XP_007235740.1|/8.6722e-30/PREDICTED: Bloom syndrome protein homolog isoform X2 [Astyanax mexicanus]	ola:100049173/5e-21/blm; Bloom syndrome, RecQ helicase-like (EC:3.6.4.12); K10901 bloom syndrome protein [EC:3.6.4.12]
Unigene57385_All	0.01	1.25	6.96578	Up	gi|688534996|ref|XP_009293975.1|/2.92812e-30/PREDICTED: protein NLRC3-like [Danio rerio] &gt;gi|688534999|ref|XP_002660682.3| PREDICTED: protein NLRC3-like [Danio rerio]	dre:566782/2e-20/NACHT, LRR and PYD domains-containing protein 3-like; K12800 NACHT, LRR and PYD domains-containing protein 3
CL2975.Contig2_All	0.01	1.25	6.96578	Up	gi|688617361|ref|XP_009296374.1|/1.90198e-32/PREDICTED: receptor-type tyrosine-protein phosphatase zeta isoform X3 [Danio rerio]	dre:497461/3e-33/ca16c, Ptprz1a, im:7144789; carbonic anhydrase XVI c; K05695 receptor-type tyrosine-protein phosphatase F [EC:3.1.3.48]; K06756 neuronal cell adhesion molecule; K06759 contactin 1; K08114 receptor-type tyrosine-protein phosphatase zeta [EC:3.1.3.48]
Unigene25397_All	0.01	1.25	6.96578	Up	gi|688581644|ref|XP_009305326.1|/9.92473e-42/PREDICTED: dystonin [Danio rerio]	dre:100333215/1e-42/dst, bpag1, wu:fc38a05; dystonin; K10382 dystonin
Unigene53711_All	0.01	1.25	6.96578	Up	NA	NA
Unigene99488_All	0.01	1.24667	6.96193	Up	NA	NA
Unigene53408_All	0.01	1.24667	6.96193	Up	NA	NA
Unigene18234_All	0.01	1.24333	6.95807	Up	NA	NA
CL8042.Contig52_All	0.01	1.24	6.9542	Up	NA	NA
Unigene34115_All	0.01	1.24	6.9542	Up	gi|153792369|ref|NP_001093502.1|/0/plectin [Danio rerio]	dre:567639/0.0/pleca, fa95h11, plec1-like, si:dkey-151c10.1, wu:fa95h11; plectin a; K10388 plectin
Unigene58708_All	0.01	1.23667	6.95031	Up	NA	NA
Unigene57511_All	0.01	1.23667	6.95031	Up	NA	NA
Unigene108677_All	0.01	1.23667	6.95031	Up	NA	NA
Unigene2620_All	0.01	1.23667	6.95031	Up	NA	NA
Unigene59511_All	0.01	1.23667	6.95031	Up	NA	NA
CL5123.Contig1_All	0.01	1.23667	6.95031	Up	NA	NA
Unigene59382_All	0.01	1.23667	6.95031	Up	NA	NA
Unigene56726_All	0.01	1.23667	6.95031	Up	NA	NA
Unigene8058_All	0.01	1.23667	6.95031	Up	NA	NA
Unigene59226_All	0.01	1.23333	6.94642	Up	NA	NA
CL846.Contig2_All	0.01	1.23	6.94251	Up	NA	NA
CL2689.Contig159_All	0.01	1.23	6.94251	Up	gi|167523242|ref|XP_001745958.1|/3.6109e-28/hypothetical protein [Monosiga brevicollis MX1] &gt;gi|163775759|gb|EDQ89382.1| predicted protein [Monosiga brevicollis MX1]	dre:100331906/7e-15/si:ch73-40a17.1; K16340 PH domain and leucine-rich repeat-containing protein phosphatase [EC:3.1.3.16]
Unigene8028_All	0.01	1.23	6.94251	Up	NA	NA
Unigene54387_All	0.01	1.22667	6.9386	Up	NA	NA
Unigene58653_All	0.01	1.22667	6.9386	Up	NA	NA
Unigene41303_All	0.01	1.22667	6.9386	Up	NA	NA
Unigene96014_All	0.01	1.22667	6.9386	Up	NA	NA
Unigene58053_All	0.01	1.22667	6.9386	Up	NA	NA
Unigene59139_All	0.01	1.22667	6.9386	Up	NA	NA
Unigene46512_All	0.01	1.22667	6.9386	Up	gi|152061225|dbj|BAF73666.1|/1.73228e-09/neutrophil cytosolic factor 1 [Cyprinus carpio]	ola:101165540/2e-09/ncf1; neutrophil cytosolic factor 1; K08011 neutrophil cytosolic factor 1
Unigene37936_All	0.01	1.22667	6.9386	Up	NA	NA
CL10664.Contig1_All	0.01	1.22667	6.9386	Up	gi|3153197|gb|AAC17215.1|/4.36471e-37/Notch homologue 3 [Danio rerio]	dre:58066/6e-38/notch3, fa14b08, notch5, wu:fa14b08; notch 3; K02599 Notch
Unigene34422_All	0.01	1.22333	6.93467	Up	gi|672026396|ref|XP_008756691.1|/2.34734e-18/PREDICTED: neuropathy target esterase isoform X10 [Rattus norvegicus] &gt;gi|672072150|ref|XP_008767236.1| PREDICTED: neuropathy target esterase isoform X10 [Rattus norvegicus]	tru:101076141/2e-17/pnpla6; patatin-like phospholipase domain containing 6; K14676 lysophospholipid hydrolase [EC:3.1.1.5]
Unigene35074_All	0.01	1.22333	6.93467	Up	NA	NA
Unigene23088_All	0.01	1.22	6.93074	Up	NA	dre:557526/8e-06/traf2b, fd14c07, si:dkey-170o10.1, wu:fd14c07; Tnf receptor-associated factor 2b; K03173 TNF receptor-associated factor 2 [EC:2.3.2.27]
Unigene54695_All	0.01	1.22	6.93074	Up	NA	NA
Unigene55444_All	0.01	1.21667	6.92679	Up	NA	NA
CL6058.Contig5_All	0.01	1.21667	6.92679	Up	gi|597784627|ref|XP_007255816.1|/2.67649e-84/PREDICTED: dedicator of cytokinesis protein 11 isoform X2 [Astyanax mexicanus]	tru:101076315/4e-07/dock4; dedicator of cytokinesis 4; K17697 dedicator of cytokinesis protein 4
Unigene13658_All	0.01	1.21667	6.92679	Up	gi|688617624|ref|XP_009296434.1|/3.16952e-107/PREDICTED: LOW QUALITY PROTEIN: talin-2 [Danio rerio]	xma:102231671/3e-100/talin-2-like; K06271 talin
Unigene59900_All	0.01	1.21667	6.92679	Up	gi|513131148|gb|AGO18322.1|/4.69563e-23/reverse transcriptase, partial [Clarias batrachus]	NA
CL9044.Contig2_All	0.01	1.21667	6.92679	Up	NA	NA
Unigene59084_All	0.01	1.21333	6.92283	Up	NA	NA
Unigene54643_All	0.01	1.21333	6.92283	Up	NA	NA
Unigene55458_All	0.01	1.21333	6.92283	Up	gi|4557894|ref|NP_000230.1|/2.51177e-83/lysozyme C precursor [Homo sapiens] &gt;gi|57114017|ref|NP_001009073.1| lysozyme C precursor [Pan troglodytes] &gt;gi|48428995|sp|P61626.1|LYSC_HUMAN RecName: Full=Lysozyme C; AltName: Full=1,4-beta-N-acetylmuramidase C; Flags: Precursor [Homo sapiens] &gt;gi|48428996|sp|P61628.1|LYSC_PANTR RecName: Full=Lysozyme C; AltName: Full=1,4-beta-N-acetylmuramidase…	pps:100970943/4e-84/LYZ, LZM; lysozyme; K13915 lysozyme C [EC:3.2.1.17]
Unigene43200_All	0.01	1.21	6.91886	Up	NA	NA
Unigene58394_All	0.01	1.21	6.91886	Up	NA	NA
Unigene57992_All	0.01	1.20333	6.91089	Up	NA	NA
Unigene18415_All	0.01	1.20333	6.91089	Up	NA	NA
Unigene58105_All	0.01	1.20333	6.91089	Up	gi|528517716|ref|XP_005162164.1|/2.48419e-24/PREDICTED: uncharacterized protein LOC101886866 [Danio rerio]	mze:101472134/9e-10/extracellular calcium-sensing receptor-like; K04612 calcium-sensing receptor
Unigene58983_All	0.01	1.20333	6.91089	Up	NA	NA
Unigene29744_All	0.01	1.2	6.90689	Up	NA	NA
Unigene58019_All	0.01	1.2	6.90689	Up	NA	NA
CL5019.Contig1_All	0.01	1.2	6.90689	Up	NA	NA
Unigene43218_All	0.01	1.2	6.90689	Up	NA	NA
CL871.Contig3_All	0.01	1.2	6.90689	Up	gi|50540516|ref|NP_001002723.1|/3.84662e-30/uncharacterized protein LOC436996 [Danio rerio] &gt;gi|49900576|gb|AAH76089.1| Zgc:92594 [Danio rerio]	ecb:100628308/2e-08/RANGAP1; Ran GTPase activating protein 1; K14319 Ran GTPase-activating protein 1
Unigene56794_All	0.01	1.19667	6.90288	Up	NA	NA
Unigene1790_All	0.01	1.19667	6.90288	Up	NA	NA
CL2301.Contig4_All	0.01	1.19667	6.90288	Up	gi|326676857|ref|XP_001920670.3|/3.87321e-101/PREDICTED: NEDD8-conjugating enzyme Ubc12 [Danio rerio]	dre:564377/6e-102/fb58e05, wu:fb58e05; si:ch1073-205c8.3; K10579 ubiquitin-conjugating enzyme E2 M
Unigene53435_All	0.01	1.19667	6.90288	Up	NA	NA
Unigene47689_All	0.01	1.19333	6.89885	Up	gi|94734003|emb|CAK05336.1|/6.10485e-23/novel protein similar to vertebrate chromobox homolog 6 (CBX6) (zgc:101049) [Danio rerio]	dre:799294/8e-24/cbx6a, cbx6, zgc:101049; chromobox homolog 6a; K11453 chromobox protein 6
Unigene54494_All	0.01	1.19333	6.89885	Up	NA	NA
Unigene56196_All	0.01	1.19333	6.89885	Up	NA	NA
Unigene15066_All	0.01	1.19333	6.89885	Up	NA	NA
Unigene53386_All	0.01	1.19333	6.89885	Up	NA	NA
Unigene11385_All	0.01	1.19333	6.89885	Up	NA	NA
Unigene57215_All	0.01	1.19333	6.89885	Up	NA	NA
Unigene55007_All	0.01	1.19333	6.89885	Up	NA	NA
Unigene57705_All	0.01	1.19333	6.89885	Up	NA	NA
Unigene98127_All	0.01	1.19	6.89482	Up	NA	NA
CL15723.Contig1_All	0.01	1.18667	6.89077	Up	gi|125839661|ref|XP_001335931.1|/1.77958e-35/PREDICTED: protein FAM171A1 [Danio rerio]	NA
CL10659.Contig4_All	0.01	1.18667	6.89077	Up	NA	NA
Unigene21443_All	0.01	1.18667	6.89077	Up	NA	NA
Unigene53289_All	0.01	1.18667	6.89077	Up	gi|597807881|ref|XP_007243800.1|/9.13325e-19/PREDICTED: zinc finger BED domain-containing protein 1-like, partial [Astyanax mexicanus]	NA
Unigene2785_All	0.01	1.18667	6.89077	Up	NA	NA
Unigene99967_All	0.01	1.18333	6.88671	Up	NA	NA
CL308.Contig38_All	0.01	1.18333	6.88671	Up	gi|688565768|ref|XP_009301799.1|/4.66349e-31/PREDICTED: aspartyl/asparaginyl beta-hydroxylase isoform X5 [Danio rerio]	dre:559236/6e-32/asph; aspartate beta-hydroxylase; K00476 aspartate beta-hydroxylase [EC:1.14.11.16]
Unigene58939_All	0.01	1.18333	6.88671	Up	NA	NA
Unigene22590_All	0.01	1.18333	6.88671	Up	gi|688563231|ref|XP_003198947.3|/2.11755e-110/PREDICTED: ADAMTS-like protein 3, partial [Danio rerio]	cmk:103179428/1e-26/adamts20; ADAM metallopeptidase with thrombospondin type 1 motif, 20; K09609 a disintegrin and metalloproteinase with thrombospondin motifs 20 [EC:3.4.24.-]
Unigene56121_All	0.01	1.18333	6.88671	Up	NA	NA
Unigene27832_All	0.01	1.18	6.88264	Up	NA	NA
CL11461.Contig2_All	0.01	1.18	6.88264	Up	gi|55925265|ref|NP_001007366.1|/2.19129e-88/troponin I type 2a (skeletal, fast), tandem duplicate 1 [Danio rerio] &gt;gi|55250128|gb|AAH85574.1| Troponin I, skeletal, fast 2a.1 [Danio rerio] &gt;gi|182891618|gb|AAI64874.1| Tnni2a.1 protein [Danio rerio]	dre:492493/4e-89/tnni2a.1, zgc:103650; troponin I type 2a (skeletal, fast), tandem duplicate 1; K12043 troponin I, fast skeletal muscle
CL617.Contig1_All	0.01	1.18	6.88264	Up	gi|528512684|ref|XP_003200843.2|/2.70191e-23/PREDICTED: AF4/FMR2 family member 1-like [Danio rerio]	mze:101464123/2e-15/aff1; AF4/FMR2 family, member 1; K15184 AF4/FMR2 family member 1
Unigene58102_All	0.01	1.18	6.88264	Up	NA	NA
Unigene91784_All	0.01	1.17667	6.87856	Up	gi|688567963|ref|XP_009302264.1|/4.38743e-26/PREDICTED: lysine-specific demethylase 5B-B isoform X2 [Danio rerio]	dre:415256/6e-27/kdm5bb, cb264, jarid1bb, plu1, wu:fc44h11, zgc:85741; lysine (K)-specific demethylase 5Bb (EC:1.14.11.-); K11446 histone demethylase JARID1 [EC:1.14.11.-]
Unigene24940_All	0.01	1.17667	6.87856	Up	NA	NA
Unigene58101_All	0.01	1.17667	6.87856	Up	NA	NA
Unigene56372_All	0.01	1.17667	6.87856	Up	NA	NA
Unigene3251_All	0.01	1.17667	6.87856	Up	NA	NA
Unigene53827_All	0.01	1.17667	6.87856	Up	NA	NA
Unigene105102_All	0.01	1.17333	6.87447	Up	NA	NA
Unigene88965_All	0.01	1.17333	6.87447	Up	gi|688609893|ref|XP_009294779.1|/4.07993e-27/PREDICTED: run domain Beclin-1 interacting and cysteine-rich containing protein isoform X3 [Danio rerio]	dre:100000896/6e-28/si:ch1073-167a23.1; si:ch1073-280h16.1; K19330 run domain Beclin-1 interacting and cysteine-rich containing protein
Unigene59309_All	0.01	1.17333	6.87447	Up	gi|688605576|ref|XP_009293682.1|/1.19144e-18/PREDICTED: DNA polymerase theta [Danio rerio]	dre:566079/2e-19/polq, bZ1P14.5, si:rp71-1p14.5; polymerase (DNA directed), theta; K02349 DNA polymerase theta [EC:2.7.7.7]
Unigene58809_All	0.01	1.17333	6.87447	Up	NA	NA
Unigene53628_All	0.01	1.17	6.87036	Up	NA	NA
Unigene89039_All	0.01	1.17	6.87036	Up	gi|528498853|ref|XP_005157128.1|/1.23236e-40/PREDICTED: golgin subfamily A member 4 isoform X1 [Danio rerio]	xtr:100495226/2e-27/golga4; golgin A4; K17785 mitofilin
Unigene7056_All	0.01	1.17	6.87036	Up	NA	NA
CL3317.Contig1_All	0.01	1.16667	6.86625	Up	gi|688616927|ref|XP_009296286.1|/6.93249e-83/PREDICTED: troponin T2d, cardiac isoform X1 [Danio rerio]	ola:101160231/2e-74/troponin T, cardiac muscle isoforms-like; K12045 troponin T, cardiac muscle
CL16404.Contig1_All	0.01	1.16667	6.86625	Up	gi|57524559|ref|NP_001004001.1|/5.08531e-46/uncharacterized protein C9orf85 homolog [Danio rerio] &gt;gi|51328229|gb|AAH80212.1| Zgc:101016 [Danio rerio]	NA
Unigene15002_All	0.01	1.16333	6.86212	Up	NA	NA
CL2545.Contig8_All	0.01	1.16333	6.86212	Up	NA	NA
CL3744.Contig2_All	0.01	1.16333	6.86212	Up	gi|66392211|ref|NP_001018156.1|/9.92558e-50/uncharacterized protein LOC553197 [Danio rerio] &gt;gi|63102165|gb|AAH95360.1| Zgc:110667 [Danio rerio]	xma:102231649/2e-30/nuclear factor 7, ovary-like; K12012 tripartite motif-containing protein 35
Unigene55757_All	0.01	1.16333	6.86212	Up	NA	NA
CL2915.Contig2_All	0.01	1.16333	6.86212	Up	gi|688576673|ref|XP_009304194.1|/1.23581e-07/PREDICTED: interleukin-12 receptor subunit beta-1 isoform X2 [Danio rerio]	dre:101883301/2e-08/il12rb1; si:dkey-13m1.2; K05063 interleukin 12 receptor beta-1
CL8339.Contig1_All	0.01	1.16	6.85798	Up	NA	NA
Unigene58670_All	0.01	1.16	6.85798	Up	NA	NA
CL16656.Contig3_All	0.01	1.15667	6.85383	Up	NA	NA
CL6217.Contig2_All	0.01	1.15667	6.85383	Up	gi|326675423|ref|XP_002665181.2|/3.5068e-23/PREDICTED: fibronectin type III domain-containing protein 4-like [Danio rerio]	NA
Unigene55832_All	0.01	1.15667	6.85383	Up	gi|688589335|ref|XP_009299085.1|/4.80381e-36/PREDICTED: cytoplasmic dynein 2 heavy chain 1, partial [Danio rerio]	dre:100332402/7e-37/dync2h1; dynein, cytoplasmic 2, heavy chain 1; K10414 dynein heavy chain 2, cytosolic
Unigene53879_All	0.01	1.15667	6.85383	Up	gi|688604209|ref|XP_009293363.1|/1.64079e-52/PREDICTED: uncharacterized protein LOC103909404 [Danio rerio]	mze:101472134/2e-55/extracellular calcium-sensing receptor-like; K04612 calcium-sensing receptor
Unigene105043_All	0.01	1.15333	6.84967	Up	NA	NA
Unigene58634_All	0.01	1.15333	6.84967	Up	NA	NA
Unigene104131_All	0.01	1.15333	6.84967	Up	NA	NA
Unigene28000_All	0.01	1.15333	6.84967	Up	gi|688545384|ref|XP_009298143.1|/4.83617e-25/PREDICTED: NACHT, LRR and PYD domains-containing protein 12 isoform X2 [Danio rerio]	NA
CL4140.Contig2_All	0.01	1.15333	6.84967	Up	gi|688611005|ref|XP_009294977.1|/2.77027e-36/PREDICTED: zinc finger and BTB domain-containing protein 46 [Danio rerio]	dre:570537/4e-37/zbtb46, si:dkey-90a13.6; zinc finger and BTB domain containing 46; K10517 zinc finger and BTB domain-containing protein 46
Unigene22086_All	0.01	1.15333	6.84967	Up	NA	NA
Unigene36916_All	0.01	1.15333	6.84967	Up	NA	NA
Unigene59158_All	0.01	1.15	6.84549	Up	NA	NA
CL11103.Contig2_All	0.01	1.15	6.84549	Up	gi|553832084|gb|AGY61453.1|/0/ATP synthase CF1 alpha chain [Lotharella sp. CCMP622]	bmor:692926/8e-163/ATP synthase; K02132 F-type H+-transporting ATPase subunit alpha
Unigene57628_All	0.01	1.15	6.84549	Up	NA	NA
CL10357.Contig1_All	0.01	1.15	6.84549	Up	NA	NA
Unigene39857_All	0.01	1.15	6.84549	Up	NA	NA
CL7919.Contig2_All	0.01	1.15	6.84549	Up	gi|115443557|ref|YP_778576.1|/0/P700 apoprotein subunit Ia [Bigelowiella natans] &gt;gi|115443566|ref|YP_778585.1| P700 apoprotein subunit Ia [Bigelowiella natans] &gt;gi|122246279|sp|Q06J42.1|PSAA_BIGNA RecName: Full=Photosystem I P700 chlorophyll a apoprotein A1; AltName: Full=PSI-A; AltName: Full=PsaA (chloroplast) [Bigelowiella natans] &gt;gi|110810202|gb|ABG91408.1| P700 apoprotein subunit I…	NA
Unigene53701_All	0.01	1.15	6.84549	Up	NA	NA
Unigene14148_All	0.01	1.14667	6.8413	Up	NA	NA
CL13971.Contig2_All	0.01	1.14667	6.8413	Up	gi|688606269|ref|XP_009293858.1|/1.20996e-40/PREDICTED: teneurin-2 isoform X1 [Danio rerio]	NA
Unigene13556_All	0.01	1.14667	6.8413	Up	gi|326467047|gb|ADZ75460.1|/2.47415e-08/leptin receptor long isoform [Carassius carassius]	NA
Unigene59042_All	0.01	1.14333	6.8371	Up	NA	NA
Unigene43463_All	0.01	1.14333	6.8371	Up	NA	NA
Unigene39688_All	0.01	1.14333	6.8371	Up	gi|573877527|ref|XP_006627010.1|/8.53938e-80/PREDICTED: geranylgeranyl transferase type-1 subunit beta-like [Lepisosteus oculatus]	dre:570808/2e-80/pggt1b, zgc:114070; protein geranylgeranyltransferase type I, beta subunit (EC:2.5.1.59); K11713 geranylgeranyl transferase type-1 subunit beta [EC:2.5.1.59]
Unigene85631_All	0.01	1.14333	6.8371	Up	NA	NA
Unigene58999_All	0.01	1.14333	6.8371	Up	NA	NA
Unigene57333_All	0.01	1.14333	6.8371	Up	NA	NA
Unigene39853_All	0.01	1.14	6.83289	Up	gi|688573335|ref|XP_009303414.1|/1.86465e-31/PREDICTED: interaptin-like [Danio rerio]	ola:101167860/2e-11/cenpf; centromere protein F, 350/400kDa; K11499 centromere protein F
Unigene11678_All	0.01	1.13333	6.82443	Up	NA	NA
Unigene49499_All	0.01	1.12667	6.81592	Up	NA	NA
Unigene53593_All	0.01	1.12667	6.81592	Up	gi|688589760|ref|XP_009290317.1|/9.45355e-45/PREDICTED: plectin isoform X5 [Danio rerio]	dre:100321011/1e-45/si:ch211-165e15.1; K10388 plectin
CL15980.Contig3_All	0.01	1.12667	6.81592	Up	gi|498983061|ref|XP_004550456.1|/3.59373e-26/PREDICTED: retrotransposon-like protein 1-like [Maylandia zebra]	dre:558045/8e-15/parp4, si:dkey-174k18.1; poly (ADP-ribose) polymerase family, member 4; K10798 poly [ADP-ribose] polymerase [EC:2.4.2.30]
Unigene1718_All	0.01	1.12667	6.81592	Up	NA	NA
Unigene19077_All	0.01	1.12333	6.81164	Up	NA	NA
Unigene59531_All	0.01	1.12333	6.81164	Up	NA	NA
Unigene59605_All	0.01	1.12333	6.81164	Up	NA	NA
Unigene53965_All	0.01	1.12333	6.81164	Up	NA	NA
Unigene33257_All	0.01	1.12333	6.81164	Up	NA	NA
Unigene82985_All	0.01	1.12333	6.81164	Up	NA	NA
Unigene58085_All	0.01	1.12	6.80735	Up	gi|528485229|ref|XP_005168979.1|/7.33333e-28/PREDICTED: semaphorin-4B [Danio rerio]	mze:101477407/2e-09/semaphorin-4B-like; K06521 semaphorin 4; K06819 neuropilin 2; K06820 plexin A; K06821 plexin B
Unigene53322_All	0.01	1.12	6.80735	Up	gi|512825684|ref|XP_004912435.1|/2.53614e-29/PREDICTED: uncharacterized protein LOC101732195 [Xenopus (Silurana) tropicalis]	NA
CL9865.Contig1_All	0.01	1.12	6.80735	Up	gi|677286896|gb|KFP69324.1|/2.06974e-07/hypothetical protein N310_08876, partial [Acanthisitta chloris]	NA
Unigene56792_All	0.01	1.12	6.80735	Up	NA	NA
Unigene43436_All	0.01	1.11667	6.80305	Up	NA	NA
CL15978.Contig8_All	0.01	1.11333	6.79874	Up	NA	NA
Unigene56887_All	0.01	1.11333	6.79874	Up	NA	NA
Unigene57431_All	0.01	1.11333	6.79874	Up	NA	NA
Unigene105870_All	0.01	1.11333	6.79874	Up	NA	NA
Unigene18462_All	0.01	1.11333	6.79874	Up	NA	NA
Unigene94671_All	0.01	1.11	6.79442	Up	NA	NA
CL11703.Contig3_All	0.01	1.11	6.79442	Up	NA	NA
Unigene25853_All	0.01	1.11	6.79442	Up	gi|528502029|ref|XP_005157798.1|/2.77477e-61/PREDICTED: zinc finger CCHC domain-containing protein 12-like [Danio rerio]	NA
Unigene53293_All	0.01	1.10667	6.79008	Up	NA	NA
Unigene56060_All	0.01	1.10667	6.79008	Up	gi|551526914|ref|XP_005814932.1|/7.93685e-23/PREDICTED: uncharacterized protein LOC102231213 [Xiphophorus maculatus]	pss:102462428/8e-14/FANCL; Fanconi anemia, complementation group L; K10606 E3 ubiquitin-protein ligase FANCL [EC:2.3.2.27]
Unigene64378_All	0.01	1.10667	6.79008	Up	gi|597734666|ref|XP_007229626.1|/9.39728e-16/PREDICTED: coiled-coil and C2 domain-containing protein 1A-like [Astyanax mexicanus]	dre:101884452/5e-15/coiled-coil and C2 domain-containing protein 1A-like; K18260 coiled-coil and C2 domain-containing protein 1
Unigene54793_All	0.01	1.10667	6.79008	Up	NA	NA
Unigene59073_All	0.01	1.10333	6.78572	Up	NA	NA
Unigene105794_All	0.01	1.10333	6.78572	Up	NA	NA
Unigene29060_All	0.01	1.10333	6.78572	Up	NA	NA
Unigene108352_All	0.01	1.10333	6.78572	Up	NA	NA
CL8690.Contig2_All	0.01	1.10333	6.78572	Up	gi|528474942|ref|XP_003198205.2|/3.66135e-36/PREDICTED: BAI1-associated protein 3 [Danio rerio]	dre:564728/5e-37/baiap3; BAI1-associated protein 3; K15621 BAI1-associated protein 3
Unigene32467_All	0.01	1.10333	6.78572	Up	NA	NA
Unigene56410_All	0.01	1.10333	6.78572	Up	NA	NA
CL1424.Contig14_All	0.01	1.1	6.78136	Up	NA	NA
Unigene11755_All	0.01	1.1	6.78136	Up	NA	NA
Unigene22541_All	0.01	1.1	6.78136	Up	NA	NA
Unigene53681_All	0.01	1.1	6.78136	Up	NA	NA
Unigene55201_All	0.01	1.09667	6.77698	Up	NA	NA
Unigene13216_All	0.01	1.09667	6.77698	Up	NA	NA
Unigene39421_All	0.01	1.09667	6.77698	Up	gi|488888826|gb|AGL08668.1|/3.65122e-15/serum amyloid A protein, partial [Carassius auratus]	dre:449557/2e-06/saa, zgc:103580; serum amyloid A; K17310 serum amyloid A protein
CL3160.Contig7_All	0.01	1.09667	6.77698	Up	NA	NA
Unigene75448_All	0.01	1.09667	6.77698	Up	gi|642103182|emb|CDQ75356.1|/4.33494e-37/unnamed protein product [Oncorhynchus mykiss]	dre:563130/1e-34/aqp8a.2, zgc:158752; aquaporin 8a, tandem duplicate 2; K09869 aquaporin-8
Unigene58668_All	0.01	1.09667	6.77698	Up	NA	NA
Unigene55295_All	0.01	1.09667	6.77698	Up	gi|119616636|gb|EAW96230.1|/1.07047e-43/proline-rich protein BstNI subfamily 3 [Homo sapiens]	hsa:653247/3e-35/PRB2, IB-9, PRPPRB1, Ps, cP7; proline-rich protein BstNI subfamily 2; K13911 basic salivary proline-rich protein 1/2
Unigene58947_All	0.01	1.09667	6.77698	Up	gi|194578961|ref|NP_001124099.1|/3.32694e-21/tetratricopeptide repeat protein 13 precursor [Danio rerio] &gt;gi|190338937|gb|AAI63293.1| Zgc:194598 [Danio rerio]	NA
Unigene58823_All	0.01	1.09333	6.77259	Up	gi|339258008|ref|XP_003369190.1|/1.48646e-13/putative integrase core domain protein [Trichinella spiralis] &gt;gi|316966620|gb|EFV51170.1| putative integrase core domain protein [Trichinella spiralis]	NA
Unigene59209_All	0.01	1.09333	6.77259	Up	NA	NA
Unigene105994_All	0.01	1.09333	6.77259	Up	NA	NA
Unigene58661_All	0.01	1.09333	6.77259	Up	NA	NA
Unigene17971_All	0.01	1.09333	6.77259	Up	NA	NA
Unigene58527_All	0.01	1.09333	6.77259	Up	NA	NA
Unigene58106_All	0.01	1.09333	6.77259	Up	NA	NA
Unigene35406_All	0.01	1.09333	6.77259	Up	gi|688618160|ref|XP_009296532.1|/7.86692e-60/PREDICTED: uncharacterized protein LOC103909904 [Danio rerio]	ola:101158140/1e-23/uncharacterized LOC101158140; K05618 solute carrier family 1 (glutamate transporter), member 7
CL3747.Contig2_All	0.01	1.09333	6.77259	Up	NA	NA
Unigene59564_All	0.01	1.09333	6.77259	Up	NA	NA
CL2477.Contig3_All	0.01	1.09333	6.77259	Up	gi|553832083|gb|AGY61452.1|/0/photosystem II D2 protein [Lotharella sp. CCMP622]	NA
Unigene59512_All	0.01	1.09333	6.77259	Up	NA	NA
Unigene58040_All	0.01	1.09333	6.77259	Up	NA	NA
CL2164.Contig37_All	0.01	1.09333	6.77259	Up	gi|688599220|ref|XP_009292368.1|/2.79037e-28/PREDICTED: tropomyosin alpha-3 chain isoform X7 [Danio rerio]	xma:102232298/9e-29/tropomyosin alpha-3 chain-like; K09290 tropomyosin 3
CL16150.Contig9_All	0.01	1.09333	6.77259	Up	gi|169790864|ref|NP_001116085.1|/1.69447e-31/uncharacterized protein LOC100142635 precursor [Danio rerio]	NA
Unigene56700_All	0.01	1.09	6.76818	Up	NA	NA
Unigene57926_All	0.01	1.09	6.76818	Up	NA	NA
Unigene57641_All	0.01	1.09	6.76818	Up	NA	NA
Unigene55322_All	0.01	1.09	6.76818	Up	NA	NA
Unigene21725_All	0.01	1.09	6.76818	Up	gi|597774737|ref|XP_007251081.1|/2.972e-14/PREDICTED: uncharacterized protein LOC103033839 isoform X1 [Astyanax mexicanus] &gt;gi|597774739|ref|XP_007251082.1| PREDICTED: uncharacterized protein LOC103033839 isoform X2 [Astyanax mexicanus] &gt;gi|597774741|ref|XP_007251083.1| PREDICTED: uncharacterized protein LOC103033839 isoform X3 [Astyanax mexicanus]	NA
Unigene53819_All	0.01	1.09	6.76818	Up	NA	NA
Unigene54676_All	0.01	1.08667	6.76377	Up	gi|51949771|gb|AAU14809.1|/1.1024e-32/fibronectin 1b [Danio rerio]	tru:101071818/2e-31/fn1; fibronectin 1; K05717 fibronectin 1; K05719 integrin beta 1; K06256 CD44 antigen; K06257 syndecan 1; K06493 integrin beta 3; K06589 integrin beta 6; K06590 integrin beta 7; K06591 integrin beta 8; K06788 coxsackievirus and adenovirus receptor; K16338 syndecan 4
Unigene53254_All	0.01	1.08667	6.76377	Up	NA	NA
CL6040.Contig14_All	0.01	1.08667	6.76377	Up	gi|528496460|ref|XP_001335587.5|/6.25339e-85/PREDICTED: uncharacterized protein KIAA0195 homolog isoform X1 [Danio rerio]	NA
Unigene38898_All	0.01	1.08333	6.75933	Up	gi|688571245|ref|XP_001921910.4|/1.0629e-11/PREDICTED: poly [ADP-ribose] polymerase 4 [Danio rerio]	dre:558045/1e-12/parp4, si:dkey-174k18.1; poly (ADP-ribose) polymerase family, member 4; K10798 poly [ADP-ribose] polymerase [EC:2.4.2.30]
Unigene57732_All	0.01	1.08333	6.75933	Up	NA	NA
Unigene58279_All	0.01	1.08333	6.75933	Up	NA	NA
Unigene59449_All	0.01	1.08333	6.75933	Up	NA	NA
Unigene58948_All	0.01	1.08333	6.75933	Up	NA	NA
Unigene57759_All	0.01	1.08333	6.75933	Up	NA	NA
Unigene2525_All	0.01	1.08333	6.75933	Up	NA	NA
Unigene59872_All	0.01	1.08333	6.75933	Up	NA	NA
Unigene10272_All	0.01	1.08333	6.75933	Up	NA	NA
Unigene59320_All	0.01	1.08333	6.75933	Up	NA	NA
Unigene84426_All	0.01	1.08	6.75489	Up	NA	NA
Unigene57283_All	0.01	1.08	6.75489	Up	NA	NA
CL5939.Contig2_All	0.01	1.08	6.75489	Up	NA	NA
Unigene75330_All	0.01	1.08	6.75489	Up	gi|658886019|ref|XP_008425870.1|/6.03506e-39/PREDICTED: misshapen-like kinase 1 isoform X4 [Poecilia reticulata]	xma:102225277/8e-40/misshapen-like kinase 1-like; K04413 misshapen/NIK-related kinase [EC:2.7.11.1]
Unigene57174_All	0.01	1.08	6.75489	Up	NA	NA
CL14906.Contig1_All	0.01	1.07667	6.75043	Up	gi|383212899|dbj|BAM09181.1|/4.4838e-62/interferon gamma [Carassius auratus langsdorfii]	NA
Unigene59125_All	0.01	1.07667	6.75043	Up	gi|551490992|ref|XP_005797068.1|/1.357e-06/PREDICTED: RNA-binding protein 5-like [Xiphophorus maculatus]	xma:102221289/2e-07/RNA-binding protein 5-like; K13094 RNA-binding protein 5/10
Unigene40391_All	0.01	1.07667	6.75043	Up	NA	NA
Unigene58322_All	0.01	1.07667	6.75043	Up	gi|528506245|ref|XP_005158592.1|/5.4848e-40/PREDICTED: WD repeat-containing and planar cell polarity effector protein fritz homolog [Danio rerio] &gt;gi|688594549|ref|XP_009291334.1| PREDICTED: WD repeat-containing and planar cell polarity effector protein fritz homolog [Danio rerio]	NA
CL5191.Contig5_All	0.01	1.07667	6.75043	Up	gi|47086815|ref|NP_997772.1|/1.3116e-33/UBX domain-containing protein 1 [Danio rerio] &gt;gi|82185847|sp|Q6NXA9.1|UBXN1_DANRE RecName: Full=UBX domain-containing protein 1; AltName: Full=SAPK substrate protein 1 [Danio rerio] &gt;gi|45595631|gb|AAH67166.1| UBX domain protein 1 [Danio rerio]	NA
Unigene26089_All	0.01	1.07667	6.75043	Up	NA	NA
Unigene57944_All	0.01	1.07667	6.75043	Up	gi|688599283|ref|XP_001340931.5|/5.44596e-40/PREDICTED: regulating synaptic membrane exocytosis protein 2-like [Danio rerio]	tru:101078153/7e-15/rims2; regulating synaptic membrane exocytosis 2; K15297 regulating synaptic membrane exocytosis protein 2
Unigene53698_All	0.01	1.07667	6.75043	Up	NA	NA
Unigene57583_All	0.01	1.07333	6.74595	Up	gi|66472404|ref|NP_001018510.1|/5.58242e-10/guanine deaminase [Danio rerio] &gt;gi|63102012|gb|AAH95728.1| Zgc:112282 [Danio rerio]	dre:553701/9e-11/gda, zgc:112282; guanine deaminase (EC:3.5.4.3); K01487 guanine deaminase [EC:3.5.4.3]
Unigene54089_All	0.01	1.07333	6.74595	Up	NA	NA
Unigene54075_All	0.01	1.07333	6.74595	Up	NA	NA
Unigene54903_All	0.01	1.07333	6.74595	Up	NA	NA
Unigene99725_All	0.01	1.07333	6.74595	Up	NA	NA
Unigene42287_All	0.01	1.07333	6.74595	Up	NA	NA
CL5894.Contig2_All	0.01	1.07333	6.74595	Up	NA	NA
Unigene45478_All	0.01	1.07333	6.74595	Up	NA	NA
Unigene32681_All	0.01	1.07333	6.74595	Up	gi|189536864|ref|XP_682975.3|/6.95469e-35/PREDICTED: probable polyketide synthase 1 [Danio rerio]	cqu:CpipJ_CPIJ005595/3e-09/fatty acid synthase S-acetyltransferase; K00665 fatty acid synthase, animal type [EC:2.3.1.85]
Unigene55024_All	0.01	1.07333	6.74595	Up	NA	NA
Unigene79143_All	0.01	1.07333	6.74595	Up	gi|3077999|gb|AAC15795.1|/4.6101e-23/LIM-domain binding factor 1 [Danio rerio]	dre:30576/4e-23/ldb1b, ldb1; LIM-domain binding 1b; K15617 LIM domain-binding protein 1
CL5870.Contig3_All	0.01	1.07333	6.74595	Up	gi|190358461|ref|NP_001121810.1|/1.81287e-19/von Willebrand factor A domain-containing protein 8 [Danio rerio] &gt;gi|205831271|sp|B0R0T1.1|VWA8_DANRE RecName: Full=von Willebrand factor A domain-containing protein 8 [Danio rerio]	NA
CL1508.Contig1_All	0.01	1.07333	6.74595	Up	gi|13161382|dbj|BAB32977.1|/1.38806e-19/lamin B3 [Carassius auratus]	dre:195817/2e-15/lmnl3, LIIIa, LIIIb, wu:fi05a02; lamin L3; K07611 lamin B
Unigene54439_All	0.01	1.07333	6.74595	Up	NA	NA
Unigene58913_All	0.01	1.07	6.74147	Up	NA	NA
Unigene71041_All	0.01	1.07	6.74147	Up	NA	NA
Unigene57894_All	0.01	1.07	6.74147	Up	NA	NA
Unigene36489_All	0.01	1.07	6.74147	Up	NA	NA
Unigene58720_All	0.01	1.07	6.74147	Up	NA	NA
CL16308.Contig2_All	0.01	1.07	6.74147	Up	gi|675368093|gb|KFM60995.1|/4.039e-11/hypothetical protein X975_04887, partial [Stegodyphus mimosarum]	NA
Unigene58348_All	0.01	1.07	6.74147	Up	NA	NA
Unigene59443_All	0.01	1.07	6.74147	Up	NA	NA
Unigene56679_All	0.01	1.07	6.74147	Up	NA	NA
Unigene59741_All	0.01	1.07	6.74147	Up	NA	NA
Unigene55713_All	0.01	1.07	6.74147	Up	NA	NA
Unigene57885_All	0.01	1.07	6.74147	Up	NA	NA
Unigene58830_All	0.01	1.07	6.74147	Up	NA	NA
CL787.Contig4_All	0.01	1.06667	6.73697	Up	gi|657573020|ref|XP_008290151.1|/2.03409e-47/PREDICTED: ATP-binding cassette sub-family C member 9 isoform X3 [Stegastes partitus]	dre:561160/3e-48/abcc9, si:dkey-183c2.3, sur2; ATP-binding cassette, sub-family C (CFTR/MRP), member 9; K05033 ATP-binding cassette subfamily C (CFTR/MRP) member 9
Unigene10369_All	0.01	1.06667	6.73697	Up	NA	NA
CL84.Contig1_All	0.01	1.06667	6.73697	Up	NA	NA
Unigene91644_All	0.01	1.06667	6.73697	Up	NA	NA
Unigene19886_All	0.01	1.06333	6.73245	Up	gi|77403694|dbj|BAE46429.1|/6.09352e-09/ORF2-encoded protein [Danio rerio]	NA
Unigene39236_All	0.01	1.06333	6.73245	Up	NA	NA
Unigene36378_All	0.01	1.06333	6.73245	Up	NA	NA
Unigene53338_All	0.01	1.06333	6.73245	Up	NA	NA
Unigene56662_All	0.01	1.06333	6.73245	Up	NA	NA
Unigene34228_All	0.01	1.06333	6.73245	Up	gi|528493282|ref|XP_005172829.1|/0/PREDICTED: low-density lipoprotein receptor-related protein 1-like [Danio rerio]	mze:101472613/0.0/low-density lipoprotein receptor-related protein 1-like; K04550 low-density lipoprotein receptor-related protein 1 (alpha-2-macroglobulin receptor); K05089 platelet-derived growth factor receptor beta [EC:2.7.10.1]; K06256 CD44 antigen; K06464 integrin beta 2
CL3853.Contig2_All	0.0433333	4.60667	6.7321	Up	gi|2351221|dbj|BAA22068.1|/0/myosin heavy chain [Cyprinus carpio]	dre:100008376/0.0/fd14a01; wu:fd14a01; K10352 myosin heavy chain
CL10862.Contig1_All	0.01	1.06	6.72792	Up	gi|553832073|gb|AGY61442.1|/1.98514e-41/50S ribosomal protein L16 [Lotharella sp. CCMP622]	aqu:100636621/3e-25/30S ribosomal protein S11, chloroplastic-like; K02948 small subunit ribosomal protein S11
Unigene49188_All	0.01	1.06	6.72792	Up	NA	NA
Unigene56856_All	0.01	1.06	6.72792	Up	gi|548553271|ref|XP_005755538.1|/3.29882e-16/PREDICTED: RNA-directed DNA polymerase from mobile element jockey-like [Pundamilia nyererei]	NA
Unigene100537_All	0.01	1.06	6.72792	Up	NA	NA
Unigene56885_All	0.01	1.06	6.72792	Up	NA	NA
Unigene52787_All	0.01	1.06	6.72792	Up	gi|432950658|ref|XP_004084549.1|/9.28985e-16/PREDICTED: sodium channel protein type 4 subunit alpha B-like [Oryzias latipes]	NA
Unigene54307_All	0.01	1.06	6.72792	Up	NA	NA
Unigene59671_All	0.01	1.06	6.72792	Up	NA	NA
CL13384.Contig1_All	0.01	1.06	6.72792	Up	NA	NA
Unigene55130_All	0.01	1.06	6.72792	Up	NA	NA
Unigene57250_All	0.01	1.06	6.72792	Up	NA	NA
Unigene53333_All	0.01	1.06	6.72792	Up	NA	NA
Unigene54815_All	0.01	1.05667	6.72338	Up	NA	NA
Unigene14455_All	0.01	1.05667	6.72338	Up	NA	NA
Unigene3178_All	0.01	1.05667	6.72338	Up	NA	NA
Unigene19493_All	0.0833333	8.79333	6.72137	Up	gi|281200798|gb|EFA75015.1|/8.2666e-13/Appr-1-p processing enzyme family protein [Polysphondylium pallidum PN500]	cge:100758989/2e-13/Parp14; poly (ADP-ribose) polymerase family, member 14; K15261 poly [ADP-ribose] polymerase 10/14/15 [EC:2.4.2.30]
Unigene53658_All	0.01	1.05333	6.71882	Up	NA	NA
Unigene54081_All	0.01	1.05	6.71425	Up	NA	NA
Unigene38838_All	0.01	1.05	6.71425	Up	NA	NA
Unigene6727_All	0.01	1.05	6.71425	Up	NA	NA
Unigene55887_All	0.01	1.05	6.71425	Up	NA	NA
Unigene53416_All	0.01	1.05	6.71425	Up	NA	NA
Unigene29203_All	0.01	1.05	6.71425	Up	NA	NA
Unigene58691_All	0.01	1.05	6.71425	Up	gi|688588169|ref|XP_009290009.1|/1.50479e-29/PREDICTED: uncharacterized protein LOC103908834 [Danio rerio] &gt;gi|688588172|ref|XP_009290010.1| PREDICTED: uncharacterized protein LOC103908834 [Danio rerio]	NA
Unigene58100_All	0.01	1.05	6.71425	Up	gi|181339763|ref|NP_001116732.1|/5.08554e-38/cGMP-specific 3&apos;,5&apos;-cyclic phosphodiesterase [Danio rerio]	dre:553270/7e-39/pde5ab, PDE5, pde5a; phosphodiesterase 5A, cGMP-specific, b (EC:3.1.4.35); K13762 cGMP-specific 3',5'-cyclic phosphodiesterase [EC:3.1.4.35]
Unigene58599_All	0.01	1.05	6.71425	Up	NA	NA
Unigene74368_All	0.01	1.05	6.71425	Up	NA	NA
CL10179.Contig1_All	0.01	1.05	6.71425	Up	gi|688592780|ref|XP_009290944.1|/1.68517e-33/PREDICTED: thrombospondin type-1 domain-containing protein 7A [Danio rerio]	NA
Unigene53092_All	0.01	1.05	6.71425	Up	gi|77403694|dbj|BAE46429.1|/2.70293e-15/ORF2-encoded protein [Danio rerio]	NA
Unigene58717_All	0.01	1.05	6.71425	Up	NA	NA
CL12655.Contig1_All	0.01	1.05	6.71425	Up	gi|41055014|ref|NP_957509.1|/3.21501e-16/hydroxymethylglutaryl-CoA lyase, mitochondrial [Danio rerio] &gt;gi|28277949|gb|AAH46023.1| 3-hydroxymethyl-3-methylglutaryl-Coenzyme A lyase (hydroxymethylglutaricaciduria) [Danio rerio]	dre:394190/4e-17/hmgcl, zgc:56248; 3-hydroxymethyl-3-methylglutaryl-CoA lyase (EC:4.1.3.4); K01640 hydroxymethylglutaryl-CoA lyase [EC:4.1.3.4]
Unigene32469_All	0.01	1.05	6.71425	Up	NA	NA
Unigene54390_All	0.01	1.05	6.71425	Up	NA	NA
Unigene54809_All	0.01	1.05	6.71425	Up	NA	NA
Unigene3212_All	0.01	1.05	6.71425	Up	gi|528491406|ref|XP_005155525.1|/8.799e-17/PREDICTED: testis-expressed sequence 15 protein [Danio rerio] &gt;gi|528491408|ref|XP_002663332.3| PREDICTED: testis-expressed sequence 15 protein [Danio rerio] &gt;gi|688573258|ref|XP_009300623.1| PREDICTED: testis-expressed sequence 15 protein [Danio rerio]	NA
CL15791.Contig2_All	0.01	1.05	6.71425	Up	NA	NA
Unigene53204_All	0.01	1.04667	6.70966	Up	gi|41152313|ref|NP_957003.1|/2.37758e-51/protein lin-7 homolog A [Danio rerio] &gt;gi|37590833|gb|AAH59460.1| Lin-7 homolog A (C. elegans) [Danio rerio] &gt;gi|50882513|gb|AAT85672.1| neuroepithelial polarity protein [Danio rerio]	phi:102107515/6e-37/SNRNP70; small nuclear ribonucleoprotein 70kDa (U1); K11093 U1 small nuclear ribonucleoprotein 70kDa
CL14238.Contig2_All	0.01	1.04667	6.70966	Up	gi|704301209|ref|XP_010162934.1|/1.46589e-137/PREDICTED: uncharacterized protein LOC104522366, partial [Caprimulgus carolinensis]	NA
Unigene58496_All	0.01	1.04667	6.70966	Up	NA	NA
Unigene58929_All	0.01	1.04667	6.70966	Up	NA	NA
Unigene59799_All	0.01	1.04333	6.70506	Up	NA	NA
Unigene59798_All	0.01	1.04333	6.70506	Up	NA	NA
Unigene56633_All	0.01	1.04333	6.70506	Up	NA	NA
Unigene58459_All	0.01	1.04333	6.70506	Up	NA	NA
Unigene57701_All	0.01	1.04333	6.70506	Up	gi|688571245|ref|XP_001921910.4|/2.7218e-23/PREDICTED: poly [ADP-ribose] polymerase 4 [Danio rerio]	dre:558045/4e-24/parp4, si:dkey-174k18.1; poly (ADP-ribose) polymerase family, member 4; K10798 poly [ADP-ribose] polymerase [EC:2.4.2.30]
Unigene58231_All	0.01	1.04	6.70044	Up	NA	NA
Unigene64929_All	0.01	1.04	6.70044	Up	NA	NA
Unigene13567_All	0.01	1.04	6.70044	Up	gi|319803133|ref|NP_001014356.2|/1.80479e-19/CASP8-associated protein 2 [Danio rerio]	NA
Unigene79809_All	0.01	1.04	6.70044	Up	NA	NA
CL2499.Contig3_All	0.01	1.04	6.70044	Up	NA	NA
Unigene54207_All	0.01	1.04	6.70044	Up	NA	NA
Unigene59150_All	0.01	1.03667	6.69581	Up	NA	NA
Unigene51617_All	0.01	1.03667	6.69581	Up	NA	NA
CL15523.Contig2_All	0.01	1.03667	6.69581	Up	NA	NA
Unigene55792_All	0.01	1.03667	6.69581	Up	NA	NA
CL12884.Contig2_All	0.01	1.03667	6.69581	Up	gi|688582164|ref|XP_009305452.1|/3.93048e-30/PREDICTED: uncharacterized protein KIAA1109 homolog isoform X8 [Danio rerio]	NA
Unigene101869_All	0.01	1.03667	6.69581	Up	NA	mgp:100551064/8e-06/MASP1; mannan-binding lectin serine peptidase 1 (C4/C2 activating component of Ra-reactive factor); K03992 mannan-binding lectin serine protease 1 [EC:3.4.21.-]
Unigene54960_All	0.01	1.03667	6.69581	Up	NA	NA
Unigene57071_All	0.01	1.03667	6.69581	Up	NA	NA
CL4842.Contig2_All	0.01	1.03667	6.69581	Up	NA	NA
Unigene54827_All	0.01	1.03667	6.69581	Up	NA	NA
Unigene55446_All	0.01	1.03667	6.69581	Up	gi|146289937|gb|ABQ18313.1|/8.42183e-09/ecotropic viral integration site 1 [Danio rerio]	dre:497407/5e-08/mecom, evi1, im:7140716, prdm3; MDS1 and EVI1 complex locus; K04462 ecotropic virus integration site 1 protein
Unigene80673_All	0.01	1.03667	6.69581	Up	gi|182891118|gb|AAI65884.1|/4.9259e-17/Zgc:110083 protein [Danio rerio]	dre:550242/2e-16/nadka, zgc:110083; NAD kinase a (EC:2.7.1.23); K00858 NAD+ kinase [EC:2.7.1.23]
Unigene69144_All	0.01	1.03667	6.69581	Up	NA	NA
Unigene57025_All	0.01	1.03667	6.69581	Up	NA	NA
Unigene44358_All	0.01	1.03667	6.69581	Up	NA	NA
Unigene40260_All	0.01	1.03667	6.69581	Up	NA	NA
Unigene53614_All	0.01	1.03667	6.69581	Up	NA	NA
Unigene54252_All	0.01	1.03667	6.69581	Up	NA	NA
Unigene59814_All	0.01	1.03667	6.69581	Up	NA	NA
Unigene95250_All	0.01	1.03667	6.69581	Up	NA	NA
Unigene54282_All	0.01	1.03333	6.69116	Up	gi|115443544|ref|YP_778563.1|/2.35014e-14/apocytochrome F [Bigelowiella natans] &gt;gi|122233796|sp|Q06J64.1|CYF_BIGNA RecName: Full=Apocytochrome f; Flags: Precursor (chloroplast) [Bigelowiella natans] &gt;gi|110810189|gb|ABG91395.1| apocytochrome F [Bigelowiella natans]	NA
Unigene58096_All	0.01	1.03333	6.69116	Up	NA	NA
Unigene41004_All	0.01	1.03333	6.69116	Up	gi|688587244|ref|XP_009289811.1|/3.58083e-36/PREDICTED: uncharacterized protein LOC103908814 [Danio rerio]	dre:558045/2e-17/parp4, si:dkey-174k18.1; poly (ADP-ribose) polymerase family, member 4; K10798 poly [ADP-ribose] polymerase [EC:2.4.2.30]
Unigene77859_All	0.01	1.03333	6.69116	Up	NA	NA
Unigene57779_All	0.01	1.03333	6.69116	Up	NA	NA
CL10047.Contig2_All	0.01	1.03333	6.69116	Up	NA	NA
CL7094.Contig2_All	0.01	1.03333	6.69116	Up	gi|723562444|ref|XP_010302344.1|/7.94907e-42/PREDICTED: NADH dehydrogenase [ubiquinone] iron-sulfur protein 7, mitochondrial, partial [Balearica regulorum gibbericeps]	shr:100922533/2e-42/NDUFS7; NADH dehydrogenase (ubiquinone) Fe-S protein 7, 20kDa (NADH-coenzyme Q reductase); K03940 NADH dehydrogenase (ubiquinone) Fe-S protein 7 [EC:1.6.5.3 1.6.99.3]
Unigene58166_All	0.01	1.03333	6.69116	Up	NA	NA
CL396.Contig1_All	0.01	1.03	6.6865	Up	NA	NA
Unigene58785_All	0.01	1.03	6.6865	Up	NA	NA
Unigene53242_All	0.01	1.03	6.6865	Up	NA	NA
Unigene40570_All	0.01	1.03	6.6865	Up	NA	NA
Unigene56402_All	0.01	1.02667	6.68182	Up	NA	NA
Unigene56941_All	0.01	1.02667	6.68182	Up	gi|426219555|ref|XP_004003986.1|/4.79329e-28/PREDICTED: single-minded homolog 2 [Ovis aries]	oaa:100081545/2e-28/SIM2; single-minded family bHLH transcription factor 2; K09100 single-minded
CL2324.Contig2_All	0.01	1.02667	6.68182	Up	NA	NA
Unigene53471_All	0.01	1.02667	6.68182	Up	NA	NA
Unigene40117_All	0.01	1.02667	6.68182	Up	gi|326665130|ref|XP_001922619.3|/8.93632e-27/PREDICTED: WD repeat-containing protein 47 [Danio rerio]	NA
Unigene53157_All	0.01	1.02667	6.68182	Up	NA	NA
Unigene57869_All	0.01	1.02667	6.68182	Up	NA	NA
Unigene55073_All	0.01	1.02667	6.68182	Up	NA	NA
CL11097.Contig1_All	0.01	1.02667	6.68182	Up	NA	NA
Unigene55860_All	0.01	1.02667	6.68182	Up	NA	NA
Unigene58395_All	0.01	1.02667	6.68182	Up	NA	NA
CL15993.Contig5_All	0.01	1.02667	6.68182	Up	NA	NA
Unigene57718_All	0.01	1.02667	6.68182	Up	NA	NA
Unigene83306_All	0.01	1.02667	6.68182	Up	NA	NA
Unigene53317_All	0.01	1.02667	6.68182	Up	NA	NA
Unigene33707_All	0.01	1.02667	6.68182	Up	NA	NA
Unigene55110_All	0.01	1.02667	6.68182	Up	gi|597788184|ref|XP_007257514.1|/6.44837e-09/PREDICTED: uncharacterized protein LOC103037775 [Astyanax mexicanus]	NA
CL14132.Contig1_All	0.01	1.02667	6.68182	Up	gi|553832043|gb|AGY61412.1|/0/ribulose-1,5-bisphosphate carboxylase/oxygenase large subunit [Lotharella sp. CCMP622]	NA
CL16723.Contig3_All	0.01	1.02667	6.68182	Up	NA	NA
Unigene51695_All	0.01	1.02667	6.68182	Up	gi|301298706|gb|ADK66818.1|/3.29673e-13/membrane-bound immunoglobulin D [Ctenopharyngodon idella]	NA
Unigene54718_All	0.01	1.02667	6.68182	Up	NA	NA
Unigene58475_All	0.01	1.02667	6.68182	Up	NA	NA
Unigene53145_All	0.01	1.02667	6.68182	Up	NA	NA
Unigene59429_All	0.01	1.02667	6.68182	Up	NA	NA
Unigene52343_All	0.01	1.02667	6.68182	Up	NA	NA
Unigene7744_All	0.01	1.02667	6.68182	Up	gi|597766533|ref|XP_007247143.1|/4.76047e-12/PREDICTED: rho GTPase-activating protein 26 [Astyanax mexicanus]	cmk:103185494/4e-06/rho GTPase-activating protein 10-like; K13736 Rho GTPase-activating protein 10
Unigene41457_All	0.01	1.02667	6.68182	Up	NA	NA
Unigene59149_All	0.01	1.02667	6.68182	Up	NA	NA
Unigene54814_All	0.01	1.02667	6.68182	Up	gi|688611450|ref|XP_009295054.1|/1.02008e-30/PREDICTED: ubiquitin carboxyl-terminal hydrolase 21-like isoform X3 [Danio rerio]	dre:563546/1e-31/usp21; ubiquitin specific peptidase 21; K11833 ubiquitin carboxyl-terminal hydrolase 2/21 [EC:3.4.19.12]
Unigene82365_All	0.01	1.02667	6.68182	Up	NA	NA
Unigene41847_All	0.01	1.02667	6.68182	Up	gi|688611055|ref|XP_005165709.2|/3.76759e-94/PREDICTED: uncharacterized protein LOC101883482 [Danio rerio]	mze:101472134/1e-47/extracellular calcium-sensing receptor-like; K04612 calcium-sensing receptor
Unigene6341_All	0.01	1.02333	6.67713	Up	NA	NA
Unigene54049_All	0.01	1.02333	6.67713	Up	NA	NA
Unigene95541_All	0.01	1.02333	6.67713	Up	NA	NA
CL7950.Contig2_All	0.01	1.02333	6.67713	Up	gi|557164712|emb|CDJ65760.1|/3.1795e-23/ribosomal protein L19, putative [Eimeria necatrix]	dmo:Dmoj_GI16439/2e-15/GI16439 gene product from transcript GI16439-RA; K12618 5'-3' exoribonuclease 1 [EC:3.1.13.-]
CL12591.Contig2_All	0.01	1.02333	6.67713	Up	gi|326672223|ref|XP_694336.5|/6.39355e-26/PREDICTED: angiotensin-converting enzyme [Danio rerio]	dre:565980/9e-27/ace, fb81h03, si:ch211-124e16.1, wu:fb81h03; angiotensin I converting enzyme (peptidyl-dipeptidase A) 1; K01283 peptidyl-dipeptidase A [EC:3.4.15.1]
Unigene102506_All	0.01	1.02	6.67243	Up	gi|688584218|ref|XP_009305917.1|/9.72954e-13/PREDICTED: uncharacterized protein LOC103912048 [Danio rerio]	NA
Unigene22735_All	0.01	1.02	6.67243	Up	NA	NA
Unigene53709_All	0.01	1.02	6.67243	Up	NA	NA
Unigene36020_All	0.01	1.02	6.67243	Up	NA	NA
Unigene2411_All	0.01	1.02	6.67243	Up	NA	NA
Unigene55731_All	0.01	1.02	6.67243	Up	gi|528498821|ref|XP_005157124.1|/3.10683e-11/PREDICTED: anaphase-promoting complex subunit 1 isoform X3 [Danio rerio]	dre:568795/4e-12/anapc1, si:ch211-160m22.1; anaphase promoting complex subunit 1; K03348 anaphase-promoting complex subunit 1
Unigene59759_All	0.01	1.02	6.67243	Up	gi|34392547|dbj|BAC82601.1|/5.12111e-06/reverse transcriptase [Ciona intestinalis]	NA
CL10393.Contig1_All	0.01	1.02	6.67243	Up	NA	NA
Unigene57074_All	0.01	1.01667	6.6677	Up	NA	NA
Unigene87791_All	0.01	1.01667	6.6677	Up	NA	NA
Unigene59816_All	0.01	1.01667	6.6677	Up	NA	NA
Unigene92818_All	0.01	1.01667	6.6677	Up	gi|688541555|ref|XP_005163795.2|/2.3626e-11/PREDICTED: Fc receptor-like protein 5 [Danio rerio]	dre:100149292/4e-09/si:dkey-10h3.1; K06727 Fc receptor-like protein
Unigene56699_All	0.01	1.01667	6.6677	Up	NA	NA
Unigene56955_All	0.01	1.01667	6.6677	Up	NA	NA
Unigene58081_All	0.01	1.01667	6.6677	Up	NA	NA
Unigene53349_All	0.01	1.01667	6.6677	Up	NA	NA
Unigene55384_All	0.01	1.01667	6.6677	Up	NA	NA
CL4067.Contig1_All	0.01	1.01333	6.66297	Up	NA	NA
CL8990.Contig2_All	0.01	1.01333	6.66297	Up	gi|688597700|ref|XP_009292046.1|/6.75766e-22/PREDICTED: leucine-, glutamate- and lysine-rich protein 1 isoform X1 [Danio rerio]	NA
CL16683.Contig9_All	0.01	1.01333	6.66297	Up	gi|528483622|ref|XP_001340092.5|/1.71432e-38/PREDICTED: protein phosphatase 1 regulatory inhibitor subunit 16B, partial [Danio rerio]	dre:799771/2e-39/ppp1r16b, si:ch1073-172n9.1; protein phosphatase 1, regulatory subunit 16B; K17459 protein phosphatase 1 regulatory inhibitor subunit 16B
Unigene72727_All	0.01	1.01333	6.66297	Up	NA	NA
Unigene56205_All	0.01	1.01333	6.66297	Up	gi|542264257|ref|XP_003460529.2|/1.0249e-06/PREDICTED: uncharacterized protein LOC100710209, partial [Oreochromis niloticus]	NA
Unigene95425_All	0.01	1.01333	6.66297	Up	NA	NA
Unigene83986_All	0.01	1.01333	6.66297	Up	gi|688589760|ref|XP_009290317.1|/1.2904e-25/PREDICTED: plectin isoform X5 [Danio rerio]	dre:100321011/2e-26/si:ch211-165e15.1; K10388 plectin
Unigene57666_All	0.01	1.01333	6.66297	Up	gi|688558641|ref|XP_009300415.1|/4.57892e-31/PREDICTED: girdin isoform X5 [Danio rerio]	NA
Unigene58644_All	0.01	1.01333	6.66297	Up	NA	NA
CL9808.Contig3_All	0.01	1.01	6.65821	Up	gi|171259310|ref|YP_778561.2|/6.92709e-151/photosystem II 43 kDa protein [Bigelowiella natans]	NA
Unigene33905_All	0.01	1.01	6.65821	Up	gi|528506859|ref|XP_005158946.1|/1.88479e-16/PREDICTED: zgc:66313 isoform X1 [Danio rerio] &gt;gi|528506861|ref|XP_005158947.1| PREDICTED: zgc:66313 isoform X1 [Danio rerio] &gt;gi|688595525|ref|XP_009291527.1| PREDICTED: zgc:66313 isoform X1 [Danio rerio] &gt;gi|688595528|ref|XP_009291528.1| PREDICTED: zgc:66313 isoform X1 [Danio rerio]	dre:393400/3e-17/zgc:66313 (EC:3.2.1.1); K01176 alpha-amylase [EC:3.2.1.1]
Unigene57463_All	0.01	1.01	6.65821	Up	NA	NA
Unigene54116_All	0.01	1.01	6.65821	Up	NA	NA
Unigene58535_All	0.01	1.01	6.65821	Up	NA	NA
Unigene58790_All	0.01	1.01	6.65821	Up	NA	NA
Unigene53691_All	0.01	1.01	6.65821	Up	gi|688546286|ref|XP_009298307.1|/1.94533e-58/PREDICTED: probable polypeptide N-acetylgalactosaminyltransferase 8 isoform X3 [Danio rerio]	dre:559373/3e-59/galnt8b, si:ch211-214j24.3; UDP-N-acetyl-alpha-D-galactosamine:polypeptide N-acetylgalactosaminyltransferase 8b; K00710 polypeptide N-acetylgalactosaminyltransferase [EC:2.4.1.41]
Unigene41435_All	0.01	1.01	6.65821	Up	NA	NA
Unigene59064_All	0.01	1.01	6.65821	Up	NA	NA
CL5825.Contig3_All	0.01	1.01	6.65821	Up	gi|573878818|ref|XP_006627633.1|/3.86467e-128/PREDICTED: integrin alpha-X-like [Lepisosteus oculatus]	lcm:102351091/5e-96/integrin alpha-X-like; K06462 integrin alpha X; K06581 intercellular adhesion molecule 4
Unigene26053_All	0.01	1.01	6.65821	Up	NA	NA
CL15959.Contig2_All	0.01	1.01	6.65821	Up	NA	NA
Unigene56801_All	0.01	1.00667	6.65344	Up	NA	NA
Unigene60756_All	0.01	1.00667	6.65344	Up	NA	NA
Unigene1655_All	0.01	1.00667	6.65344	Up	gi|688560104|ref|XP_009300640.1|/1.63725e-86/PREDICTED: trinucleotide repeat-containing gene 6C protein-like [Danio rerio]	dre:100149391/3e-87/trinucleotide repeat-containing gene 6C protein-like; K18412 trinucleotide repeat-containing gene 6 protein
CL864.Contig14_All	0.01	1.00667	6.65344	Up	gi|528475680|ref|XP_694845.5|/3.41158e-10/PREDICTED: protein SCAF11 isoform X3 [Danio rerio]	pbi:103051021/5e-08/PHRF1; PHD and ring finger domains 1; K17586 PHD and RING finger domain-containing protein 1
Unigene56680_All	0.01	1.00667	6.65344	Up	NA	NA
CL1192.Contig3_All	0.01	1.00667	6.65344	Up	NA	NA
Unigene106411_All	0.01	1.00667	6.65344	Up	NA	NA
Unigene100675_All	0.01	1.00667	6.65344	Up	NA	NA
Unigene58030_All	0.01	1.00333	6.64866	Up	NA	NA
Unigene43376_All	0.01	1.00333	6.64866	Up	NA	NA
Unigene59278_All	0.01	1.00333	6.64866	Up	NA	NA
Unigene53757_All	0.01	1.00333	6.64866	Up	NA	NA
CL1696.Contig1_All	0.01	1.00333	6.64866	Up	gi|49900841|gb|AAH76360.1|/4.61041e-23/Zgc:92907 [Danio rerio] &gt;gi|182888602|gb|AAI63967.1| Zgc:92907 protein [Danio rerio]	dre:436733/7e-24/zgc:92907; K07432 beta-1,4-N-acetylglucosaminyltransferase [EC:2.4.1.141]
CL7066.Contig4_All	0.01	1.00333	6.64866	Up	NA	NA
Unigene105231_All	0.01	1.00333	6.64866	Up	gi|688553361|ref|XP_009299472.1|/1.93705e-45/PREDICTED: rapamycin-insensitive companion of mTOR [Danio rerio]	dre:561835/1e-39/rictorb, rictor, si:dkey-120e24.2; RPTOR independent companion of MTOR, complex 2b; K08267 rapamycin-insensitive companion of mTOR
Unigene57991_All	0.01	1.00333	6.64866	Up	NA	NA
Unigene59694_All	0.01	1.00333	6.64866	Up	NA	NA
Unigene38218_All	0.01	1.00333	6.64866	Up	gi|551502205|ref|XP_005802647.1|/7.31094e-21/PREDICTED: zinc finger and BTB domain-containing protein 2-like [Xiphophorus maculatus]	xma:102235483/1e-21/zinc finger and BTB domain-containing protein 2-like; K10489 zinc finger and BTB domain-containing protein 2
Unigene53888_All	0.01	1.00333	6.64866	Up	NA	NA
CL12836.Contig2_All	0.01	1.00333	6.64866	Up	NA	NA
Unigene58515_All	0.01	1.00333	6.64866	Up	NA	NA
Unigene16989_All	0.01	1	6.64386	Up	gi|326672328|ref|XP_688892.5|/1.40058e-40/PREDICTED: extracellular serine/threonine protein kinase FAM20C [Danio rerio]	tsp:Tsp_02446/5e-06/NADPH--cytochrome P450 reductase; K00327 NADPH-ferrihemoprotein reductase [EC:1.6.2.4]
Unigene5156_All	0.01	1	6.64386	Up	NA	NA
Unigene41739_All	0.01	1	6.64386	Up	NA	NA
Unigene29124_All	0.01	1	6.64386	Up	NA	NA
Unigene24998_All	0.01	1	6.64386	Up	NA	NA
Unigene56346_All	0.01	0.996667	6.63904	Up	NA	NA
Unigene8232_All	0.01	0.996667	6.63904	Up	gi|642086912|emb|CDQ83740.1|/3.48755e-20/unnamed protein product [Oncorhynchus mykiss]	NA
Unigene4584_All	0.01	0.996667	6.63904	Up	gi|167555041|ref|NP_001107936.1|/2.10777e-73/zinc finger protein 709 [Danio rerio] &gt;gi|160773672|gb|AAI55063.1| Zgc:171418 protein [Danio rerio]	dre:101884857/3e-69/zinc finger protein 91-like; K09228 KRAB domain-containing zinc finger protein
CL14588.Contig8_All	0.01	0.996667	6.63904	Up	gi|597733962|ref|XP_007229288.1|/2.41944e-89/PREDICTED: fibrocystin-L [Astyanax mexicanus]	ptg:102965597/2e-09/immunoglobulin omega chain-like; K06553 pre-B lymphocyte gene
Unigene56649_All	0.01	0.996667	6.63904	Up	NA	NA
Unigene59527_All	0.01	0.996667	6.63904	Up	gi|139949174|ref|NP_001077296.1|/8.58666e-121/collagen alpha-1(X) chain precursor [Danio rerio] &gt;gi|61740433|gb|AAX54479.1| collagen type X alpha 1 [Danio rerio]	dre:558919/1e-121/col10a1a, col10a1, fa66d11, wu:fa66d11, wu:fb10c08; collagen, type X, alpha 1a; K19479 collagen, type X, alpha
Unigene85886_All	0.01	0.996667	6.63904	Up	NA	NA
Unigene56282_All	0.01	0.996667	6.63904	Up	NA	NA
Unigene56494_All	0.01	0.996667	6.63904	Up	NA	NA
Unigene31604_All	0.01	0.996667	6.63904	Up	NA	NA
Unigene55388_All	0.01	0.996667	6.63904	Up	NA	NA
CL14045.Contig2_All	0.01	0.996667	6.63904	Up	gi|146285369|gb|ABQ18260.1|/2.3626e-11/protein serine/threonine phosphatase-1 alpha isoform [Carassius auratus]	dre:327301/2e-11/ppp1cab, Ppp1ca, fb18b03, fd20h04, wu:fb18b03, wu:fd20h04, wu:fl22a03, zgc:55744, zgc:76940; protein phosphatase 1, catalytic subunit, alpha isozyme b (EC:3.1.3.16); K06269 serine/threonine-protein phosphatase PP1 catalytic subunit [EC:3.1.3.16]
Unigene54564_All	0.01	0.996667	6.63904	Up	NA	NA
Unigene70703_All	0.01	0.993333	6.63421	Up	gi|542255002|ref|XP_005463193.1|/1.2905e-17/PREDICTED: uncharacterized protein LOC102077769 [Oreochromis niloticus]	NA
Unigene37950_All	0.01	0.993333	6.63421	Up	gi|292611998|ref|XP_695364.4|/2.65939e-10/PREDICTED: tripartite motif-containing protein 16-like [Danio rerio]	NA
Unigene59348_All	0.01	0.993333	6.63421	Up	NA	NA
Unigene108653_All	0.01	0.993333	6.63421	Up	NA	NA
Unigene59785_All	0.01	0.993333	6.63421	Up	NA	NA
Unigene57749_All	0.01	0.993333	6.63421	Up	NA	NA
Unigene96085_All	0.01	0.993333	6.63421	Up	NA	NA
Unigene43958_All	0.01	0.99	6.62936	Up	NA	NA
Unigene36865_All	0.01	0.99	6.62936	Up	gi|528507423|ref|XP_697494.6|/1.09986e-32/PREDICTED: kielin/chordin-like protein [Danio rerio]	mdo:100013105/8e-08/CHRDL2; chordin-like 2; K17280 chordin-like protein 2
Unigene40397_All	0.01	0.99	6.62936	Up	NA	NA
CL12607.Contig7_All	0.01	0.99	6.62936	Up	gi|597760850|ref|XP_007244422.1|/2.93717e-93/PREDICTED: GRAM domain-containing protein 2-like isoform X2 [Astyanax mexicanus] &gt;gi|597760852|ref|XP_007244423.1| PREDICTED: GRAM domain-containing protein 2-like isoform X3 [Astyanax mexicanus]	NA
Unigene56486_All	0.01	0.99	6.62936	Up	gi|688615006|ref|XP_009295890.1|/8.95613e-35/PREDICTED: LOW QUALITY PROTEIN: formin-like protein 1 [Danio rerio]	NA
Unigene106388_All	0.01	0.99	6.62936	Up	NA	NA
Unigene28770_All	0.01	0.99	6.62936	Up	gi|528473884|ref|XP_005171659.1|/4.8159e-12/PREDICTED: rho GTPase-activating protein 27 isoform X2 [Danio rerio]	NA
Unigene58805_All	0.01	0.986667	6.62449	Up	NA	NA
Unigene55866_All	0.01	0.986667	6.62449	Up	NA	NA
Unigene86843_All	0.01	0.986667	6.62449	Up	gi|20269247|dbj|BAB90995.1|/2.96133e-30/immunoglobulin light chain [Cyprinus carpio]	cmy:102931439/7e-10/immunoglobulin iota chain-like; K06553 pre-B lymphocyte gene
Unigene59823_All	0.01	0.986667	6.62449	Up	gi|554851598|ref|XP_005936043.1|/8.39065e-22/PREDICTED: uncharacterized protein LOC102309048 [Haplochromis burtoni]	NA
CL11294.Contig1_All	0.01	0.986667	6.62449	Up	NA	NA
Unigene54094_All	0.01	0.986667	6.62449	Up	NA	NA
Unigene59522_All	0.01	0.986667	6.62449	Up	NA	NA
Unigene40017_All	0.01	0.986667	6.62449	Up	NA	NA
Unigene11391_All	0.01	0.986667	6.62449	Up	gi|225690509|ref|NP_001070089.2|/6.21677e-12/meprin A, beta precursor [Danio rerio]	dre:100151009/9e-13/mep1b, si:ch211-191a24.6, zgc:153272; meprin A, beta (EC:3.4.24.18); K08606 meprin B [EC:3.4.24.63]
CL411.Contig6_All	0.01	0.986667	6.62449	Up	gi|157311769|ref|NP_001098583.1|/3.51375e-31/uncharacterized protein LOC564882 [Danio rerio]	NA
CL15708.Contig1_All	0.01	0.986667	6.62449	Up	NA	NA
CL12851.Contig1_All	0.01	0.986667	6.62449	Up	gi|553832058|gb|AGY61427.1|/0/photosystem II D1 protein [Lotharella sp. CCMP622]	NA
Unigene99775_All	0.01	0.986667	6.62449	Up	NA	NA
CL7856.Contig3_All	0.01	0.983333	6.61961	Up	gi|688563294|ref|XP_009301235.1|/1.76489e-22/PREDICTED: leucine-rich repeat-containing protein 28 isoform X5 [Danio rerio]	NA
Unigene59654_All	0.01	0.983333	6.61961	Up	NA	NA
Unigene53443_All	0.01	0.983333	6.61961	Up	NA	NA
Unigene55854_All	0.01	0.983333	6.61961	Up	gi|528498829|ref|XP_002664277.3|/8.09961e-44/PREDICTED: tyrosine-protein kinase Mer [Danio rerio]	dre:100322133/1e-44/mertka, mertk, si:ch1073-268l12.2; c-mer proto-oncogene tyrosine kinase a; K05117 c-mer proto-oncogene tyrosine kinase [EC:2.7.10.1]
Unigene36218_All	0.01	0.983333	6.61961	Up	NA	NA
Unigene1679_All	0.01	0.983333	6.61961	Up	NA	NA
Unigene59218_All	0.01	0.983333	6.61961	Up	NA	NA
Unigene54709_All	0.01	0.983333	6.61961	Up	NA	NA
Unigene54427_All	0.01	0.983333	6.61961	Up	NA	NA
Unigene58415_All	0.01	0.983333	6.61961	Up	NA	NA
Unigene58807_All	0.01	0.98	6.61471	Up	NA	NA
Unigene43639_All	0.01	0.98	6.61471	Up	gi|688558867|ref|XP_009300448.1|/9.2682e-24/PREDICTED: coiled-coil domain-containing protein 14 [Danio rerio]	dre:562752/1e-24/ccdc14; coiled-coil domain containing 14; K16541 coiled-coil domain-containing protein 14
Unigene59389_All	0.01	0.98	6.61471	Up	NA	NA
CL12885.Contig3_All	0.01	0.98	6.61471	Up	NA	NA
Unigene18918_All	0.01	0.98	6.61471	Up	NA	NA
Unigene95115_All	0.01	0.98	6.61471	Up	gi|528473037|ref|XP_005163758.1|/3.0645e-27/PREDICTED: myosin-9 isoform X2 [Danio rerio]	dre:561431/4e-28/myh9b, fb55d12, myh9l1, wu:fb30g06, wu:fb55d12; myosin, heavy chain 9b, non-muscle; K10352 myosin heavy chain
Unigene53190_All	0.01	0.98	6.61471	Up	NA	NA
CL6197.Contig1_All	0.01	0.98	6.61471	Up	gi|688569976|ref|XP_009302709.1|/5.99377e-63/PREDICTED: neurabin-1 isoform X4 [Danio rerio]	dre:571989/1e-63/neurabin-1; K17551 neurabin
CL11877.Contig1_All	0.01	0.98	6.61471	Up	gi|688574426|ref|XP_009303619.1|/2.351e-43/PREDICTED: protocadherin-16 [Danio rerio]	dre:553300/3e-44/dchs1b, dchs1, im:7136458, im:7156059, pcdh16l; dachsous cadherin-related 1b; K16507 protocadherin-16/23
CL11650.Contig4_All	0.01	0.976667	6.60979	Up	gi|167527177|ref|XP_001747921.1|/7.90785e-23/hypothetical protein [Monosiga brevicollis MX1] &gt;gi|163773670|gb|EDQ87308.1| predicted protein [Monosiga brevicollis MX1]	dre:445224/2e-14/mphosph6, zgc:100960; M-phase phosphoprotein 6; K12593 M-phase phosphoprotein 6, animal type
Unigene89820_All	0.01	0.976667	6.60979	Up	NA	NA
Unigene53647_All	0.01	0.976667	6.60979	Up	gi|542224966|ref|XP_005451783.1|/2.59023e-37/PREDICTED: uncharacterized protein LOC102082977 [Oreochromis niloticus]	NA
Unigene54728_All	0.01	0.976667	6.60979	Up	NA	NA
Unigene3210_All	0.01	0.976667	6.60979	Up	NA	NA
Unigene39034_All	0.01	0.976667	6.60979	Up	gi|528478967|ref|XP_005165249.1|/3.0645e-27/PREDICTED: iporin isoform X3 [Danio rerio]	NA
CL15485.Contig5_All	0.01	0.973333	6.60486	Up	NA	NA
Unigene108311_All	0.01	0.973333	6.60486	Up	gi|226372474|gb|ACO51862.1|/8.15293e-14/Transposable element Tc1 transposase [Rana catesbeiana]	NA
Unigene57557_All	0.01	0.973333	6.60486	Up	NA	NA
Unigene58216_All	0.01	0.973333	6.60486	Up	NA	NA
Unigene59143_All	0.01	0.973333	6.60486	Up	NA	NA
Unigene39811_All	0.01	0.973333	6.60486	Up	NA	NA
CL6625.Contig2_All	0.01	0.973333	6.60486	Up	gi|688560104|ref|XP_009300640.1|/9.54705e-69/PREDICTED: trinucleotide repeat-containing gene 6C protein-like [Danio rerio]	dre:100149391/2e-69/trinucleotide repeat-containing gene 6C protein-like; K18412 trinucleotide repeat-containing gene 6 protein
Unigene8999_All	0.01	0.973333	6.60486	Up	gi|688593582|ref|XP_009291119.1|/0/PREDICTED: serine/threonine-protein kinase MRCK alpha [Danio rerio]	dre:566003/0.0/fb82d10, wu:fb82d10, zgc:174985; si:ch211-89p3.3 (EC:2.7.11.1); K16307 serine/threonine-protein kinase MRCK [EC:2.7.11.1]
Unigene59257_All	0.01	0.973333	6.60486	Up	NA	NA
CL14727.Contig1_All	0.01	0.973333	6.60486	Up	NA	NA
CL14809.Contig2_All	0.01	0.973333	6.60486	Up	gi|528476064|ref|XP_005164653.1|/6.17475e-28/PREDICTED: CD82 antigen-like [Danio rerio] &gt;gi|528476066|ref|XP_005164654.1| PREDICTED: CD82 antigen-like [Danio rerio] &gt;gi|688547114|ref|XP_009298455.1| PREDICTED: CD82 antigen-like [Danio rerio] &gt;gi|688547117|ref|XP_009298456.1| PREDICTED: CD82 antigen-like [Danio rerio]	ola:101163200/1e-11/CD82 antigen-like; K06509 CD82 antigen
Unigene57042_All	0.01	0.973333	6.60486	Up	NA	NA
Unigene7618_All	0.01	0.973333	6.60486	Up	NA	NA
Unigene57654_All	0.01	0.973333	6.60486	Up	NA	NA
Unigene57188_All	0.01	0.97	6.59991	Up	NA	NA
CL7050.Contig1_All	0.01	0.97	6.59991	Up	gi|115443597|ref|YP_778616.1|/1.15791e-25/cytochrome b559 a subunit [Bigelowiella natans] &gt;gi|122221269|sp|Q06J11.1|PSBE_BIGNA RecName: Full=Cytochrome b559 subunit alpha; AltName: Full=PSII reaction center subunit V (chloroplast) [Bigelowiella natans] &gt;gi|110810242|gb|ABG91448.1| cytochrome b559 a subunit [Bigelowiella natans]	NA
Unigene57661_All	0.01	0.97	6.59991	Up	NA	NA
Unigene25147_All	0.01	0.97	6.59991	Up	NA	NA
CL13109.Contig2_All	0.01	0.97	6.59991	Up	gi|359465421|dbj|BAL40896.1|/2.69613e-31/lumican [Carassius auratus]	dre:415149/3e-28/lum, zgc:86661; lumican; K08122 lumican
Unigene92732_All	0.01	0.966667	6.59495	Up	NA	NA
Unigene33319_All	0.01	0.966667	6.59495	Up	NA	NA
Unigene56947_All	0.01	0.966667	6.59495	Up	NA	NA
Unigene40089_All	0.01	0.966667	6.59495	Up	gi|688543404|ref|XP_009297800.1|/7.31094e-21/PREDICTED: potassium voltage-gated channel subfamily H member 6 isoform X4 [Danio rerio]	mze:101468685/1e-06/potassium voltage-gated channel subfamily H member 6-like; K04905 potassium voltage-gated channel Eag-related subfamily H member 2
Unigene39841_All	0.01	0.966667	6.59495	Up	NA	NA
Unigene58800_All	0.01	0.966667	6.59495	Up	NA	NA
Unigene79139_All	0.01	0.966667	6.59495	Up	gi|688589067|ref|XP_009290176.1|/3.63617e-20/PREDICTED: uncharacterized protein si:ch211-281l24.3 isoform X3 [Danio rerio]	NA
Unigene40297_All	0.01	0.966667	6.59495	Up	gi|528519287|ref|XP_005162605.1|/7.32662e-29/PREDICTED: histone-lysine N-methyltransferase 2C isoform X4 [Danio rerio]	dre:560793/1e-29/kmt2ca, mll3a, si:ch211-244o18.1, si:ch211-244o18.2; lysine (K)-specific methyltransferase 2Ca; K09188 histone-lysine N-methyltransferase MLL3 [EC:2.1.1.43]
Unigene42021_All	0.01	0.966667	6.59495	Up	NA	NA
CL372.Contig9_All	0.01	0.966667	6.59495	Up	gi|148706505|gb|EDL38452.1|/3.57554e-07/mCG1050357 [Mus musculus]	NA
Unigene57575_All	0.01	0.966667	6.59495	Up	gi|688594074|ref|XP_009291235.1|/2.60585e-18/PREDICTED: prolyl 4-hydroxylase, alpha polypeptide I b isoform X3 [Danio rerio]	dre:100003675/4e-19/p4ha1b, p4ha1, wu:fc69d06, wu:fi27h11, zgc:56058; prolyl 4-hydroxylase, alpha polypeptide I b (EC:1.14.11.2); K00472 prolyl 4-hydroxylase [EC:1.14.11.2]
Unigene57046_All	0.01	0.966667	6.59495	Up	gi|542258902|ref|XP_005464708.1|/2.12678e-28/PREDICTED: uncharacterized protein LOC102083087 [Oreochromis niloticus]	mze:101472134/8e-17/extracellular calcium-sensing receptor-like; K04612 calcium-sensing receptor
CL4832.Contig3_All	0.01	0.966667	6.59495	Up	gi|678206235|gb|KFV73216.1|/6.65623e-22/Duffy receptor beta form, partial [Picoides pubescens]	fch:102048749/7e-12/trichohyalin-like; K18626 trichohyalin
CL14430.Contig1_All	0.01	0.966667	6.59495	Up	NA	NA
Unigene56818_All	0.01	0.966667	6.59495	Up	NA	NA
CL2075.Contig3_All	0.01	0.963333	6.58996	Up	NA	NA
Unigene34645_All	0.01	0.963333	6.58996	Up	NA	NA
Unigene54186_All	0.01	0.963333	6.58996	Up	NA	NA
Unigene53332_All	0.01	0.963333	6.58996	Up	gi|499047988|ref|XP_004574547.1|/5.9772e-56/PREDICTED: uncharacterized protein LOC101478033 [Maylandia zebra]	mze:101472134/5e-46/extracellular calcium-sensing receptor-like; K04612 calcium-sensing receptor
Unigene59866_All	0.01	0.963333	6.58996	Up	NA	NA
Unigene53739_All	0.01	0.963333	6.58996	Up	NA	NA
Unigene42751_All	0.01	0.963333	6.58996	Up	NA	NA
Unigene43434_All	0.01	0.963333	6.58996	Up	NA	NA
Unigene56983_All	0.01	0.963333	6.58996	Up	NA	NA
Unigene63995_All	0.01	0.96	6.58496	Up	gi|148683287|gb|EDL15234.1|/1.23411e-07/CDC-like kinase 2, isoform CRA_b [Mus musculus]	dre:767784/3e-06/clk2b, zgc:153684; CDC-like kinase 2b; K08823 CDC-like kinase [EC:2.7.12.1]
Unigene19079_All	0.01	0.96	6.58496	Up	gi|585202726|ref|XP_006752206.1|/1.95088e-13/PREDICTED: probable E3 ubiquitin-protein ligase HERC1-like, partial [Leptonychotes weddellii]	lcm:102348360/1e-13/HERC1; HECT and RLD domain containing E3 ubiquitin protein ligase family member 1; K10594 E3 ubiquitin-protein ligase HERC1 [EC:2.3.2.26]
Unigene53527_All	0.01	0.96	6.58496	Up	gi|658846407|ref|XP_008405673.1|/2.29835e-06/PREDICTED: exocyst complex component 1 isoform X3 [Poecilia reticulata]	NA
Unigene14515_All	0.01	0.96	6.58496	Up	gi|34392559|dbj|BAC82608.1|/1.59319e-49/gag-like protein [Danio rerio]	tru:101065967/4e-41/uncharacterized LOC101065967; K01581 ornithine decarboxylase [EC:4.1.1.17]
CL453.Contig24_All	0.01	0.96	6.58496	Up	NA	NA
Unigene24996_All	0.01	0.96	6.58496	Up	NA	NA
Unigene56246_All	0.01	0.96	6.58496	Up	NA	NA
Unigene55143_All	0.01	0.956667	6.57994	Up	NA	NA
CL14222.Contig2_All	0.01	0.956667	6.57994	Up	gi|528511026|ref|XP_005170213.1|/1.43013e-08/PREDICTED: uncharacterized protein LOC101882959 [Danio rerio]	NA
Unigene52766_All	0.01	0.956667	6.57994	Up	NA	NA
Unigene53002_All	0.01	0.956667	6.57994	Up	NA	NA
Unigene57443_All	0.01	0.956667	6.57994	Up	NA	NA
Unigene43895_All	0.01	0.956667	6.57994	Up	gi|528468010|ref|XP_005170995.1|/5.05442e-57/PREDICTED: fibroblast growth factor-binding protein 1-like [Danio rerio]	NA
Unigene61605_All	0.01	0.956667	6.57994	Up	gi|688560896|ref|XP_009300771.1|/7.03264e-32/PREDICTED: microtubule-associated serine/threonine-protein kinase 2 isoform X5 [Danio rerio]	dre:100001267/1e-32/mast2, im:7150634; microtubule associated serine/threonine kinase 2; K08789 microtubule-associated serine/threonine kinase [EC:2.7.11.1]
Unigene53423_All	0.01	0.956667	6.57994	Up	NA	NA
Unigene56077_All	0.01	0.956667	6.57994	Up	NA	NA
Unigene54446_All	0.01	0.956667	6.57994	Up	NA	NA
Unigene54225_All	0.01	0.956667	6.57994	Up	NA	NA
CL7400.Contig2_All	0.01	0.956667	6.57994	Up	NA	NA
Unigene54543_All	0.01	0.953333	6.57491	Up	NA	NA
Unigene56097_All	0.01	0.953333	6.57491	Up	NA	NA
Unigene50375_All	0.01	0.953333	6.57491	Up	NA	NA
Unigene31703_All	0.01	0.953333	6.57491	Up	NA	NA
Unigene22445_All	0.01	0.953333	6.57491	Up	NA	NA
Unigene100442_All	0.01	0.953333	6.57491	Up	NA	NA
Unigene56557_All	0.01	0.953333	6.57491	Up	NA	NA
Unigene57656_All	0.01	0.953333	6.57491	Up	NA	NA
Unigene42880_All	0.01	0.953333	6.57491	Up	NA	NA
Unigene58528_All	0.01	0.953333	6.57491	Up	NA	NA
Unigene59725_All	0.01	0.953333	6.57491	Up	NA	NA
Unigene58936_All	0.01	0.953333	6.57491	Up	NA	NA
Unigene58467_All	0.01	0.953333	6.57491	Up	NA	NA
Unigene57739_All	0.01	0.95	6.56986	Up	gi|658858513|ref|XP_008411960.1|/8.67474e-06/PREDICTED: protein FAM19A2-like isoform X2 [Poecilia reticulata]	NA
Unigene9700_All	0.01	0.95	6.56986	Up	gi|326676024|ref|XP_003200485.1|/3.37586e-58/PREDICTED: early endosome antigen 1 [Danio rerio]	dre:562943/6e-59/eea1; early endosome antigen 1; K12478 early endosome antigen 1
Unigene35885_All	0.01	0.95	6.56986	Up	NA	NA
CL9729.Contig2_All	0.01	0.95	6.56986	Up	gi|528522058|ref|XP_005174443.1|/1.15857e-66/PREDICTED: uncharacterized protein LOC569005 isoform X1 [Danio rerio]	cfa:611955/1e-19/SHC2; uncharacterized LOC611955; K17447 SHC- transforming protein 2
Unigene66610_All	0.01	0.95	6.56986	Up	NA	NA
CL16274.Contig2_All	0.01	0.95	6.56986	Up	gi|498992154|ref|XP_004532282.1|/2.01713e-52/PREDICTED: acetyl-coenzyme A carboxylase carboxyl transferase subunit beta-like [Ceratitis capitata]	aqu:100638446/3e-11/propionyl-CoA carboxylase beta chain, mitochondrial-like; K01966 propionyl-CoA carboxylase beta chain [EC:6.4.1.3]
Unigene59193_All	0.01	0.95	6.56986	Up	NA	NA
Unigene58901_All	0.01	0.95	6.56986	Up	NA	NA
Unigene78307_All	0.01	0.946667	6.56478	Up	NA	NA
Unigene101137_All	0.01	0.946667	6.56478	Up	NA	NA
Unigene28014_All	0.01	0.946667	6.56478	Up	NA	NA
Unigene55823_All	0.01	0.946667	6.56478	Up	NA	NA
Unigene29679_All	0.01	0.946667	6.56478	Up	NA	NA
Unigene89405_All	0.01	0.946667	6.56478	Up	NA	NA
Unigene53901_All	0.01	0.946667	6.56478	Up	NA	NA
Unigene56653_All	0.01	0.946667	6.56478	Up	NA	NA
Unigene100938_All	0.01	0.946667	6.56478	Up	NA	NA
Unigene58572_All	0.01	0.946667	6.56478	Up	NA	NA
Unigene58062_All	0.01	0.943333	6.5597	Up	NA	NA
CL5123.Contig2_All	0.01	0.943333	6.5597	Up	NA	NA
Unigene82501_All	0.01	0.943333	6.5597	Up	NA	NA
CL1746.Contig1_All	0.01	0.943333	6.5597	Up	NA	NA
CL9821.Contig1_All	0.01	0.943333	6.5597	Up	gi|118835468|gb|AAI26185.1|/0/Keratin 13 [Homo sapiens] &gt;gi|119581144|gb|EAW60740.1| keratin 13, isoform CRA_a [Homo sapiens] &gt;gi|127796382|gb|AAH02661.3| Keratin 13 [Homo sapiens] &gt;gi|127798735|gb|AAH77718.2| Keratin 13 [Homo sapiens] &gt;gi|187950363|gb|AAI36495.1| Keratin 13 [Homo sapiens]	pps:100977112/0.0/KRT13; keratin 13; K07604 type I keratin, acidic
Unigene57632_All	0.01	0.943333	6.5597	Up	gi|642013904|emb|CDQ96216.1|/1.74037e-06/unnamed protein product [Oncorhynchus mykiss]	NA
Unigene53414_All	0.01	0.943333	6.5597	Up	gi|585713585|ref|XP_006825118.1|/4.1415e-27/PREDICTED: uncharacterized protein LOC102808082 [Saccoglossus kowalevskii]	NA
Unigene57999_All	0.01	0.943333	6.5597	Up	gi|528488586|ref|XP_005172528.1|/1.37214e-27/PREDICTED: proline-rich transmembrane protein 3-like [Danio rerio] &gt;gi|528488590|ref|XP_005172530.1| PREDICTED: proline-rich transmembrane protein 3-like [Danio rerio]	NA
Unigene54206_All	0.01	0.943333	6.5597	Up	gi|1050983|gb|AAB35174.1|/4.14399e-76/pHL E1F1 [Homo sapiens] &gt;gi|37046835|gb|AAH58035.1| Proline rich 4 (lacrimal) [Homo sapiens]	hsa:5554/2e-20/PRH1, PA; proline-rich protein HaeIII subfamily 1; K13910 salivary acidic proline-rich phosphoprotein 1/2
Unigene58639_All	0.01	0.943333	6.5597	Up	NA	NA
Unigene59366_All	0.01	0.943333	6.5597	Up	gi|642002008|emb|CDQ97841.1|/6.17563e-12/unnamed protein product [Oncorhynchus mykiss]	NA
Unigene57757_All	0.01	0.943333	6.5597	Up	NA	NA
CL2755.Contig1_All	0.01	0.943333	6.5597	Up	NA	NA
Unigene72149_All	0.01	0.943333	6.5597	Up	NA	NA
Unigene3261_All	0.01	0.94	6.55459	Up	NA	NA
Unigene107786_All	0.01	0.94	6.55459	Up	gi|528515553|ref|XP_001923739.2|/6.67117e-06/PREDICTED: uncharacterized protein si:dkey-182g1.6 [Danio rerio]	NA
Unigene11440_All	0.01	0.94	6.55459	Up	NA	NA
Unigene53418_All	0.01	0.94	6.55459	Up	NA	NA
Unigene43061_All	0.01	0.936667	6.54946	Up	NA	NA
Unigene56046_All	0.01	0.936667	6.54946	Up	NA	NA
Unigene94528_All	0.01	0.936667	6.54946	Up	NA	NA
CL8815.Contig4_All	0.01	0.936667	6.54946	Up	NA	NA
Unigene55174_All	0.01	0.936667	6.54946	Up	NA	NA
Unigene58173_All	0.01	0.936667	6.54946	Up	gi|542260326|ref|XP_005465243.1|/1.42987e-08/PREDICTED: uncharacterized protein LOC102076953, partial [Oreochromis niloticus]	NA
Unigene56940_All	0.01	0.936667	6.54946	Up	NA	NA
Unigene56836_All	0.01	0.936667	6.54946	Up	NA	NA
CL9866.Contig3_All	0.01	0.936667	6.54946	Up	gi|528491261|ref|XP_005172645.1|/1.41994e-24/PREDICTED: myosin-IIIb isoform X2 [Danio rerio]	pon:100435076/2e-12/MYO9A; myosin IXA; K10360 myosin IX
Unigene59824_All	0.01	0.936667	6.54946	Up	NA	NA
Unigene55343_All	0.01	0.936667	6.54946	Up	NA	NA
Unigene10080_All	0.01	0.936667	6.54946	Up	NA	NA
Unigene58813_All	0.01	0.936667	6.54946	Up	NA	NA
CL9077.Contig2_All	0.01	0.936667	6.54946	Up	gi|123230235|emb|CAM16011.1|/4.70511e-44/novel protein similar to vertebrate ectodermal-neural cortex (with BTB-like domain) (ENC1) [Danio rerio]	dre:559101/7e-45/enc1, si:dkey-35i22.1; ectodermal-neural cortex 1; K10462 kelch-like protein 25/37 (ectoderm-neural cortex protein)
Unigene53790_All	0.01	0.933333	6.54432	Up	NA	NA
Unigene59733_All	0.01	0.933333	6.54432	Up	NA	NA
Unigene5850_All	0.01	0.933333	6.54432	Up	gi|688546649|ref|XP_009298378.1|/7.97435e-82/PREDICTED: ELKS/Rab6-interacting/CAST family member 1 isoform X9 [Danio rerio]	dre:560003/1e-82/erc1b, si:ch211-234p1.2, si:dkey-85m15.2; ELKS/RAB6-interacting/CAST family member 1b; K16072 ELKS/RAB6-interacting/CAST family member 1
Unigene53350_All	0.01	0.933333	6.54432	Up	NA	NA
CL7802.Contig2_All	0.01	0.933333	6.54432	Up	gi|350421272|ref|XP_003492791.1|/0/PREDICTED: DNA-directed RNA polymerase subunit beta&apos;-like [Bombus impatiens]	loa:LOAG_06607/3e-43/DNA-directed RNA polymerase II second largest subunit; K03010 DNA-directed RNA polymerase II subunit RPB2 [EC:2.7.7.6]
CL12535.Contig4_All	0.01	0.933333	6.54432	Up	NA	NA
CL3282.Contig2_All	0.01	0.93	6.53916	Up	NA	NA
Unigene7457_All	0.01	0.93	6.53916	Up	gi|597767261|ref|XP_007247489.1|/1.37806e-27/PREDICTED: serine/threonine-protein phosphatase 2A 55 kDa regulatory subunit B beta isoform isoform X1 [Astyanax mexicanus]	rno:60660/5e-28/Ppp2r2b, Pppr2b2; protein phosphatase 2, regulatory subunit B, beta (EC:3.1.3.16); K04354 serine/threonine-protein phosphatase 2A regulatory subunit B
CL8881.Contig5_All	0.01	0.93	6.53916	Up	gi|642099553|emb|CDQ77441.1|/1.99453e-50/unnamed protein product [Oncorhynchus mykiss]	xma:102235909/4e-50/sin3 histone deacetylase corepressor complex component SDS3-like; K19201 Sin3 histone deacetylase corepressor complex component SDS3
Unigene28748_All	0.01	0.93	6.53916	Up	NA	NA
Unigene58212_All	0.01	0.93	6.53916	Up	NA	NA
Unigene57313_All	0.01	0.93	6.53916	Up	gi|688557076|ref|XP_009300101.1|/1.08722e-32/PREDICTED: CD180 antigen [Danio rerio]	dre:101885327/2e-33/cd180, si:dkey-17k14.1; CD180 molecule; K06555 CD180 antigen
Unigene54736_All	0.01	0.926667	6.53398	Up	NA	NA
Unigene58662_All	0.01	0.926667	6.53398	Up	NA	NA
Unigene54254_All	0.01	0.926667	6.53398	Up	NA	NA
Unigene55390_All	0.01	0.926667	6.53398	Up	NA	NA
CL2809.Contig7_All	0.01	0.926667	6.53398	Up	gi|91176306|ref|NP_001035140.1|/1.3744e-35/C-Myc-binding protein [Danio rerio] &gt;gi|90112037|gb|AAI14324.1| Zgc:136962 [Danio rerio]	dme:Dmel_CG4546/8e-09/CG4546 gene product from transcript CG4546-RA (EC:2.7.3.3); K00934 arginine kinase [EC:2.7.3.3]
Unigene18530_All	0.01	0.926667	6.53398	Up	NA	NA
Unigene56628_All	0.01	0.926667	6.53398	Up	NA	NA
Unigene53393_All	0.01	0.926667	6.53398	Up	NA	NA
Unigene59399_All	0.01	0.926667	6.53398	Up	NA	NA
Unigene59166_All	0.01	0.926667	6.53398	Up	NA	NA
CL8492.Contig9_All	0.01	0.926667	6.53398	Up	gi|688544863|ref|XP_009298055.1|/1.91023e-37/PREDICTED: serine/threonine-protein kinase LMTK1-like isoform X2 [Danio rerio]	dre:100004850/3e-38/aatka; apoptosis-associated tyrosine kinase a; K17480 lemur tyrosine kinase 1 [EC:2.7.10.1]
CL6653.Contig3_All	0.01	0.926667	6.53398	Up	gi|260814835|ref|XP_002602119.1|/0/hypothetical protein BRAFLDRAFT_125760 [Branchiostoma floridae] &gt;gi|229287425|gb|EEN58131.1| hypothetical protein BRAFLDRAFT_125760 [Branchiostoma floridae]	fpg:101912037/0.0/ATP5B; ATP synthase, H+ transporting, mitochondrial F1 complex, beta polypeptide; K02133 F-type H+-transporting ATPase subunit beta [EC:3.6.3.14]
Unigene54758_All	0.01	0.926667	6.53398	Up	NA	NA
Unigene53514_All	0.01	0.926667	6.53398	Up	NA	NA
Unigene55391_All	0.01	0.926667	6.53398	Up	NA	NA
Unigene100124_All	0.01	0.926667	6.53398	Up	NA	NA
CL2894.Contig8_All	0.01	0.926667	6.53398	Up	gi|24111234|ref|NP_571005.1|/6.38625e-33/ETS domain-containing protein Elk-4 [Danio rerio] &gt;gi|6136916|emb|CAB59622.1| TCF-1 protein [Danio rerio]	xma:102231131/1e-26/ETS domain-containing protein Elk-4-like; K04376 ETS domain-containing protein Elk-4
Unigene59426_All	0.01	0.926667	6.53398	Up	gi|512844499|ref|XP_002935079.2|/2.67259e-23/PREDICTED: uncharacterized protein K02A2.6-like [Xenopus (Silurana) tropicalis]	ola:101162063/4e-08/uncharacterized LOC101162063; K14297 nuclear pore complex protein Nup98-Nup96
Unigene41487_All	0.01	0.923333	6.52878	Up	NA	NA
Unigene33237_All	0.01	0.923333	6.52878	Up	NA	NA
CL1459.Contig5_All	0.01	0.923333	6.52878	Up	gi|528492503|ref|XP_005172754.1|/1.04853e-27/PREDICTED: HMG box transcription factor BBX isoform X3 [Danio rerio]	NA
CL1245.Contig7_All	0.01	0.923333	6.52878	Up	gi|528519227|ref|XP_001345323.5|/3.38758e-26/PREDICTED: NXPE family member 3-like [Danio rerio]	NA
Unigene41128_All	0.01	0.92	6.52356	Up	gi|546686260|gb|ERL95607.1|/1.76992e-21/hypothetical protein D910_00033 [Dendroctonus ponderosae]	smm:Smp_133200/3e-15/peptidase Clp (S14 family); K06275 parvin
Unigene52882_All	0.01	0.92	6.52356	Up	gi|296489313|tpg|DAA31426.1|/3.87323e-30/TPA: hypothetical protein BOS_3344 [Bos taurus]	NA
Unigene57246_All	0.01	0.92	6.52356	Up	NA	NA
CL15771.Contig3_All	0.01	0.92	6.52356	Up	NA	NA
CL6391.Contig1_All	0.01	0.92	6.52356	Up	gi|390338714|ref|XP_786922.3|/7.98211e-86/PREDICTED: NADH dehydrogenase [ubiquinone] iron-sulfur protein 2, mitochondrial-like [Strongylocentrotus purpuratus]	spu:581848/1e-86/NADH dehydrogenase [ubiquinone] iron-sulfur protein 2, mitochondrial; K03935 NADH dehydrogenase (ubiquinone) Fe-S protein 2 [EC:1.6.5.3 1.6.99.3]
Unigene16895_All	0.01	0.92	6.52356	Up	NA	NA
Unigene56416_All	0.01	0.916667	6.51833	Up	NA	NA
Unigene57887_All	0.01	0.916667	6.51833	Up	gi|688575629|ref|XP_009298840.1|/3.72088e-25/PREDICTED: huntingtin-interacting protein 1-related protein isoform X2 [Danio rerio]	crg:105343300/5e-08/huntingtin-interacting protein 1-like; K04559 huntingtin interacting protein 1
Unigene57348_All	0.01	0.916667	6.51833	Up	NA	NA
Unigene53271_All	0.01	0.916667	6.51833	Up	NA	NA
Unigene58200_All	0.01	0.916667	6.51833	Up	NA	NA
Unigene38850_All	0.01	0.916667	6.51833	Up	gi|181344578|ref|NP_001116726.1|/1.87231e-24/uncharacterized protein LOC560232 [Danio rerio]	NA
Unigene14483_All	0.01	0.916667	6.51833	Up	gi|47086263|ref|NP_998051.1|/2.32871e-51/phosphoglucomutase-2 [Danio rerio] &gt;gi|42744584|gb|AAH66627.1| Phosphoglucomutase 2 [Danio rerio]	dre:405822/3e-52/pgm2, zgc:77113; phosphoglucomutase 2 (EC:5.4.2.2); K15779 phosphoglucomutase / phosphopentomutase [EC:5.4.2.2 5.4.2.7]
CL12372.Contig1_All	0.01	0.916667	6.51833	Up	gi|115443558|ref|YP_778577.1|/2.03695e-101/cytochrome b6 [Bigelowiella natans] &gt;gi|115443565|ref|YP_778584.1| cytochrome b6 [Bigelowiella natans] &gt;gi|122246280|sp|Q06J43.1|CYB6_BIGNA RecName: Full=Cytochrome b6 (chloroplast) [Bigelowiella natans] &gt;gi|110810203|gb|ABG91409.1| cytochrome b6 [Bigelowiella natans] &gt;gi|110810210|gb|ABG91416.1| cytochrome b6 [Bigelowiella natans]	cjc:22203912/2e-31/CYTB; cytochrome b; K00412 ubiquinol-cytochrome c reductase cytochrome b subunit
Unigene45064_All	0.01	0.916667	6.51833	Up	gi|688591962|ref|XP_009290798.1|/6.14744e-20/PREDICTED: aurora kinase-like [Danio rerio]	xma:102226794/2e-07/myb-binding protein 1A-like protein-like; K02331 DNA polymerase phi [EC:2.7.7.7]
Unigene53450_All	0.01	0.916667	6.51833	Up	gi|597766948|ref|XP_007247339.1|/6.63722e-06/PREDICTED: protein C-ets-2 [Astyanax mexicanus]	ecb:100059969/8e-06/ETS2; v-ets avian erythroblastosis virus E26 oncogene homolog 2; K02678 c-ets proto-oncogene protein
Unigene56183_All	0.01	0.916667	6.51833	Up	gi|688596360|ref|XP_009291750.1|/5.23618e-19/PREDICTED: uncharacterized protein LOC103909120 [Danio rerio]	NA
CL311.Contig11_All	0.01	0.916667	6.51833	Up	gi|167526593|ref|XP_001747630.1|/1.20246e-15/hypothetical protein [Monosiga brevicollis MX1] &gt;gi|163774076|gb|EDQ87710.1| predicted protein [Monosiga brevicollis MX1]	xtr:100485745/7e-07/inppl1; inositol polyphosphate phosphatase-like 1; K15909 phosphatidylinositol-3,4,5-trisphosphate 5-phosphatase 2 [EC:3.1.3.86]
CL6787.Contig2_All	0.01	0.916667	6.51833	Up	NA	NA
CL15980.Contig4_All	0.01	0.916667	6.51833	Up	gi|688612832|ref|XP_009295412.1|/3.0308e-36/PREDICTED: uncharacterized protein LOC101884834 [Danio rerio]	tru:101073319/1e-16/neurotensin receptor type 1-like; K08385 G0-opsin
Unigene59760_All	0.01	0.916667	6.51833	Up	gi|355757024|gb|EHH60632.1|/9.52431e-13/hypothetical protein EGM_12032, partial [Macaca fascicularis]	NA
Unigene56766_All	0.01	0.916667	6.51833	Up	NA	NA
Unigene54276_All	0.01	0.916667	6.51833	Up	NA	NA
Unigene39075_All	0.01	0.916667	6.51833	Up	gi|528509994|ref|XP_003200653.2|/5.57303e-13/PREDICTED: gamma-aminobutyric acid type B receptor subunit 1 isoform X2 [Danio rerio]	dre:558708/8e-14/gabbr1b, si:ch211-127d20.2; gamma-aminobutyric acid (GABA) B receptor, 1b; K04615 gamma-aminobutyric acid type B receptor
CL2824.Contig6_All	0.01	0.916667	6.51833	Up	gi|157502235|ref|NP_001098997.1|/9.30253e-153/UPF0515 protein C19orf66 homolog [Danio rerio] &gt;gi|189042261|sp|A7YY07.1|CS066_DANRE RecName: Full=UPF0515 protein C19orf66 homolog [Danio rerio] &gt;gi|157279264|gb|AAI48175.1| Zgc:171711 protein [Danio rerio]	NA
CL16676.Contig17_All	0.01	0.916667	6.51833	Up	gi|528492201|ref|XP_683623.4|/8.22266e-73/PREDICTED: high affinity cationic amino acid transporter 1 isoform X1 [Danio rerio]	ola:101154797/2e-68/high affinity cationic amino acid transporter 1-like; K13863 solute carrier family 7 (cationic amino acid transporter), member 1
Unigene74671_All	0.01	0.916667	6.51833	Up	gi|189519187|ref|XP_001341899.2|/9.16485e-24/PREDICTED: phosphatidate cytidylyltransferase 1 [Danio rerio]	dre:100002015/1e-24/cds1, si:ch211-168m18.1; CDP-diacylglycerol synthase (phosphatidate cytidylyltransferase) 1; K00981 phosphatidate cytidylyltransferase [EC:2.7.7.41]
Unigene59724_All	0.01	0.916667	6.51833	Up	NA	NA
Unigene55022_All	0.01	0.916667	6.51833	Up	NA	NA
Unigene72075_All	0.01	0.916667	6.51833	Up	NA	NA
Unigene53292_All	0.01	0.913333	6.51307	Up	NA	NA
Unigene18908_All	0.01	0.913333	6.51307	Up	gi|688602641|ref|XP_009293029.1|/1.07884e-64/PREDICTED: hemicentin-1 isoform X3 [Danio rerio]	dre:559150/1e-65/hmcn1, si:ch211-169j21.3; hemicentin 1; K17341 hemicentin
CL14480.Contig3_All	0.01	0.913333	6.51307	Up	gi|378705842|gb|AFC34773.1|/1.11988e-37/RORgamma1 [Ctenopharyngodon idella]	dre:559245/8e-38/rorca, rorc, rorg; RAR-related orphan receptor C a; K08533 RAR-related orphan receptor beta
Unigene13124_All	0.01	0.913333	6.51307	Up	NA	NA
Unigene36307_All	0.01	0.913333	6.51307	Up	NA	NA
CL69.Contig19_All	0.01	0.913333	6.51307	Up	NA	NA
CL827.Contig3_All	0.01	0.913333	6.51307	Up	NA	NA
Unigene56042_All	0.01	0.91	6.50779	Up	NA	NA
Unigene56298_All	0.01	0.91	6.50779	Up	NA	NA
CL13429.Contig2_All	0.01	0.91	6.50779	Up	gi|688577683|ref|XP_009304424.1|/2.40622e-32/PREDICTED: signal-induced proliferation-associated 1-like protein 2 isoform X2 [Danio rerio] &gt;gi|688577685|ref|XP_009304425.1| PREDICTED: signal-induced proliferation-associated 1-like protein 2 isoform X2 [Danio rerio]	dre:497350/3e-33/sipa1l2, im:7137555; signal-induced proliferation-associated 1 like 2; K17702 signal-induced proliferation-associated 1 like protein 2
Unigene18600_All	0.01	0.91	6.50779	Up	NA	NA
Unigene54178_All	0.01	0.91	6.50779	Up	NA	NA
Unigene44174_All	0.01	0.91	6.50779	Up	NA	NA
Unigene56644_All	0.01	0.91	6.50779	Up	NA	NA
Unigene37904_All	0.01	0.91	6.50779	Up	NA	NA
Unigene103161_All	0.01	0.906667	6.5025	Up	gi|688590542|ref|XP_009290474.1|/2.03445e-55/PREDICTED: myosin-10 isoform X5 [Danio rerio]	mze:101483420/3e-51/myosin-10-like; K10352 myosin heavy chain
Unigene58537_All	0.01	0.906667	6.5025	Up	NA	NA
Unigene59499_All	0.01	0.906667	6.5025	Up	NA	NA
Unigene58289_All	0.01	0.906667	6.5025	Up	gi|528504050|ref|XP_686062.6|/2.94823e-22/PREDICTED: transmembrane protein 145 [Danio rerio]	NA
Unigene65613_All	0.01	0.906667	6.5025	Up	NA	NA
Unigene25696_All	0.01	0.903333	6.49719	Up	NA	NA
Unigene32216_All	0.01	0.903333	6.49719	Up	gi|688577354|ref|XP_009304319.1|/1.04087e-43/PREDICTED: kazrin isoform X4 [Danio rerio]	NA
Unigene33177_All	0.01	0.903333	6.49719	Up	gi|46362460|gb|AAH66589.1|/4.38987e-50/Pla2g15 protein [Danio rerio]	dre:335008/6e-51/pla2g15, lypla3, wu:fa11g04, wu:fc55c03; phospholipase A2, group XV; K06129 lysophospholipase III [EC:3.1.1.5]
Unigene59897_All	0.01	0.903333	6.49719	Up	NA	NA
CL16476.Contig2_All	0.01	0.903333	6.49719	Up	NA	NA
Unigene53240_All	0.01	0.903333	6.49719	Up	NA	NA
Unigene20366_All	0.01	0.903333	6.49719	Up	NA	NA
Unigene59346_All	0.01	0.9	6.49185	Up	NA	NA
Unigene54841_All	0.01	0.9	6.49185	Up	NA	NA
Unigene59473_All	0.01	0.9	6.49185	Up	NA	NA
Unigene34964_All	0.01	0.9	6.49185	Up	gi|597764164|ref|XP_007246008.1|/2.13624e-20/PREDICTED: unconventional myosin-XVIIIa-like isoform X4 [Astyanax mexicanus]	mze:101482622/5e-19/unconventional myosin-XVIIIa-like; K10362 myosin XVIII
CL13140.Contig2_All	0.01	0.9	6.49185	Up	gi|94732791|emb|CAK04853.1|/1.76448e-156/novel protein containing an Acyl-CoA dehydrogenase, N-terminal and C-terminal domain [Danio rerio]	dre:405871/3e-157/zgc:85777; K11731 citronellyl-CoA dehydrogenase [EC:1.3.99.-]
Unigene55786_All	0.01	0.9	6.49185	Up	NA	NA
CL9845.Contig5_All	0.01	0.9	6.49185	Up	NA	NA
Unigene21665_All	0.01	0.9	6.49185	Up	gi|528509435|ref|XP_003200604.2|/3.61557e-20/PREDICTED: uncharacterized protein LOC100536830 [Danio rerio]	NA
Unigene78152_All	0.01	0.9	6.49185	Up	NA	NA
CL10755.Contig3_All	0.01	0.9	6.49185	Up	NA	NA
Unigene59805_All	0.01	0.9	6.49185	Up	NA	NA
Unigene57491_All	0.01	0.9	6.49185	Up	NA	NA
Unigene58920_All	0.01	0.9	6.49185	Up	gi|253735626|dbj|BAH84839.1|/2.33602e-19/synapsin II [Danio rerio]	NA
Unigene18666_All	0.01	0.9	6.49185	Up	NA	NA
Unigene91763_All	0.01	0.9	6.49185	Up	NA	NA
Unigene55960_All	0.01	0.9	6.49185	Up	NA	NA
Unigene54928_All	0.01	0.9	6.49185	Up	gi|301500947|ref|YP_003795412.1|/5.56368e-35/photosystem I subunit VII [Alveolata sp. CCMP3155] &gt;gi|300069493|gb|ADJ66600.1| photosystem I subunit VII (chloroplast) [Chromerida sp. RM11]	tad:TradoM_p18/2e-07/ND4L; NADH dehydrogenase subunit 4L (EC:1.6.5.3); K03882 NADH-ubiquinone oxidoreductase chain 4L [EC:1.6.5.3]
Unigene106545_All	0.01	0.9	6.49185	Up	NA	NA
CL4354.Contig2_All	0.01	0.9	6.49185	Up	gi|326672223|ref|XP_694336.5|/8.26253e-49/PREDICTED: angiotensin-converting enzyme [Danio rerio]	dre:565980/1e-49/ace, fb81h03, si:ch211-124e16.1, wu:fb81h03; angiotensin I converting enzyme (peptidyl-dipeptidase A) 1; K01283 peptidyl-dipeptidase A [EC:3.4.15.1]
Unigene55697_All	0.01	0.9	6.49185	Up	gi|528509787|ref|XP_005170083.1|/2.26788e-06/PREDICTED: negative elongation factor E isoform X2 [Danio rerio]	dre:436648/3e-07/nelfe, rdbp, zgc:92496; negative elongation factor complex member E; K15182 negative elongation factor E
CL7452.Contig2_All	0.01	0.9	6.49185	Up	NA	NA
Unigene58058_All	0.01	0.9	6.49185	Up	gi|528506730|ref|XP_001921905.4|/2.11775e-12/PREDICTED: stAR-related lipid transfer protein 9 [Danio rerio]	dre:100149555/3e-13/stard9; StAR-related lipid transfer (START) domain containing 9; K16491 StAR-related lipid transfer protein 9
Unigene57221_All	0.01	0.9	6.49185	Up	NA	NA
Unigene53730_All	0.01	0.896667	6.4865	Up	NA	NA
Unigene53543_All	0.01	0.896667	6.4865	Up	NA	NA
Unigene56468_All	0.01	0.896667	6.4865	Up	NA	NA
Unigene108812_All	0.01	0.896667	6.4865	Up	NA	NA
Unigene59887_All	0.01	0.896667	6.4865	Up	NA	NA
CL14646.Contig2_All	0.01	0.896667	6.4865	Up	gi|556745766|ref|XP_005968357.1|/4.75363e-70/PREDICTED: NADH-ubiquinone oxidoreductase chain 4-like [Pantholops hodgsonii]	hmg:6904238/5e-56/ND4; NADH dehydrogenase subunit 4; K03881 NADH-ubiquinone oxidoreductase chain 4 [EC:1.6.5.3]
Unigene55771_All	0.01	0.896667	6.4865	Up	gi|548440610|ref|XP_005745367.1|/1.32901e-14/PREDICTED: olfactory receptor 13C2-like [Pundamilia nyererei]	mze:101477078/5e-13/cadherin-12-like; K06799 cadherin 7, type 2; K06804 cadherin 12, type 2, N-cadherin 2; K06809 cadherin 15, M-cadherin
Unigene56355_All	0.01	0.896667	6.4865	Up	NA	NA
CL8069.Contig1_All	0.4	35.62	6.47654	Up	gi|656214615|ref|NP_001280631.1|/4.36876e-75/uncharacterized protein LOC100302470 precursor [Danio rerio]	NA
CL2901.Contig2_All	0.0166667	1.47	6.46271	Up	gi|528511519|ref|XP_002665768.3|/0/PREDICTED: uncharacterized protein si:dkey-177p2.16 [Danio rerio]	dre:338307/3e-82/ftr82, id:ibd1340, sb:cb579, si:dkey-252h13.6, wu:fb99c05, zgc:153276; finTRIM family, member 82; K12023 tripartite motif-containing protein 47
CL11673.Contig1_All	0.0266667	2.23333	6.38802	Up	gi|116268023|ref|NP_001070783.1|/6.60922e-115/uncharacterized protein LOC768172 precursor [Danio rerio] &gt;gi|115527841|gb|AAI24772.1| Zgc:153911 [Danio rerio] &gt;gi|134054494|emb|CAM73241.1| zgc:153911 [Danio rerio]	lcm:102356838/2e-29/CD276 antigen-like; K06746 immune costimulatory protein B7-H3
Unigene19495_All	0.2	16.5667	6.37214	Up	NA	NA
Unigene25874_All	0.06	4.53333	6.23947	Up	gi|113679238|ref|NP_001038847.1|/4.4666e-99/troponin I, skeletal, slow c [Danio rerio] &gt;gi|112419305|gb|AAI22368.1| Zgc:153662 [Danio rerio] &gt;gi|182888586|gb|AAI63946.1| Zgc:153662 protein [Danio rerio]	ola:101167333/6e-83/troponin I, slow skeletal muscle-like; K10371 troponin I, slow skeletal muscle
CL5234.Contig1_All	0.0333333	2.51667	6.2384	Up	gi|678336953|emb|CDW75723.1|/6.0259e-12/UNKNOWN [Stylonychia lemnae]	NA
CL8069.Contig2_All	0.54	38.76	6.16547	Up	gi|656214615|ref|NP_001280631.1|/2.841e-75/uncharacterized protein LOC100302470 precursor [Danio rerio]	NA
Unigene15160_All	0.0466667	3.31667	6.1512	Up	gi|50540326|ref|NP_001002629.1|/6.46671e-94/uncharacterized protein LOC436902 [Danio rerio] &gt;gi|49902767|gb|AAH75951.1| Zgc:92233 [Danio rerio] &gt;gi|126632832|emb|CAM56536.1| novel protein (zgc:92233) [Danio rerio]	xma:102237966/4e-81/troponin I, slow skeletal muscle-like; K10371 troponin I, slow skeletal muscle
CL7909.Contig1_All	0.0466667	3.04667	6.0287	Up	gi|688600034|ref|XP_009292522.1|/0/PREDICTED: transmembrane glycoprotein NMB isoform X1 [Danio rerio]	mze:101471300/1e-27/melanocyte protein PMEL-like; K17304 melanocyte protein PMEL
CL3179.Contig7_All	0.0266667	1.63667	5.93958	Up	gi|597802344|ref|XP_007242496.1|/2.16447e-65/PREDICTED: UPF0469 protein KIAA0907 homolog isoform X2 [Astyanax mexicanus]	dre:321948/2e-07/ddx46, fb39a03, fj67d06, wu:fb39a03, wu:fj67d06; DEAD (Asp-Glu-Ala-Asp) box polypeptide 46 (EC:3.6.4.13); K12811 ATP-dependent RNA helicase DDX46/PRP5 [EC:3.6.4.13]
CL10455.Contig1_All	1.75667	86.4667	5.62123	Up	gi|47086279|ref|NP_998042.1|/1.41837e-100/serpin peptidase inhibitor, clade B (ovalbumin), member 5, like [Danio rerio] &gt;gi|44890320|gb|AAH66740.1| Serpin peptidase inhibitor, clade B (ovalbumin), member 5, like [Danio rerio]	pbi:103051585/7e-71/SERPINB1; serpin peptidase inhibitor, clade B (ovalbumin), member 1; K13963 serpin B
Unigene23939_All	0.0366667	1.51333	5.36712	Up	NA	NA
CL3742.Contig2_All	0.0766667	3.16333	5.3667	Up	gi|66472404|ref|NP_001018510.1|/0/guanine deaminase [Danio rerio] &gt;gi|63102012|gb|AAH95728.1| Zgc:112282 [Danio rerio]	dre:553701/0.0/gda, zgc:112282; guanine deaminase (EC:3.5.4.3); K01487 guanine deaminase [EC:3.5.4.3]
CL6680.Contig4_All	0.0433333	1.76	5.34395	Up	gi|51870940|ref|NP_001004116.1|/0/E74-like factor 2a (ets domain transcription factor) [Danio rerio] &gt;gi|51329832|gb|AAH80260.1| Zgc:91894 [Danio rerio]	ola:101160385/2e-102/ETS-related transcription factor Elf-2-like; K09428 E74-like factor 1/2/4
Unigene6283_All	0.04	1.56667	5.29155	Up	gi|528476771|ref|XP_005164965.1|/3.536e-126/PREDICTED: golgin subfamily B member 1 isoform X1 [Danio rerio]	xma:102220315/9e-19/trichohyalin-like; K16464 centrosomal protein CEP250
CL10455.Contig2_All	3.81667	142.253	5.22001	Up	gi|47086279|ref|NP_998042.1|/4.37977e-89/serpin peptidase inhibitor, clade B (ovalbumin), member 5, like [Danio rerio] &gt;gi|44890320|gb|AAH66740.1| Serpin peptidase inhibitor, clade B (ovalbumin), member 5, like [Danio rerio]	xma:102221525/2e-62/leukocyte elastase inhibitor-like; K13963 serpin B
CL4651.Contig6_All	0.453333	16.1733	5.1569	Up	gi|292610224|ref|XP_001339837.3|/6.84099e-70/PREDICTED: microfibril-associated glycoprotein 4-like isoform X1 [Danio rerio]	pss:102455609/2e-49/TNC; tenascin C; K05719 integrin beta 1; K06252 tenascin; K06257 syndecan 1; K06493 integrin beta 3; K06550 L1 cell adhesion molecule; K06589 integrin beta 6; K06788 coxsackievirus and adenovirus receptor; K16338 syndecan 4
Unigene14159_All	0.0566667	1.97333	5.12199	Up	NA	NA
CL5606.Contig1_All	0.0633333	2.15	5.08523	Up	gi|528516646|ref|XP_005161881.1|/7.18112e-29/PREDICTED: interferon-induced very large GTPase 1-like [Danio rerio] &gt;gi|688609777|ref|XP_009294738.1| PREDICTED: interferon-induced very large GTPase 1-like [Danio rerio]	NA
CL721.Contig5_All	0.143333	4.86333	5.0845	Up	gi|585686521|ref|XP_006893416.1|/4.46957e-34/PREDICTED: mucin-2-like [Elephantulus edwardii]	bom:102266317/2e-32/GP1BA; glycoprotein Ib (platelet), alpha polypeptide; K06261 platelet glycoprotein Ib alpha chain
Unigene7912_All	0.0533333	1.7	4.99435	Up	gi|432865789|ref|XP_004070614.1|/5.13065e-132/PREDICTED: uncharacterized protein LOC101157776 [Oryzias latipes]	api:100166494/6e-23/uncharacterized LOC100166494; K08029 homeobox protein Nkx-2.2
CL7460.Contig3_All	0.0666667	1.94667	4.8679	Up	NA	NA
CL16307.Contig5_All	0.4	11.3767	4.82993	Up	gi|223630927|gb|ABP49171.2|/0/alpha actin [Clupea harengus] &gt;gi|224712556|gb|ACN61633.1| muscle actin type 1 [Hemibarbus mylodon] &gt;gi|291167458|gb|ADD81349.1| muscle actin type 1 [Cobitis choii]	oaa:100073534/0.0/actin, aortic smooth muscle-like; K10354 actin, alpha skeletal muscle
Unigene61895_All	0.18	5.08	4.81876	Up	NA	NA
CL15538.Contig4_All	0.173333	4.85333	4.80735	Up	gi|292627883|ref|XP_002666778.1|/0/PREDICTED: myosin-7-like [Danio rerio]	dre:100329748/0.0/myosin-7-like; K17751 myosin heavy chain 6/7
CL732.Contig3_All	0.746667	20.3067	4.76535	Up	gi|124430737|ref|NP_991137.2|/7.64408e-52/parvalbumin-7 [Danio rerio] &gt;gi|62511042|sp|Q804W2.3|PRV7_DANRE RecName: Full=Parvalbumin-7; AltName: Full=Parvalbumin alpha; AltName: Full=Parvalbumin-4a [Danio rerio] &gt;gi|49901183|gb|AAH76256.1| Parvalbumin 7 [Danio rerio] &gt;gi|94733410|emb|CAK10745.1| parvalbumin [Danio rerio] &gt;gi|156229916|gb|AAI52076.1| Pvalb7 protein [Danio rerio] &gt;gi|…	cmk:103175571/3e-10/calmodulin-like; K02183 calmodulin
CL7909.Contig2_All	0.153333	3.98667	4.70044	Up	gi|688600034|ref|XP_009292522.1|/0/PREDICTED: transmembrane glycoprotein NMB isoform X1 [Danio rerio]	mze:101471300/2e-53/melanocyte protein PMEL-like; K17304 melanocyte protein PMEL
CL9711.Contig3_All	0.116667	2.74667	4.55722	Up	NA	NA
CL13081.Contig1_All	1.24	28.16	4.50524	Up	gi|62955715|ref|NP_001017871.1|/8.23524e-90/myosin, light chain 10, regulatory [Danio rerio] &gt;gi|62202388|gb|AAH92977.1| Zgc:110679 [Danio rerio]	ccw:104691114/3e-72/MYL10; myosin, light chain 10, regulatory; K10351 myosin regulatory light chain 2
CL13081.Contig3_All	0.723333	16.13	4.47894	Up	gi|6729200|dbj|BAA89704.1|/5.74779e-91/myosin regulatory light chain [Cyprinus carpio] &gt;gi|6729202|dbj|BAA89705.1| myosin regulatory light chain [Cyprinus carpio]	dre:30429/2e-89/mylpfa, cb46, mlc2f, mylz2, sb:cb46; myosin light chain, phosphorylatable, fast skeletal muscle a; K12758 fast skeletal myosin light chain 2
CL10503.Contig1_All	0.0866667	1.89667	4.45185	Up	gi|319996610|ref|NP_001188469.1|/3.02207e-124/troponin T2e, cardiac isoform 1 [Danio rerio]	tru:101074122/3e-109/troponin T, cardiac muscle-like; K12045 troponin T, cardiac muscle
CL3788.Contig1_All	0.176667	3.85333	4.44701	Up	gi|41055823|ref|NP_956810.1|/1.24642e-99/uncharacterized protein LOC393488 [Danio rerio] &gt;gi|28822172|gb|AAO50214.1|AF434191_1 atrial myosin light chain [Danio rerio] &gt;gi|33416391|gb|AAH55583.1| Zgc:66286 [Danio rerio] &gt;gi|38566024|gb|AAH62288.1| Zgc:66286 protein [Danio rerio]	ola:101157250/3e-92/myl3; myosin, light chain 3, alkali; ventricular, skeletal, slow; K12749 myosin light chain 3
CL15538.Contig1_All	0.1	2.06333	4.36691	Up	gi|292627883|ref|XP_002666778.1|/0/PREDICTED: myosin-7-like [Danio rerio]	dre:100329748/0.0/myosin-7-like; K17751 myosin heavy chain 6/7
Unigene13787_All	0.15	3.08667	4.36302	Up	gi|113679024|ref|NP_001038877.1|/1.57112e-07/tetraspanin-14 [Danio rerio] &gt;gi|112418723|gb|AAI22352.1| Zgc:153613 [Danio rerio]	dre:751700/2e-08/tspan14, zgc:153613; tetraspanin 14; K17296 tetraspanin-14
Unigene16294_All	0.113333	2.31	4.34925	Up	NA	NA
CL6386.Contig1_All	0.103333	2.07333	4.32657	Up	gi|586963377|gb|AHK05976.1|/1.58207e-58/fatty acid synthase [Megalobrama amblycephala]	dre:559001/3e-59/fasn; fatty acid synthase; K00665 fatty acid synthase, animal type [EC:2.3.1.85]
Unigene2024_All	0.523333	10.0333	4.26093	Up	gi|688566434|ref|XP_009291437.1|/2.61045e-86/PREDICTED: endonuclease domain-containing 1 protein-like [Danio rerio]	oaa:100083007/9e-23/endonuclease domain-containing 1 protein-like; K15049 endonuclease domain-containing 1 protein
CL3742.Contig1_All	0.163333	3.12333	4.2572	Up	gi|66472404|ref|NP_001018510.1|/0/guanine deaminase [Danio rerio] &gt;gi|63102012|gb|AAH95728.1| Zgc:112282 [Danio rerio]	dre:553701/0.0/gda, zgc:112282; guanine deaminase (EC:3.5.4.3); K01487 guanine deaminase [EC:3.5.4.3]
Unigene28821_All	0.193333	3.57333	4.20811	Up	gi|688535281|ref|XP_009294451.1|/2.96169e-39/PREDICTED: microfibril-associated glycoprotein 4-like [Danio rerio]	crg:105317068/2e-20/ryncolin-1-like; K06477 sialophorin; K10104 ficolin
Unigene49424_All	4.2	77.3633	4.20319	Up	gi|688543907|ref|XP_009297893.1|/4.73444e-52/PREDICTED: Ig heavy chain V region 914 [Danio rerio]	ssc:396781/2e-24/IgG heavy chain; K06856 immunoglobulin heavy chain
CL732.Contig1_All	0.576667	10.5733	4.19655	Up	gi|124430737|ref|NP_991137.2|/8.76262e-51/parvalbumin-7 [Danio rerio] &gt;gi|62511042|sp|Q804W2.3|PRV7_DANRE RecName: Full=Parvalbumin-7; AltName: Full=Parvalbumin alpha; AltName: Full=Parvalbumin-4a [Danio rerio] &gt;gi|49901183|gb|AAH76256.1| Parvalbumin 7 [Danio rerio] &gt;gi|94733410|emb|CAK10745.1| parvalbumin [Danio rerio] &gt;gi|156229916|gb|AAI52076.1| Pvalb7 protein [Danio rerio] &gt;gi|…	cmk:103175571/2e-10/calmodulin-like; K02183 calmodulin
Unigene49425_All	4.36333	79.0667	4.17957	Up	gi|688543907|ref|XP_009297893.1|/9.25349e-55/PREDICTED: Ig heavy chain V region 914 [Danio rerio]	ssc:396781/4e-25/IgG heavy chain; K06856 immunoglobulin heavy chain
Unigene41483_All	0.183333	3.30333	4.17138	Up	NA	NA
CL732.Contig4_All	0.806667	14.4633	4.16428	Up	gi|124430737|ref|NP_991137.2|/1.07401e-51/parvalbumin-7 [Danio rerio] &gt;gi|62511042|sp|Q804W2.3|PRV7_DANRE RecName: Full=Parvalbumin-7; AltName: Full=Parvalbumin alpha; AltName: Full=Parvalbumin-4a [Danio rerio] &gt;gi|49901183|gb|AAH76256.1| Parvalbumin 7 [Danio rerio] &gt;gi|94733410|emb|CAK10745.1| parvalbumin [Danio rerio] &gt;gi|156229916|gb|AAI52076.1| Pvalb7 protein [Danio rerio] &gt;gi|…	cmk:103175571/4e-10/calmodulin-like; K02183 calmodulin
CL10938.Contig2_All	0.856667	14.8067	4.11137	Up	gi|50344824|ref|NP_001002085.1|/2.21353e-86/troponin C type 1b (slow) [Danio rerio] &gt;gi|47939482|gb|AAH71546.1| Slow-specific troponin C [Danio rerio]	dre:415175/4e-87/tnnc1b, stnnc, zgc:86932; troponin C type 1b (slow); K05865 troponin C, slow skeletal and cardiac muscles
CL13081.Contig4_All	0.74	12.47	4.07479	Up	gi|6729200|dbj|BAA89704.1|/7.37008e-91/myosin regulatory light chain [Cyprinus carpio] &gt;gi|6729202|dbj|BAA89705.1| myosin regulatory light chain [Cyprinus carpio]	dre:30429/2e-89/mylpfa, cb46, mlc2f, mylz2, sb:cb46; myosin light chain, phosphorylatable, fast skeletal muscle a; K12758 fast skeletal myosin light chain 2
Unigene42992_All	0.136667	2.28333	4.06241	Up	gi|2351221|dbj|BAA22068.1|/0/myosin heavy chain [Cyprinus carpio]	dre:100008376/3e-172/fd14a01; wu:fd14a01; K10352 myosin heavy chain
Unigene63192_All	1.41333	22.1767	3.97187	Up	gi|51559354|gb|AAU06709.1|/1.99522e-61/immunoglobulin mu heavy chain [Danio rerio]	ssc:396781/2e-22/IgG heavy chain; K06856 immunoglobulin heavy chain
CL9405.Contig1_All	0.226667	3.53	3.96102	Up	NA	NA
CL10554.Contig2_All	1.57333	24.2767	3.94767	Up	gi|528520034|ref|XP_005162852.1|/3.5335e-34/PREDICTED: chemokine CCL-C24j isoform X1 [Danio rerio]	cmk:103174764/2e-11/eotaxin-like; K16597 C-C motif chemokine 11
Unigene41058_All	0.13	2.00333	3.94582	Up	NA	NA
CL16307.Contig7_All	2.71	41.67	3.94264	Up	gi|1351868|sp|P49055.1|ACTS_CARAU/0/RecName: Full=Actin, alpha skeletal muscle; AltName: Full=Alpha-actin-1; Flags: Precursor [Carassius auratus] &gt;gi|762889|dbj|BAA08756.1| skeletal alpha-actin [Carassius auratus]	dre:58114/0.0/actc1b, acta1, fa27h01, fb83f06, wu:fa27h01, wu:fb83f06; actin, alpha, cardiac muscle 1b; K12314 actin, alpha cardiac muscle
Unigene44078_All	0.373333	5.68	3.92735	Up	gi|528489726|ref|XP_005167630.1|/2.79525e-50/PREDICTED: transmembrane protein 163 isoform X1 [Danio rerio]	NA
CL15538.Contig2_All	0.813333	11.7133	3.84816	Up	gi|13431711|sp|Q90339.2|MYSS_CYPCA/0/RecName: Full=Myosin heavy chain, fast skeletal muscle [Cyprinus carpio] &gt;gi|2351223|dbj|BAA22069.1| myosin heavy chain [Cyprinus carpio]	dre:100008376/0.0/fd14a01; wu:fd14a01; K10352 myosin heavy chain
Unigene8200_All	0.25	3.59	3.84398	Up	NA	NA
Unigene83215_All	0.16	2.28667	3.8371	Up	gi|688584218|ref|XP_009305917.1|/3.06964e-10/PREDICTED: uncharacterized protein LOC103912048 [Danio rerio]	NA
Unigene12035_All	0.15	2.12	3.82103	Up	NA	NA
CL1721.Contig4_All	0.22	2.99667	3.76778	Up	gi|41056065|ref|NP_956373.1|/1.94961e-56/pancreatic progenitor cell differentiation and proliferation factor A [Danio rerio] &gt;gi|82187218|sp|Q6PFP3.1|PDPFA_DANRE RecName: Full=Pancreatic progenitor cell differentiation and proliferation factor A; AltName: Full=Exocrine differentiation and proliferation factor A; Short=Exocrine differentiation and proliferation factor [Danio rerio] &gt;gi|34784…	NA
CL11943.Contig3_All	4.16	56.4067	3.76121	Up	gi|372292220|gb|AEX91933.1|/2.53434e-150/apolipoprotein E [Carassius auratus]	dre:30314/1e-132/apoeb, apoe, cb82, fa96d02, hm:zeh1311, wu:fa03d06, wu:fa96d02, wu:fa97a11, wu:fc95h12, wu:fj54e06; apolipoprotein Eb; K04524 apolipoprotein E
CL11943.Contig1_All	2.24667	29.37	3.70849	Up	gi|385865226|gb|AFI92851.1|/1.33556e-134/apolipoprotein E [Cyprinus carpio]	dre:30314/6e-135/apoeb, apoe, cb82, fa96d02, hm:zeh1311, wu:fa03d06, wu:fa96d02, wu:fa97a11, wu:fc95h12, wu:fj54e06; apolipoprotein Eb; K04524 apolipoprotein E
Unigene24340_All	0.156667	2.04	3.7028	Up	NA	NA
Unigene53598_All	0.216667	2.81	3.69702	Up	gi|548542381|ref|XP_005753425.1|/2.13116e-28/PREDICTED: uncharacterized protein LOC102210120 [Pundamilia nyererei]	NA
CL7115.Contig1_All	0.21	2.72333	3.69691	Up	gi|657526707|ref|XP_008285023.1|/2.12642e-159/PREDICTED: ADP/ATP translocase 1 [Stegastes partitus]	ola:101171131/4e-160/slc25a4; solute carrier family 25 (mitochondrial carrier; adenine nucleotide translocator), member 4; K05863 solute carrier family 25 (mitochondrial adenine nucleotide translocator), member 4/5/6/31
CL2689.Contig44_All	0.203333	2.63	3.69314	Up	gi|642114170|emb|CDQ68964.1|/1.73873e-06/unnamed protein product [Oncorhynchus mykiss]	lcm:102361030/7e-07/CLIC1; chloride intracellular channel 1; K05021 chloride intracellular channel protein 1
CL16358.Contig10_All	0.236667	3.02	3.67362	Up	gi|642124369|emb|CDQ62251.1|/1.64886e-10/unnamed protein product [Oncorhynchus mykiss]	NA
Unigene91609_All	0.253333	3.2	3.65896	Up	gi|14579217|gb|AAK69167.1|AF281480_1/4.65167e-44/immunoglobulin M heavy chain secretory form [Danio rerio]	ssc:396781/2e-27/IgG heavy chain; K06856 immunoglobulin heavy chain
Unigene42561_All	0.27	3.40667	3.65733	Up	NA	NA
Unigene60053_All	1.79	22.5533	3.65531	Up	gi|688543907|ref|XP_009297893.1|/1.22558e-52/PREDICTED: Ig heavy chain V region 914 [Danio rerio]	ssc:396781/6e-23/IgG heavy chain; K06856 immunoglobulin heavy chain
CL721.Contig19_All	0.633333	7.67333	3.59882	Up	gi|562873253|ref|XP_006164530.1|/0/PREDICTED: mucin-2-like [Tupaia chinensis]	tup:102470397/0.0/mucin-2-like; K10955 intestinal mucin-2
Unigene19491_All	2.28	27.15	3.57385	Up	gi|339258158|ref|XP_003369265.1|/1.27048e-12/putative integrase core domain protein [Trichinella spiralis] &gt;gi|316966526|gb|EFV51087.1| putative integrase core domain protein [Trichinella spiralis]	NA
Unigene53314_All	0.24	2.84667	3.56817	Up	gi|77403696|dbj|BAE46430.1|/7.70274e-25/reverse transcriptase [Danio rerio]	NA
Unigene76126_All	0.2	2.36667	3.56478	Up	NA	NA
CL721.Contig34_All	0.92	10.6667	3.53533	Up	gi|585686521|ref|XP_006893416.1|/0/PREDICTED: mucin-2-like [Elephantulus edwardii]	hsa:4583/0.0/MUC2, MLP, MUC-2, SMUC; mucin 2, oligomeric mucus/gel-forming; K10955 intestinal mucin-2
Unigene40755_All	0.656667	7.60667	3.53403	Up	gi|528509915|ref|XP_005170141.1|/6.11347e-44/PREDICTED: epiplakin [Danio rerio]	lcm:102357866/1e-18/plectin-like; K10388 plectin
Unigene42655_All	0.196667	2.23667	3.50753	Up	NA	NA
CL12062.Contig2_All	0.22	2.49667	3.50443	Up	gi|528515834|ref|XP_005161753.1|/5.25594e-26/PREDICTED: uncharacterized protein si:dkeyp-122a9.1 [Danio rerio]	NA
Unigene4323_All	0.193333	2.17667	3.49296	Up	NA	NA
CL8422.Contig1_All	0.53	5.96333	3.49205	Up	gi|688547124|ref|XP_009298457.1|/0/PREDICTED: thymidine phosphorylase [Danio rerio]	dre:103910413/0.0/tymp; thymidine phosphorylase; K00758 thymidine phosphorylase [EC:2.4.2.4]
CL5958.Contig5_All	12.1833	136.727	3.48831	Up	gi|528493242|ref|XP_005172816.1|/4.32893e-24/PREDICTED: metalloproteinase inhibitor 2-like [Danio rerio]	cmk:103191484/4e-19/metalloproteinase inhibitor 3-like; K16866 metalloproteinase inhibitor 3
Unigene40196_All	0.503333	5.59667	3.47498	Up	gi|11139496|gb|AAG31729.1|/2.02565e-51/immunoglobulin light chain [Danio rerio]	mcc:100430606/2e-14/immunoglobulin lambda-like polypeptide 1-like; K06554 immunoglobulin lambda-like polypeptide 1
CL721.Contig7_All	0.2	2.19667	3.45724	Up	gi|2506877|sp|Q02817.2|MUC2_HUMAN/0/RecName: Full=Mucin-2; Short=MUC-2; AltName: Full=Intestinal mucin-2; Flags: Precursor [Homo sapiens] &gt;gi|454154|gb|AAB95295.1| mucin [Homo sapiens]	hsa:4583/0.0/MUC2, MLP, MUC-2, SMUC; mucin 2, oligomeric mucus/gel-forming; K10955 intestinal mucin-2
CL7765.Contig1_All	1.26667	13.6967	3.43472	Up	gi|1339869|dbj|BAA12733.1|/2.55279e-80/fast skeletal myosin light chain 3 [Cyprinus carpio]	tru:101075868/1e-68/myosin light chain 3, skeletal muscle isoform-like; K05738 myosin light chain 1
CL1270.Contig5_All	0.286667	3.09	3.43016	Up	gi|38566042|gb|AAH62531.1|/3.55764e-170/Annexin A2a [Danio rerio]	dre:325557/6e-171/anxa2a, anx2a, anxa2, wu:fc87g06; annexin A2a; K17092 annexin A2
CL3788.Contig2_All	0.656667	7.05333	3.42507	Up	gi|41055823|ref|NP_956810.1|/2.35922e-100/uncharacterized protein LOC393488 [Danio rerio] &gt;gi|28822172|gb|AAO50214.1|AF434191_1 atrial myosin light chain [Danio rerio] &gt;gi|33416391|gb|AAH55583.1| Zgc:66286 [Danio rerio] &gt;gi|38566024|gb|AAH62288.1| Zgc:66286 protein [Danio rerio]	ola:101157250/7e-93/myl3; myosin, light chain 3, alkali; ventricular, skeletal, slow; K12749 myosin light chain 3
CL15211.Contig3_All	0.213333	2.29	3.42417	Up	NA	NA
CL15160.Contig6_All	1.12333	11.6333	3.37241	Up	gi|130500549|ref|NP_001076390.1|/3.40348e-71/uncharacterized protein LOC797943 [Danio rerio] &gt;gi|126631714|gb|AAI33879.1| Zgc:162126 protein [Danio rerio]	asn:102376825/1e-16/PPP1R15A; protein phosphatase 1, regulatory subunit 15A; K14019 protein phosphatase 1 regulatory subunit 15A
CL15676.Contig2_All	0.21	2.16667	3.36702	Up	NA	NA
Unigene24466_All	0.23	2.36667	3.36315	Up	NA	NA
CL10554.Contig1_All	1.39333	14.17	3.34623	Up	gi|341926300|ref|NP_001108521.2|/1.77991e-37/chemokine CCL-C24j precursor [Danio rerio]	cmk:103174764/1e-10/eotaxin-like; K16597 C-C motif chemokine 11
CL721.Contig24_All	0.31	3.09333	3.31882	Up	gi|585686521|ref|XP_006893416.1|/6.71379e-90/PREDICTED: mucin-2-like [Elephantulus edwardii]	nle:100580252/2e-87/MUC2; mucin 2, oligomeric mucus/gel-forming; K10955 intestinal mucin-2
Unigene50929_All	0.306667	3.05	3.31407	Up	gi|675368093|gb|KFM60995.1|/2.21109e-25/hypothetical protein X975_04887, partial [Stegodyphus mimosarum]	cin:100177251/7e-12/protein catecholamines up-like; K14713 solute carrier family 39 (zinc transporter), member 7
Unigene10066_All	0.253333	2.49333	3.29897	Up	NA	NA
CL721.Contig26_All	0.306667	2.96	3.27085	Up	gi|585686521|ref|XP_006893416.1|/0/PREDICTED: mucin-2-like [Elephantulus edwardii]	asn:102388355/0.0/mucin-2-like; K10955 intestinal mucin-2
CL10503.Contig3_All	0.233333	2.23	3.25658	Up	gi|55962570|emb|CAI11591.1|/1.23131e-143/novel slow skeletal troponin T family protein [Danio rerio]	xma:102234348/4e-107/troponin T, cardiac muscle isoforms-like; K12045 troponin T, cardiac muscle
Unigene42698_All	0.333333	3.15333	3.24184	Up	NA	NA
CL66.Contig2_All	0.263333	2.48333	3.23732	Up	gi|642073827|emb|CDQ87906.1|/1.76821e-06/unnamed protein product [Oncorhynchus mykiss]	NA
Unigene53520_All	0.253333	2.37333	3.22781	Up	gi|300218775|gb|ADJ80991.1|/7.72616e-26/CR1-3 [Lycodichthys dearborni]	NA
CL14950.Contig8_All	1.15	10.7433	3.22374	Up	gi|20269259|dbj|BAB91001.1|/2.95086e-55/immunoglobulin light chain [Cyprinus carpio]	chx:102176353/5e-15/immunoglobulin lambda-like polypeptide 1-like; K06554 immunoglobulin lambda-like polypeptide 1
CL7765.Contig2_All	0.41	3.81667	3.21862	Up	NA	NA
Unigene12370_All	1.75667	16.3267	3.21632	Up	gi|4027929|gb|AAC96094.1|/0/creatine kinase M3-CK [Cyprinus carpio]	ola:101163677/0.0/ckm; creatine kinase, muscle; K00933 creatine kinase [EC:2.7.3.2]
CL732.Contig2_All	0.89	8.23667	3.21018	Up	gi|124430737|ref|NP_991137.2|/6.81174e-51/parvalbumin-7 [Danio rerio] &gt;gi|62511042|sp|Q804W2.3|PRV7_DANRE RecName: Full=Parvalbumin-7; AltName: Full=Parvalbumin alpha; AltName: Full=Parvalbumin-4a [Danio rerio] &gt;gi|49901183|gb|AAH76256.1| Parvalbumin 7 [Danio rerio] &gt;gi|94733410|emb|CAK10745.1| parvalbumin [Danio rerio] &gt;gi|156229916|gb|AAI52076.1| Pvalb7 protein [Danio rerio] &gt;gi|…	acs:100564771/3e-11/calmodulin-like; K02183 calmodulin
CL14595.Contig3_All	0.28	2.59	3.20945	Up	gi|115529311|ref|NP_001070186.1|/7.05651e-133/ADAM metallopeptidase domain 28 precursor [Danio rerio] &gt;gi|115313597|gb|AAI24448.1| A disintegrin and metallopeptidase domain 28 [Danio rerio]	mze:101467294/2e-96/zinc metalloproteinase-disintegrin-like crotastatin; K08614 disintegrin and metalloproteinase domain-containing protein 28 [EC:3.4.24.-]
Unigene102945_All	0.73	6.71	3.20034	Up	gi|13375189|gb|AAK20222.1|AF273879_1/2.13699e-53/immunoglobulin heavy chain variable region [Danio rerio]	ssc:396781/4e-27/IgG heavy chain; K06856 immunoglobulin heavy chain
CL5323.Contig2_All	0.293333	2.66333	3.18262	Up	gi|597738167|ref|XP_007231307.1|/9.13582e-20/PREDICTED: uncharacterized protein LOC103022990 [Astyanax mexicanus]	NA
Unigene33898_All	0.866667	7.8	3.16993	Up	gi|528483089|ref|XP_001339206.5|/3.7803e-124/PREDICTED: myosin heavy chain, fast skeletal muscle [Danio rerio]	dre:100002040/6e-125/myhb; myosin, heavy chain b; K10352 myosin heavy chain
Unigene33213_All	1.24667	11.1567	3.16176	Up	gi|688618066|ref|XP_009296503.1|/1.67436e-42/PREDICTED: signal-regulatory protein beta-1 isoform X3 [Danio rerio]	mcc:100430606/6e-18/immunoglobulin lambda-like polypeptide 1-like; K06554 immunoglobulin lambda-like polypeptide 1
CL16251.Contig3_All	0.736667	6.57667	3.15827	Up	gi|528503296|ref|XP_001919985.2|/7.3435e-37/PREDICTED: tapasin-related protein-like [Danio rerio]	NA
CL721.Contig15_All	0.26	2.31667	3.15547	Up	gi|585686521|ref|XP_006893416.1|/0/PREDICTED: mucin-2-like [Elephantulus edwardii]	hsa:4583/0.0/MUC2, MLP, MUC-2, SMUC; mucin 2, oligomeric mucus/gel-forming; K10955 intestinal mucin-2
CL405.Contig3_All	0.313333	2.78333	3.15104	Up	gi|657573969|ref|XP_008290672.1|/4.47579e-26/PREDICTED: proto-oncogene vav isoform X1 [Stegastes partitus]	tru:101071152/2e-27/vav1; vav 1 guanine nucleotide exchange factor; K05730 guanine nucleotide exchange factor VAV
CL2932.Contig2_All	0.273333	2.41	3.1403	Up	gi|47086805|ref|NP_997780.1|/6.09205e-15/E3 ubiquitin-protein ligase RNF128 precursor [Danio rerio] &gt;gi|45501177|gb|AAH67341.1| Ring finger protein 128 [Danio rerio]	dre:322325/8e-16/rnf128a, rnf128, wu:fb57h05, zgc:77843; ring finger protein 128a (EC:6.3.2.-); K10629 E3 ubiquitin-protein ligase RNF128 [EC:2.3.2.27]
Unigene24289_All	0.536667	4.68667	3.12646	Up	gi|292620241|ref|XP_002664233.1|/2.04531e-34/PREDICTED: C-X-C motif chemokine 3 [Danio rerio]	NA
CL8728.Contig2_All	0.363333	3.16667	3.1236	Up	gi|292627693|ref|XP_002666714.1|/4.5714e-19/PREDICTED: uncharacterized protein ccl34b.8 [Danio rerio]	NA
Unigene91521_All	0.35	3.03	3.11389	Up	gi|191961841|ref|NP_001076328.2|/1.56448e-71/roquin-1 [Danio rerio] &gt;gi|190337303|gb|AAI63288.1| Ring finger and CCCH-type zinc finger domains 1 [Danio rerio]	dre:568568/3e-72/rc3h1, si:dkey-192m14.4; ring finger and CCCH-type domains 1; K15690 RING finger and CCCH-type zinc finger domain-containing protein
Unigene55612_All	0.356667	3.04667	3.09458	Up	gi|13375233|gb|AAK20244.1|/3.63614e-36/immunoglobulin heavy chain variable region [Danio rerio]	ecb:100060306/2e-17/uncharacterized LOC100060306; K06856 immunoglobulin heavy chain
CL221.Contig2_All	0.286667	2.36667	3.04541	Up	gi|47085671|ref|NP_998168.1|/8.94415e-37/S100 calcium binding protein A10b [Danio rerio] &gt;gi|28278451|gb|AAH45941.1| S100 calcium binding protein A10b [Danio rerio] &gt;gi|182888590|gb|AAI63954.1| S100a10b protein [Danio rerio]	ola:101155699/3e-30/protein S100-A10-like; K17274 calpactin-1 light chain
Unigene3046_All	0.456667	3.77	3.04535	Up	gi|50540056|ref|NP_001002493.1|/8.58053e-65/jun dimerization protein 2 [Danio rerio] &gt;gi|82200275|sp|Q6DGM8.1|JDP2_DANRE RecName: Full=Jun dimerization protein 2 [Danio rerio] &gt;gi|49903063|gb|AAH76313.1| Zgc:92851 [Danio rerio]	dre:436766/1e-65/jdp2b, fk87c02, jdp2, wu:fk87c02, zgc:92851; Jun dimerization protein 2b; K09033 jun dimerization protein 2
CL3690.Contig4_All	0.43	3.54	3.04134	Up	NA	NA
CL3196.Contig2_All	1.01333	8.24667	3.0247	Up	gi|160333716|ref|NP_001103886.1|/8.09668e-145/troponin T, fast skeletal muscle isoform 1 [Danio rerio] &gt;gi|159155086|gb|AAI54639.1| Tnnt3b protein [Danio rerio]	dre:100003572/1e-145/tnnt3b, b44, sb:cb44; troponin T type 3b (skeletal, fast); K12046 troponin T, fast skeletal muscle
Unigene53864_All	0.35	2.82667	3.01367	Up	NA	NA
Unigene12372_All	1.27667	10.24	3.00376	Up	gi|4027927|gb|AAC96093.1|/0/creatine kinase M2-CK [Cyprinus carpio]	dre:30095/0.0/ckma, CK-M, cb51, ckm, mck, wu:fa28d05; creatine kinase, muscle a; K00933 creatine kinase [EC:2.7.3.2]
CL3773.Contig3_All	25.43	203.733	3.00208	Up	gi|528510699|ref|XP_005170187.1|/2.02097e-107/PREDICTED: uncharacterized protein LOC799904 isoform X1 [Danio rerio] &gt;gi|528510701|ref|XP_005170188.1| PREDICTED: uncharacterized protein LOC799904 isoform X1 [Danio rerio]	fch:102049632/1e-41/RECQL4; RecQ protein-like 4; K10730 ATP-dependent DNA helicase Q4 [EC:3.6.4.12]
Unigene6090_All	0.53	4.24	3	Up	gi|528483398|ref|XP_699731.6|/9.91017e-37/PREDICTED: extended synaptotagmin-1 isoform X1 [Danio rerio]	NA
CL2164.Contig19_All	1.11333	8.9	2.99892	Up	gi|50344894|ref|NP_001002119.1|/8.30225e-148/tropomyosin beta chain [Danio rerio] &gt;gi|47939440|gb|AAH71471.1| Zgc:86810 [Danio rerio] &gt;gi|157422768|gb|AAI53591.1| Zgc:86810 [Danio rerio]	dre:415209/1e-148/tpm2, cb836, fb68h02, tpm4l, wu:fb68h02, wu:fj63f03, zgc:86810; tropomyosin 2 (beta); K10374 tropomyosin 2
CL2689.Contig118_All	0.47	3.75667	2.99872	Up	gi|697463590|gb|KGL97724.1|/6.62616e-38/hypothetical protein N301_01219, partial [Charadrius vociferus]	cin:100177251/5e-19/protein catecholamines up-like; K14713 solute carrier family 39 (zinc transporter), member 7
Unigene40699_All	0.38	2.99667	2.97929	Up	NA	NA
Unigene41032_All	1.93333	14.9633	2.95227	Up	gi|167536847|ref|XP_001750094.1|/1.44997e-08/hypothetical protein [Monosiga brevicollis MX1] &gt;gi|163771423|gb|EDQ85090.1| predicted protein [Monosiga brevicollis MX1]	aga:AgaP_AGAP011395/9e-06/AGAP011395-PA; K06225 patched 1
Unigene98863_All	0.766667	5.87333	2.93751	Up	gi|94450431|gb|ABF19723.1|/3.73082e-125/immunoglobulin Z heavy chain [Ctenopharyngodon idella]	ssc:396781/9e-30/IgG heavy chain; K06856 immunoglobulin heavy chain
CL7712.Contig4_All	0.426667	3.21667	2.91439	Up	gi|348041381|ref|NP_001006044.2|/6.49403e-112/claudin 5 [Danio rerio]	dre:450023/1e-112/cldn5b, zgc:103419; claudin 5b; K06087 claudin
CL3596.Contig4_All	0.383333	2.84	2.88922	Up	NA	NA
CL6313.Contig2_All	0.403333	2.97	2.88042	Up	NA	NA
CL3773.Contig1_All	21.67	158.107	2.86713	Up	gi|139949081|ref|NP_001077343.1|/2.83119e-101/uncharacterized protein LOC799904 precursor [Danio rerio] &gt;gi|78191600|gb|ABB29995.1| III-FBPL precursor [Danio rerio]	fch:102049632/7e-39/RECQL4; RecQ protein-like 4; K10730 ATP-dependent DNA helicase Q4 [EC:3.6.4.12]
CL13845.Contig1_All	0.463333	3.34	2.84973	Up	NA	NA
Unigene6694_All	0.976667	7.02667	2.8469	Up	gi|528507029|ref|XP_005161543.1|/2.72555e-50/PREDICTED: prostate stem cell antigen-like [Danio rerio]	cge:100689422/4e-12/Plaur, Upar; plasminogen activator, urokinase receptor; K03985 plasminogen activator, urokinase receptor
CL721.Contig11_All	0.726667	5.22667	2.84653	Up	gi|499049296|ref|XP_004575186.1|/0/PREDICTED: mucin-2-like [Maylandia zebra]	asn:102388355/0.0/mucin-2-like; K10955 intestinal mucin-2
Unigene85027_All	0.743333	5.25667	2.82207	Up	gi|41054705|ref|NP_956829.1|/0/serine/threonine-protein kinase 17B [Danio rerio] &gt;gi|33991619|gb|AAH56298.1| Serine/threonine kinase 17b (apoptosis-inducing) [Danio rerio]	dre:393507/0.0/stk17b, zgc:65989; serine/threonine kinase 17b (apoptosis-inducing) (EC:2.7.11.1); K08804 serine/threonine kinase 17 [EC:2.7.11.1]
CL5958.Contig4_All	1.08333	7.63	2.81621	Up	gi|528493242|ref|XP_005172816.1|/8.84644e-11/PREDICTED: metalloproteinase inhibitor 2-like [Danio rerio]	pss:102444114/3e-09/TIMP3; TIMP metallopeptidase inhibitor 3; K16866 metalloproteinase inhibitor 3
Unigene28017_All	1.36667	9.60333	2.81287	Up	gi|113679038|ref|NP_001038873.1|/1.59348e-75/uncharacterized protein LOC751695 precursor [Danio rerio] &gt;gi|112419432|gb|AAI22366.1| Zgc:153659 [Danio rerio]	chx:102176353/2e-26/immunoglobulin lambda-like polypeptide 1-like; K06554 immunoglobulin lambda-like polypeptide 1
Unigene31445_All	6.38	44.3367	2.79687	Up	gi|688553169|ref|XP_009299425.1|/1.07912e-34/PREDICTED: uncharacterized protein LOC768128 isoform X1 [Danio rerio]	dre:792225/5e-29/zgc:56530; K13907 cystatin-A/B
Unigene2038_All	0.53	3.66667	2.7904	Up	gi|71834540|ref|NP_001025370.1|/3.78279e-89/diamine acetyltransferase 1 [Danio rerio] &gt;gi|66911042|gb|AAH97197.1| Zgc:114142 [Danio rerio] &gt;gi|213624613|gb|AAI71337.1| Zgc:114142 [Danio rerio] &gt;gi|213625789|gb|AAI71340.1| Zgc:114142 [Danio rerio]	dre:565700/6e-90/sat1a.1, sat1a, zgc:114142; spermidine/spermine N1-acetyltransferase 1a, duplicate 1 (EC:2.3.1.57); K00657 diamine N-acetyltransferase [EC:2.3.1.57]
CL721.Contig16_All	0.37	2.55333	2.78678	Up	gi|585686521|ref|XP_006893416.1|/0/PREDICTED: mucin-2-like [Elephantulus edwardii]	asn:102388355/0.0/mucin-2-like; K10955 intestinal mucin-2
CL16342.Contig10_All	0.433333	2.89667	2.74084	Up	gi|642023801|emb|CDQ95111.1|/9.48211e-36/unnamed protein product [Oncorhynchus mykiss]	dre:558045/2e-23/parp4, si:dkey-174k18.1; poly (ADP-ribose) polymerase family, member 4; K10798 poly [ADP-ribose] polymerase [EC:2.4.2.30]
Unigene84365_All	0.433333	2.87333	2.72918	Up	NA	NA
CL16307.Contig4_All	0.666667	4.41333	2.72683	Up	gi|148228513|ref|NP_001090226.1|/0/actin, alpha skeletal muscle 2 [Xenopus laevis] &gt;gi|317725965|ref|NP_001188195.1| actin alpha sarcomeric/cardiac [Ictalurus punctatus] &gt;gi|113245|sp|P10995.1|ACT2_XENLA RecName: Full=Actin, alpha skeletal muscle 2; AltName: Full=Actin alpha 2; Short=alpha2; Short=alpha2p; Flags: Precursor [Xenopus laevis] &gt;gi|49115570|gb|AAH73473.1| MGC80989 protein [Xe…	xla:779129/0.0/act2; actin, alpha sarcomeric/cardiac; K12314 actin, alpha cardiac muscle
Unigene27981_All	0.5	3.25667	2.7034	Up	NA	NA
Unigene55679_All	2.52	16.1333	2.67855	Up	gi|688618066|ref|XP_009296503.1|/5.95797e-48/PREDICTED: signal-regulatory protein beta-1 isoform X3 [Danio rerio]	chx:102176353/3e-15/immunoglobulin lambda-like polypeptide 1-like; K06554 immunoglobulin lambda-like polypeptide 1
CL14950.Contig26_All	4.64333	29.48	2.6665	Up	gi|20269259|dbj|BAB91001.1|/5.48271e-70/immunoglobulin light chain [Cyprinus carpio]	mcc:100430606/2e-21/immunoglobulin lambda-like polypeptide 1-like; K06554 immunoglobulin lambda-like polypeptide 1
CL721.Contig22_All	0.533333	3.36667	2.65821	Up	gi|431910116|gb|ELK13189.1|/0/Mucin-2 [Pteropus alecto]	hsa:4583/0.0/MUC2, MLP, MUC-2, SMUC; mucin 2, oligomeric mucus/gel-forming; K10955 intestinal mucin-2
CL16134.Contig3_All	0.966667	6.01	2.63627	Up	gi|347360949|ref|NP_001014359.2|/1.1619e-20/uncharacterized protein LOC554708 [Danio rerio]	NA
Unigene8607_All	0.59	3.56333	2.59444	Up	NA	NA
Unigene11935_All	0.723333	4.35	2.58828	Up	gi|688584943|ref|XP_009289286.1|/1.4751e-21/PREDICTED: janus kinase and microtubule-interacting protein 1 isoform X1 [Danio rerio] &gt;gi|688584945|ref|XP_009289287.1| PREDICTED: janus kinase and microtubule-interacting protein 1 isoform X1 [Danio rerio]	NA
Unigene1409_All	0.506667	3.04	2.58496	Up	NA	NA
CL4490.Contig2_All	0.566667	3.39667	2.58355	Up	gi|71834540|ref|NP_001025370.1|/2.6986e-89/diamine acetyltransferase 1 [Danio rerio] &gt;gi|66911042|gb|AAH97197.1| Zgc:114142 [Danio rerio] &gt;gi|213624613|gb|AAI71337.1| Zgc:114142 [Danio rerio] &gt;gi|213625789|gb|AAI71340.1| Zgc:114142 [Danio rerio]	dre:565700/4e-90/sat1a.1, sat1a, zgc:114142; spermidine/spermine N1-acetyltransferase 1a, duplicate 1 (EC:2.3.1.57); K00657 diamine N-acetyltransferase [EC:2.3.1.57]
CL5545.Contig1_All	0.513333	3.06333	2.57713	Up	gi|688568065|ref|XP_009302284.1|/1.25112e-27/PREDICTED: uncharacterized protein LOC100148399 [Danio rerio]	pbi:103054736/5e-06/PIGR; polymeric immunoglobulin receptor; K13073 polymeric immunoglobulin receptor
Unigene13944_All	0.456667	2.71	2.56908	Up	NA	NA
CL14950.Contig35_All	5.59667	33.0967	2.56405	Up	gi|20269259|dbj|BAB91001.1|/8.84928e-65/immunoglobulin light chain [Cyprinus carpio]	mcc:100430606/6e-21/immunoglobulin lambda-like polypeptide 1-like; K06554 immunoglobulin lambda-like polypeptide 1
CL4651.Contig3_All	1.21	7.13667	2.56024	Up	gi|597753126|ref|XP_007238404.1|/4.36131e-67/PREDICTED: microfibril-associated glycoprotein 4-like isoform X2 [Astyanax mexicanus]	pss:102455609/6e-48/TNC; tenascin C; K05719 integrin beta 1; K06252 tenascin; K06257 syndecan 1; K06493 integrin beta 3; K06550 L1 cell adhesion molecule; K06589 integrin beta 6; K06788 coxsackievirus and adenovirus receptor; K16338 syndecan 4
Unigene84704_All	0.91	5.26	2.53112	Up	gi|528507029|ref|XP_005161543.1|/3.04861e-33/PREDICTED: prostate stem cell antigen-like [Danio rerio]	pss:102459484/1e-08/lymphocyte antigen 6E-like; K06846 lymphocyte antigen 6 complex
Unigene85348_All	0.99	5.57333	2.49304	Up	gi|597779348|ref|XP_007253283.1|/0/PREDICTED: serine/threonine-protein kinase SIK2-like isoform X1 [Astyanax mexicanus]	mze:101480385/0.0/serine/threonine-protein kinase SIK2-like; K19008 serine/threonine-protein kinase SIK1 [EC:2.7.11.1]
CL9784.Contig1_All	1.53	8.61333	2.49304	Up	gi|528510699|ref|XP_005170187.1|/5.36495e-96/PREDICTED: uncharacterized protein LOC799904 isoform X1 [Danio rerio] &gt;gi|528510701|ref|XP_005170188.1| PREDICTED: uncharacterized protein LOC799904 isoform X1 [Danio rerio]	fch:102049632/7e-41/RECQL4; RecQ protein-like 4; K10730 ATP-dependent DNA helicase Q4 [EC:3.6.4.12]
CL2178.Contig10_All	4.14667	23.3333	2.49237	Up	gi|560189337|gb|AHB23864.1|/8.31462e-163/purine nucleoside phosphorylase 5a [Carassius auratus]	dre:791647/1e-160/pnp5a, fc27g06, np, wu:fc27g06, wu:fd51h11, zgc:77008; purine nucleoside phosphorylase 5a (EC:2.4.2.1); K03783 purine-nucleoside phosphorylase [EC:2.4.2.1]
CL3285.Contig11_All	0.51	2.85667	2.48576	Up	NA	NA
CL2348.Contig4_All	1.18	6.6	2.48368	Up	gi|47086947|ref|NP_998475.1|/7.74288e-124/egl nine homolog 3 [Danio rerio] &gt;gi|44890699|gb|AAH66699.1| Egl nine homolog 3 (C. elegans) [Danio rerio]	dre:406602/1e-124/egln3, wu:fj78a08, zgc:77019; egl-9 family hypoxia-inducible factor 3 (EC:1.14.11.29); K09592 hypoxia-inducible factor prolyl hydroxylase [EC:1.14.11.29]
Unigene36283_All	0.706667	3.94667	2.48153	Up	NA	NA
Unigene1156_All	1.50333	8.19667	2.44687	Up	gi|17977827|emb|CAC83659.1|/2.49819e-52/parvalbumin [Cyprinus carpio]	lcm:102345989/2e-11/calglandulin-like; K02183 calmodulin
Unigene15199_All	0.763333	4.13	2.43576	Up	gi|528492492|ref|XP_005172750.1|/1.9872e-99/PREDICTED: uncharacterized protein LOC101882921 [Danio rerio]	lcm:102360533/1e-07/CD276 antigen-like; K06551 signal-regulatory protein alpha/beta1/gamma
CL893.Contig3_All	2.50333	13.3567	2.41564	Up	gi|94536653|ref|NP_001035445.1|/1.73452e-63/peripheral myelin protein 22 [Danio rerio] &gt;gi|92096551|gb|AAI15331.1| Zgc:136919 [Danio rerio] &gt;gi|158254071|gb|AAI54260.1| Zgc:136919 [Danio rerio]	dre:678607/3e-64/pmp22b, id:ibd2630, wu:fb81f09, zgc:136919; peripheral myelin protein 22b; K19289 peripheral myelin protein 22
CL2508.Contig1_All	0.76	4.03667	2.40909	Up	gi|41054085|ref|NP_956163.1|/2.18692e-138/insulin-induced gene 1 protein [Danio rerio] &gt;gi|82177146|sp|Q8AV61.1|INSI1_DANRE RecName: Full=Insulin-induced gene 1 protein; Short=INSIG-1 [Danio rerio] &gt;gi|23344037|gb|AAN28327.1| INSIG-1 membrane protein [Danio rerio] &gt;gi|28278849|gb|AAH45341.1| Insulin induced gene 1 [Danio rerio] &gt;gi|182890692|gb|AAI65115.1| Insig1 protein [Danio rerio]	NA
CL14950.Contig27_All	0.706667	3.73	2.40007	Up	gi|20269267|dbj|BAB91005.1|/2.38395e-45/immunoglobulin light chain [Cyprinus carpio]	chx:102176353/4e-13/immunoglobulin lambda-like polypeptide 1-like; K06554 immunoglobulin lambda-like polypeptide 1
CL10352.Contig2_All	2.11333	11.1333	2.39729	Up	gi|528510699|ref|XP_005170187.1|/8.06545e-49/PREDICTED: uncharacterized protein LOC799904 isoform X1 [Danio rerio] &gt;gi|528510701|ref|XP_005170188.1| PREDICTED: uncharacterized protein LOC799904 isoform X1 [Danio rerio]	fch:102049632/3e-30/RECQL4; RecQ protein-like 4; K10730 ATP-dependent DNA helicase Q4 [EC:3.6.4.12]
Unigene20934_All	0.613333	3.22	2.39232	Up	gi|167736392|ref|NP_001025320.2|/3.4634e-47/uncharacterized protein LOC560884 [Danio rerio]	lgi:LOTGIDRAFT_122039/2e-06/hypothetical protein; K11320 E1A-binding protein p400 [EC:3.6.4.-]
Unigene10042_All	2.76667	14.3833	2.37818	Up	gi|597749726|ref|XP_007236791.1|/1.5151e-48/PREDICTED: mid1-interacting protein 1-B-like [Astyanax mexicanus]	NA
CL15430.Contig2_All	0.886667	4.57	2.36573	Up	gi|41053349|ref|NP_956314.1|/7.18985e-10/protein BTG1 [Danio rerio] &gt;gi|34784040|gb|AAH56691.1| B-cell translocation gene 1 [Danio rerio]	dre:114432/1e-10/btg1, btg-a, sb:cb1010, wu:fb14h05, wu:fb40c11, wu:fk92d10, zgc:65815; B-cell translocation gene 1, anti-proliferative; K14443 protein Tob/BTG
Unigene24112_All	0.886667	4.55667	2.36152	Up	gi|528523846|ref|XP_693535.6|/0/PREDICTED: A disintegrin and metalloproteinase with thrombospondin motifs 1 [Danio rerio]	dre:565145/0.0/adamts1; ADAM metallopeptidase with thrombospondin type 1 motif, 1; K08617 a disintegrin and metalloproteinase with thrombospondin motifs 1 [EC:3.4.24.-]
CL5233.Contig5_All	2.94667	15.1267	2.35994	Up	gi|189522073|ref|XP_689109.3|/2.12537e-95/PREDICTED: lymphatic vessel endothelial hyaluronic acid receptor 1 [Danio rerio]	dre:560618/3e-96/lyve1a, hm:zeh0104, si:dkeyp-104h2.3, zeh0104; lymphatic vessel endothelial hyaluronic receptor 1a; K19012 lymphatic vessel endothelial hyaluronan receptor 1
CL994.Contig6_All	3.25	16.56	2.34919	Up	gi|116004501|ref|NP_001070611.1|/0/5&apos;-nucleotidase domain-containing protein 2 [Danio rerio] &gt;gi|115313335|gb|AAI24328.1| 5&apos;-nucleotidase domain containing 2 [Danio rerio]	tca:655977/2e-50/cytosolic purine 5'-nucleotidase; K01081 5'-nucleotidase [EC:3.1.3.5]
CL16255.Contig12_All	0.786667	3.98333	2.34015	Up	gi|528482339|ref|XP_005166300.1|/7.15118e-35/PREDICTED: probable ATP-dependent RNA helicase DDX17 isoform X2 [Danio rerio]	dre:556764/1e-35/probable ATP-dependent RNA helicase DDX17; K13178 ATP-dependent RNA helicase DDX17 [EC:3.6.4.13]
CL8314.Contig8_All	0.73	3.67	2.32981	Up	gi|573901751|ref|XP_006638601.1|/3.74137e-114/PREDICTED: serine/arginine-rich splicing factor 7-like [Lepisosteus oculatus]	asn:102379682/8e-107/SRSF7; serine/arginine-rich splicing factor 7; K12896 splicing factor, arginine/serine-rich 7
CL1283.Contig21_All	0.696667	3.49333	2.32606	Up	gi|528517674|ref|XP_698534.3|/0/PREDICTED: sodium-dependent lysophosphatidylcholine symporter 1-like [Danio rerio]	NA
Unigene38127_All	1.23333	6.15667	2.31959	Up	gi|675368093|gb|KFM60995.1|/4.68497e-23/hypothetical protein X975_04887, partial [Stegodyphus mimosarum]	cin:100177251/3e-12/protein catecholamines up-like; K14713 solute carrier family 39 (zinc transporter), member 7
CL16096.Contig4_All	0.703333	3.48	2.30681	Up	NA	NA
Unigene30943_All	1.38667	6.81333	2.29674	Up	gi|294489282|ref|NP_001170922.1|/7.09944e-121/uncharacterized protein LOC564690 [Danio rerio] &gt;gi|159155997|gb|AAI54806.1| Zgc:174904 protein [Danio rerio]	pss:102461744/2e-26/CLEC17A; C-type lectin domain family 17, member A; K17513 C-type lectin superfamily 17 member A
CL14482.Contig1_All	0.636667	3.11333	2.28985	Up	gi|597797079|ref|XP_007260117.1|/5.97533e-23/PREDICTED: receptor-type tyrosine-protein phosphatase H-like isoform X4 [Astyanax mexicanus]	dre:100535694/2e-23/receptor-type tyrosine-protein phosphatase H-like; K18034 receptor-type tyrosine-protein phosphatase H [EC:3.1.3.48]
CL14005.Contig5_All	1.12	5.45667	2.28452	Up	NA	NA
CL10659.Contig5_All	0.783333	3.81	2.28209	Up	NA	NA
CL4876.Contig4_All	0.686667	3.31	2.26915	Up	gi|189530404|ref|XP_001920566.1|/1.0727e-19/PREDICTED: free fatty acid receptor 3-like [Danio rerio]	dre:100004095/1e-20/si:ch73-90p23.1; K04328 free fatty acid receptor 2
CL987.Contig1_All	0.856667	4.10667	2.26116	Up	gi|688615429|ref|XP_009300583.1|/3.56549e-151/PREDICTED: uncharacterized protein LOC100330485 [Danio rerio]	NA
Unigene19488_All	4.51333	21.4433	2.24826	Up	gi|658923627|ref|XP_008401529.1|/1.64099e-15/PREDICTED: uncharacterized protein LOC103460991 [Poecilia reticulata]	cge:100758989/8e-13/Parp14; poly (ADP-ribose) polymerase family, member 14; K15261 poly [ADP-ribose] polymerase 10/14/15 [EC:2.4.2.30]
CL7878.Contig1_All	0.683333	3.24333	2.24682	Up	gi|528494265|ref|XP_005169314.1|/8.77249e-132/PREDICTED: copine-1 isoform X3 [Danio rerio]	dre:393953/6e-08/prkcbb, PKC-B, Prkcb, prkcb1, zgc:63591; protein kinase C, beta b (EC:2.7.11.13); K19662 classical protein kinase C beta type [EC:2.7.11.13]
CL1686.Contig11_All	1.9	8.94667	2.23535	Up	gi|326667554|ref|XP_002667068.2|/1.10355e-153/PREDICTED: cytosolic phospholipase A2 gamma [Danio rerio]	dre:100148818/5e-124/zmp:0000001078; K16342 cytosolic phospholipase A2 [EC:3.1.1.4]
Unigene86848_All	6.86667	32.2067	2.22968	Up	gi|688618074|ref|XP_009296505.1|/1.99669e-49/PREDICTED: Ig heavy chain Mem5-like isoform X2 [Danio rerio]	chx:102176353/3e-19/immunoglobulin lambda-like polypeptide 1-like; K06554 immunoglobulin lambda-like polypeptide 1
CL893.Contig5_All	2.49667	11.6567	2.22308	Up	gi|94536653|ref|NP_001035445.1|/1.10875e-38/peripheral myelin protein 22 [Danio rerio] &gt;gi|92096551|gb|AAI15331.1| Zgc:136919 [Danio rerio] &gt;gi|158254071|gb|AAI54260.1| Zgc:136919 [Danio rerio]	dre:678607/2e-39/pmp22b, id:ibd2630, wu:fb81f09, zgc:136919; peripheral myelin protein 22b; K19289 peripheral myelin protein 22
Unigene13973_All	0.706667	3.29667	2.22191	Up	gi|358025578|gb|AEU04519.1|/1.14918e-105/C-reactive protein-like 2 [Cyprinus carpio carpio] &gt;gi|358025580|gb|AEU04520.1| C-reactive protein-like 2 [Cyprinus carpio carpio]	dre:100141336/1e-85/zgc:172225; K16143
Unigene73017_All	8.33333	38.8233	2.21996	Up	gi|20269259|dbj|BAB91001.1|/1.26184e-57/immunoglobulin light chain [Cyprinus carpio]	mcc:100430606/5e-21/immunoglobulin lambda-like polypeptide 1-like; K06554 immunoglobulin lambda-like polypeptide 1
Unigene18013_All	0.863333	4.02	2.21921	Up	gi|688534311|ref|XP_009292982.1|/1.3222e-38/PREDICTED: LOW QUALITY PROTEIN: ubiquitin carboxyl-terminal hydrolase 34, partial [Danio rerio]	dre:562779/2e-39/usp34; ubiquitin specific peptidase 34; K11853 ubiquitin carboxyl-terminal hydrolase 34 [EC:3.4.19.12]
Unigene16716_All	0.913333	4.25	2.21825	Up	NA	NA
CL12147.Contig2_All	2.27	10.5467	2.21602	Up	gi|528473972|ref|XP_001335682.4|/0/PREDICTED: uncharacterized protein si:ch211-256m1.8 [Danio rerio]	dre:795494/0.0/si:ch211-256m1.8; K13051 beta-aspartyl-peptidase (threonine type) [EC:3.4.19.5]
CL8842.Contig1_All	0.816667	3.76	2.20291	Up	NA	NA
CL453.Contig13_All	0.74	3.37	2.18715	Up	gi|528522021|ref|XP_687715.4|/0/PREDICTED: probable phospholipid-transporting ATPase IM isoform X1 [Danio rerio]	dre:559291/0.0/atp8b4, si:ch211-167m1.4; ATPase, class I, type 8B, member 4; K14802 phospholipid-transporting ATPase [EC:3.6.3.1]
CL15430.Contig8_All	1.37	6.23667	2.1866	Up	gi|646712935|gb|KDR17481.1|/8.5731e-17/TRAF3-interacting protein 1 [Zootermopsis nevadensis]	aga:AgaP_AGAP011395/4e-17/AGAP011395-PA; K06225 patched 1
CL5249.Contig4_All	1.40333	6.34333	2.17638	Up	gi|511262185|gb|AGN71674.1|/0/rhesus blood group-associated glycoprotein A-like protein [Cyprinus carpio]	dre:405771/0.0/rhag, wu:fj61d12; Rh-associated glycoprotein; K06580 ammonium transporter Rh
Unigene107_All	0.936667	4.12667	2.13937	Up	gi|432955725|ref|XP_004085620.1|/1.3081e-25/PREDICTED: uncharacterized protein LOC101158825, partial [Oryzias latipes]	cbr:CBG02215/4e-07/Cbr-duo-3; C. briggsae CBR-DUO-3 protein; K11850 ubiquitin carboxyl-terminal hydrolase 26/29/37 [EC:3.4.19.12]
CL13760.Contig2_All	0.893333	3.92667	2.13603	Up	gi|157676719|emb|CAP07994.1|/9.83203e-178/zgc:56201 [Danio rerio]	dre:325958/1e-165/tsku, fd51d02, wu:fd51d02, zgc:56201; tsukushi small leucine rich proteoglycan homolog (Xenopus laevis); K08130 tsukushi (leucine-rich repeat-containing protein 54)
Unigene40753_All	1.27667	5.55667	2.12184	Up	NA	NA
Unigene98860_All	15.27	65.94	2.11045	Up	gi|20269259|dbj|BAB91001.1|/1.97669e-58/immunoglobulin light chain [Cyprinus carpio]	mcc:100430606/2e-20/immunoglobulin lambda-like polypeptide 1-like; K06554 immunoglobulin lambda-like polypeptide 1
CL1206.Contig4_All	1.08	4.56667	2.08011	Up	gi|148231662|ref|NP_001082949.1|/3.71421e-97/uncharacterized protein LOC100037324 [Danio rerio] &gt;gi|141795538|gb|AAI39566.1| Zgc:162310 protein [Danio rerio]	aqu:105314404/4e-06/DNA-directed RNA polymerase I subunit rpa1-like; K02999 DNA-directed RNA polymerase I subunit RPA1 [EC:2.7.7.6]
CL721.Contig23_All	1.89667	7.95333	2.06809	Up	gi|499049296|ref|XP_004575186.1|/0/PREDICTED: mucin-2-like [Maylandia zebra]	asn:102388355/0.0/mucin-2-like; K10955 intestinal mucin-2
CL599.Contig7_All	3.54	14.7767	2.0615	Up	gi|528489294|ref|XP_005167506.1|/0/PREDICTED: serine/threonine-protein kinase SIK1 isoform X1 [Danio rerio]	dre:553465/0.0/sik1, fj78h07, si:ch211-235e18.3, wu:fj78h07; salt-inducible kinase 1 (EC:2.7.11.1); K19008 serine/threonine-protein kinase SIK1 [EC:2.7.11.1]
CL230.Contig3_All	1.25667	5.23667	2.05905	Up	gi|688616529|ref|XP_009296187.1|/0/PREDICTED: homeodomain interacting protein kinase 3a isoform X2 [Danio rerio]	dre:564413/0.0/hipk3a, si:dkey-21k24.2; homeodomain interacting protein kinase 3a; K08826 homeodomain interacting protein kinase [EC:2.7.11.1]
Unigene86846_All	8.35	34.6033	2.05106	Up	gi|20269273|dbj|BAB91008.1|/4.32833e-41/immunoglobulin light chain [Cyprinus carpio]	chx:102176353/3e-17/immunoglobulin lambda-like polypeptide 1-like; K06554 immunoglobulin lambda-like polypeptide 1
Unigene62088_All	0.93	3.84667	2.04831	Up	gi|688618143|ref|XP_009296527.1|/1.61355e-07/PREDICTED: uncharacterized protein LOC101887071 [Danio rerio]	NA
CL4867.Contig5_All	1.09333	4.52	2.04759	Up	gi|28201964|ref|NP_778259.1|/1.29975e-158/erythrocyte membrane protein band 4.1b (elliptocytosis 1, RH-linked) [Danio rerio] &gt;gi|22252698|gb|AAM94025.1| protein 4.1 [Danio rerio] &gt;gi|190339412|gb|AAI62616.1| Erythrocyte membrane protein band 4.1 (elliptocytosis 1, RH-linked) [Danio rerio]	ola:101156915/5e-25/uncharacterized LOC101156915; K06107 erythrocyte membrane protein band 4.1
Unigene26779_All	2.16667	8.86667	2.03291	Up	gi|658903811|ref|XP_008434649.1|/3.17706e-62/PREDICTED: keratin-associated protein 5-1-like [Poecilia reticulata]	cmy:102941130/9e-31/zinc finger protein 25-like; K09228 KRAB domain-containing zinc finger protein
CL5084.Contig4_All	3.53333	14.2	2.00679	Up	gi|115529423|ref|NP_001070240.1|/4.0486e-136/Krueppel-like factor 13 [Danio rerio] &gt;gi|115313045|gb|AAI24166.1| Kruppel-like factor 13 like [Danio rerio] &gt;gi|182891914|gb|AAI65512.1| Klf13l protein [Danio rerio]	dre:767805/6e-137/klf13, klf13l, zgc:152886; Kruppel-like factor 13; K09208 krueppel-like factor 9/13/14/16
Unigene63191_All	5.63	22.1633	1.97697	Up	gi|51559415|gb|AAU06726.1|/9.75829e-58/immunoglobulin zeta heavy chain [Danio rerio]	ssc:396781/3e-21/IgG heavy chain; K06856 immunoglobulin heavy chain
Unigene24270_All	4.67667	18.31	1.96908	Up	gi|14579217|gb|AAK69167.1|AF281480_1/4.72778e-75/immunoglobulin M heavy chain secretory form [Danio rerio]	ssc:396781/4e-45/IgG heavy chain; K06856 immunoglobulin heavy chain
Unigene15954_All	2.61333	10.19	1.96319	Up	NA	NA
Unigene6265_All	2.47667	9.63667	1.96013	Up	NA	NA
CL11833.Contig6_All	3.14333	12.21	1.9577	Up	gi|528505842|ref|XP_005169886.1|/0/PREDICTED: zinc finger protein 395a isoform X1 [Danio rerio]	NA
Unigene6666_All	1.38	5.31	1.94404	Up	gi|47201346|emb|CAF87885.1|/1.74204e-06/unnamed protein product, partial [Tetraodon nigroviridis]	NA
CL12389.Contig2_All	8.40333	32.33	1.94384	Up	gi|229577060|ref|NP_001153291.1|/2.4805e-41/cysteine-rich protein 1 [Danio rerio] &gt;gi|262205185|ref|NP_001160054.1| cysteine-rich protein 1 [Danio rerio] &gt;gi|60552335|gb|AAH90913.1| Zgc:103738 protein [Danio rerio] &gt;gi|157423310|gb|AAI53560.1| Zgc:103738 protein [Danio rerio] &gt;gi|197247257|gb|AAI64420.1| Zgc:103738 protein [Danio rerio]	nvi:100119694/2e-22/ras association domain-containing protein 2; K09851 Ras association domain-containing protein 2/4
Unigene39271_All	1.22	4.68667	1.94168	Up	NA	NA
CL15697.Contig1_All	3.64667	13.9233	1.93285	Up	gi|528476855|ref|XP_005164876.1|/0/PREDICTED: 6-phosphofructo-2-kinase/fructose-2,6-bisphosphatase 3 isoform X1 [Danio rerio]	dre:554477/0.0/pfkfb3, wu:fc31e01, zgc:73257; 6-phosphofructo-2-kinase/fructose-2,6-biphosphatase 3; K01103 6-phosphofructo-2-kinase / fructose-2,6-biphosphatase 3&#160; [EC:2.7.1.105 3.1.3.46]
CL6101.Contig4_All	2.91	11.0667	1.92713	Up	gi|326664570|ref|XP_003197839.1|/2.12858e-97/PREDICTED: microfibril-associated glycoprotein 4 isoform X1 [Danio rerio]	xtr:548521/1e-50/MGC108470 protein; K06477 sialophorin; K10104 ficolin
CL13974.Contig2_All	10.4867	39.6667	1.91937	Up	gi|528493242|ref|XP_005172816.1|/4.08052e-65/PREDICTED: metalloproteinase inhibitor 2-like [Danio rerio]	myd:102767796/7e-33/TIMP3; TIMP metallopeptidase inhibitor 3; K16866 metalloproteinase inhibitor 3
CL7636.Contig10_All	1.21333	4.58	1.91637	Up	gi|528515732|ref|XP_005174066.1|/4.30415e-42/PREDICTED: uncharacterized protein LOC100148254 [Danio rerio]	NA
CL1561.Contig1_All	1.84333	6.94333	1.91331	Up	gi|125816900|ref|XP_001339307.1|/4.37698e-23/PREDICTED: C-X-C motif chemokine 11 [Danio rerio]	dre:798892/8e-24/cxcl11.1, cxcl11l; chemokine (C-X-C motif) ligand 11, duplicate 1; K12672 C-X-C motif chemokine 11
CL11054.Contig8_All	1.30667	4.91333	1.91081	Up	gi|50080168|ref|NP_001001947.1|/0/deafness, autosomal dominant 5 b [Danio rerio] &gt;gi|47524511|gb|AAT34989.1| Dfna5 [Danio rerio] &gt;gi|49258158|gb|AAH74049.1| Deafness, autosomal dominant 5 [Danio rerio]	amj:102565064/1e-10/uncharacterized LOC102565064; K03033 26S proteasome regulatory subunit N3
Unigene33553_All	3.08333	11.59	1.91032	Up	gi|11139496|gb|AAG31729.1|/1.22894e-50/immunoglobulin light chain [Danio rerio]	mdo:100618555/3e-14/immunoglobulin iota chain-like; K06553 pre-B lymphocyte gene
Unigene43682_All	1.59333	5.95667	1.90246	Up	gi|688545522|ref|XP_009298167.1|/0/PREDICTED: leucine-rich repeat-containing protein 48 isoform X1 [Danio rerio]	cmk:103184615/8e-18/cntrl; centriolin; K16770 centriolin
Unigene24858_All	7.30333	26.7667	1.87381	Up	gi|54114948|tpg|DAA01816.1|/2.24147e-109/TPA_inf: HN1-like protein [Cyprinus carpio]	cbr:CBG10155/6e-09/Cbr-rnh-1.0; C. briggsae CBR-RNH-1.0 protein; K03469 ribonuclease HI [EC:3.1.26.4]
CL7168.Contig6_All	1.68	6.14	1.86978	Up	gi|528495326|ref|XP_001340788.4|/2.28783e-49/PREDICTED: early endosome antigen 1-like [Danio rerio]	xma:102223795/3e-19/X-linked retinitis pigmentosa GTPase regulator-like; K19607 X-linked retinitis pigmentosa GTPase regulator
CL13780.Contig2_All	1.41667	5.15	1.86207	Up	gi|688613371|ref|XP_009295506.1|/1.22987e-80/PREDICTED: uncharacterized protein LOC406286 isoform X1 [Danio rerio]	tru:101072305/1e-69/ftl; ferritin, light polypeptide; K00522 ferritin heavy chain [EC:1.16.3.2]
CL16473.Contig1_All	1.76333	6.39	1.85751	Up	NA	NA
Unigene22245_All	4.83667	17.4133	1.84811	Up	gi|189522073|ref|XP_689109.3|/8.3376e-74/PREDICTED: lymphatic vessel endothelial hyaluronic acid receptor 1 [Danio rerio]	dre:560618/1e-74/lyve1a, hm:zeh0104, si:dkeyp-104h2.3, zeh0104; lymphatic vessel endothelial hyaluronic receptor 1a; K19012 lymphatic vessel endothelial hyaluronan receptor 1
CL5084.Contig6_All	1.52	5.35	1.81547	Up	NA	NA
CL6430.Contig1_All	10.85	38.1567	1.81424	Up	gi|112418707|gb|AAI22237.1|/2.27488e-34/Zgc:153317 protein [Danio rerio] &gt;gi|197247209|gb|AAI65477.1| Zgc:153317 protein [Danio rerio]	pale:102886729/2e-06/NDUFA4L2; NADH dehydrogenase (ubiquinone) 1 alpha subcomplex, 4-like 2; K03948 NADH dehydrogenase (ubiquinone) 1 alpha subcomplex subunit 4
CL9038.Contig9_All	5.58333	19.44	1.79983	Up	gi|66472436|ref|NP_001018492.1|/0/lysophosphatidylcholine acyltransferase 2 [Danio rerio] &gt;gi|82192675|sp|Q502J0.1|PCAT2_DANRE RecName: Full=Lysophosphatidylcholine acyltransferase 2; Short=LPC acyltransferase 2; Short=LPCAT-2; Short=LysoPC acyltransferase 2; AltName: Full=1-acylglycerol-3-phosphate O-acyltransferase 11; Short=1-AGP acyltransferase 11; Short=1-AGPAT 11; AltName: Full=1-acylgly…	dre:553683/0.0/lpcat2, aytl1, zgc:112165; lysophosphatidylcholine acyltransferase 2 (EC:2.3.1.51 2.3.1.23 2.3.1.67); K13510 lysophosphatidylcholine acyltransferase / lyso-PAF acetyltransferase [EC:2.3.1.23 2.3.1.67]
CL1686.Contig4_All	4.49667	15.45	1.78068	Up	gi|528478260|ref|XP_005165067.1|/0/PREDICTED: cytosolic phospholipase A2 gamma-like isoform X1 [Danio rerio]	dre:100148818/0.0/zmp:0000001078; K16342 cytosolic phospholipase A2 [EC:3.1.1.4]
CL599.Contig1_All	2.68667	9.2	1.77582	Up	gi|528489294|ref|XP_005167506.1|/0/PREDICTED: serine/threonine-protein kinase SIK1 isoform X1 [Danio rerio]	dre:553465/0.0/sik1, fj78h07, si:ch211-235e18.3, wu:fj78h07; salt-inducible kinase 1 (EC:2.7.11.1); K19008 serine/threonine-protein kinase SIK1 [EC:2.7.11.1]
CL16134.Contig4_All	1.75	5.98333	1.77359	Up	gi|347360949|ref|NP_001014359.2|/1.49886e-21/uncharacterized protein LOC554708 [Danio rerio]	NA
CL1686.Contig13_All	6.59333	22.4733	1.76913	Up	gi|528478260|ref|XP_005165067.1|/0/PREDICTED: cytosolic phospholipase A2 gamma-like isoform X1 [Danio rerio]	dre:100148818/0.0/zmp:0000001078; K16342 cytosolic phospholipase A2 [EC:3.1.1.4]
Unigene99092_All	11.41	38.8167	1.76638	Up	gi|642076657|emb|CDQ87146.1|/5.08183e-38/unnamed protein product [Oncorhynchus mykiss]	tru:101076034/1e-38/tln1; talin 1; K06271 talin
CL599.Contig5_All	3.67333	12.4567	1.76176	Up	gi|528489294|ref|XP_005167506.1|/0/PREDICTED: serine/threonine-protein kinase SIK1 isoform X1 [Danio rerio]	dre:553465/0.0/sik1, fj78h07, si:ch211-235e18.3, wu:fj78h07; salt-inducible kinase 1 (EC:2.7.11.1); K19008 serine/threonine-protein kinase SIK1 [EC:2.7.11.1]
CL599.Contig4_All	2.92667	9.87333	1.75428	Up	gi|187608539|ref|NP_001119855.1|/0/serine/threonine-protein kinase SIK1 [Danio rerio]	dre:553465/0.0/sik1, fj78h07, si:ch211-235e18.3, wu:fj78h07; salt-inducible kinase 1 (EC:2.7.11.1); K19008 serine/threonine-protein kinase SIK1 [EC:2.7.11.1]
Unigene2134_All	3.07	10.3567	1.75425	Up	gi|47086947|ref|NP_998475.1|/7.20864e-124/egl nine homolog 3 [Danio rerio] &gt;gi|44890699|gb|AAH66699.1| Egl nine homolog 3 (C. elegans) [Danio rerio]	dre:406602/1e-124/egln3, wu:fj78a08, zgc:77019; egl-9 family hypoxia-inducible factor 3 (EC:1.14.11.29); K09592 hypoxia-inducible factor prolyl hydroxylase [EC:1.14.11.29]
CL1340.Contig13_All	3.05	10.2633	1.75062	Up	gi|597742995|ref|XP_007233592.1|/4.58612e-95/PREDICTED: TSC22 domain family protein 3-like isoform X1 [Astyanax mexicanus]	isc:IscW_ISCW015590/2e-11/heparan sulfate 6-O-sulfotransferase, putative; K02514 heparan sulfate 6-O-sulfotransferase HS6ST1 [EC:2.8.2.-]
CL9365.Contig8_All	2.17333	7.29	1.74601	Up	gi|528508298|ref|XP_002665435.3|/0/PREDICTED: inositol-trisphosphate 3-kinase C [Danio rerio]	dre:322720/0.0/itpkcb, fb71g04, im:7157984, si:dkey-233h2.3, wu:fb71g04; inositol-trisphosphate 3-kinase Cb; K00911 1D-myo-inositol-triphosphate 3-kinase [EC:2.7.1.127]
CL55.Contig4_All	6.30667	21.06	1.73956	Up	gi|45595712|gb|AAH67149.1|/3.38006e-144/Alas2 protein, partial [Danio rerio]	dre:64607/5e-136/alas2, alas-e, cb1063, sau, sauternes, si:dkey-24f17.4; aminolevulinate, delta-, synthase 2 (EC:2.3.1.37); K00643 5-aminolevulinate synthase [EC:2.3.1.37]
CL9720.Contig2_All	3.09	10.3167	1.7393	Up	NA	NA
CL5682.Contig6_All	8.65333	28.82	1.73574	Up	gi|528522011|ref|XP_005163218.1|/0/PREDICTED: sulfide:quinone oxidoreductase, mitochondrial isoform X2 [Danio rerio]	dre:550580/0.0/sqrdl, fj81h04, wu:fj81h04, zgc:113156; sulfide quinone reductase-like (yeast); K17218 sulfide:quinone oxidoreductase [EC:1.8.5.-]
CL721.Contig33_All	2.94	9.78667	1.735	Up	gi|499049296|ref|XP_004575186.1|/0/PREDICTED: mucin-2-like [Maylandia zebra]	fab:101821326/0.0/MUC2; mucin 2, oligomeric mucus/gel-forming; K10955 intestinal mucin-2
CL4394.Contig2_All	1.96	6.52	1.73402	Up	gi|113677642|ref|NP_001038306.1|/2.64138e-39/mitogen-activated protein kinase 12 [Danio rerio] &gt;gi|126631470|gb|AAI33970.1| Si:dkey-14d8.5 [Danio rerio]	dre:557810/4e-40/mapk12b, si:dkey-14d8.5; mitogen-activated protein kinase 12b (EC:2.7.11.24); K04441 p38 MAP kinase [EC:2.7.11.24]
Unigene77220_All	2.61	8.67333	1.73254	Up	gi|688618066|ref|XP_009296503.1|/1.6244e-32/PREDICTED: signal-regulatory protein beta-1 isoform X3 [Danio rerio]	chx:102176353/2e-13/immunoglobulin lambda-like polypeptide 1-like; K06554 immunoglobulin lambda-like polypeptide 1
Unigene4856_All	3.62333	12.03	1.73125	Up	gi|148227370|ref|NP_001082925.1|/9.68066e-54/membrane-spanning 4-domains, subfamily A, member 17A.17 [Danio rerio] &gt;gi|126631831|gb|AAI33908.1| Ms4a17a.17 protein [Danio rerio]	cmy:102941130/2e-27/zinc finger protein 25-like; K09228 KRAB domain-containing zinc finger protein
CL1184.Contig19_All	1.98333	6.57667	1.72943	Up	gi|657538149|ref|XP_008275427.1|/0/PREDICTED: E3 SUMO-protein ligase RanBP2 isoform X2 [Stegastes partitus]	dre:100317326/0.0/si:ch1073-55a19.2; K12172 E3 SUMO-protein ligase RanBP2
CL11943.Contig2_All	9.22333	30.5833	1.72939	Up	gi|385865226|gb|AFI92851.1|/2.07393e-135/apolipoprotein E [Cyprinus carpio]	dre:30314/6e-135/apoeb, apoe, cb82, fa96d02, hm:zeh1311, wu:fa03d06, wu:fa96d02, wu:fa97a11, wu:fc95h12, wu:fj54e06; apolipoprotein Eb; K04524 apolipoprotein E
Unigene579_All	4.06667	13.46	1.72676	Up	gi|190194258|ref|NP_001121743.1|/8.57472e-79/interleukin 2 receptor, gamma a precursor [Danio rerio] &gt;gi|159885701|tpe|CAJ38407.1| TPA: interleukin 2 receptor gamma common.a [Danio rerio]	dre:796604/1e-79/il2rga, il-2rgc.a, si:dkey-18a10.4; interleukin 2 receptor, gamma a; K05070 interleukin 2 receptor gamma
CL6768.Contig3_All	2.23	7.31333	1.71349	Up	NA	NA
CL1340.Contig7_All	2.60333	8.45	1.69859	Up	gi|597742995|ref|XP_007233592.1|/9.29403e-96/PREDICTED: TSC22 domain family protein 3-like isoform X1 [Astyanax mexicanus]	isc:IscW_ISCW015590/2e-11/heparan sulfate 6-O-sulfotransferase, putative; K02514 heparan sulfate 6-O-sulfotransferase HS6ST1 [EC:2.8.2.-]
Unigene86841_All	2.26333	7.3	1.68945	Up	gi|20269247|dbj|BAB90995.1|/5.48141e-43/immunoglobulin light chain [Cyprinus carpio]	asn:102383924/1e-14/immunoglobulin iota chain-like; K06553 pre-B lymphocyte gene
CL12119.Contig2_All	7.16333	22.8567	1.67391	Up	gi|41056165|ref|NP_956394.1|/3.85949e-40/HIG1 domain family member 1A [Danio rerio] &gt;gi|34330137|dbj|BAC82438.1| yghl1 [Danio rerio] &gt;gi|38541746|gb|AAH62837.1| Hypoxia induced gene 1 [Danio rerio]	NA
CL721.Contig20_All	3.9	12.4267	1.67189	Up	gi|499049296|ref|XP_004575186.1|/0/PREDICTED: mucin-2-like [Maylandia zebra]	xma:102223749/0.0/mucin-2-like; K10955 intestinal mucin-2
Unigene19494_All	9.60333	30.5167	1.66799	Up	gi|27348243|dbj|BAC45234.1|/2.31044e-79/novel immune type receptor [Cyprinus carpio]	cbr:CBG10155/4e-08/Cbr-rnh-1.0; C. briggsae CBR-RNH-1.0 protein; K03469 ribonuclease HI [EC:3.1.26.4]
CL3735.Contig1_All	3.05333	9.69667	1.6671	Up	gi|61402478|gb|AAH91952.1|/0/Acsl4l protein [Danio rerio]	dre:334561/0.0/acsl4b, acsl4l, si:dkeyp-20g2.4, wu:fl49b07; acyl-CoA synthetase long-chain family member 4b; K01897 long-chain acyl-CoA synthetase [EC:6.2.1.3]
CL994.Contig5_All	2.58333	8.14	1.65579	Up	gi|116004501|ref|NP_001070611.1|/0/5&apos;-nucleotidase domain-containing protein 2 [Danio rerio] &gt;gi|115313335|gb|AAI24328.1| 5&apos;-nucleotidase domain containing 2 [Danio rerio]	tca:655977/4e-29/cytosolic purine 5'-nucleotidase; K01081 5'-nucleotidase [EC:3.1.3.5]
CL11833.Contig3_All	3.11333	9.78667	1.65236	Up	gi|528505842|ref|XP_005169886.1|/3.36863e-152/PREDICTED: zinc finger protein 395a isoform X1 [Danio rerio]	NA
Unigene35503_All	4.99333	15.64	1.64717	Up	gi|157311775|ref|NP_001098587.1|/4.82838e-93/uncharacterized protein LOC565274 [Danio rerio]	NA
Unigene12099_All	22.2567	69.3967	1.64063	Up	gi|51559354|gb|AAU06709.1|/1.05524e-86/immunoglobulin mu heavy chain [Danio rerio]	ssc:396781/4e-28/IgG heavy chain; K06856 immunoglobulin heavy chain
Unigene63562_All	4.70667	14.6433	1.63747	Up	gi|4586846|dbj|BAA76501.1|/2.93609e-38/immunoglobulin light chain [Cyprinus carpio]	mcc:100430606/1e-15/immunoglobulin lambda-like polypeptide 1-like; K06554 immunoglobulin lambda-like polypeptide 1
CL11833.Contig4_All	6.10333	18.7833	1.62178	Up	gi|528505842|ref|XP_005169886.1|/0/PREDICTED: zinc finger protein 395a isoform X1 [Danio rerio]	NA
CL3902.Contig3_All	4.92667	14.8933	1.59598	Up	gi|407316788|gb|AFU07576.1|/0/hypoxia-inducible factor 3 alpha subunit [Schizothorax prenanti]	mze:101467256/0.0/hypoxia-inducible factor 1-alpha-like; K08268 hypoxia-inducible factor 1 alpha
Unigene4108_All	7.89667	23.6367	1.58171	Up	gi|148227370|ref|NP_001082925.1|/6.41467e-54/membrane-spanning 4-domains, subfamily A, member 17A.17 [Danio rerio] &gt;gi|126631831|gb|AAI33908.1| Ms4a17a.17 protein [Danio rerio]	mdo:100029355/3e-13/MS4A1; membrane-spanning 4-domains, subfamily A, member 1; K06466 membrane-spanning 4-domains, subfamily A, member 1
CL14950.Contig28_All	15.2833	45.3367	1.56872	Up	gi|20269259|dbj|BAB91001.1|/1.63661e-72/immunoglobulin light chain [Cyprinus carpio]	mcc:100430606/4e-22/immunoglobulin lambda-like polypeptide 1-like; K06554 immunoglobulin lambda-like polypeptide 1
Unigene27893_All	40.6867	120.65	1.5682	Up	gi|528482862|ref|XP_005166078.1|/0/PREDICTED: peptidyl-prolyl cis-trans isomerase FKBP5 isoform X1 [Danio rerio]	dre:368924/0.0/fkbp5, si:zc263a23.8, wu:fc31g11, wu:fl87b03, zgc:64082; FK506 binding protein 5 (EC:5.2.1.8); K09571 FK506-binding protein 4/5 [EC:5.2.1.8]
Unigene20427_All	11.8233	34.8067	1.55773	Up	gi|688561110|ref|XP_009300812.1|/4.53406e-162/PREDICTED: peptidyl-prolyl cis-trans isomerase FKBP5 isoform X2 [Danio rerio]	dre:368924/7e-163/fkbp5, si:zc263a23.8, wu:fc31g11, wu:fl87b03, zgc:64082; FK506 binding protein 5 (EC:5.2.1.8); K09571 FK506-binding protein 4/5 [EC:5.2.1.8]
CL11207.Contig1_All	15	43.49	1.53572	Up	gi|54400566|ref|NP_001006032.1|/7.63397e-86/translocator protein [Danio rerio] &gt;gi|53733875|gb|AAH83388.1| Zgc:103456 [Danio rerio] &gt;gi|182890542|gb|AAI64666.1| Zgc:103456 protein [Danio rerio]	dre:450011/1e-86/tspo, zgc:103456; translocator protein; K05770 benzodiazapine receptor
CL9176.Contig5_All	78.3333	224.857	1.52131	Up	gi|528479736|ref|XP_005165325.1|/0/PREDICTED: cathepsin L1 isoform X1 [Danio rerio]	dre:321453/0.0/ctsla, ctsl1a, hm:zeh1631, ik:tdsubc_2d2, ik:tdsubc_2f10, sb:cb143, wu:fb70e06, wu:fi15c08, xx:tdsubc_2d2, xx:tdsubc_2f10; cathepsin La (EC:3.4.22.15); K01365 cathepsin L [EC:3.4.22.15]
CL8212.Contig1_All	162.39	56.1133	-1.53305	Down	gi|6573261|gb|AAF17609.1|AF206323_1/6.25948e-80/ubiquitin-like protein [Carassius auratus]	xma:102225848/8e-35/polyubiquitin-C-like; K08770 ubiquitin C
Unigene32219_All	21.76	7.36	-1.5639	Down	gi|20269245|dbj|BAB90994.1|/7.77311e-55/immunoglobulin light chain [Cyprinus carpio]	myb:102259216/2e-15/immunoglobulin iota chain-like; K06553 pre-B lymphocyte gene
CL7102.Contig9_All	47.2567	15.9533	-1.56666	Down	gi|95007074|emb|CAJ20290.1|/5.06601e-10/hyothetical protein [Toxoplasma gondii RH]	NA
CL3259.Contig2_All	15.0767	5.06	-1.57511	Down	NA	NA
CL7102.Contig13_All	15.63	5.21	-1.58496	Down	gi|568889540|ref|XP_006543779.1|/2.39318e-41/PREDICTED: trichohyalin-like [Mus musculus]	myb:102250078/2e-29/trichohyalin-like; K18626 trichohyalin
CL16456.Contig5_All	25.7833	8.59	-1.58571	Down	gi|584006081|ref|XP_006798027.1|/2.20364e-14/PREDICTED: tumor necrosis factor receptor superfamily member 17-like isoform X1 [Neolamprologus brichardi] &gt;gi|584006083|ref|XP_006798028.1| PREDICTED: tumor necrosis factor receptor superfamily member 17-like isoform X2 [Neolamprologus brichardi] &gt;gi|584006085|ref|XP_006798029.1| PREDICTED: tumor necrosis factor receptor superfamily member 17-li…	pss:102446587/9e-06/TNFRSF13C; tumor necrosis factor receptor superfamily, member 13C; K05151 tumor necrosis factor receptor superfamily member 13C
CL15808.Contig4_All	12.8867	4.29	-1.58683	Down	NA	NA
Unigene24301_All	15.4867	4.97667	-1.63777	Down	gi|169673668|gb|ACA64700.1|/6.33163e-66/liver-basic fatty acid binding protein a [Cyprinus carpio]	xtr:100487630/2e-28/fabp6; fatty acid binding protein 6, ileal; K08755 fatty acid-binding protein 6, ileal (gastrotropin)
CL3231.Contig3_All	13.31	4.27667	-1.63795	Down	gi|528489603|ref|XP_005168018.1|/1.29149e-108/PREDICTED: epithelial-stromal interaction protein 1 [Danio rerio]	mze:101479888/8e-13/myosin light chain kinase, smooth muscle-like; K00907 myosin-light-chain kinase [EC:2.7.11.18]
Unigene23368_All	8.34333	2.67667	-1.64019	Down	gi|528506654|ref|XP_699055.5|/1.93465e-95/PREDICTED: UMP-CMP kinase 2, mitochondrial [Danio rerio]	dre:570478/3e-96/cmpk2, si:ch211-276e8.3; cytidine monophosphate (UMP-CMP) kinase 2, mitochondrial; K13809 UMP-CMP kinase 2, mitochondrial [EC:2.7.4.14]
CL7176.Contig1_All	15.73	5.03333	-1.64393	Down	gi|1709173|sp|P52723.1|MT_CARAU/3.21002e-35/RecName: Full=Metallothionein; Short=MT [Carassius auratus] &gt;gi|1289208|emb|CAA65926.1| metallothionein [Carassius auratus]	dre:100174951/5e-35/mt2, MT, mt2b, wu:fc77e11, wu:fj10c11, zgc:112061; metallothionein 2; K14739 metallothionein 1/2
CL16674.Contig3_All	84.71	27.0567	-1.64655	Down	gi|407317381|gb|AFU07734.1|/0/viperin [Cyprinus carpio]	dre:570456/3e-180/rsad2, si:ch211-276e8.2, vig1, zgc:112342; radical S-adenosyl methionine domain containing 2; K15045 radical S-adenosyl methionine domain-containing protein 2
CL12205.Contig8_All	9.62333	3.07333	-1.64673	Down	gi|125837283|ref|XP_001333103.1|/1.42439e-103/PREDICTED: uncharacterized protein si:ch211-24o10.6 [Danio rerio]	NA
CL7656.Contig2_All	20.8267	6.64667	-1.64773	Down	gi|326678857|ref|XP_001342688.2|/1.48801e-94/PREDICTED: lysosome-associated membrane glycoprotein 3 [Danio rerio]	tru:105418804/8e-59/lamp3; lysosomal-associated membrane protein 3; K06562 lysosomal-associated membrane protein 3
CL5449.Contig2_All	18.2533	5.79	-1.65652	Down	gi|688605809|ref|XP_009293749.1|/2.36751e-117/PREDICTED: hepatitis A virus cellular receptor 1 homolog isoform X2 [Danio rerio]	ola:101163667/6e-25/Down syndrome cell adhesion molecule-like; K06767 Down syndrome cell adhesion molecule
Unigene16377_All	25.7267	8.09	-1.66905	Down	gi|723045417|gb|AIX47137.1|/8.14399e-110/LGP2 [Cyprinus carpio]	dre:100148871/1e-89/dhx58; DEXH (Asp-Glu-X-His) box polypeptide 58 (EC:3.6.4.13); K12649 ATP-dependent RNA helicase DHX58 [EC:3.6.3.14]
CL2896.Contig2_All	12.1267	3.80667	-1.67158	Down	gi|125839225|ref|XP_001337104.1|/2.26049e-73/PREDICTED: uncharacterized protein si:dkey-85k15.4 [Danio rerio] &gt;gi|688590337|ref|XP_009290425.1| PREDICTED: uncharacterized protein si:dkey-85k15.4 [Danio rerio]	NA
CL6685.Contig1_All	7.36333	2.29	-1.68501	Down	gi|657787175|ref|XP_008320562.1|/4.96898e-34/PREDICTED: guanine nucleotide-binding protein G(I)/G(S)/G(O) subunit gamma-4 [Cynoglossus semilaevis]	mze:101477020/9e-34/gng4; guanine nucleotide binding protein (G protein), gamma 4; K04541 guanine nucleotide-binding protein G(I)/G(S)/G(O) subunit gamma-4
Unigene43016_All	7.22333	2.24333	-1.68702	Down	gi|201073350|gb|ACH92959.1|/4.27164e-85/immunoglobulin Z heavy chain constant region [Danio rerio]	ecb:100066058/1e-13/IGHC1; immunogobulin gamma 1 heavy chain constant region; K06856 immunoglobulin heavy chain
CL16674.Contig1_All	30.8133	9.54667	-1.69049	Down	gi|31979213|gb|AAP68824.1|/0/IFN-inducible and antiviral protein [Carassius auratus]	dre:570456/5e-180/rsad2, si:ch211-276e8.2, vig1, zgc:112342; radical S-adenosyl methionine domain containing 2; K15045 radical S-adenosyl methionine domain-containing protein 2
CL3243.Contig3_All	11.1167	3.43333	-1.69504	Down	gi|528481759|ref|XP_005165843.1|/0/PREDICTED: cordon-bleu protein-like 1 isoform X1 [Danio rerio]	asn:102375060/1e-49/COBL; cordon-bleu WH2 repeat protein; K18623 protein cordon-bleu
CL8342.Contig1_All	10.1067	3.10333	-1.70342	Down	gi|134025014|gb|AAI34997.1|/0/Im:7139568 protein [Danio rerio]	dre:562002/0.0/spock3, im:7139568, si:dkey-285b22.1; sparc/osteonectin, cwcv and kazal-like domains proteoglycan (testican) 3; K08136 sparc/osteonectin, cwcv and kazal-like domains proteoglycan (testican)
CL14522.Contig3_All	13.0467	3.94	-1.72741	Down	gi|125807411|ref|XP_001343562.1|/0/PREDICTED: uncharacterized protein LOC100004199 [Danio rerio]	lcm:102360533/6e-07/CD276 antigen-like; K06551 signal-regulatory protein alpha/beta1/gamma
Unigene60694_All	11.4267	3.44333	-1.73053	Down	gi|528505398|ref|XP_005173631.1|/1.40343e-61/PREDICTED: phospholipase D4 [Danio rerio]	mze:101471319/2e-56/pld4; phospholipase D family, member 4; K16860 phospholipase D3/4 [EC:3.1.4.4]
CL823.Contig4_All	9.19667	2.75	-1.74168	Down	gi|158253837|gb|AAI54014.1|/1.60694e-131/Unknown (protein for IMAGE:7216799) [Danio rerio]	xma:102232977/1e-53/prepronociceptin-like; K18832 proenkephalin A
CL5757.Contig7_All	11.58	3.46	-1.74279	Down	gi|47085777|ref|NP_998225.1|/0/[3-methyl-2-oxobutanoate dehydrogenase [lipoamide]] kinase, mitochondrial [Danio rerio] &gt;gi|30353802|gb|AAH51774.1| Branched chain alpha-ketoacid dehydrogenase kinase [Danio rerio] &gt;gi|182890892|gb|AAI65694.1| Bckdk protein [Danio rerio]	dre:282677/0.0/bckdk, cb233, wu:fa04g07, wu:fb80b08, zgc:55984; branched chain ketoacid dehydrogenase kinase (EC:2.7.11.4); K00905 [3-methyl-2-oxobutanoate dehydrogenase (acetyl-transferring)] kinase [EC:2.7.11.4]
CL12205.Contig9_All	44.12	13.1233	-1.7493	Down	gi|125837283|ref|XP_001333103.1|/3.28047e-104/PREDICTED: uncharacterized protein si:ch211-24o10.6 [Danio rerio]	NA
CL3009.Contig2_All	9.04333	2.68	-1.75462	Down	gi|326368652|gb|ADZ55457.1|/0/interferon regulatory factor 7 [Cyprinus carpio]	dre:393650/3e-180/irf7, wu:fl24c03, zgc:66043, zgc:77947; interferon regulatory factor 7; K09447 interferon regulatory factor 7
Unigene39888_All	6.18667	1.83333	-1.75469	Down	gi|201073350|gb|ACH92959.1|/2.0032e-24/immunoglobulin Z heavy chain constant region [Danio rerio]	NA
Unigene21117_All	38.1233	11.2867	-1.75605	Down	gi|167989785|gb|ACA13597.1|/5.60455e-38/relaxin family locus A type 1 [Danio rerio] &gt;gi|190337660|gb|AAI63186.1| Insl5 protein [Danio rerio] &gt;gi|190340203|gb|AAI63160.1| Insl5 protein [Danio rerio]	dre:566602/1e-38/insl5a, RFLA1, insl5, rlx3b; insulin-like 5a; K05255 relaxin
Unigene40772_All	16.0233	4.71333	-1.76535	Down	gi|688583320|ref|XP_009305714.1|/0/PREDICTED: E3 ubiquitin/ISG15 ligase TRIM25-like [Danio rerio]	tru:101074420/6e-101/tripartite motif-containing protein 16-like; K12023 tripartite motif-containing protein 47
CL6213.Contig3_All	9.32667	2.74333	-1.76543	Down	gi|212995|gb|AAC38008.1|/7.14302e-110/keratin [Carassius auratus]	dre:445051/9e-92/krt91, fb05e09, wu:fa91b04, wu:fa97a07, wu:fb05e09, zgc:92533; keratin 91; K07604 type I keratin, acidic
CL16599.Contig2_All	12.04	3.53667	-1.76737	Down	gi|642118860|emb|CDQ65944.1|/2.70577e-159/unnamed protein product [Oncorhynchus mykiss]	xma:102232210/2e-149/phospholipase D4-like; K16860 phospholipase D3/4 [EC:3.1.4.4]
Unigene43813_All	5.75	1.67333	-1.78084	Down	gi|339897990|ref|XP_003392429.1|/2.68062e-40/hypothetical protein, unlikely [Leishmania infantum JPCM5] &gt;gi|321399343|emb|CBZ08590.1| hypothetical protein, unlikely [Leishmania infantum JPCM5]	cin:100177251/6e-17/protein catecholamines up-like; K14713 solute carrier family 39 (zinc transporter), member 7
CL3209.Contig6_All	6.57667	1.9	-1.79136	Down	gi|157426949|ref|NP_001098746.1|/0/trifunctional enzyme subunit alpha, mitochondrial [Danio rerio] &gt;gi|157278881|gb|AAI15213.1| Hadha protein [Danio rerio]	dre:553401/0.0/hadhaa, cb1055, hadha, im:7136067, wu:fa14c08; hydroxyacyl-CoA dehydrogenase/3-ketoacyl-CoA thiolase/enoyl-CoA hydratase (trifunctional protein), alpha subunit a; K07515 enoyl-CoA hydratase / long-chain 3-hydroxyacyl-CoA dehydrogenase [EC:4.2.1.17 1.1.1.211]
CL13168.Contig2_All	21.9067	6.28667	-1.801	Down	gi|528496270|ref|XP_003199670.2|/0/PREDICTED: uncharacterized protein LOC100538338 [Danio rerio]	lcm:102351451/6e-31/uromodulin-like; K18274 uromodulin
Unigene17067_All	67.8567	19.3933	-1.80693	Down	NA	NA
CL771.Contig8_All	7.19	2.05	-1.81037	Down	gi|47086361|ref|NP_998003.1|/0/B-cell linker protein [Danio rerio] &gt;gi|21700297|gb|AAM75808.1|AF388205_1 Blnk [Danio rerio]	dre:405764/0.0/blnk; B-cell linker; K07371 B-cell linker protein
CL15782.Contig1_All	5.90667	1.68	-1.81388	Down	NA	NA
CL3527.Contig12_All	8.50333	2.41667	-1.81501	Down	gi|688545093|ref|XP_009298091.1|/0/PREDICTED: E3 ubiquitin-protein ligase RNF213 isoform X1 [Danio rerio]	NA
CL13317.Contig2_All	10.3233	2.92	-1.82187	Down	gi|688556238|ref|XP_005165445.2|/1.90643e-22/PREDICTED: C-X-C motif chemokine 13 [Danio rerio]	asn:102374630/3e-12/interleukin-8-like; K10030 interleukin 8
CL16574.Contig28_All	7.38	2.07	-1.83399	Down	gi|528469458|ref|XP_002660622.3|/1.46556e-70/PREDICTED: putative leucine-rich repeat-containing protein DDB_G0290503 [Danio rerio]	mze:101465584/1e-39/C-type lectin domain family 4 member M-like; K10060 C-type lectin domain family 4 member F
CL15808.Contig6_All	13.3333	3.73667	-1.83521	Down	NA	NA
CL13168.Contig3_All	12.8433	3.57667	-1.84433	Down	gi|528496270|ref|XP_003199670.2|/0/PREDICTED: uncharacterized protein LOC100538338 [Danio rerio]	ecb:100051746/2e-31/UMOD; uromodulin; K18274 uromodulin
CL3259.Contig5_All	12.0133	3.33667	-1.84816	Down	NA	NA
CL14751.Contig2_All	10.5367	2.91667	-1.85303	Down	gi|674085902|ref|XP_008850747.1|/1.16101e-10/PREDICTED: uncharacterized protein LOC103749690, partial [Nannospalax galili]	NA
CL11679.Contig2_All	24.58	6.73	-1.86881	Down	gi|125826154|ref|XP_001334272.1|/3.8117e-116/PREDICTED: uncharacterized protein CXorf21 homolog [Danio rerio]	NA
CL823.Contig7_All	5.24667	1.43333	-1.87203	Down	gi|158253837|gb|AAI54014.1|/7.67644e-131/Unknown (protein for IMAGE:7216799) [Danio rerio]	xma:102232977/1e-53/prepronociceptin-like; K18832 proenkephalin A
Unigene87364_All	7.55667	2.06	-1.87511	Down	gi|224496032|ref|NP_001139103.1|/3.51881e-163/probable E3 ubiquitin-protein ligase HERC4-like [Danio rerio]	pss:102463678/2e-72/HERC5; HECT and RLD domain containing E3 ubiquitin protein ligase 5; K10615 E3 ubiquitin-protein ligase HERC4 [EC:2.3.2.26]
CL15767.Contig2_All	5.21333	1.42	-1.87632	Down	gi|494879764|gb|AGL39541.1|/2.00524e-69/beclin-1 protein [Cyprinus carpio]	ola:100049387/2e-69/becn1, atg6; beclin 1, autophagy related; K08334 beclin 1
CL14500.Contig3_All	8.89	2.41333	-1.88116	Down	gi|169259762|ref|NP_001108558.1|/1.92487e-133/poly (ADP-ribose) polymerase family, member 12b [Danio rerio]	dre:553633/3e-134/parp12b, fc13d08, fj90e08, si:dkeyp-27e10.4, wu:fc13d08, wu:fj90e08, zgc:110593; poly (ADP-ribose) polymerase family, member 12b; K15259 poly [ADP-ribose] polymerase 7/11/12/13 [EC:2.4.2.30]
CL13160.Contig1_All	6.72	1.82	-1.88452	Down	gi|18858397|ref|NP_571895.1|/7.35311e-123/cadherin 1, type 1, E-cadherin (epithelial) precursor [Danio rerio] &gt;gi|14010618|gb|AAK52054.1|AF364811_1 E-cadherin [Danio rerio]	dre:114424/1e-123/cdh1, E-cadherin; cadherin 1, type 1, E-cadherin (epithelial); K05689 cadherin 1, type 1, E-cadherin; K05719 integrin beta 1; K06590 integrin beta 7; K06811 cadherin 17, LI cadherin
Unigene39009_All	11.05	2.96	-1.90038	Down	gi|688602633|ref|XP_009293025.1|/0/PREDICTED: uncharacterized protein LOC558139 isoform X4 [Danio rerio]	mze:101472657/3e-157/sele; selectin E; K06496 selectin, platele; K06544 selectin P ligand; K06818 podocalyxin-like 2
Unigene9510_All	5.41	1.44667	-1.9029	Down	gi|223647596|gb|ACN10556.1|/5.3921e-111/Deoxyribonuclease gamma precursor [Salmo salar]	fch:102055746/5e-97/DNASE1L3; deoxyribonuclease I-like 3; K11995 deoxyribonuclease-1-like protein [EC:3.1.21.-]
CL11679.Contig1_All	27.1733	7.18667	-1.9188	Down	gi|125826154|ref|XP_001334272.1|/3.78033e-116/PREDICTED: uncharacterized protein CXorf21 homolog [Danio rerio]	NA
CL13054.Contig7_All	5.47333	1.44	-1.92635	Down	gi|528508785|ref|XP_005159369.1|/2.55062e-11/PREDICTED: cathepsin Sa isoform X1 [Danio rerio]	dre:393398/4e-12/ctssa, zgc:66267; cathepsin Sa; K01368 cathepsin S [EC:3.4.22.27]
Unigene42729_All	4.4	1.14333	-1.94426	Down	gi|326678521|ref|XP_003201083.1|/3.25156e-65/PREDICTED: interferon-induced protein 44-like isoform X1 [Danio rerio]	xma:102225574/1e-20/uncharacterized LOC102225574; K07374 tubulin alpha
CL10899.Contig6_All	10.66	2.75	-1.9547	Down	gi|688561212|ref|XP_009300839.1|/6.84293e-135/PREDICTED: poly(U)-specific endoribonuclease-A isoform X1 [Danio rerio]	dre:791216/5e-134/endou, endoua, zgc:158628; endonuclease, polyU-specific; K14648 poly(U)-specific endoribonuclease [EC:3.1.-.-]
CL10273.Contig9_All	6.42	1.64	-1.96888	Down	gi|528469064|ref|XP_005160175.1|/0/PREDICTED: si:ch211-281g13.4 isoform X1 [Danio rerio]	pss:102463678/1e-174/HERC5; HECT and RLD domain containing E3 ubiquitin protein ligase 5; K10615 E3 ubiquitin-protein ligase HERC4 [EC:2.3.2.26]
Unigene13965_All	6.14333	1.56	-1.97748	Down	gi|292619528|ref|XP_002664004.1|/2.44212e-102/PREDICTED: gap junction beta-5 protein-like [Danio rerio]	cjc:100408658/2e-13/GJB5; gap junction protein, beta 5, 31.1kDa; K07624 gap junction protein, beta 5
Unigene43636_All	8.71333	2.17333	-2.00332	Down	NA	NA
CL6768.Contig4_All	3.97	0.986667	-2.0085	Down	NA	NA
CL7102.Contig3_All	17.54	4.32	-2.02155	Down	gi|669301765|gb|KFD45506.1|/5.69214e-68/hypothetical protein M513_13613 [Trichuris suis]	dre:368893/4e-49/acin1a, acinus, acinusa, acinusl, ik:tdsubc_2g5, si:zc14a17.12, wu:fb04g06, wu:fb40f03, wu:fb68h03, wu:fb80f07, wu:fc12e10, xx:tdsubc_2g5; apoptotic chromatin condensation inducer 1a; K12875 apoptotic chromatin condensation inducer in the nucleus
CL15885.Contig1_All	4.59	1.11333	-2.04361	Down	NA	NA
CL13901.Contig2_All	13.04	3.1	-2.0726	Down	NA	NA
Unigene41511_All	4.28333	1.00333	-2.09393	Down	NA	NA
Unigene46189_All	4.08	0.953333	-2.09752	Down	gi|688565604|ref|XP_009301759.1|/6.55466e-73/PREDICTED: calcium/calmodulin-dependent protein kinase type II delta 1 chain isoform X3 [Danio rerio]	dre:445208/1e-73/camk2d1, camk2db, wu:fc54g06, zgc:101001, zgc:173815; calcium/calmodulin-dependent protein kinase (CaM kinase) II delta 1 (EC:2.7.11.17); K04515 calcium/calmodulin-dependent protein kinase (CaM kinase) II [EC:2.7.11.17]
CL8342.Contig2_All	10.1433	2.36	-2.10367	Down	gi|134025014|gb|AAI34997.1|/0/Im:7139568 protein [Danio rerio]	dre:562002/0.0/spock3, im:7139568, si:dkey-285b22.1; sparc/osteonectin, cwcv and kazal-like domains proteoglycan (testican) 3; K08136 sparc/osteonectin, cwcv and kazal-like domains proteoglycan (testican)
Unigene46137_All	3.63667	0.84	-2.11416	Down	gi|677286896|gb|KFP69324.1|/7.46317e-76/hypothetical protein N310_08876, partial [Acanthisitta chloris]	bta:507706/3e-20/complement C1r subcomponent; K01330 complement component 1, r subcomponent [EC:3.4.21.41]
Unigene4188_All	4.80333	1.10667	-2.11782	Down	gi|688609462|ref|XP_009294657.1|/0/PREDICTED: calpain-8 isoform X1 [Danio rerio]	tru:101064754/3e-172/calpain-2 catalytic subunit-like; K03853 calpain-2 [EC:3.4.22.53]
CL13901.Contig3_All	13.95	3.20333	-2.12262	Down	gi|70916175|ref|XP_732422.1|/2.73163e-08/hypothetical protein [Plasmodium chabaudi chabaudi] &gt;gi|56503280|emb|CAH85273.1| hypothetical protein PC403258.00.0 [Plasmodium chabaudi chabaudi]	NA
CL3769.Contig8_All	19.1833	4.38	-2.13085	Down	gi|688537474|ref|XP_009296873.1|/4.19262e-23/PREDICTED: uncharacterized protein LOC100170809 isoform X2 [Danio rerio]	NA
Unigene732_All	3.59	0.816667	-2.13616	Down	gi|688580760|ref|XP_009305134.1|/2.95215e-26/PREDICTED: E3 ubiquitin-protein ligase RNF213 [Danio rerio]	NA
CL9195.Contig1_All	123.94	27.9433	-2.14907	Down	gi|597752848|ref|XP_007238272.1|/1.36432e-34/PREDICTED: galactose-specific lectin nattectin-like [Astyanax mexicanus]	crg:105324874/1e-21/macrophage mannose receptor 1-like; K06560 mannose receptor, C type
CL2245.Contig5_All	4.90333	1.10333	-2.15189	Down	gi|225715744|gb|ACO13718.1|/8.08857e-51/Membrane-spanning 4-domains subfamily A member 4D [Esox lucius]	NA
CL14513.Contig1_All	4.39	0.983333	-2.15847	Down	NA	NA
Unigene983_All	4.81	1.07333	-2.16394	Down	gi|208879415|ref|NP_001129154.1|/2.13014e-139/aquaporin 1a (Colton blood group), tandem duplicate 2 [Danio rerio] &gt;gi|168809625|gb|ACA29537.1| aquaporin-1b [Danio rerio]	tru:101079855/1e-95/aquaporin-1-like; K09864 aquaporin-1
Unigene40191_All	3.87	0.863333	-2.16434	Down	gi|688618062|ref|XP_009296502.1|/3.31312e-45/PREDICTED: signal-regulatory protein beta-1 isoform X2 [Danio rerio]	chx:102176353/7e-14/immunoglobulin lambda-like polypeptide 1-like; K06554 immunoglobulin lambda-like polypeptide 1
CL1839.Contig6_All	3.96667	0.88	-2.17235	Down	NA	NA
CL7872.Contig1_All	3.53333	0.776667	-2.18566	Down	NA	NA
CL11789.Contig2_All	3.58	0.786667	-2.18614	Down	gi|701421590|ref|XP_010000788.1|/2.16618e-36/PREDICTED: tumor suppressor candidate 3 [Chaetura pelagica]	xma:102226677/3e-37/tumor suppressor candidate 3-like; K12669 oligosaccharyltransferase complex subunit gamma
Unigene6423_All	3.41667	0.75	-2.18763	Down	NA	NA
CL3271.Contig3_All	3.91	0.853333	-2.19599	Down	gi|66910387|gb|AAH97005.1|/5.11289e-56/Rgs2 protein [Danio rerio]	dre:436935/2e-56/rgs2, fa96c08, wu:fa96c08, wu:fj08f11, zgc:91965; regulator of G-protein signaling 2; K16449 regulator of G-protein signaling
Unigene37505_All	4.61667	0.99	-2.22135	Down	gi|528469451|ref|XP_005168459.1|/9.45109e-61/PREDICTED: DENN domain-containing protein 1C-like isoform X1 [Danio rerio]	asn:102384893/2e-16/uncharacterized LOC102384893; K01490 AMP deaminase [EC:3.5.4.6]
CL9876.Contig2_All	3.57	0.76	-2.23185	Down	NA	NA
CL2896.Contig3_All	9.36333	1.98667	-2.23667	Down	gi|125839225|ref|XP_001337104.1|/6.24213e-33/PREDICTED: uncharacterized protein si:dkey-85k15.4 [Danio rerio] &gt;gi|688590337|ref|XP_009290425.1| PREDICTED: uncharacterized protein si:dkey-85k15.4 [Danio rerio]	NA
Unigene17117_All	3.91333	0.82	-2.2547	Down	gi|688545195|ref|XP_005171710.2|/1.08265e-25/PREDICTED: putative heterogeneous nuclear ribonucleoprotein A1-like 3 [Danio rerio]	myb:102261046/7e-08/HNRNPA0; heterogeneous nuclear ribonucleoprotein A0; K12894 heterogeneous nuclear ribonucleoprotein A0
CL16574.Contig33_All	7.33	1.52667	-2.26343	Down	gi|528469458|ref|XP_002660622.3|/1.37051e-149/PREDICTED: putative leucine-rich repeat-containing protein DDB_G0290503 [Danio rerio]	ola:105354911/2e-52/CD209 antigen-like; K10060 C-type lectin domain family 4 member F
Unigene22657_All	3.75333	0.776667	-2.2728	Down	gi|3953520|dbj|BAA34719.1|/2.05725e-32/immunoglobulin heavy chain [Cyprinus carpio]	NA
CL15296.Contig7_All	3.37333	0.696667	-2.27563	Down	NA	NA
CL3657.Contig3_All	3.69333	0.76	-2.28085	Down	gi|121583742|ref|NP_001073447.1|/3.29348e-165/phosphatidic acid phosphatase type 2D [Danio rerio] &gt;gi|118341433|gb|AAI27581.1| Zgc:158309 [Danio rerio]	dre:559124/5e-166/ppap2d, ppap2b, zgc:158309; phosphatidic acid phosphatase type 2D (EC:3.1.3.4); K01080 phosphatidate phosphatase [EC:3.1.3.4]
CL7102.Contig12_All	3.46667	0.706667	-2.29445	Down	gi|95007074|emb|CAJ20290.1|/3.0168e-18/hyothetical protein [Toxoplasma gondii RH]	dvi:Dvir_GJ20452/6e-12/GJ20452 gene product from transcript GJ20452-RA; K13163 male-specific lethal 1
CL13160.Contig4_All	17.67	3.59667	-2.29657	Down	gi|18858397|ref|NP_571895.1|/4.62763e-126/cadherin 1, type 1, E-cadherin (epithelial) precursor [Danio rerio] &gt;gi|14010618|gb|AAK52054.1|AF364811_1 E-cadherin [Danio rerio]	dre:114424/7e-127/cdh1, E-cadherin; cadherin 1, type 1, E-cadherin (epithelial); K05689 cadherin 1, type 1, E-cadherin; K05719 integrin beta 1; K06590 integrin beta 7; K06811 cadherin 17, LI cadherin
Unigene43516_All	474.59	94.42	-2.32952	Down	gi|59275995|dbj|BAD89545.1|/6.25223e-58/immunoglobulin light chain 1 [Carassius auratus langsdorfii]	ecb:100146654/6e-13/immunoglobulin lambda-like polypeptide 5-like; K06554 immunoglobulin lambda-like polypeptide 1
CL16397.Contig9_All	6.43333	1.27667	-2.33318	Down	gi|62955205|ref|NP_001017614.1|/1.51155e-155/rhomboid-related protein 4 [Danio rerio] &gt;gi|62204835|gb|AAH92835.1| Zgc:110266 [Danio rerio]	dre:550277/2e-156/rhbdd1, zgc:110266; rhomboid domain containing 1 (EC:3.4.21.105); K09651 rhomboid domain-containing protein 1 [EC:3.4.21.-]
Unigene39325_All	4.45	0.85	-2.38827	Down	gi|688587244|ref|XP_009289811.1|/1.38565e-21/PREDICTED: uncharacterized protein LOC103908814 [Danio rerio]	ola:101170742/2e-15/heterogeneous nuclear ribonucleoprotein A0-like; K12894 heterogeneous nuclear ribonucleoprotein A0
Unigene28025_All	3.03333	0.57	-2.41187	Down	gi|33604220|gb|AAH56302.1|/2.71143e-34/Ighm protein [Danio rerio]	ecb:100060306/3e-14/uncharacterized LOC100060306; K06856 immunoglobulin heavy chain
Unigene1333_All	3.34	0.623333	-2.42177	Down	NA	NA
CL6556.Contig13_All	3.24333	0.596667	-2.44248	Down	gi|55925494|ref|NP_001007291.1|/4.45842e-58/RING finger protein 141 [Danio rerio] &gt;gi|47938065|gb|AAH71534.1| Zgc:86917 [Danio rerio]	xtr:100145805/4e-08/neurl3; neuralized E3 ubiquitin protein ligase 3; K15689 E3 ubiquitin-protein ligase NEURL3 [EC:2.3.2.27]
CL12881.Contig2_All	4.57333	0.83	-2.46206	Down	gi|688553363|ref|XP_005171815.2|/0/PREDICTED: FYN-binding protein-like [Danio rerio]	ocu:100350748/1e-96/FYB; FYN binding protein; K17698 FYN binding protein
Unigene9754_All	3.89333	0.703333	-2.46873	Down	NA	NA
CL804.Contig6_All	2.94667	0.506667	-2.53998	Down	gi|688586132|ref|XP_009289535.1|/1.85902e-32/PREDICTED: neutral alpha-glucosidase AB [Danio rerio]	dre:100334730/3e-33/ganab; neutral alpha-glucosidase AB; K05546 alpha 1,3-glucosidase [EC:3.2.1.84]
CL310.Contig3_All	6.77667	1.16	-2.54645	Down	gi|658923143|ref|XP_008401284.1|/1.31835e-22/PREDICTED: type-2 ice-structuring protein-like [Poecilia reticulata]	tru:105416539/5e-16/uncharacterized LOC105416539; K06560 mannose receptor, C type
Unigene62097_All	4.95333	0.846667	-2.54853	Down	gi|528505165|ref|XP_005169824.1|/1.48605e-29/PREDICTED: lymphocyte antigen 6F-like [Danio rerio]	asn:102386949/1e-07/lymphocyte antigen 6E-like; K06846 lymphocyte antigen 6 complex
Unigene24913_All	14.2933	2.44	-2.55039	Down	gi|528469348|ref|XP_005160239.1|/9.98885e-62/PREDICTED: regulator of G-protein signaling 5-like isoform X2 [Danio rerio]	dre:562017/2e-62/si:ch211-196h16.12; K16449 regulator of G-protein signaling
CL3646.Contig4_All	2.74	0.463333	-2.56405	Down	gi|617490248|ref|XP_007578035.1|/1.31047e-82/PREDICTED: synaptogyrin-1 isoform X3 [Poecilia formosa]	fab:101806997/2e-56/TAB1; TGF-beta activated kinase 1/MAP3K7 binding protein 1; K04403 TAK1-binding protein 1
CL11788.Contig1_All	4.53667	0.766667	-2.56496	Down	gi|12667274|gb|AAK01370.1|/4.08643e-65/histone H2A [Carassius gibelio]	dre:100332229/2e-56/histone H2A, sperm-like; K11251 histone H2A
CL12088.Contig10_All	3.47333	0.583333	-2.57393	Down	NA	NA
Unigene7919_All	6.39667	1.06667	-2.58421	Down	gi|296178410|dbj|BAJ07836.1|/0/perforin 2 [Carassius auratus langsdorfii]	mze:101487954/0.0/perforin-1-like; K07818 perforin 1
CL15254.Contig1_All	2.66333	0.443333	-2.58677	Down	gi|636742919|gb|AIA19310.1|/0/delta-6 fatty acyl desaturase [Cyprinus carpio]	dre:140615/0.0/fads2, DRD5/D6, Fadsd6, wu:fb64c04, wu:fb69e08, zgc:112502; fatty acid desaturase 2 (EC:1.14.19.-); K10226 fatty acid desaturase 2 (delta-6 desaturase) [EC:1.14.19.-]
CL11788.Contig2_All	3.84667	0.626667	-2.61784	Down	gi|12667274|gb|AAK01370.1|/1.84486e-65/histone H2A [Carassius gibelio]	dre:100332229/1e-55/histone H2A, sperm-like; K11251 histone H2A
CL310.Contig2_All	3.62667	0.59	-2.61986	Down	gi|597752848|ref|XP_007238272.1|/1.00679e-30/PREDICTED: galactose-specific lectin nattectin-like [Astyanax mexicanus]	lcm:102348711/1e-22/aggrecan core protein-like; K05695 receptor-type tyrosine-protein phosphatase F [EC:3.1.3.48]; K06792 aggrecan 1
CL4388.Contig1_All	2.95667	0.473333	-2.64304	Down	gi|40549335|gb|AAR87723.1|/3.7241e-33/cytochrome P4501C1 [Cyprinus carpio]	dre:553637/5e-30/cyp1c1, zgc:110607; cytochrome P450, family 1, subfamily C, polypeptide 1; K17812 cytochrome P450, family 1, subfamily C
CL13160.Contig5_All	29.6233	4.7	-2.656	Down	gi|18858397|ref|NP_571895.1|/3.53822e-123/cadherin 1, type 1, E-cadherin (epithelial) precursor [Danio rerio] &gt;gi|14010618|gb|AAK52054.1|AF364811_1 E-cadherin [Danio rerio]	dre:114424/6e-124/cdh1, E-cadherin; cadherin 1, type 1, E-cadherin (epithelial); K05689 cadherin 1, type 1, E-cadherin; K05719 integrin beta 1; K06590 integrin beta 7; K06811 cadherin 17, LI cadherin
CL14555.Contig1_All	4.56333	0.723333	-2.65736	Down	gi|283806562|ref|NP_001164537.1|/1.7479e-57/uncharacterized protein LOC100001978 precursor [Danio rerio]	mze:101477240/2e-15/proactivator polypeptide-like; K12382 saposin
CL16397.Contig10_All	12.65	2	-2.66107	Down	gi|62955205|ref|NP_001017614.1|/1.36079e-74/rhomboid-related protein 4 [Danio rerio] &gt;gi|62204835|gb|AAH92835.1| Zgc:110266 [Danio rerio]	dre:550277/2e-75/rhbdd1, zgc:110266; rhomboid domain containing 1 (EC:3.4.21.105); K09651 rhomboid domain-containing protein 1 [EC:3.4.21.-]
CL6203.Contig7_All	16.1467	2.54667	-2.66455	Down	gi|56693357|ref|NP_001008642.1|/0/bifunctional epoxide hydrolase 2 [Danio rerio] &gt;gi|56269293|gb|AAH86714.1| Epoxide hydrolase 2, cytoplasmic [Danio rerio] &gt;gi|182890020|gb|AAI65172.1| Ephx2 protein [Danio rerio]	dre:494099/0.0/ephx2, sb:cb523, zgc:101645; epoxide hydrolase 2, cytoplasmic (EC:3.3.2.9); K08726 soluble epoxide hydrolase / lipid-phosphate phosphatase [EC:3.3.2.10 3.1.3.76]
Unigene44323_All	3.11	0.483333	-2.68582	Down	gi|688596833|ref|XP_009291854.1|/3.01278e-39/PREDICTED: protein FAM65A isoform X3 [Danio rerio] &gt;gi|688596836|ref|XP_009291855.1| PREDICTED: protein FAM65A isoform X3 [Danio rerio]	NA
Unigene23198_All	4.79	0.733333	-2.70748	Down	gi|134133306|ref|NP_001077029.1|/0/uncharacterized protein LOC567247 [Danio rerio] &gt;gi|134024990|gb|AAI34954.1| Zgc:162295 protein [Danio rerio]	tru:101070343/4e-14/rere; arginine-glutamic acid dipeptide (RE) repeats; K05628 arginine-glutamic acid dipeptide repeats protein
Unigene45399_All	6.13333	0.933333	-2.71621	Down	NA	NA
CL7469.Contig1_All	4.23667	0.643333	-2.71929	Down	gi|115490913|gb|ABI97979.1|/5.03762e-121/RAS-like family 11 member B [Danio rerio]	dre:393109/9e-121/rasl11b, wu:fc21f04, zgc:55750, zgc:77749; RAS-like, family 11, member B; K07853 Ras-like protein family member 11B
CL11458.Contig2_All	2.76333	0.416667	-2.72944	Down	gi|335987405|gb|AEH76770.1|/3.40422e-55/C-type lectin 2 [Ctenopharyngodon idella] &gt;gi|335987417|gb|AEH76776.1| C-type lectin 2 [Ctenopharyngodon idella] &gt;gi|339831024|gb|AEK20854.1| C-type lectin [Ctenopharyngodon idella]	mdo:100023489/5e-15/BCAN; brevican; K05695 receptor-type tyrosine-protein phosphatase F [EC:3.1.3.48]; K06795 brevican
CL9131.Contig2_All	2.52333	0.38	-2.73126	Down	gi|573892832|ref|XP_006634170.1|/3.93169e-64/PREDICTED: abl interactor 1-like isoform X13 [Lepisosteus oculatus]	cmk:103176836/4e-52/abi2; abl-interactor 2; K05751 abl interactor 2
Unigene12062_All	3.33333	0.493333	-2.75633	Down	NA	NA
CL5731.Contig2_All	7.71667	1.13667	-2.76317	Down	gi|528512562|ref|XP_005160989.1|/2.7715e-162/PREDICTED: cathepsin Bb isoform X1 [Danio rerio]	dre:569298/3e-162/ctsbb; cathepsin Bb; K01363 cathepsin B [EC:3.4.22.1]
Unigene60881_All	2.72333	0.386667	-2.81621	Down	gi|190336615|gb|AAI62095.1|/0/DeltaC [Danio rerio] &gt;gi|190336623|gb|AAI62100.1| DeltaC [Danio rerio]	dre:30120/0.0/dlc, delC; deltaC; K06051 delta; K06816 golgi apparatus protein 1
Unigene49217_All	2.68333	0.373333	-2.84549	Down	gi|528516072|ref|XP_005170548.1|/2.90207e-56/PREDICTED: si:ch211-197g15.6 isoform X2 [Danio rerio]	NA
CL8809.Contig2_All	8.10667	1.12667	-2.84705	Down	gi|595597877|gb|AHM88281.1|/5.1584e-29/apolipoprotein C Ia [Cyprinus carpio] &gt;gi|595597881|gb|AHM88283.1| apolipoprotein C I a [Cyprinus carpio]	NA
Unigene33959_All	3.91	0.54	-2.85614	Down	gi|50540286|ref|NP_001002610.1|/1.87444e-135/splicing factor, arginine/serine-rich 5 [Danio rerio] &gt;gi|49900455|gb|AAH75982.1| Splicing factor, arginine/serine-rich 5b [Danio rerio]	dre:436883/3e-136/srsf5b, sfrs5b, wu:fe15e05, zgc:113907, zgc:92278; serine/arginine-rich splicing factor 5b; K12893 splicing factor, arginine/serine-rich 4/5/6
Unigene102594_All	2.44	0.333333	-2.87184	Down	gi|27544792|dbj|BAC55011.1|/8.10053e-28/fibroblast growth factor receptor 2b [Danio rerio]	dre:352940/2e-28/fgfr2, fc56c05, fgfr-2, wu:fc56c05; fibroblast growth factor receptor 2 (EC:2.7.10.1); K05093 fibroblast growth factor receptor 2 [EC:2.7.10.1]
Unigene37271_All	2.91333	0.386667	-2.91351	Down	gi|697463591|gb|KGL97725.1|/2.23146e-33/hypothetical protein N301_01220, partial [Charadrius vociferus]	cin:100177251/7e-17/protein catecholamines up-like; K14713 solute carrier family 39 (zinc transporter), member 7
CL6294.Contig3_All	3.17333	0.4	-2.98793	Down	gi|71834640|ref|NP_001025426.1|/3.85379e-137/geranylgeranyl transferase type-1 subunit beta [Danio rerio] &gt;gi|66911700|gb|AAH97132.1| Protein geranylgeranyltransferase type I, beta subunit [Danio rerio]	dre:570808/6e-138/pggt1b, zgc:114070; protein geranylgeranyltransferase type I, beta subunit (EC:2.5.1.59); K11713 geranylgeranyl transferase type-1 subunit beta [EC:2.5.1.59]
CL5731.Contig1_All	5.18333	0.613333	-3.07914	Down	gi|528512562|ref|XP_005160989.1|/1.077e-59/PREDICTED: cathepsin Bb isoform X1 [Danio rerio]	dre:569298/1e-59/ctsbb; cathepsin Bb; K01363 cathepsin B [EC:3.4.22.1]
Unigene49486_All	4.61	0.54	-3.09374	Down	NA	NA
Unigene87375_All	6.43667	0.733333	-3.13377	Down	gi|165970331|gb|ABY76180.1|/8.08789e-28/membrane-bound IgZ [Ctenopharyngodon idella]	NA
CL8140.Contig5_All	4.32333	0.47	-3.20141	Down	NA	NA
Unigene22947_All	6.1	0.65	-3.2303	Down	gi|528508785|ref|XP_005159369.1|/2.09244e-158/PREDICTED: cathepsin Sa isoform X1 [Danio rerio]	dre:393398/3e-122/ctssa, zgc:66267; cathepsin Sa; K01368 cathepsin S [EC:3.4.22.27]
Unigene44824_All	2.41333	0.256667	-3.23306	Down	gi|498951021|ref|XP_004543742.1|/4.6424e-15/PREDICTED: sodium/potassium-transporting ATPase subunit gamma-like [Maylandia zebra]	pps:103786316/3e-06/FXYD2; FXYD domain containing ion transport regulator 2; K01538 sodium/potassium-transporting ATPase subunit gamma (FXYD domain-containing ion transport regulator 2)
CL3164.Contig1_All	2.23	0.23	-3.27734	Down	NA	NA
Unigene17297_All	3.06	0.313333	-3.28776	Down	NA	NA
CL9528.Contig1_All	2.36	0.216667	-3.44524	Down	NA	NA
CL1791.Contig2_All	3.42667	0.306667	-3.48206	Down	gi|66472918|ref|NP_001018307.1|/1.29525e-09/serine palmitoyltransferase 1 [Danio rerio] &gt;gi|63102002|gb|AAH95705.1| Zgc:112247 [Danio rerio]	dre:553981/2e-10/sptlc1, wu:fc75h04, wu:fp41c08, zgc:112247; serine palmitoyltransferase, long chain base subunit 1 (EC:2.3.1.50); K00654 serine palmitoyltransferase [EC:2.3.1.50]
Unigene44218_All	4.02333	0.356667	-3.49574	Down	gi|528938115|ref|XP_005202076.1|/5.20164e-84/PREDICTED: splicing factor U2AF 35 kDa subunit isoform X3 [Bos taurus]	clv:102086286/7e-84/U2AF1; U2 small nuclear RNA auxiliary factor 1; K12836 splicing factor U2AF 35 kDa subunit
CL13828.Contig2_All	6.12	0.54	-3.5025	Down	gi|688598494|ref|XP_009292223.1|/6.01002e-29/PREDICTED: hyccin isoform X2 [Danio rerio]	NA
CL6203.Contig1_All	17.85	1.46667	-3.60531	Down	gi|56693357|ref|NP_001008642.1|/0/bifunctional epoxide hydrolase 2 [Danio rerio] &gt;gi|56269293|gb|AAH86714.1| Epoxide hydrolase 2, cytoplasmic [Danio rerio] &gt;gi|182890020|gb|AAI65172.1| Ephx2 protein [Danio rerio]	dre:494099/0.0/ephx2, sb:cb523, zgc:101645; epoxide hydrolase 2, cytoplasmic (EC:3.3.2.9); K08726 soluble epoxide hydrolase / lipid-phosphate phosphatase [EC:3.3.2.10 3.1.3.76]
CL7223.Contig3_All	2.34	0.19	-3.62244	Down	gi|528498875|ref|XP_005169614.1|/3.75153e-25/PREDICTED: cancer-related nucleoside-triphosphatase isoform X1 [Danio rerio]	dre:445069/4e-23/ntpcr, CH1073-266P11.1, zgc:92420; nucleoside-triphosphatase, cancer-related (EC:3.6.1.15); K06928 nucleoside-triphosphatase [EC:3.6.1.15]
Unigene28396_All	8.47	0.676667	-3.64584	Down	gi|185135614|ref|NP_001117782.1|/1.52568e-27/toxin-1 precursor [Oncorhynchus mykiss] &gt;gi|20385167|gb|AAM21198.1|AF363273_1 toxin-1 [Oncorhynchus mykiss]	NA
CL921.Contig5_All	3.33	0.256667	-3.69755	Down	gi|348539298|ref|XP_003457126.1|/2.44455e-40/PREDICTED: carboxy-terminal domain RNA polymerase II polypeptide A small phosphatase 2-like isoform X1 [Oreochromis niloticus]	mze:101467923/6e-41/ctdsp2; CTD (carboxy-terminal domain, RNA polymerase II, polypeptide A) small phosphatase 2; K15731 carboxy-terminal domain RNA polymerase II polypeptide A small phosphatase [EC:3.1.3.16]
CL1779.Contig9_All	2.72667	0.21	-3.69868	Down	NA	NA
Unigene6342_All	2.52333	0.183333	-3.78279	Down	gi|47086505|ref|NP_997939.1|/0/fibrinogen beta chain precursor [Danio rerio] &gt;gi|42744551|gb|AAH66629.1| Fibrinogen, B beta polypeptide [Danio rerio]	dre:337315/0.0/fgb, wu:fa55c11, zgc:77116; fibrinogen beta chain; K03904 fibrinogen beta chain; K06464 integrin beta 2; K06493 integrin beta 3
Unigene73004_All	3.30667	0.213333	-3.9542	Down	gi|597752993|ref|XP_007238341.1|/1.05126e-59/PREDICTED: transmembrane and coiled-coil domains protein 1 isoform X2 [Astyanax mexicanus]	oaa:100076390/1e-42/TMCC2, DSTYK; transmembrane and coiled-coil domain family 2; K16288 receptor-interacting serine/threonine-protein kinase 5 [EC:2.7.11.1]
CL16574.Contig46_All	2.22333	0.143333	-3.95528	Down	gi|528469458|ref|XP_002660622.3|/8.09818e-122/PREDICTED: putative leucine-rich repeat-containing protein DDB_G0290503 [Danio rerio]	mze:101473863/4e-30/cenpf; centromere protein F, 350/400kDa; K11499 centromere protein F
CL14588.Contig13_All	2.28333	0.143333	-3.9937	Down	gi|688599989|ref|XP_009292516.1|/4.32754e-107/PREDICTED: fibrocystin-L isoform X1 [Danio rerio]	ptg:102965597/2e-09/immunoglobulin omega chain-like; K06553 pre-B lymphocyte gene
CL159.Contig10_All	2.00667	0.113333	-4.14616	Down	gi|41054673|ref|NP_956831.1|/2.01135e-173/lysophospholipid acyltransferase 7 [Danio rerio] &gt;gi|82187986|sp|Q7SZQ0.1|MBOA7_DANRE RecName: Full=Lysophospholipid acyltransferase 7; Short=LPLAT 7; AltName: Full=Leukocyte receptor cluster member 4; AltName: Full=Membrane-bound O-acyltransferase domain-containing protein 7; Short=O-acyltransferase domain-containing protein 7 [Danio rerio] &gt;gi|336…	dre:393509/3e-174/mboat7, leng4, zgc:66032; membrane bound O-acyltransferase domain containing 7 (EC:2.3.1.-); K13516 lysophospholipid acyltransferase 7 [EC:2.3.1.-]
Unigene63622_All	6.06	0.326667	-4.21343	Down	gi|62955205|ref|NP_001017614.1|/1.24045e-150/rhomboid-related protein 4 [Danio rerio] &gt;gi|62204835|gb|AAH92835.1| Zgc:110266 [Danio rerio]	dre:550277/2e-151/rhbdd1, zgc:110266; rhomboid domain containing 1 (EC:3.4.21.105); K09651 rhomboid domain-containing protein 1 [EC:3.4.21.-]
Unigene10258_All	2.63333	0.12	-4.45578	Down	gi|10697027|emb|CAC12738.1|/3.49948e-108/retinol binding protein [Cyprinus carpio]	dre:30077/1e-102/rbp4, rbp, wu:fb58d04, wu:fb72b04, zgc:86911; retinol binding protein 4, plasma; K18271 retinol-binding protein 4
CL8019.Contig7_All	7.92	0.353333	-4.4864	Down	gi|688581900|ref|XP_009305375.1|/4.33546e-29/PREDICTED: protein LBH [Danio rerio]	tru:101075680/4e-07/uncharacterized LOC101075680; K04010 C5a anaphylatoxin chemotactic receptor
CL4110.Contig1_All	3.16667	0.1	-4.98489	Down	NA	NA
Unigene34313_All	1.71	0.05	-5.09592	Down	gi|94536703|ref|NP_001035480.1|/0/C-terminal-binding protein 1 [Danio rerio] &gt;gi|92096865|gb|AAI15335.1| Zgc:136929 [Danio rerio]	dre:678649/0.0/wu:fa96d06; zgc:136929; K04496 C-terminal binding protein
Unigene38244_All	1.61333	0.0433333	-5.21842	Down	gi|602625904|ref|XP_007419915.1|/0/PREDICTED: LOW QUALITY PROTEIN: actin, cytoplasmic 2 [Python bivittatus]	pbi:103063147/0.0/ACTG1; actin, gamma 1; K05692 actin beta/gamma 1
Unigene17817_All	11.7667	0.253333	-5.53752	Down	gi|58802481|gb|AAW82445.1|/1.09381e-73/14 kDa apolipoprotein [Carassius gibelio]	NA
CL14187.Contig23_All	1.17667	0.02	-5.87856	Down	gi|597760784|ref|XP_007244390.1|/6.58981e-141/PREDICTED: glucoside xylosyltransferase 1-like isoform X3 [Astyanax mexicanus]	mze:101481386/4e-136/glucoside xylosyltransferase 1-like; K13676 UDP-xylose:glucoside alpha-1,3-xylosyltransferase [EC:2.4.2.-]
CL85.Contig8_All	3.06	0.05	-5.93546	Down	gi|597750390|ref|XP_007237112.1|/2.2285e-07/PREDICTED: DENN domain-containing protein 2D-like [Astyanax mexicanus]	NA
CL14087.Contig3_All	1.05	0.0133333	-6.29921	Down	gi|688590607|ref|XP_001336984.5|/5.43841e-173/PREDICTED: C-Jun-amino-terminal kinase-interacting protein 4-like isoform X2 [Danio rerio]	mze:101475764/6e-42/spag9; sperm associated antigen 9; K04436 mitogen-activated protein kinase 8 interacting protein 3
Unigene46650_All	0.896667	0.01	-6.4865	Down	NA	NA
CL14007.Contig1_All	0.896667	0.01	-6.4865	Down	gi|187608234|ref|NP_001119890.1|/2.17249e-108/protein KTI12 homolog [Danio rerio] &gt;gi|158957572|sp|Q0P457.2|KTI12_DANRE RecName: Full=Protein KTI12 homolog [Danio rerio]	dre:751662/4e-109/kti12, si:dkey-77f17.5, zgc:153393; KTI12 chromatin associated homolog; K15456 protein KTI12
Unigene46329_All	0.896667	0.01	-6.4865	Down	gi|194870120|ref|XP_001972591.1|/2.7971e-12/GG15605 [Drosophila erecta] &gt;gi|190654374|gb|EDV51617.1| GG15605 [Drosophila erecta]	acs:100563509/1e-07/muc2; mucin 2, oligomeric mucus/gel-forming; K10955 intestinal mucin-2
CL10873.Contig2_All	0.896667	0.01	-6.4865	Down	gi|167621494|ref|NP_001108037.1|/1.41311e-64/ankyrin repeat and SAM domain-containing protein 3 [Danio rerio] &gt;gi|159155621|gb|AAI54553.1| Zgc:172142 protein [Danio rerio]	NA
Unigene47722_All	0.896667	0.01	-6.4865	Down	NA	NA
Unigene47552_All	0.896667	0.01	-6.4865	Down	NA	NA
Unigene46654_All	0.896667	0.01	-6.4865	Down	NA	NA
CL13428.Contig1_All	0.896667	0.01	-6.4865	Down	NA	NA
Unigene46980_All	0.896667	0.01	-6.4865	Down	gi|688554000|ref|XP_009299577.1|/2.18559e-33/PREDICTED: zinc finger, DHHC-type containing 15a isoform X2 [Danio rerio]	dre:449833/2e-33/zdhhc15a, zgc:103780; zinc finger, DHHC-type containing 15a (EC:2.3.1.-); K18932 palmitoyltransferase [EC:2.3.1.225]
Unigene46784_All	0.896667	0.01	-6.4865	Down	NA	NA
Unigene10076_All	0.9	0.01	-6.49185	Down	NA	NA
Unigene71013_All	0.9	0.01	-6.49185	Down	NA	NA
Unigene45215_All	0.9	0.01	-6.49185	Down	NA	NA
CL7634.Contig2_All	0.9	0.01	-6.49185	Down	NA	NA
Unigene2637_All	0.9	0.01	-6.49185	Down	NA	NA
Unigene36450_All	0.9	0.01	-6.49185	Down	NA	NA
Unigene49098_All	0.9	0.01	-6.49185	Down	NA	NA
Unigene47679_All	0.9	0.01	-6.49185	Down	gi|167523242|ref|XP_001745958.1|/1.47958e-29/hypothetical protein [Monosiga brevicollis MX1] &gt;gi|163775759|gb|EDQ89382.1| predicted protein [Monosiga brevicollis MX1]	cin:100177251/1e-12/protein catecholamines up-like; K14713 solute carrier family 39 (zinc transporter), member 7
Unigene44777_All	0.9	0.01	-6.49185	Down	gi|597753937|ref|XP_007238789.1|/4.08585e-32/PREDICTED: cadherin-18-like [Astyanax mexicanus]	tru:101065670/3e-29/cdh18; cadherin 18, type 2; K06805 cadherin 18, type 2
Unigene48930_All	0.903333	0.01	-6.49719	Down	NA	NA
Unigene24446_All	0.903333	0.01	-6.49719	Down	gi|658897510|ref|XP_008431597.1|/1.14085e-13/PREDICTED: gelsolin-like [Poecilia reticulata]	xma:102217170/2e-14/gelsolin-like; K05768 gelsolin
Unigene10983_All	0.903333	0.01	-6.49719	Down	NA	NA
Unigene102129_All	0.903333	0.01	-6.49719	Down	NA	NA
CL3462.Contig3_All	0.903333	0.01	-6.49719	Down	gi|52353322|ref|NP_997937.1|/2.19139e-17/tubulin, alpha 8 like [Danio rerio] &gt;gi|45709879|gb|AAH67582.1| Tubulin, alpha 8 like [Danio rerio]	dre:337223/3e-18/tuba8l, fb02d10, wu:fb02d10, zgc:85698; tubulin, alpha 8 like; K07374 tubulin alpha
CL12481.Contig2_All	0.903333	0.01	-6.49719	Down	NA	NA
Unigene46382_All	0.903333	0.01	-6.49719	Down	gi|658867570|ref|XP_008416657.1|/1.4365e-24/PREDICTED: LOW QUALITY PROTEIN: mothers against decapentaplegic homolog 4 [Poecilia reticulata]	ola:101168872/2e-25/mothers against decapentaplegic homolog 4-like; K04501 mothers against decapentaplegic homolog 4
Unigene4356_All	0.903333	0.01	-6.49719	Down	gi|688618749|ref|XP_005169719.2|/8.52692e-17/PREDICTED: gastrula zinc finger protein XlCGF8.2DB-like [Danio rerio]	ngi:103747178/1e-09/Znf197; zinc finger protein 197; K09228 KRAB domain-containing zinc finger protein
CL15039.Contig2_All	0.903333	0.01	-6.49719	Down	gi|688571104|ref|XP_009302962.1|/1.53121e-34/PREDICTED: protein FAM124A isoform X2 [Danio rerio]	NA
Unigene41011_All	0.903333	0.01	-6.49719	Down	gi|528473941|ref|XP_001337239.2|/1.1589e-34/PREDICTED: nuclear body protein SP140-like protein isoform X3 [Danio rerio]	lcm:102364558/3e-09/SP140L; SP140 nuclear body protein-like; K10603 autoimmune regulator
Unigene103780_All	0.906667	0.01	-6.5025	Down	NA	NA
Unigene47876_All	0.906667	0.01	-6.5025	Down	NA	NA
CL1396.Contig2_All	0.906667	0.01	-6.5025	Down	gi|528511044|ref|XP_005160467.1|/1.5062e-55/PREDICTED: cell growth regulator with RING finger domain protein 1 isoform X1 [Danio rerio]	dpo:Dpse_GA25668/8e-08/GA25668 gene product from transcript GA25668-RA; K15693 RING finger protein 26
Unigene47518_All	0.906667	0.01	-6.5025	Down	gi|66472644|ref|NP_001018388.1|/9.94463e-18/protein EURL homolog [Danio rerio] &gt;gi|82192859|sp|Q503Y8.1|EURL_DANRE RecName: Full=Protein EURL homolog [Danio rerio] &gt;gi|63100574|gb|AAH95124.1| Zgc:110006 [Danio rerio] &gt;gi|182889710|gb|AAI65542.1| Zgc:110006 protein [Danio rerio]	NA
CL13123.Contig2_All	0.906667	0.01	-6.5025	Down	NA	NA
Unigene46157_All	0.906667	0.01	-6.5025	Down	NA	NA
CL13412.Contig2_All	0.91	0.01	-6.50779	Down	NA	NA
Unigene44301_All	0.91	0.01	-6.50779	Down	gi|657543780|ref|XP_008277443.1|/1.24628e-12/PREDICTED: myosin-9-like, partial [Stegastes partitus]	NA
Unigene44787_All	0.91	0.01	-6.50779	Down	NA	NA
Unigene14911_All	0.91	0.01	-6.50779	Down	NA	NA
Unigene104615_All	0.913333	0.01	-6.51307	Down	NA	NA
Unigene11191_All	0.913333	0.01	-6.51307	Down	NA	NA
Unigene45836_All	0.913333	0.01	-6.51307	Down	NA	NA
Unigene48304_All	0.913333	0.01	-6.51307	Down	gi|688584765|ref|XP_009306057.1|/2.273e-06/PREDICTED: uncharacterized protein LOC565454 isoform X1 [Danio rerio] &gt;gi|688584767|ref|XP_009306058.1| PREDICTED: uncharacterized protein LOC565454 isoform X1 [Danio rerio]	NA
Unigene7752_All	0.913333	0.01	-6.51307	Down	NA	NA
Unigene36128_All	0.913333	0.01	-6.51307	Down	NA	NA
Unigene95499_All	0.916667	0.01	-6.51833	Down	NA	NA
CL7668.Contig3_All	0.916667	0.01	-6.51833	Down	NA	NA
Unigene45663_All	0.916667	0.01	-6.51833	Down	NA	NA
Unigene91769_All	0.916667	0.01	-6.51833	Down	gi|41053495|ref|NP_956997.1|/5.62427e-60/Golgi reassembly-stacking protein 2 [Danio rerio] &gt;gi|37590323|gb|AAH59447.1| Golgi reassembly stacking protein 2 [Danio rerio] &gt;gi|37681819|gb|AAQ97787.1| golgi reassembly stacking protein 2, 55kDa [Danio rerio]	oas:101113126/3e-10/formin-2-like; K02184 formin 2
Unigene48558_All	0.916667	0.01	-6.51833	Down	gi|688533177|ref|XP_009290667.1|/3.8656e-38/PREDICTED: uncharacterized protein LOC100333395 [Danio rerio]	xma:102229194/6e-22/elongation factor Tu GTP-binding domain-containing protein 1-like; K14536 ribosome assembly protein 1 [EC:3.6.5.-]
Unigene47066_All	0.916667	0.01	-6.51833	Down	NA	NA
Unigene45424_All	0.916667	0.01	-6.51833	Down	NA	NA
Unigene2460_All	0.916667	0.01	-6.51833	Down	NA	NA
CL10858.Contig1_All	0.916667	0.01	-6.51833	Down	NA	NA
Unigene45210_All	0.916667	0.01	-6.51833	Down	NA	NA
Unigene46262_All	0.916667	0.01	-6.51833	Down	gi|678346049|emb|CDW71118.1|/1.06284e-35/UNKNOWN [Stylonychia lemnae]	aqu:100636532/4e-36/polyubiquitin-B; K08770 ubiquitin C
Unigene45750_All	0.916667	0.01	-6.51833	Down	NA	NA
CL5090.Contig1_All	0.916667	0.01	-6.51833	Down	gi|597782698|ref|XP_007254887.1|/2.34714e-64/PREDICTED: centrosomal protein of 97 kDa [Astyanax mexicanus]	dre:386640/4e-54/cep97, lrriq2, zgc:63856; centrosomal protein 97; K16717 centrosomal protein CEP97
Unigene18386_All	0.916667	0.01	-6.51833	Down	NA	NA
Unigene43700_All	0.916667	0.01	-6.51833	Down	NA	NA
Unigene43498_All	0.916667	0.01	-6.51833	Down	NA	NA
Unigene10855_All	0.916667	0.01	-6.51833	Down	NA	NA
Unigene49142_All	0.92	0.01	-6.52356	Down	NA	NA
CL16397.Contig1_All	0.92	0.01	-6.52356	Down	NA	NA
Unigene14625_All	0.92	0.01	-6.52356	Down	gi|642111469|emb|CDQ70689.1|/7.32345e-13/unnamed protein product [Oncorhynchus mykiss]	dre:100331906/1e-11/si:ch73-40a17.1; K16340 PH domain and leucine-rich repeat-containing protein phosphatase [EC:3.1.3.16]
Unigene47460_All	0.92	0.01	-6.52356	Down	NA	NA
Unigene55743_All	0.92	0.01	-6.52356	Down	gi|41053425|ref|NP_956972.1|/4.44298e-10/GRB2-related adaptor protein 2b [Danio rerio] &gt;gi|34849510|gb|AAH58307.1| Zgc:65942 [Danio rerio]	dre:393651/6e-11/grap2b, zgc:65942; GRB2-related adaptor protein 2b; K07366 GRB2-related adaptor protein 2
Unigene7562_All	0.92	0.01	-6.52356	Down	NA	NA
Unigene3379_All	0.923333	0.01	-6.52878	Down	NA	NA
Unigene29336_All	0.923333	0.01	-6.52878	Down	NA	NA
CL3844.Contig2_All	0.923333	0.01	-6.52878	Down	NA	NA
Unigene37100_All	0.923333	0.01	-6.52878	Down	gi|688607803|ref|XP_001342478.4|/9.10543e-26/PREDICTED: uncharacterized protein LOC100002776 [Danio rerio]	NA
Unigene48905_All	0.923333	0.01	-6.52878	Down	NA	NA
Unigene102810_All	0.923333	0.01	-6.52878	Down	NA	NA
Unigene80185_All	0.923333	0.01	-6.52878	Down	NA	NA
Unigene72632_All	0.923333	0.01	-6.52878	Down	NA	NA
Unigene48125_All	0.923333	0.01	-6.52878	Down	NA	NA
Unigene100417_All	0.923333	0.01	-6.52878	Down	NA	NA
Unigene31782_All	0.923333	0.01	-6.52878	Down	NA	NA
CL9456.Contig2_All	0.923333	0.01	-6.52878	Down	gi|528518641|ref|XP_005174183.1|/1.69286e-25/PREDICTED: teashirt homolog 2 [Danio rerio]	dre:100332862/2e-26/tshz2; teashirt zinc finger homeobox 2; K09236 teashirt
Unigene7536_All	0.923333	0.01	-6.52878	Down	NA	NA
Unigene29168_All	0.923333	0.01	-6.52878	Down	NA	NA
Unigene45603_All	0.926667	0.01	-6.53398	Down	NA	NA
Unigene48750_All	0.926667	0.01	-6.53398	Down	NA	NA
CL50.Contig49_All	0.926667	0.01	-6.53398	Down	gi|688541485|ref|XP_009297482.1|/2.94157e-22/PREDICTED: zinc finger protein 664-like [Danio rerio]	dre:100536422/7e-23/zinc finger protein 721-like; K09228 KRAB domain-containing zinc finger protein
Unigene2290_All	0.926667	0.01	-6.53398	Down	NA	NA
Unigene45659_All	0.926667	0.01	-6.53398	Down	gi|597744903|ref|XP_007234498.1|/4.09512e-32/PREDICTED: putative all-trans-retinol 13,14-reductase-like [Astyanax mexicanus]	cfo:105255597/3e-16/peripheral plasma membrane protein CASK; K06103 calcium/calmodulin-dependent serine protein kinase [EC:2.7.11.1]
Unigene10224_All	0.926667	0.01	-6.53398	Down	NA	NA
Unigene30143_All	0.926667	0.01	-6.53398	Down	NA	NA
Unigene45532_All	0.926667	0.01	-6.53398	Down	gi|597785495|ref|XP_007256230.1|/1.15885e-18/PREDICTED: inositol 1,4,5-trisphosphate receptor type 3-like isoform X2 [Astyanax mexicanus]	mze:101481255/2e-17/itpr3; inositol 1,4,5-trisphosphate receptor, type 3; K04960 inositol 1,4,5-triphosphate receptor type 3
Unigene76435_All	0.926667	0.01	-6.53398	Down	gi|657537781|ref|XP_008275297.1|/4.4683e-50/PREDICTED: transmembrane protein 245-like, partial [Stegastes partitus]	NA
Unigene299_All	0.926667	0.01	-6.53398	Down	NA	NA
Unigene45382_All	0.926667	0.01	-6.53398	Down	NA	NA
Unigene46115_All	0.926667	0.01	-6.53398	Down	NA	NA
Unigene48885_All	0.93	0.01	-6.53916	Down	NA	NA
Unigene46114_All	0.93	0.01	-6.53916	Down	gi|514483155|gb|AGO58863.1|/1.33669e-99/secreted immunoglobulin domain 4, partial [Carassius auratus]	dre:565429/5e-51/hspg2; heparan sulfate proteoglycan 2; K05719 integrin beta 1; K06255 heparan sulfate proteoglycan 2 (perlecan); K06265 dystroglycan 1
Unigene22141_All	0.93	0.01	-6.53916	Down	NA	NA
CL12701.Contig1_All	0.93	0.01	-6.53916	Down	gi|688618293|ref|XP_001919756.5|/5.07385e-30/PREDICTED: syndecan-3, partial [Danio rerio]	dre:337077/7e-31/sdc3, wu:fa97a01; syndecan 3; K16337 syndecan 3
Unigene48792_All	0.93	0.01	-6.53916	Down	NA	NA
Unigene47182_All	0.933333	0.01	-6.54432	Down	NA	NA
Unigene47461_All	0.933333	0.01	-6.54432	Down	NA	NA
Unigene11003_All	0.933333	0.01	-6.54432	Down	NA	NA
Unigene46773_All	0.933333	0.01	-6.54432	Down	NA	NA
CL8465.Contig1_All	0.933333	0.01	-6.54432	Down	gi|688592313|ref|XP_009290856.1|/2.86096e-65/PREDICTED: copine-4 [Danio rerio]	NA
Unigene51889_All	0.933333	0.01	-6.54432	Down	gi|688583508|ref|XP_009305765.1|/4.91406e-33/PREDICTED: thrombospondin-2 [Danio rerio]	dre:100535241/7e-34/thbs2; thrombospondin 2; K04659 thrombospondin 2/3/4/5; K05719 integrin beta 1; K06493 integrin beta 3; K16338 syndecan 4
Unigene68624_All	0.933333	0.01	-6.54432	Down	NA	NA
Unigene57972_All	0.936667	0.01	-6.54946	Down	NA	NA
Unigene45162_All	0.936667	0.01	-6.54946	Down	NA	NA
Unigene47487_All	0.936667	0.01	-6.54946	Down	NA	NA
Unigene45425_All	0.936667	0.01	-6.54946	Down	NA	NA
Unigene48790_All	0.936667	0.01	-6.54946	Down	gi|157954454|ref|NP_001103303.1|/3.49093e-07/zona pellucida glycoprotein 3-like precursor [Danio rerio] &gt;gi|156230838|gb|AAI51979.1| Zgc:171779 protein [Danio rerio]	NA
Unigene48983_All	0.94	0.01	-6.55459	Down	NA	NA
Unigene45890_All	0.94	0.01	-6.55459	Down	NA	NA
CL4573.Contig3_All	0.94	0.01	-6.55459	Down	NA	NA
Unigene45130_All	0.94	0.01	-6.55459	Down	NA	NA
Unigene48695_All	0.94	0.01	-6.55459	Down	NA	NA
Unigene48031_All	0.94	0.01	-6.55459	Down	NA	NA
Unigene75454_All	0.94	0.01	-6.55459	Down	NA	NA
Unigene46509_All	0.94	0.01	-6.55459	Down	NA	NA
Unigene69090_All	0.94	0.01	-6.55459	Down	NA	NA
Unigene44019_All	0.94	0.01	-6.55459	Down	gi|442738904|gb|AGC67025.1|/8.73479e-22/IRF-3 [Ctenopharyngodon idella]	dre:564854/2e-17/irf3; interferon regulatory factor 3; K05411 interferon regulatory factor 3
Unigene25275_All	0.94	0.01	-6.55459	Down	gi|528475641|ref|XP_003198260.2|/2.82345e-28/PREDICTED: protein FAM180A [Danio rerio]	NA
Unigene89562_All	0.94	0.01	-6.55459	Down	NA	NA
Unigene48707_All	0.94	0.01	-6.55459	Down	NA	NA
Unigene48055_All	0.94	0.01	-6.55459	Down	gi|597749914|ref|XP_007236881.1|/5.77837e-34/PREDICTED: ankyrin repeat domain-containing protein 13B isoform X3 [Astyanax mexicanus]	apla:101801089/1e-18/ADRBK1; beta-adrenergic receptor kinase 1; K00910 beta-adrenergic-receptor kinase [EC:2.7.11.15]
CL8025.Contig2_All	0.94	0.01	-6.55459	Down	NA	NA
Unigene99039_All	0.94	0.01	-6.55459	Down	gi|167515506|ref|XP_001742094.1|/7.05844e-24/hypothetical protein [Monosiga brevicollis MX1] &gt;gi|163778718|gb|EDQ92332.1| predicted protein [Monosiga brevicollis MX1]	dre:100331906/9e-13/si:ch73-40a17.1; K16340 PH domain and leucine-rich repeat-containing protein phosphatase [EC:3.1.3.16]
CL15879.Contig4_All	0.943333	0.01	-6.5597	Down	gi|218533833|gb|ACK87024.1|/2.3207e-06/steriodogenic acute regulatory protein, partial [Cyprinus carpio]	dre:63999/3e-07/star; steroidogenic acute regulatory protein; K16931 steroidogenic acute regulatory protein, mitochondrial
Unigene45096_All	0.946667	0.01	-6.56478	Down	NA	NA
Unigene25599_All	0.946667	0.01	-6.56478	Down	gi|528512387|ref|XP_005160940.1|/1.21734e-63/PREDICTED: transcription factor AP-2-beta isoform X1 [Danio rerio]	xma:102233078/5e-64/transcription factor AP-2-beta-like; K09176 transcription factor AP-2 alpha/beta
CL9130.Contig3_All	0.946667	0.01	-6.56478	Down	NA	NA
Unigene45170_All	0.946667	0.01	-6.56478	Down	NA	NA
Unigene95689_All	0.946667	0.01	-6.56478	Down	NA	NA
Unigene27458_All	0.946667	0.01	-6.56478	Down	gi|657546555|ref|XP_008278447.1|/8.93337e-105/PREDICTED: collagen alpha-1(XI) chain, partial [Stegastes partitus]	dre:565402/2e-105/col11a1a, wu:fb34e11, wu:fc11b03, zgc:158335; collagen, type XI, alpha 1a; K04520 amyloid beta A4 protein; K05719 integrin beta 1; K06236 collagen, type I/II/III/V/XI/XXIV/XXVII, alpha; K06256 CD44 antigen; K06257 syndecan 1; K06493 integrin beta 3
Unigene38994_All	0.946667	0.01	-6.56478	Down	NA	NA
Unigene42659_All	0.946667	0.01	-6.56478	Down	gi|688588169|ref|XP_009290009.1|/1.32901e-14/PREDICTED: uncharacterized protein LOC103908834 [Danio rerio] &gt;gi|688588172|ref|XP_009290010.1| PREDICTED: uncharacterized protein LOC103908834 [Danio rerio]	NA
Unigene57106_All	0.95	0.01	-6.56986	Down	NA	NA
CL11496.Contig6_All	0.95	0.01	-6.56986	Down	gi|147905224|ref|NP_001082796.1|/4.90387e-57/protein FAM115 [Danio rerio] &gt;gi|182676622|sp|A4IG42.1|F115_DANRE RecName: Full=Protein FAM115; AltName: Full=Protein FAM139A [Danio rerio] &gt;gi|134025283|gb|AAI34920.1| Zgc:162193 protein [Danio rerio]	cmy:102945703/1e-11/TCDD-inducible poly [ADP-ribose] polymerase-like; K15259 poly [ADP-ribose] polymerase 7/11/12/13 [EC:2.4.2.30]
CL16067.Contig2_All	0.95	0.01	-6.56986	Down	NA	NA
Unigene104498_All	0.95	0.01	-6.56986	Down	NA	NA
Unigene49176_All	0.95	0.01	-6.56986	Down	NA	NA
CL10596.Contig1_All	0.95	0.01	-6.56986	Down	gi|688535993|ref|XP_009295750.1|/6.58235e-30/PREDICTED: plastin-1 isoform X1 [Danio rerio]	dre:334273/9e-31/pls1, wu:fi38g03, zgc:63494; plastin 1 (I isoform); K17275 plastin-1
Unigene43167_All	0.953333	0.01	-6.57491	Down	NA	NA
CL16584.Contig2_All	0.953333	0.01	-6.57491	Down	gi|528506344|ref|XP_005173636.1|/2.74049e-36/PREDICTED: kelch repeat and BTB domain-containing protein 11 [Danio rerio]	dre:557467/4e-37/kbtbd11; kelch repeat and BTB (POZ) domain containing 11; K10476 kelch repeat and BTB domain-containing protein 11
Unigene48408_All	0.953333	0.01	-6.57491	Down	NA	NA
Unigene48571_All	0.953333	0.01	-6.57491	Down	gi|528519707|ref|XP_005162741.1|/9.97022e-18/PREDICTED: nucleoporin p58/p45 isoform X3 [Danio rerio]	dre:406510/1e-18/nupl1, wu:fc45d07, wu:fi14f12, wu:fi21d10, zgc:113941, zgc:85711; nucleoporin like 1; K14307 nucleoporin p58/p45
Unigene47043_All	0.953333	0.01	-6.57491	Down	NA	NA
Unigene52631_All	0.953333	0.01	-6.57491	Down	NA	NA
Unigene46487_All	0.953333	0.01	-6.57491	Down	gi|528469672|ref|XP_005160270.1|/1.47653e-13/PREDICTED: protein NLRC3 [Danio rerio] &gt;gi|688535016|ref|XP_009293997.1| PREDICTED: protein NLRC3 [Danio rerio] &gt;gi|688535022|ref|XP_009294010.1| PREDICTED: protein NLRC3 [Danio rerio]	mze:101478395/4e-09/tripartite motif-containing protein 16-like; K12006 tripartite motif-containing protein 16
CL6413.Contig1_All	0.953333	0.01	-6.57491	Down	NA	dre:393788/3e-06/rps25, zgc:73391; ribosomal protein S25; K02975 small subunit ribosomal protein S25e
Unigene45430_All	0.953333	0.01	-6.57491	Down	NA	NA
CL10237.Contig1_All	0.956667	0.01	-6.57994	Down	gi|675368093|gb|KFM60995.1|/2.14162e-20/hypothetical protein X975_04887, partial [Stegodyphus mimosarum]	xtr:100485745/6e-09/inppl1; inositol polyphosphate phosphatase-like 1; K15909 phosphatidylinositol-3,4,5-trisphosphate 5-phosphatase 2 [EC:3.1.3.86]
Unigene47993_All	0.956667	0.01	-6.57994	Down	NA	NA
Unigene39873_All	0.956667	0.01	-6.57994	Down	NA	NA
Unigene48090_All	0.96	0.01	-6.58496	Down	NA	NA
Unigene104548_All	0.96	0.01	-6.58496	Down	NA	NA
Unigene2412_All	0.96	0.01	-6.58496	Down	gi|68355024|ref|XP_683848.1|/2.42772e-40/PREDICTED: dual specificity testis-specific protein kinase 2 [Danio rerio]	dre:556048/3e-41/tesk1; si:ch211-113e8.3; K08841 testis-specific kinase 1 [EC:2.7.12.1]
Unigene46532_All	0.96	0.01	-6.58496	Down	NA	NA
Unigene47872_All	0.96	0.01	-6.58496	Down	NA	NA
Unigene7386_All	0.96	0.01	-6.58496	Down	NA	NA
Unigene24776_All	0.963333	0.01	-6.58996	Down	gi|47551325|ref|NP_999974.1|/2.83726e-33/cadherin-23 precursor [Danio rerio] &gt;gi|46452161|gb|AAS98176.1| cadherin 23 [Danio rerio]	dre:407978/4e-34/cdh23; cadherin-related 23; K06813 cadherin 23; K16500 protocadherin-15
Unigene45181_All	0.963333	0.01	-6.58996	Down	NA	NA
CL10941.Contig2_All	0.963333	0.01	-6.58996	Down	gi|542219293|ref|XP_005449595.1|/2.71531e-31/PREDICTED: zinc finger BED domain-containing protein 1-like [Oreochromis niloticus]	aqu:100636976/3e-08/zinc finger BED domain-containing protein 1-like; K14864 tRNA (cytidine32/guanosine34-2'-O)-methyltransferase [EC:2.1.1.205]
CL4138.Contig2_All	0.963333	0.01	-6.58996	Down	gi|697519612|ref|XP_009685927.1|/3.93939e-14/PREDICTED: ras-related protein Rab-41 isoform X1 [Struthio camelus australis]	clv:102086055/2e-13/ras-related protein Rab-6A-like; K07893 Ras-related protein Rab-6A
Unigene47349_All	0.963333	0.01	-6.58996	Down	NA	NA
Unigene7264_All	0.963333	0.01	-6.58996	Down	NA	NA
Unigene42893_All	0.963333	0.01	-6.58996	Down	gi|240120114|ref|NP_001153138.1|/6.24607e-44/immunoglobulin superfamily member 3 precursor [Danio rerio]	dre:557878/9e-45/igsf3, si:ch211-247j6.1; immunoglobulin superfamily, member 3; K06522 immunoglobulin superfamily, member 2/3
Unigene45792_All	0.963333	0.01	-6.58996	Down	NA	NA
CL5212.Contig1_All	0.963333	0.01	-6.58996	Down	gi|110626157|ref|NP_571742.1|/2.34145e-11/GTP cyclohydrolase 1 [Danio rerio] &gt;gi|47940335|gb|AAH71298.1| GTP cyclohydrolase 2 [Danio rerio]	dre:64263/3e-12/gch2, fb51g02, gch, gch1b, wu:fb51g02; GTP cyclohydrolase 2 (EC:3.5.4.16); K01495 GTP cyclohydrolase I [EC:3.5.4.16]
CL386.Contig29_All	0.963333	0.01	-6.58996	Down	gi|597754187|ref|XP_007238905.1|/3.31155e-37/PREDICTED: dynamin-2-like [Astyanax mexicanus]	mze:101463593/5e-37/dynamin-3-like; K01528 dynamin GTPase [EC:3.6.5.5]
Unigene47611_All	0.963333	0.01	-6.58996	Down	NA	NA
Unigene46154_All	0.963333	0.01	-6.58996	Down	NA	NA
Unigene46599_All	0.963333	0.01	-6.58996	Down	NA	NA
CL109.Contig6_All	0.963333	0.01	-6.58996	Down	NA	NA
CL13463.Contig2_All	0.963333	0.01	-6.58996	Down	NA	NA
CL7675.Contig3_All	0.963333	0.01	-6.58996	Down	NA	NA
Unigene46067_All	0.963333	0.01	-6.58996	Down	NA	NA
CL4675.Contig11_All	0.963333	0.01	-6.58996	Down	gi|41054279|ref|NP_956061.1|/9.70214e-21/sodium-independent sulfate anion transporter [Danio rerio] &gt;gi|32451920|gb|AAH54629.1| Solute carrier family 26, member 11 [Danio rerio]	dre:327138/1e-21/slc26a11, wu:fd14d06, zgc:64158; solute carrier family 26 (anion exchanger), member 11; K14708 solute carrier family 26 (sodium-independent sulfate anion transporter), member 11
Unigene36201_All	0.963333	0.01	-6.58996	Down	NA	NA
CL10314.Contig3_All	0.966667	0.01	-6.59495	Down	NA	NA
CL2621.Contig10_All	0.966667	0.01	-6.59495	Down	NA	NA
Unigene39024_All	0.966667	0.01	-6.59495	Down	NA	NA
Unigene40390_All	0.966667	0.01	-6.59495	Down	NA	NA
CL11231.Contig2_All	0.97	0.01	-6.59991	Down	NA	NA
Unigene18885_All	0.97	0.01	-6.59991	Down	gi|41393139|ref|NP_958899.1|/2.5477e-21/isovaleryl-CoA dehydrogenase, mitochondrial [Danio rerio] &gt;gi|28279589|gb|AAH45426.1| Isovaleryl Coenzyme A dehydrogenase [Danio rerio] &gt;gi|182891438|gb|AAI64520.1| Ivd protein [Danio rerio]	dre:368775/4e-22/ivd, sb:cb425, si:dz181p14.1, wu:fb34d07; isovaleryl-CoA dehydrogenase (EC:1.3.8.4); K00253 isovaleryl-CoA dehydrogenase [EC:1.3.8.4]
Unigene46738_All	0.97	0.01	-6.59991	Down	gi|642093795|emb|CDQ80547.1|/1.36098e-43/unnamed protein product [Oncorhynchus mykiss]	ola:101174782/9e-44/cdh18; cadherin 18, type 2; K06805 cadherin 18, type 2
Unigene65089_All	0.97	0.01	-6.59991	Down	gi|688616618|ref|XP_009296216.1|/1.1414e-53/PREDICTED: UPF0606 protein KIAA1549L-like isoform X3 [Danio rerio]	NA
Unigene39216_All	0.97	0.01	-6.59991	Down	gi|317418944|emb|CBN80982.1|/3.49329e-27/Uncharacterized protein [Dicentrarchus labrax]	pss:102453452/1e-14/brain-specific homeobox/POU domain protein 3-like; K09366 POU domain transcription factor, class 4
Unigene7434_All	0.97	0.01	-6.59991	Down	NA	NA
CL10463.Contig2_All	0.97	0.01	-6.59991	Down	NA	NA
Unigene44326_All	0.97	0.01	-6.59991	Down	gi|528518198|ref|XP_002666536.2|/1.63596e-36/PREDICTED: adenylate cyclase type 6 [Danio rerio]	dre:560807/2e-37/adcy6b, si:ch211-190a18.1; adenylate cyclase 6b; K08046 adenylate cyclase 6 [EC:4.6.1.1]
Unigene41793_All	0.973333	0.01	-6.60486	Down	NA	NA
Unigene39182_All	0.973333	0.01	-6.60486	Down	gi|688609510|ref|XP_009294675.1|/1.31811e-17/PREDICTED: uncharacterized protein LOC101886000 [Danio rerio]	NA
CL4923.Contig7_All	0.973333	0.01	-6.60486	Down	gi|688619341|ref|XP_009296650.1|/8.28926e-25/PREDICTED: RNA-binding protein 4B-like isoform X2 [Danio rerio]	dre:402858/1e-25/rbm14b, rbm14, zgc:85696; RNA binding motif protein 14b; K13189 RNA-binding protein 14
Unigene40938_All	0.976667	0.01	-6.60979	Down	NA	NA
Unigene48317_All	0.976667	0.01	-6.60979	Down	NA	NA
Unigene36329_All	0.976667	0.01	-6.60979	Down	NA	NA
Unigene46300_All	0.976667	0.01	-6.60979	Down	NA	NA
Unigene54006_All	0.976667	0.01	-6.60979	Down	gi|597789643|ref|XP_007258209.1|/2.92802e-09/PREDICTED: pro-interleukin-16 isoform X3 [Astyanax mexicanus]	asn:102371674/3e-06/uncharacterized LOC102371674; K16220 HCLS1-associated protein X-1
Unigene48564_All	0.976667	0.01	-6.60979	Down	NA	NA
Unigene44459_All	0.98	0.01	-6.61471	Down	gi|597745959|ref|XP_007235002.1|/1.42619e-32/PREDICTED: ATP-binding cassette sub-family D member 2 [Astyanax mexicanus]	dre:100537809/4e-32/abcd2; ATP-binding cassette sub-family D member 2; K05676 ATP-binding cassette, subfamily D (ALD), member 2
Unigene43787_All	0.98	0.01	-6.61471	Down	gi|343455261|gb|AEM36070.1|/4.3002e-25/senescence-associated protein [Mytilus edulis]	NA
Unigene49131_All	0.98	0.01	-6.61471	Down	NA	NA
Unigene104214_All	0.983333	0.01	-6.61961	Down	NA	NA
Unigene45527_All	0.983333	0.01	-6.61961	Down	NA	NA
Unigene62799_All	0.983333	0.01	-6.61961	Down	NA	NA
Unigene46672_All	0.986667	0.01	-6.62449	Down	gi|597754480|ref|XP_007239048.1|/4.79284e-36/PREDICTED: liprin-alpha-3-like, partial [Astyanax mexicanus]	NA
CL12694.Contig3_All	0.986667	0.01	-6.62449	Down	gi|113678435|ref|NP_001038374.1|/6.49553e-33/sialidase-1 precursor [Danio rerio] &gt;gi|94733404|emb|CAK04566.1| novel protein similar to vertebrate sialidase 1 (lysosomal sialidase) (NEU1) [Danio rerio] &gt;gi|126632075|gb|AAI33833.1| Neuraminidase 1 [Danio rerio]	dre:559850/9e-34/neu1, si:ch211-222e23.1; neuraminidase 1 (EC:3.2.1.18); K01186 sialidase-1 [EC:3.2.1.18]
CL11758.Contig5_All	0.986667	0.01	-6.62449	Down	gi|657782245|ref|XP_008318702.1|/8.81733e-06/PREDICTED: small nuclear ribonucleoprotein E [Cynoglossus semilaevis]	ola:101173384/1e-06/snrpe; small nuclear ribonucleoprotein polypeptide E; K11097 small nuclear ribonucleoprotein E
CL11539.Contig1_All	0.986667	0.01	-6.62449	Down	gi|568904580|ref|XP_006544810.1|/1.37e-19/PREDICTED: uncharacterized protein LOC102641961, partial [Mus musculus]	dmo:Dmoj_GI19140/4e-07/GI19140 gene product from transcript GI19140-RA; K15001 cytochrome P450, family 4 [EC:1.14.-.-]
Unigene72702_All	0.99	0.01	-6.62936	Down	NA	NA
Unigene49172_All	0.99	0.01	-6.62936	Down	NA	NA
Unigene48348_All	0.99	0.01	-6.62936	Down	NA	NA
Unigene48976_All	0.99	0.01	-6.62936	Down	NA	NA
CL4828.Contig2_All	0.99	0.01	-6.62936	Down	NA	NA
CL15521.Contig2_All	0.99	0.01	-6.62936	Down	gi|196475661|gb|ACG76387.1|/8.48384e-17/CCL4 [Ctenopharyngodon idella]	mze:101479546/1e-06/monocyte chemotactic protein 1B-like; K12964 C-C motif chemokine 4
Unigene45739_All	0.993333	0.01	-6.63421	Down	NA	NA
Unigene6230_All	0.993333	0.01	-6.63421	Down	gi|18858921|ref|NP_571433.1|/1.06319e-66/anosmin-1 [Danio rerio] &gt;gi|6708054|gb|AAF25779.1|AF163310_1 Kal1.1 [Danio rerio]	NA
Unigene47246_All	0.993333	0.01	-6.63421	Down	NA	NA
CL12399.Contig1_All	0.993333	0.01	-6.63421	Down	gi|688539491|ref|XP_009297172.1|/1.67497e-17/PREDICTED: CMRF35-like molecule 1 [Danio rerio]	NA
Unigene47016_All	0.993333	0.01	-6.63421	Down	NA	NA
Unigene44996_All	0.996667	0.01	-6.63904	Down	NA	NA
Unigene47753_All	0.996667	0.01	-6.63904	Down	NA	NA
Unigene45813_All	0.996667	0.01	-6.63904	Down	NA	NA
Unigene45809_All	0.996667	0.01	-6.63904	Down	gi|597842056|gb|EYB91619.1|/2.19648e-09/hypothetical protein Y032_0204g1899 [Ancylostoma ceylanicum]	xma:102218482/4e-06/hyaluronidase-4-like; K01197 hyaluronoglucosaminidase [EC:3.2.1.35]
Unigene46055_All	0.996667	0.01	-6.63904	Down	NA	NA
Unigene45390_All	0.996667	0.01	-6.63904	Down	NA	NA
Unigene43729_All	0.996667	0.01	-6.63904	Down	NA	NA
CL15809.Contig4_All	11.3067	0.113333	-6.64046	Down	gi|688578588|ref|XP_009304642.1|/0/PREDICTED: uncharacterized protein wu:fj29h11 isoform X2 [Danio rerio]	xma:102228312/5e-07/sacsin-like; K17592 sacsin
CL16693.Contig1_All	1	0.01	-6.64386	Down	gi|319918828|ref|NP_001188392.1|/2.50646e-29/cysteine-rich hydrophobic domain 1 protein [Danio rerio] &gt;gi|169146088|emb|CAQ13436.1| novel protein similar to vertebrate cysteine-rich hydrophobic domain 1 (CHIC1) [Danio rerio]	NA
Unigene23750_All	1	0.01	-6.64386	Down	NA	NA
Unigene45285_All	1	0.01	-6.64386	Down	NA	NA
Unigene906_All	1	0.01	-6.64386	Down	NA	NA
Unigene48578_All	1	0.01	-6.64386	Down	NA	NA
Unigene104650_All	1	0.01	-6.64386	Down	gi|688558349|ref|XP_009300357.1|/1.88904e-32/PREDICTED: kynureninase [Danio rerio]	mze:101480724/1e-29/kynu; kynureninase; K01556 kynureninase [EC:3.7.1.3]
Unigene48255_All	1	0.01	-6.64386	Down	gi|657568516|ref|XP_008287696.1|/2.9012e-09/PREDICTED: uncharacterized protein LOC103362935 [Stegastes partitus]	ola:101158495/3e-06/uncharacterized LOC101158495; K08103 heparan sulfate 6-O-sulfotransferase HS6ST3 [EC:2.8.2.-]
Unigene48298_All	1.00333	0.01	-6.64866	Down	gi|113195622|ref|NP_001037810.1|/2.61216e-10/uncharacterized protein LOC556374 precursor [Danio rerio] &gt;gi|134024893|gb|AAI35064.1| Si:dkey-102c8.3 [Danio rerio]	NA
Unigene106556_All	1.00333	0.01	-6.64866	Down	NA	NA
CL12859.Contig1_All	1.00333	0.01	-6.64866	Down	gi|482867142|gb|AGK38253.1|/5.85463e-173/zona pellucida 3 [Gobiocypris rarus]	NA
Unigene48466_All	1.00333	0.01	-6.64866	Down	NA	NA
Unigene48940_All	1.00333	0.01	-6.64866	Down	NA	NA
Unigene36983_All	1.00333	0.01	-6.64866	Down	NA	NA
Unigene45768_All	1.00667	0.01	-6.65344	Down	gi|688607976|ref|XP_009294310.1|/1.44316e-16/PREDICTED: uncharacterized protein LOC103909536 [Danio rerio]	NA
Unigene45857_All	1.00667	0.01	-6.65344	Down	NA	NA
Unigene48566_All	1.00667	0.01	-6.65344	Down	NA	NA
Unigene13604_All	1.00667	0.01	-6.65344	Down	NA	NA
Unigene45201_All	1.00667	0.01	-6.65344	Down	NA	NA
Unigene45893_All	1.00667	0.01	-6.65344	Down	NA	NA
Unigene45922_All	1.00667	0.01	-6.65344	Down	gi|528522280|ref|XP_005163268.1|/1.98966e-11/PREDICTED: transmembrane emp24 domain-containing protein 6 [Danio rerio]	NA
Unigene46011_All	1.00667	0.01	-6.65344	Down	NA	NA
CL10072.Contig2_All	1.00667	0.01	-6.65344	Down	gi|326677652|ref|XP_003200879.1|/7.24949e-08/PREDICTED: uncharacterized family 31 glucosidase KIAA1161 homolog [Danio rerio]	NA
Unigene47379_All	1.01	0.01	-6.65821	Down	NA	NA
Unigene33975_All	1.01	0.01	-6.65821	Down	NA	NA
CL5923.Contig2_All	1.01	0.01	-6.65821	Down	gi|688613852|ref|XP_009295604.1|/1.92552e-30/PREDICTED: polyadenylate-binding protein 2 isoform X1 [Danio rerio]	xma:102229160/4e-30/polyadenylate-binding protein 2-like; K14396 polyadenylate-binding protein 2
CL12406.Contig2_All	1.01	0.01	-6.65821	Down	gi|528478702|ref|XP_005171824.1|/2.73427e-07/PREDICTED: zinc finger BED domain-containing protein 1-like [Danio rerio]	NA
Unigene43547_All	1.01333	0.01	-6.66297	Down	NA	NA
Unigene95106_All	1.01333	0.01	-6.66297	Down	NA	NA
Unigene49033_All	1.01333	0.01	-6.66297	Down	gi|594150357|ref|NP_001277346.1|/2.79062e-20/zinc finger protein 219 [Danio rerio] &gt;gi|449139006|gb|AGE89832.1| znf219-like protein [Danio rerio]	NA
Unigene52038_All	1.01333	0.01	-6.66297	Down	gi|688619579|ref|XP_009300742.1|/2.56499e-11/PREDICTED: uncharacterized protein LOC103911245 [Danio rerio]	NA
Unigene23737_All	1.01333	0.01	-6.66297	Down	NA	NA
Unigene46455_All	1.01333	0.01	-6.66297	Down	NA	NA
CL3019.Contig2_All	1.01333	0.01	-6.66297	Down	NA	NA
CL1877.Contig1_All	1.01333	0.01	-6.66297	Down	NA	NA
Unigene71202_All	1.01667	0.01	-6.6677	Down	NA	NA
Unigene46613_All	1.01667	0.01	-6.6677	Down	gi|688619088|ref|XP_005174515.2|/1.04379e-06/PREDICTED: uncharacterized protein LOC101884560 [Danio rerio]	NA
Unigene46409_All	1.01667	0.01	-6.6677	Down	gi|156406773|ref|XP_001641219.1|/1.97208e-18/predicted protein [Nematostella vectensis] &gt;gi|156228357|gb|EDO49156.1| predicted protein [Nematostella vectensis]	xla:496242/5e-19/gpx1, gshpx1; glutathione peroxidase 1 (EC:1.11.1.9); K00432 glutathione peroxidase [EC:1.11.1.9]
CL3270.Contig4_All	1.01667	0.01	-6.6677	Down	gi|66392140|ref|NP_001018301.1|/2.55358e-21/E3 ubiquitin-protein ligase RNF130 [Danio rerio] &gt;gi|63101181|gb|AAH95880.1| Zgc:113271 [Danio rerio] &gt;gi|182888986|gb|AAI64486.1| Zgc:113271 protein [Danio rerio]	dre:553950/3e-22/rnf130, wu:fc14g02, zgc:113271; ring finger protein 130; K15701 E3 ubiquitin-protein ligase RNF130 [EC:2.3.2.27]
Unigene45756_All	1.01667	0.01	-6.6677	Down	NA	NA
CL11875.Contig2_All	1.01667	0.01	-6.6677	Down	gi|190360179|sp|Q1RMB5.2|K1644_DANRE/3.28878e-21/RecName: Full=Uncharacterized protein KIAA1644 homolog; Flags: Precursor [Danio rerio]	NA
Unigene41832_All	1.01667	0.01	-6.6677	Down	NA	NA
CL6717.Contig2_All	1.01667	0.01	-6.6677	Down	gi|688582730|ref|XP_009305593.1|/2.23329e-70/PREDICTED: V-set and transmembrane domain-containing protein 4 isoform X1 [Danio rerio]	NA
CL16256.Contig10_All	1.02	0.01	-6.67243	Down	gi|125834068|ref|XP_001341229.1|/2.90779e-25/PREDICTED: integral membrane protein GPR137B-like [Danio rerio]	NA
Unigene38125_All	1.02	0.01	-6.67243	Down	gi|170579958|ref|XP_001895056.1|/3.28174e-21/Histidine-rich glycoprotein precursor [Brugia malayi]	dre:556993/3e-11/adgrb2, bai2, si:ch211-149a22.1; adhesion G protein-coupled receptor B2; K04597 brain-specific angiogenesis inhibitor 2
Unigene25336_All	1.02333	0.01	-6.67713	Down	NA	NA
Unigene48396_All	1.02333	0.01	-6.67713	Down	NA	NA
CL5248.Contig1_All	1.02333	0.01	-6.67713	Down	gi|20373147|ref|NP_571839.1|/7.82794e-31/claudin-9 [Danio rerio] &gt;gi|15553371|gb|AAL01839.1|AF359432_1 claudin c [Danio rerio] &gt;gi|41107656|gb|AAH65424.1| Claudin c [Danio rerio]	dre:81582/1e-31/cldnc; claudin c; K06087 claudin
CL7796.Contig2_All	1.02333	0.01	-6.67713	Down	gi|71480074|ref|NP_001025132.1|/9.78731e-18/exosome complex exonuclease RRP40 [Danio rerio] &gt;gi|68533623|gb|AAH98620.1| Zgc:112345 [Danio rerio]	dre:565000/1e-18/exosc3, im:7140537, zgc:112345; exosome component 3; K03681 exosome complex component RRP40
Unigene47000_All	1.02333	0.01	-6.67713	Down	NA	NA
Unigene66471_All	1.02333	0.01	-6.67713	Down	gi|528490087|ref|XP_005167760.1|/3.59397e-20/PREDICTED: tripartite motif-containing 13 isoform X2 [Danio rerio]	dre:553630/5e-21/trim13, zgc:110578; tripartite motif containing 13; K12003 tripartite motif-containing protein 13 [EC:2.3.2.27]
Unigene23322_All	1.02333	0.01	-6.67713	Down	gi|688607411|ref|XP_009294163.1|/7.2475e-16/PREDICTED: zinc finger protein 525-like [Danio rerio]	dre:100150670/5e-15/zinc finger protein 420-like; K09228 KRAB domain-containing zinc finger protein
CL6331.Contig6_All	1.02667	0.01	-6.68182	Down	gi|642085944|emb|CDQ84140.1|/4.99409e-25/unnamed protein product [Oncorhynchus mykiss]	NA
Unigene43426_All	1.02667	0.01	-6.68182	Down	NA	NA
Unigene45334_All	1.02667	0.01	-6.68182	Down	NA	NA
Unigene45990_All	1.02667	0.01	-6.68182	Down	NA	NA
Unigene45654_All	1.02667	0.01	-6.68182	Down	NA	NA
CL11558.Contig1_All	1.02667	0.01	-6.68182	Down	gi|390608659|ref|NP_001074127.2|/5.79688e-48/calcium/calmodulin-dependent protein kinase 1Db isoform long [Danio rerio] &gt;gi|199436379|dbj|BAG70945.1| calcium/calmodulin-dependent protein kinase I delta long [Danio rerio]	dre:791176/1e-48/camk1db, camk1d, zgc:158713; calcium/calmodulin-dependent protein kinase 1Db (EC:2.7.11.17); K08794 calcium/calmodulin-dependent protein kinase I [EC:2.7.11.17]
Unigene96807_All	1.02667	0.01	-6.68182	Down	gi|68299776|ref|NP_001018874.1|/4.62121e-07/protein C-ets-2 [Danio rerio] &gt;gi|63100226|gb|AAH95899.1| Zgc:92106 [Danio rerio]	dre:326672/6e-08/ets2, wu:fe02h08, wu:fk74c05, zgc:92106; v-ets avian erythroblastosis virus E26 oncogene homolog 2; K02678 c-ets proto-oncogene protein
Unigene46041_All	1.02667	0.01	-6.68182	Down	gi|66472570|ref|NP_001018424.1|/9.01943e-35/inter-alpha (globulin) inhibitor H3 [Danio rerio] &gt;gi|63100652|gb|AAH95235.1| Zgc:110377 [Danio rerio]	fca:101086459/3e-16/ITIH1; inter-alpha-trypsin inhibitor heavy chain 1; K19014 inter-alpha-trypsin inhibitor heavy chain H1
Unigene11752_All	1.02667	0.01	-6.68182	Down	NA	NA
Unigene77271_All	1.02667	0.01	-6.68182	Down	NA	NA
Unigene45790_All	1.02667	0.01	-6.68182	Down	gi|528505415|ref|XP_005169840.1|/9.52697e-21/PREDICTED: potassium channel subfamily K member 10 isoform X1 [Danio rerio]	dre:565629/7e-21/kcnk10b, k2p10.1, si:ch211-51o12.3; potassium channel, subfamily K, member 10b; K04920 potassium channel subfamily K member 10
Unigene42984_All	1.02667	0.01	-6.68182	Down	NA	NA
Unigene49154_All	1.02667	0.01	-6.68182	Down	NA	NA
Unigene46594_All	1.02667	0.01	-6.68182	Down	NA	NA
Unigene48614_All	1.02667	0.01	-6.68182	Down	gi|169403990|ref|NP_001108597.1|/1.36323e-06/putative hexokinase HKDC1 [Danio rerio]	dre:321224/2e-07/hkdc1, cb370, sb:cb370; hexokinase domain containing 1 (EC:2.7.1.1); K00844 hexokinase [EC:2.7.1.1]
Unigene48077_All	1.03	0.01	-6.6865	Down	gi|724920543|ref|XP_010381467.1|/4.96005e-17/PREDICTED: serine/threonine-protein kinase SIK1 isoform X2 [Rhinopithecus roxellana]	rro:104677993/7e-18/SIK1; salt-inducible kinase 1; K19008 serine/threonine-protein kinase SIK1 [EC:2.7.11.1]
Unigene47027_All	1.03333	0.01	-6.69116	Down	NA	NA
Unigene41792_All	1.03333	0.01	-6.69116	Down	NA	NA
Unigene42895_All	1.03333	0.01	-6.69116	Down	NA	NA
Unigene6740_All	1.03333	0.01	-6.69116	Down	NA	NA
Unigene47816_All	1.03667	0.01	-6.69581	Down	NA	NA
Unigene45752_All	1.03667	0.01	-6.69581	Down	NA	NA
Unigene46987_All	1.03667	0.01	-6.69581	Down	NA	NA
Unigene45751_All	1.03667	0.01	-6.69581	Down	NA	NA
Unigene48121_All	1.03667	0.01	-6.69581	Down	NA	NA
Unigene46048_All	1.03667	0.01	-6.69581	Down	NA	NA
Unigene45765_All	1.03667	0.01	-6.69581	Down	NA	NA
Unigene44567_All	1.03667	0.01	-6.69581	Down	NA	NA
Unigene8043_All	1.03667	0.01	-6.69581	Down	NA	NA
Unigene45611_All	1.03667	0.01	-6.69581	Down	NA	NA
Unigene29296_All	1.04	0.01	-6.70044	Down	gi|688596086|ref|XP_009291671.1|/2.61782e-42/PREDICTED: otogelin-like protein [Danio rerio]	apla:101798382/7e-13/MUC5B; mucin-5B; K13908 mucin-5B
Unigene44848_All	1.04	0.01	-6.70044	Down	NA	NA
Unigene90132_All	1.04	0.01	-6.70044	Down	NA	NA
Unigene28785_All	1.04	0.01	-6.70044	Down	NA	NA
Unigene46729_All	1.04333	0.01	-6.70506	Down	NA	NA
Unigene49143_All	1.04333	0.01	-6.70506	Down	NA	NA
Unigene32623_All	1.04333	0.01	-6.70506	Down	NA	NA
CL15149.Contig5_All	1.04333	0.01	-6.70506	Down	gi|587655620|gb|AHK09955.1|/2.61939e-115/TAK1-binding protein 1 [Ctenopharyngodon idella]	mze:101484781/9e-96/tab1; TGF-beta activated kinase 1/MAP3K7 binding protein 1; K04403 TAK1-binding protein 1
CL5351.Contig3_All	1.04333	0.01	-6.70506	Down	gi|61806646|ref|NP_001013555.1|/4.09491e-19/long-chain fatty acid transport protein 1 [Danio rerio] &gt;gi|60551028|gb|AAH90824.1| Solute carrier family 27 (fatty acid transporter), member 1 [Danio rerio] &gt;gi|182891094|gb|AAI65634.1| Slc27a1 protein [Danio rerio]	dre:541410/6e-20/slc27a1a, fc10e12, slc27a1, wu:fc10e12, zgc:101649; solute carrier family 27 (fatty acid transporter), member 1a; K08745 solute carrier family 27 (fatty acid transporter), member 1/4 [EC:6.2.1.-]
Unigene46217_All	1.04667	0.01	-6.70966	Down	gi|206598076|gb|ACI15897.1|/7.24797e-70/apolipoprotein M [Hemibarbus mylodon]	dre:569714/3e-64/apom, fb62d12, wu:fb62d12; apolipoprotein M; K17308 alpha-1-acid glycoprotein 1
Unigene48573_All	1.04667	0.01	-6.70966	Down	NA	NA
CL16639.Contig4_All	1.04667	0.01	-6.70966	Down	gi|688614242|ref|XP_009295698.1|/1.04914e-11/PREDICTED: MCM domain-containing protein 2 [Danio rerio]	NA
Unigene96584_All	1.04667	0.01	-6.70966	Down	NA	NA
Unigene103375_All	1.04667	0.01	-6.70966	Down	NA	NA
Unigene48542_All	1.05	0.01	-6.71425	Down	NA	NA
Unigene45776_All	1.05	0.01	-6.71425	Down	NA	NA
Unigene45902_All	1.05	0.01	-6.71425	Down	gi|528508961|ref|XP_005159391.1|/3.39606e-18/PREDICTED: uncharacterized protein LOC797776 isoform X1 [Danio rerio]	NA
CL15202.Contig1_All	1.05	0.01	-6.71425	Down	NA	NA
Unigene864_All	1.05	0.01	-6.71425	Down	NA	NA
CL8030.Contig2_All	1.05333	0.01	-6.71882	Down	gi|465952737|gb|EMP25047.1|/1.72271e-14/Beta-catenin-like protein 1 [Chelonia mydas]	NA
CL371.Contig3_All	1.05333	0.01	-6.71882	Down	NA	NA
Unigene46128_All	1.05333	0.01	-6.71882	Down	NA	NA
Unigene72388_All	1.05333	0.01	-6.71882	Down	NA	NA
CL9055.Contig4_All	1.05333	0.01	-6.71882	Down	NA	NA
Unigene29656_All	1.05667	0.01	-6.72338	Down	gi|229608916|ref|NP_001093506.1|/9.97201e-42/protein spinster homolog 3 [Danio rerio] &gt;gi|158706349|sp|A2CER7.1|SPNS3_DANRE RecName: Full=Protein spinster homolog 3; AltName: Full=Spinster-like protein 3 [Danio rerio]	NA
Unigene35164_All	1.05667	0.01	-6.72338	Down	gi|290792575|gb|ADD63782.1|/4.39212e-11/immunoglobulin heavy chain mu [Carassius auratus langsdorfii]	NA
Unigene19029_All	1.05667	0.01	-6.72338	Down	gi|528485986|ref|XP_005166658.1|/1.32965e-40/PREDICTED: GRAM domain-containing protein 2 isoform X1 [Danio rerio]	NA
Unigene36414_All	1.05667	0.01	-6.72338	Down	NA	NA
CL8939.Contig5_All	1.05667	0.01	-6.72338	Down	gi|292624361|ref|XP_001339876.2|/1.59186e-31/PREDICTED: CREB-regulated transcription coactivator 2 [Danio rerio]	mze:101479703/2e-14/crtc2; CREB regulated transcription coactivator 2; K16333 CREB-regulated transcription coactivator 2
Unigene40898_All	1.05667	0.01	-6.72338	Down	NA	NA
Unigene45687_All	1.06	0.01	-6.72792	Down	NA	NA
Unigene17929_All	1.06	0.01	-6.72792	Down	gi|41055742|ref|NP_956864.1|/2.8567e-12/selenium-binding protein 1 [Danio rerio] &gt;gi|82187334|sp|Q6PHD9.1|SBP1_DANRE RecName: Full=Selenium-binding protein 1 [Danio rerio] &gt;gi|33991772|gb|AAH56590.1| Selenium binding protein 1 [Danio rerio]	dre:393542/4e-13/selenbp1, zgc:65844; selenium binding protein 1; K17285 selenium-binding protein 1
Unigene8147_All	1.06	0.01	-6.72792	Down	NA	NA
Unigene79256_All	1.06	0.01	-6.72792	Down	NA	NA
CL1793.Contig2_All	1.06	0.01	-6.72792	Down	gi|498927457|ref|XP_004538964.1|/5.99172e-10/PREDICTED: zinc finger protein 519-like isoform X1 [Maylandia zebra]	acs:100566461/8e-09/Krueppel-like factor 1; K17845 krueppel-like factor 2
Unigene72843_All	1.06	0.01	-6.72792	Down	NA	NA
Unigene94218_All	1.06	0.01	-6.72792	Down	gi|688559147|ref|XP_009300490.1|/9.83531e-34/PREDICTED: dynein heavy chain 11, axonemal [Danio rerio]	dre:552915/1e-34/dnah9l, dhc9; dynein, axonemal, heavy polypeptide 9 like; K10408 dynein heavy chain, axonemal
Unigene47924_All	1.06	0.01	-6.72792	Down	NA	NA
Unigene98576_All	1.06	0.01	-6.72792	Down	gi|319738597|ref|NP_956500.2|/9.59037e-29/endoplasmic reticulum aminopeptidase 1 precursor [Danio rerio]	dre:393175/1e-29/erap1b, ARTS-1, zgc:56194; endoplasmic reticulum aminopeptidase 1b; K09604 adipocyte-derived leucine aminopeptidase [EC:3.4.11.-]
Unigene48122_All	1.06	0.01	-6.72792	Down	NA	NA
Unigene11082_All	1.06333	0.01	-6.73245	Down	gi|688552268|ref|XP_009299301.1|/2.33932e-27/PREDICTED: gastrula zinc finger protein XlCGF7.1-like [Danio rerio]	dre:571721/1e-20/zinc finger protein 345; K09228 KRAB domain-containing zinc finger protein
Unigene41753_All	1.06333	0.01	-6.73245	Down	NA	NA
Unigene43697_All	1.06333	0.01	-6.73245	Down	NA	NA
CL2329.Contig1_All	1.06333	0.01	-6.73245	Down	NA	NA
CL14919.Contig2_All	1.06333	0.01	-6.73245	Down	gi|156139153|ref|NP_001095854.1|/1.09987e-32/T-box 2a [Danio rerio]	xma:102233209/4e-27/T-box transcription factor TBX2b-like; K10176 T-box protein 2
Unigene49933_All	1.06667	0.01	-6.73697	Down	NA	NA
Unigene86779_All	1.06667	0.01	-6.73697	Down	gi|31979219|gb|AAP68827.1|/1.04813e-100/Mx3 protein [Carassius auratus]	cmk:103187274/2e-44/interferon-induced GTP-binding protein Mx-like; K14754 interferon-induced GTP-binding protein Mx1
Unigene48268_All	1.06667	0.01	-6.73697	Down	NA	NA
Unigene40371_All	1.06667	0.01	-6.73697	Down	NA	NA
CL9346.Contig1_All	1.06667	0.01	-6.73697	Down	gi|17066856|gb|AAL35359.2|AF442732_2/2.07914e-07/lambda-recombinase-like protein, partial [Tetraodon nigroviridis]	NA
CL6312.Contig10_All	1.07	0.01	-6.74147	Down	gi|688536684|ref|XP_009296751.1|/9.31113e-24/PREDICTED: coiled-coil and C2 domain-containing protein 1B isoform X3 [Danio rerio]	dre:563720/1e-24/cc2d1b, fb71c02, si:ch211-57g18.1, wu:fb71c02; coiled-coil and C2 domain containing 1B; K18260 coiled-coil and C2 domain-containing protein 1
Unigene47362_All	1.07	0.01	-6.74147	Down	NA	NA
Unigene48886_All	1.07	0.01	-6.74147	Down	NA	NA
Unigene46638_All	1.07	0.01	-6.74147	Down	NA	NA
Unigene45128_All	1.07	0.01	-6.74147	Down	gi|658874899|ref|XP_008420429.1|/6.74996e-14/PREDICTED: uncharacterized protein LOC103472508 [Poecilia reticulata]	xma:102236572/4e-08/protein phosphatase 1 regulatory subunit 12A-like; K06270 protein phosphatase 1 regulatory subunit 12A
Unigene25256_All	1.07	0.01	-6.74147	Down	NA	NA
Unigene45268_All	1.07333	0.01	-6.74595	Down	NA	NA
Unigene47830_All	1.07333	0.01	-6.74595	Down	NA	NA
Unigene44571_All	1.07333	0.01	-6.74595	Down	NA	NA
CL989.Contig5_All	1.07333	0.01	-6.74595	Down	NA	NA
Unigene45502_All	1.07333	0.01	-6.74595	Down	NA	NA
Unigene45103_All	1.07333	0.01	-6.74595	Down	NA	NA
Unigene53010_All	1.07667	0.01	-6.75043	Down	NA	NA
Unigene44857_All	1.07667	0.01	-6.75043	Down	NA	NA
Unigene44379_All	1.07667	0.01	-6.75043	Down	NA	NA
Unigene103745_All	1.08	0.01	-6.75489	Down	NA	NA
Unigene44845_All	1.08	0.01	-6.75489	Down	NA	NA
Unigene58174_All	1.08	0.01	-6.75489	Down	NA	NA
Unigene44524_All	1.08333	0.01	-6.75933	Down	NA	NA
CL15844.Contig3_All	1.08333	0.01	-6.75933	Down	gi|302633368|gb|ADL59933.1|/9.16811e-11/soluble immune-type receptor [Cyprinus carpio]	NA
Unigene45815_All	1.08333	0.01	-6.75933	Down	gi|688578553|ref|XP_009304632.1|/3.64497e-12/PREDICTED: dehydrogenase/reductase SDR family member 7C isoform X1 [Danio rerio]	dre:553684/5e-13/dhrs7cb, dhrs7c, zgc:112176; dehydrogenase/reductase (SDR family) member 7Cb; K11167 dehydrogenase/reductase SDR family member 7C [EC:1.1.-.-]
Unigene45067_All	1.08333	0.01	-6.75933	Down	gi|6407538|dbj|BAA86866.1|/7.56504e-26/mannose-binding protein-associated serine protease [Cyprinus carpio]	dre:100002060/1e-23/masp1, si:dkeyp-75c7.1; mannan-binding lectin serine peptidase 1; K03992 mannan-binding lectin serine protease 1 [EC:3.4.21.-]
Unigene48219_All	1.08333	0.01	-6.75933	Down	NA	NA
Unigene72548_All	1.08333	0.01	-6.75933	Down	NA	NA
Unigene1544_All	1.08333	0.01	-6.75933	Down	NA	NA
Unigene44995_All	1.08333	0.01	-6.75933	Down	NA	NA
Unigene45865_All	1.08333	0.01	-6.75933	Down	gi|34392575|dbj|BAC82619.1|/4.58992e-15/pol-like protein [Danio rerio]	lcm:102345131/5e-08/rac GTPase-activating protein 1-like; K16733 Rac GTPase-activating protein 1
Unigene47922_All	1.08333	0.01	-6.75933	Down	NA	NA
Unigene44724_All	1.08333	0.01	-6.75933	Down	NA	NA
Unigene86834_All	1.08667	0.01	-6.76377	Down	gi|51011117|ref|NP_001003514.1|/1.7934e-75/cut-like homeobox 1b [Danio rerio] &gt;gi|50369124|gb|AAH75748.1| Cut-like 1 (Drosophila) [Danio rerio]	dre:445120/3e-76/cux1b, cutl1, id:ibd1033, zgc:86612; cut-like homeobox 1b; K09313 homeobox protein cut-like
Unigene44390_All	1.08667	0.01	-6.76377	Down	gi|688617444|ref|XP_009296388.1|/3.07714e-19/PREDICTED: cytosolic 5&apos;-nucleotidase 1B-like [Danio rerio]	NA
Unigene46476_All	1.08667	0.01	-6.76377	Down	NA	NA
Unigene28823_All	1.08667	0.01	-6.76377	Down	NA	NA
Unigene11153_All	1.08667	0.01	-6.76377	Down	NA	NA
CL11911.Contig2_All	1.08667	0.01	-6.76377	Down	gi|86355181|dbj|BAE78825.1|/7.58198e-26/Canopy2 [Danio rerio]	mcc:709604/1e-17/citrate synthase, mitochondrial-like; K01647 citrate synthase [EC:2.3.3.1]
CL854.Contig2_All	1.08667	0.01	-6.76377	Down	NA	NA
Unigene47354_All	1.09	0.01	-6.76818	Down	NA	NA
Unigene46636_All	1.09	0.01	-6.76818	Down	NA	NA
Unigene74587_All	1.09	0.01	-6.76818	Down	gi|657598820|ref|XP_008304203.1|/6.34633e-20/PREDICTED: uncharacterized protein LOC103375669 [Stegastes partitus]	NA
Unigene48245_All	1.09333	0.01	-6.77259	Down	NA	NA
Unigene42368_All	1.09333	0.01	-6.77259	Down	gi|24641937|ref|NP_572945.1|/2.17703e-17/CG11590 [Drosophila melanogaster] &gt;gi|7292961|gb|AAF48350.1| CG11590 [Drosophila melanogaster] &gt;gi|189181835|gb|ACD81694.1| FI09726p [Drosophila melanogaster]	dme:Dmel_CG11590/3e-18/CG11590 gene product from transcript CG11590-RA; K03926 periplasmic divalent cation tolerance protein
Unigene48715_All	1.09333	0.01	-6.77259	Down	NA	NA
Unigene39965_All	1.09333	0.01	-6.77259	Down	NA	NA
Unigene63301_All	1.09667	0.01	-6.77698	Down	NA	NA
Unigene45277_All	1.09667	0.01	-6.77698	Down	NA	NA
Unigene46201_All	1.09667	0.01	-6.77698	Down	NA	NA
Unigene41014_All	1.09667	0.01	-6.77698	Down	gi|524981966|ref|XP_005039004.1|/8.3387e-09/PREDICTED: basic salivary proline-rich protein 2-like, partial [Ficedula albicollis]	hsa:5554/4e-08/PRH1, PA; proline-rich protein HaeIII subfamily 1; K13910 salivary acidic proline-rich phosphoprotein 1/2
Unigene45672_All	1.09667	0.01	-6.77698	Down	NA	NA
Unigene31155_All	2.56	0.0233333	-6.77761	Down	gi|303304954|ref|NP_001181918.1|/0/fibrinogen alpha chain precursor [Danio rerio]	dre:378986/0.0/fga, sb:cb892, wu:fa55c12, wu:fb20e08, wu:fb59b03, wu:fi39d04, zgc:92117; fibrinogen alpha chain; K03903 fibrinogen alpha chain; K06464 integrin beta 2; K06493 integrin beta 3
Unigene25583_All	1.1	0.01	-6.78136	Down	gi|148232760|ref|NP_001082691.1|/2.41834e-11/T cell-specific transcription factor 1, isoform C [Xenopus laevis] &gt;gi|51261405|gb|AAH79972.1| Tcf7 protein [Xenopus laevis]	xla:398658/3e-12/tcf7, Xtcf-1, Xtcf1, tcf-1, tcf1; transcription factor 7 (T-cell specific, HMG-box); K02620 transcription factor 7
Unigene14574_All	1.10333	0.01	-6.78572	Down	gi|4996347|dbj|BAA78416.1|/1.84885e-72/complement B/C2-A2 [Cyprinus carpio]	dre:792472/2e-59/fc04c04, wu:fc04c04; zgc:158446 (EC:3.4.21.47); K01335 component factor B [EC:3.4.21.47]
Unigene79035_All	1.10333	0.01	-6.78572	Down	NA	NA
Unigene48262_All	1.10333	0.01	-6.78572	Down	NA	NA
CL16331.Contig5_All	1.10333	0.01	-6.78572	Down	NA	NA
CL16222.Contig3_All	1.11	0.01	-6.79442	Down	gi|326677387|ref|XP_003200822.1|/1.21339e-07/PREDICTED: dual specificity protein phosphatase 10 [Danio rerio]	dre:100034609/2e-08/dusp10, si:ch211-180b22.4; dual specificity phosphatase 10; K04459 dual specificity MAP kinase phosphatase [EC:3.1.3.16 3.1.3.48]
Unigene47197_All	1.11	0.01	-6.79442	Down	NA	NA
Unigene74842_All	1.11	0.01	-6.79442	Down	NA	NA
Unigene3557_All	1.11	0.01	-6.79442	Down	NA	NA
CL15801.Contig5_All	1.11	0.01	-6.79442	Down	NA	NA
Unigene7996_All	1.11	0.01	-6.79442	Down	NA	NA
Unigene33246_All	1.11	0.01	-6.79442	Down	gi|528479939|ref|XP_005165425.1|/1.91024e-47/PREDICTED: MAP/microtubule affinity-regulating kinase 4 isoform X2 [Danio rerio]	dre:571279/1e-34/si:dkey-31m14.7; K08798 MAP/microtubule affinity-regulating kinase [EC:2.7.11.1]
Unigene67276_All	1.11	0.01	-6.79442	Down	NA	NA
Unigene47296_All	1.11	0.01	-6.79442	Down	NA	NA
Unigene45961_All	1.11	0.01	-6.79442	Down	NA	NA
CL7809.Contig5_All	1.11333	0.01	-6.79874	Down	gi|528485649|ref|XP_005166459.1|/2.47738e-37/PREDICTED: phosphorylase b kinase regulatory subunit beta isoform X1 [Danio rerio]	dre:569706/4e-38/phkb, si:dkey-96k10.1; phosphorylase kinase, beta; K07190 phosphorylase kinase alpha/beta subunit
CL2799.Contig1_All	1.11333	0.01	-6.79874	Down	NA	NA
CL3340.Contig1_All	1.11333	0.01	-6.79874	Down	NA	NA
Unigene11185_All	1.11333	0.01	-6.79874	Down	NA	NA
Unigene40271_All	1.11333	0.01	-6.79874	Down	NA	NA
CL3271.Contig4_All	1.11333	0.01	-6.79874	Down	gi|221139707|ref|NP_001002662.2|/3.83404e-61/regulator of G-protein signaling 2 [Danio rerio]	dre:436935/6e-62/rgs2, fa96c08, wu:fa96c08, wu:fj08f11, zgc:91965; regulator of G-protein signaling 2; K16449 regulator of G-protein signaling
Unigene41101_All	1.11333	0.01	-6.79874	Down	gi|688578402|ref|XP_009304599.1|/9.24188e-32/PREDICTED: calcium activated nucleotidase 1b isoform X2 [Danio rerio]	dre:445201/1e-31/cant1b, zgc:101021; calcium activated nucleotidase 1b; K12304 soluble calcium-activated nucleotidase 1 [EC:3.6.1.6]
Unigene10645_All	1.11333	0.01	-6.79874	Down	NA	NA
Unigene47960_All	1.11333	0.01	-6.79874	Down	NA	NA
CL11805.Contig2_All	1.12	0.01	-6.80735	Down	NA	NA
Unigene82124_All	1.12	0.01	-6.80735	Down	NA	NA
Unigene101501_All	1.12	0.01	-6.80735	Down	NA	NA
Unigene48479_All	1.12333	0.01	-6.81164	Down	NA	NA
Unigene106942_All	1.12333	0.01	-6.81164	Down	gi|642119824|emb|CDQ65295.1|/1.91329e-13/unnamed protein product [Oncorhynchus mykiss]	NA
Unigene43278_All	1.12333	0.01	-6.81164	Down	NA	NA
Unigene45529_All	1.12333	0.01	-6.81164	Down	NA	NA
Unigene28831_All	1.12333	0.01	-6.81164	Down	NA	NA
Unigene72953_All	1.12333	0.01	-6.81164	Down	gi|528472118|ref|XP_005168491.1|/5.09751e-14/PREDICTED: SLAM family member 9-like isoform X2 [Danio rerio] &gt;gi|528472120|ref|XP_005168492.1| PREDICTED: SLAM family member 9-like isoform X2 [Danio rerio]	NA
[truncated: 443 more rows]

## Sheet: Unique DEUs in clone F
Unigene ID	c-F FPKM	s-F FPKM	Log2 fold change (s-F/c-F)	Up/Down-regulation	NR	KEGG
CL5869.Contig7_All	0.01	4.64	8.85798	Up	gi|165971811|emb|CAP69820.1|/8.25398e-19/hemoglobin alpha [Carassius auratus]	dre:30507/3e-16/hbaa1, AA1, dZ118J2.2; hemoglobin, alpha adult 1; K13826 hemoglobin subunit zeta
Unigene65102_All	0.01	3.62333	8.50117	Up	NA	NA
CL5825.Contig7_All	0.01	3.47667	8.44156	Up	gi|597799407|ref|XP_007241659.1|/0/PREDICTED: integrin alpha-M-like, partial [Astyanax mexicanus]	lcm:102351091/2e-166/integrin alpha-X-like; K06462 integrin alpha X; K06581 intercellular adhesion molecule 4
CL813.Contig7_All	0.01	3.26667	8.35168	Up	gi|688575229|ref|XP_009303844.1|/1.76204e-65/PREDICTED: nipped-B-like protein B isoform X1 [Danio rerio]	dre:794108/3e-66/nipblb, nipbl, nipbla, wu:fi33d08; nipped-B homolog b (Drosophila); K06672 cohesin loading factor subunit SCC2
CL1399.Contig4_All	0.01	3.21	8.32643	Up	gi|211063455|ref|NP_571156.2|/1.11519e-08/cadherin-2 precursor [Danio rerio] &gt;gi|25452826|sp|Q90275.2|CADH2_DANRE RecName: Full=Cadherin-2; AltName: Full=Neural cadherin; Short=N-cadherin; AltName: Full=ZNCAD; Flags: Precursor [Danio rerio] &gt;gi|18092202|gb|AAL59160.1|AF418565_1 N-cadherin [Danio rerio] &gt;gi|24460975|gb|AAN61915.1|AF430842_1 N-cadherin [Danio rerio] &gt;gi|126631778|gb|AAI…	dre:30291/2e-09/cdh2, glo, lyr, ncad, pac, wu:fb47h04; cadherin 2, type 1, N-cadherin (neuronal); K04362 fibroblast growth factor receptor 1 [EC:2.7.10.1]; K05095 fibroblast growth factor receptor 4 [EC:2.7.10.1]; K06736 cadherin 2, type 1, N-cadherin; K06797 cadherin 4, type 1, R-cadherin
Unigene41144_All	0.01	2.80667	8.13271	Up	gi|642122394|emb|CDQ63557.1|/2.24253e-33/unnamed protein product [Oncorhynchus mykiss]	dre:447839/3e-34/ehd1b, cb862, ehd1, ehd3, ehd3l, wu:fb95h05, zgc:92331; EH-domain containing 1b; K12483 EH domain-containing protein 1
CL3767.Contig3_All	0.01	2.76333	8.11027	Up	gi|688584038|ref|XP_009305877.1|/1.65969e-57/PREDICTED: lysosomal-trafficking regulator isoform X2 [Danio rerio]	NA
Unigene80386_All	0.01	2.62333	8.03526	Up	gi|528515530|ref|XP_688505.5|/2.06974e-07/PREDICTED: uncharacterized protein si:dkey-182g1.3 [Danio rerio]	NA
Unigene38915_All	0.01	2.57	8.00562	Up	gi|528521955|ref|XP_001921966.4|/2.24675e-83/PREDICTED: uncharacterized protein si:ch211-93f2.1 [Danio rerio]	dre:561967/4e-84/wu:fb62a02; si:ch211-93f2.1; K03927 carboxylesterase 2 [EC:3.1.1.1 3.1.1.84 3.1.1.56]
Unigene39342_All	0.01	2.54667	7.99247	Up	gi|57525634|ref|NP_001003625.1|/1.92673e-21/nuclear pore complex protein Nup85 [Danio rerio] &gt;gi|82182122|sp|Q6DBY0.1|NUP85_DANRE RecName: Full=Nuclear pore complex protein Nup85; AltName: Full=85 kDa nucleoporin; AltName: Full=Nucleoporin Nup85; AltName: Full=Pericentrin-1 [Danio rerio] &gt;gi|50418517|gb|AAH78318.1| Pericentrin 1 [Danio rerio]	dre:445231/3e-22/nup85, pcnt1, zgc:100943; nucleoporin 85; K14304 nuclear pore complex protein Nup85
CL4548.Contig2_All	0.01	2.49333	7.96193	Up	gi|61651834|ref|NP_001013357.1|/4.99387e-33/bone morphogenetic protein 6 precursor [Danio rerio] &gt;gi|60477752|gb|AAH90689.1| Bone morphogenetic protein 6 [Danio rerio] &gt;gi|182890726|gb|AAI65212.1| Bmp6 protein [Danio rerio]	dre:503761/7e-34/bmp6, zgc:113595; bone morphogenetic protein 6; K16620 bone morphogenetic protein 6
CL1833.Contig1_All	0.01	2.35	7.87652	Up	gi|528517019|ref|XP_005174142.1|/1.69109e-57/PREDICTED: utrophin-like [Danio rerio]	ptg:102970912/4e-29/DMD; dystrophin; K10366 dystrophin
CL15513.Contig3_All	0.01	2.34667	7.87447	Up	NA	NA
CL9106.Contig4_All	0.01	2.33333	7.86625	Up	NA	NA
Unigene17323_All	0.01	2.33333	7.86625	Up	NA	NA
Unigene36262_All	0.01	2.30333	7.84758	Up	gi|528472516|ref|XP_001345543.5|/1.1251e-29/PREDICTED: tripartite motif-containing protein 16-like [Danio rerio]	mze:101486483/2e-23/tripartite motif-containing protein 16-like; K12006 tripartite motif-containing protein 16
Unigene79354_All	0.01	2.27667	7.83078	Up	NA	NA
CL1981.Contig2_All	0.01	2.26333	7.82231	Up	NA	NA
Unigene80424_All	0.01	2.24667	7.81164	Up	NA	NA
Unigene11938_All	0.01	2.23	7.8009	Up	NA	NA
Unigene81250_All	0.01	2.22333	7.79658	Up	NA	NA
Unigene6021_All	0.01	2.22	7.79442	Up	NA	NA
CL6058.Contig1_All	0.01	2.21667	7.79225	Up	gi|688563755|ref|XP_009301359.1|/2.54748e-58/PREDICTED: dedicator of cytokinesis protein 11 isoform X1 [Danio rerio]	NA
Unigene82238_All	0.01	2.21667	7.79225	Up	NA	NA
CL8341.Contig1_All	0.01	2.21333	7.79008	Up	gi|528506574|ref|XP_005158781.1|/1.34924e-47/PREDICTED: synaptosomal-associated protein 23 isoform X2 [Danio rerio] &gt;gi|528506576|ref|XP_005158782.1| PREDICTED: synaptosomal-associated protein 23 isoform X2 [Danio rerio]	dre:393159/1e-47/snap23.1, zgc:56072; synaptosomal-associated protein 23.1; K08508 synaptosomal-associated protein 23
Unigene79001_All	0.01	2.21	7.7879	Up	NA	NA
Unigene77693_All	0.01	2.2	7.78136	Up	gi|166796355|gb|AAI59237.1|/1.02482e-14/Rhesus blood group-associated glycoprotein [Danio rerio] &gt;gi|190338646|gb|AAI62529.1| Rhesus blood group-associated glycoprotein [Danio rerio] &gt;gi|190339320|gb|AAI62203.1| Rhesus blood group-associated glycoprotein [Danio rerio]	dre:405771/1e-15/rhag, wu:fj61d12; Rh-associated glycoprotein; K06580 ammonium transporter Rh
Unigene90172_All	0.01	2.19333	7.77698	Up	NA	NA
CL4815.Contig1_All	0.01	2.16333	7.75711	Up	gi|594190967|ref|NP_001277408.1|/1.01963e-30/matrix metalloproteinase 13a precursor [Danio rerio]	dre:100006896/2e-14/mmp13b, fi36g12, wu:fi36g12; matrix metallopeptidase 13b; K07994 matrix metalloproteinase-13 (collagenase 3) [EC:3.4.24.-]
Unigene52097_All	0.01	2.15667	7.75266	Up	NA	NA
Unigene3271_All	0.01	2.15	7.74819	Up	gi|597800789|ref|XP_007241775.1|/2.03337e-14/PREDICTED: putative nuclease HARBI1-like [Astyanax mexicanus]	NA
Unigene76817_All	0.01	2.15	7.74819	Up	NA	NA
Unigene20959_All	0.01	2.14667	7.74595	Up	gi|688574426|ref|XP_009303619.1|/2.67886e-168/PREDICTED: protocadherin-16 [Danio rerio]	dre:553300/4e-169/dchs1b, dchs1, im:7136458, im:7156059, pcdh16l; dachsous cadherin-related 1b; K16507 protocadherin-16/23
CL16248.Contig2_All	0.01	2.14333	7.74371	Up	gi|189530113|ref|XP_691398.3|/3.50067e-71/PREDICTED: pleckstrin homology domain-containing family O member 1-like [Danio rerio]	NA
CL7360.Contig2_All	0.01	2.12667	7.73245	Up	NA	NA
Unigene81705_All	0.01	2.12667	7.73245	Up	NA	NA
CL6613.Contig4_All	0.01	2.11667	7.72565	Up	gi|28856175|gb|AAH48039.1|/7.56504e-26/Cars protein, partial [Danio rerio]	dre:368284/2e-23/cars, sb:cb71; cysteinyl-tRNA synthetase (EC:6.1.1.16); K01883 cysteinyl-tRNA synthetase [EC:6.1.1.16]
Unigene74154_All	0.01	2.10667	7.71882	Up	gi|158534019|ref|NP_001103598.1|/1.90267e-08/uncharacterized protein LOC100006475 precursor [Danio rerio] &gt;gi|158253801|gb|AAI53943.1| Zgc:171500 protein [Danio rerio]	NA
Unigene44199_All	0.01	2.10333	7.71653	Up	gi|688590499|ref|XP_009290462.1|/1.62756e-12/PREDICTED: neurobeachin-like protein 2 isoform X2 [Danio rerio]	NA
Unigene32526_All	0.01	2.1	7.71425	Up	gi|688573046|ref|XP_009303356.1|/6.07372e-76/PREDICTED: phosphatidylinositol 4-kinase alpha isoform X1 [Danio rerio]	dre:556956/1e-76/pi4kaa, pi4ka; phosphatidylinositol 4-kinase, catalytic, alpha a (EC:2.7.1.67); K00888 phosphatidylinositol 4-kinase [EC:2.7.1.67]
Unigene21272_All	0.01	2.09667	7.71195	Up	gi|688577444|ref|XP_009304343.1|/5.58089e-21/PREDICTED: arf-GAP with SH3 domain, ANK repeat and PH domain-containing protein 1 isoform X2 [Danio rerio]	dre:561879/8e-22/unm_sa1614, asap1; un-named sa1614; K12488 Arf-GAP with SH3 domain, ANK repeat and PH domain-containing protein
Unigene82426_All	0.01	2.05667	7.68416	Up	NA	NA
CL3362.Contig7_All	0.01	2.05	7.67948	Up	gi|190339706|gb|AAI63261.1|/3.02279e-30/Semaphorin 3ab [Danio rerio]	dre:30267/3e-30/sema3ab, sema1b, sema3a2, semaZ1b; sema domain, immunoglobulin domain (Ig), short basic domain, secreted, (semaphorin) 3Ab; K06550 L1 cell adhesion molecule; K06724 neuropilin 1; K06819 neuropilin 2; K06820 plexin A; K06822 plexin D; K06840 semaphorin 3
CL8341.Contig2_All	0.01	2.02333	7.66059	Up	gi|528506574|ref|XP_005158781.1|/7.39182e-52/PREDICTED: synaptosomal-associated protein 23 isoform X2 [Danio rerio] &gt;gi|528506576|ref|XP_005158782.1| PREDICTED: synaptosomal-associated protein 23 isoform X2 [Danio rerio]	dre:393159/6e-52/snap23.1, zgc:56072; synaptosomal-associated protein 23.1; K08508 synaptosomal-associated protein 23
Unigene63624_All	0.01	2.02	7.65821	Up	NA	NA
CL563.Contig13_All	0.01	2.01	7.65105	Up	gi|17066696|gb|AAL35360.1|AF442732_3/8.80396e-68/reverse transcriptase/ribonuclease H/putative methyltransferase, partial [Tetraodon nigroviridis]	cmy:102929704/6e-26/uncharacterized LOC102929704; K05133 interferon gamma receptor 2
Unigene80347_All	0.01	2.00333	7.64626	Up	NA	NA
Unigene1656_All	0.01	1.99667	7.64145	Up	NA	NA
Unigene80187_All	0.01	1.98	7.62936	Up	NA	NA
Unigene80838_All	0.01	1.97667	7.62693	Up	NA	NA
Unigene80109_All	0.01	1.97667	7.62693	Up	NA	NA
Unigene92478_All	0.01	1.97333	7.62449	Up	NA	NA
Unigene61419_All	0.01	1.97333	7.62449	Up	gi|66392221|ref|NP_001018164.1|/1.18322e-34/serine/threonine-protein phosphatase 6 regulatory ankyrin repeat subunit C [Danio rerio] &gt;gi|82228760|sp|Q502K3.1|ANR52_DANRE RecName: Full=Serine/threonine-protein phosphatase 6 regulatory ankyrin repeat subunit C; Short=PP6-ARS-C; Short=Serine/threonine-protein phosphatase 6 regulatory subunit ARS-C [Danio rerio] &gt;gi|63101294|gb|AAH95664.1| Zgc:…	dre:553206/2e-35/ankrd52a, ankrd52, zgc:112069; ankyrin repeat domain 52a; K15504 serine/threonine-protein phosphatase 6 regulatory ankyrin repeat subunit C
Unigene66259_All	0.01	1.95667	7.61225	Up	NA	NA
CL721.Contig2_All	0.01	1.94	7.59991	Up	gi|555988569|ref|XP_005906123.1|/5.16968e-22/PREDICTED: platelet glycoprotein Ib alpha chain [Bos mutus]	bom:102266317/7e-23/GP1BA; glycoprotein Ib (platelet), alpha polypeptide; K06261 platelet glycoprotein Ib alpha chain
Unigene41138_All	0.01	1.92667	7.58996	Up	NA	NA
Unigene79771_All	0.01	1.91667	7.58246	Up	NA	NA
Unigene65955_All	0.01	1.91333	7.57994	Up	NA	NA
CL6761.Contig2_All	0.01	1.91333	7.57994	Up	NA	NA
Unigene80059_All	0.01	1.9	7.56986	Up	NA	NA
Unigene80574_All	0.01	1.88667	7.5597	Up	gi|688616300|ref|XP_009296121.1|/1.54901e-10/PREDICTED: A-kinase anchor protein 13 isoform X14 [Danio rerio]	dre:327519/2e-11/fi15d04; wu:fi15d04; K16529 A-kinase anchor protein 13
Unigene56091_All	0.01	1.87333	7.54946	Up	gi|170579958|ref|XP_001895056.1|/1.36633e-27/Histidine-rich glycoprotein precursor [Brugia malayi]	cin:100177251/4e-13/protein catecholamines up-like; K14713 solute carrier family 39 (zinc transporter), member 7
Unigene63300_All	0.01	1.86667	7.54432	Up	gi|597783171|ref|XP_007255114.1|/1.23859e-28/PREDICTED: E3 ubiquitin-protein ligase DTX4-like isoform X1 [Astyanax mexicanus]	dre:570481/2e-29/dtx1; deltex1; K06058 deltex [EC:2.3.2.27]
Unigene77353_All	0.01	1.86	7.53916	Up	NA	NA
Unigene17504_All	0.01	1.85333	7.53398	Up	gi|597773526|ref|XP_007250499.1|/4.57249e-15/PREDICTED: centrosomal protein of 192 kDa isoform X3 [Astyanax mexicanus]	tru:101064310/2e-10/cep192; centrosomal protein 192kDa; K16725 centrosomal protein CEP192
Unigene79399_All	0.01	1.85333	7.53398	Up	NA	NA
CL12905.Contig1_All	0.01	1.84667	7.52878	Up	gi|642123462|emb|CDQ62893.1|/1.79888e-19/unnamed protein product [Oncorhynchus mykiss]	NA
CL8977.Contig1_All	0.01	1.84333	7.52617	Up	NA	NA
Unigene3556_All	0.01	1.84	7.52356	Up	gi|688598782|ref|XP_009292285.1|/3.86699e-15/PREDICTED: uncharacterized protein LOC100006053 isoform X1 [Danio rerio]	NA
Unigene76825_All	0.01	1.83	7.5157	Up	NA	NA
CL13951.Contig2_All	0.01	1.81333	7.5025	Up	gi|23264051|gb|AAN15760.1|/1.15977e-18/T-cell receptor beta chain [Oncorhynchus mykiss]	xla:443731/3e-07/TCR VDJC BV5 BJ1; K10785 T-cell receptor beta chain V region
Unigene78849_All	0.01	1.81	7.49985	Up	gi|688579286|ref|XP_009304792.1|/5.3611e-16/PREDICTED: transcription factor Adf-1-like isoform X2 [Danio rerio]	NA
CL8162.Contig1_All	0.01	1.80667	7.49719	Up	NA	NA
CL4196.Contig4_All	0.01	1.8	7.49185	Up	NA	NA
CL7774.Contig1_All	0.01	1.79667	7.48918	Up	gi|121583691|ref|NP_001073539.1|/5.92707e-23/U4/U6.U5 tri-snRNP-associated protein 2 [Danio rerio] &gt;gi|118763915|gb|AAI28869.1| Ubiquitin specific peptidase 39 [Danio rerio]	dre:790924/8e-24/usp39, wu:fb54d10, wu:fb79f05, zgc:158428; ubiquitin specific peptidase 39; K12847 U4/U6.U5 tri-snRNP-associated protein 2
Unigene79956_All	0.01	1.79	7.48382	Up	NA	NA
Unigene61215_All	0.01	1.78667	7.48113	Up	gi|66472258|ref|NP_001018589.1|/5.74114e-10/prolyl endopeptidase [Danio rerio] &gt;gi|63100723|gb|AAH95363.1| Zgc:110670 [Danio rerio]	dre:553791/8e-11/prep, im:7140031, zgc:110670; prolyl endopeptidase (EC:3.4.21.26); K01322 prolyl oligopeptidase [EC:3.4.21.26]
Unigene39533_All	0.01	1.78667	7.48113	Up	gi|528516161|ref|XP_005170579.1|/5.91028e-31/PREDICTED: DNA-directed RNA polymerase, mitochondrial [Danio rerio]	dre:100034434/8e-32/si:dkey-21e2.1; K10908 DNA-directed RNA polymerase, mitochondrial [EC:2.7.7.6]
CL7997.Contig3_All	0.01	1.77667	7.47303	Up	NA	NA
Unigene78866_All	0.01	1.77	7.46761	Up	gi|688600484|ref|XP_009292623.1|/5.10928e-06/PREDICTED: microtubule-actin cross-linking factor 1 isoform X23 [Danio rerio]	NA
CL8744.Contig4_All	0.01	1.76667	7.46489	Up	NA	NA
Unigene77376_All	0.01	1.76667	7.46489	Up	NA	NA
CL8206.Contig4_All	0.01	1.76333	7.46216	Up	gi|688543399|ref|XP_009297799.1|/1.47626e-37/PREDICTED: potassium voltage-gated channel subfamily H member 6 isoform X2 [Danio rerio]	mze:101468685/2e-31/potassium voltage-gated channel subfamily H member 6-like; K04905 potassium voltage-gated channel Eag-related subfamily H member 2
Unigene44668_All	0.01	1.75667	7.4567	Up	gi|669312461|gb|KFD55923.1|/2.93324e-30/hypothetical protein M513_03047 [Trichuris suis]	nvi:100679877/1e-20/V-type proton ATPase subunit C; K02148 V-type H+-transporting ATPase subunit C
Unigene21677_All	0.01	1.75667	7.4567	Up	gi|524911090|ref|XP_005110414.1|/2.14162e-20/PREDICTED: RNA-directed DNA polymerase from mobile element jockey-like [Aplysia californica]	asn:102384021/1e-17/TOP2B; topoisomerase (DNA) II beta 180kDa; K03164 DNA topoisomerase II [EC:5.99.1.3]
Unigene78387_All	0.01	1.75667	7.4567	Up	NA	NA
Unigene80593_All	0.01	1.74667	7.44846	Up	NA	NA
Unigene106717_All	0.01	1.74667	7.44846	Up	NA	NA
Unigene54998_All	0.01	1.74333	7.4457	Up	NA	NA
Unigene5840_All	0.01	1.74333	7.4457	Up	NA	NA
Unigene2700_All	0.01	1.74	7.44294	Up	NA	NA
Unigene78355_All	0.01	1.73333	7.43741	Up	NA	NA
CL5844.Contig1_All	0.01	1.73333	7.43741	Up	NA	NA
Unigene69332_All	0.01	1.73333	7.43741	Up	NA	NA
Unigene79274_All	0.01	1.72667	7.43185	Up	NA	NA
Unigene79506_All	0.01	1.72667	7.43185	Up	NA	NA
Unigene78533_All	0.01	1.72667	7.43185	Up	NA	NA
CL6426.Contig7_All	0.01	1.72333	7.42906	Up	NA	NA
CL2751.Contig2_All	0.01	1.72333	7.42906	Up	NA	NA
Unigene82759_All	0.01	1.72333	7.42906	Up	NA	NA
Unigene18194_All	0.01	1.71667	7.42347	Up	NA	NA
Unigene78673_All	0.01	1.71667	7.42347	Up	gi|292614056|ref|XP_002662121.1|/3.53014e-15/PREDICTED: interferon-induced very large GTPase 1-like [Danio rerio]	NA
Unigene77865_All	0.01	1.71667	7.42347	Up	NA	NA
Unigene76793_All	0.01	1.70667	7.41504	Up	NA	NA
Unigene83193_All	0.01	1.70333	7.41222	Up	NA	NA
CL3814.Contig3_All	0.01	1.7	7.40939	Up	gi|556966528|ref|XP_005992620.1|/5.28975e-59/PREDICTED: LOW QUALITY PROTEIN: plexin-A1 [Latimeria chalumnae]	lcm:102357609/7e-60/PLXNA1; plexin A1; K06756 neuronal cell adhesion molecule; K06820 plexin A
Unigene76906_All	0.01	1.69667	7.40656	Up	NA	NA
Unigene77690_All	0.01	1.69667	7.40656	Up	NA	NA
Unigene78711_All	0.01	1.69333	7.40372	Up	NA	NA
Unigene38343_All	0.01	1.69	7.40088	Up	NA	NA
Unigene79737_All	0.01	1.68667	7.39803	Up	NA	NA
Unigene80649_All	0.01	1.68667	7.39803	Up	NA	NA
Unigene80217_All	0.01	1.68667	7.39803	Up	NA	NA
Unigene83172_All	0.01	1.68333	7.39518	Up	gi|197927382|ref|NP_001128154.1|/8.73469e-06/cell division cycle 25 homolog d [Danio rerio] &gt;gi|197215745|gb|ACH53119.1| protein phosphatase [Danio rerio]	NA
Unigene78369_All	0.01	1.68	7.39232	Up	NA	NA
Unigene14872_All	0.01	1.67667	7.38945	Up	NA	NA
CL4253.Contig1_All	0.01	1.67667	7.38945	Up	gi|41152217|ref|NP_958495.1|/0/zinc finger protein Gfi-1 [Danio rerio] &gt;gi|33415409|gb|AAQ18214.1| growth factor independent 1 [Danio rerio] &gt;gi|190337348|gb|AAI63682.1| Growth factor independent 1.2 [Danio rerio]	dre:798697/0.0/gfi1ab, gfi1, gfi1.2, gfi1b; growth factor independent 1A transcription repressor b; K09223 growth factor independent 1
Unigene53650_All	0.01	1.67667	7.38945	Up	gi|688608539|ref|XP_009294437.1|/3.7872e-99/PREDICTED: uncharacterized protein LOC566957 isoform X25 [Danio rerio]	mde:101895490/1e-10/serine/threonine-protein phosphatase 1 regulatory subunit 10; K17552 protein phosphatase 1 regulatory subunit 10
CL1132.Contig4_All	0.01	1.67333	7.38658	Up	NA	dre:100331130/2e-06/fbxl20, si:ch73-79d13.2; F-box and leucine-rich repeat protein 20; K10268 F-box and leucine-rich repeat protein 2/20
Unigene81780_All	0.01	1.66667	7.38082	Up	NA	NA
Unigene76459_All	0.01	1.66667	7.38082	Up	gi|597782166|ref|XP_007287880.1|/6.53784e-84/PREDICTED: LOW QUALITY PROTEIN: inositol 1,4,5-trisphosphate receptor, type 1 [Astyanax mexicanus]	dre:100149388/1e-76/itpr1b, itpr1; inositol 1,4,5-trisphosphate receptor, type 1b; K04958 inositol 1,4,5-triphosphate receptor type 1
CL540.Contig4_All	0.01	1.66333	7.37793	Up	gi|71892456|ref|NP_001025447.1|/7.07998e-24/RRP12-like protein [Danio rerio] &gt;gi|68534246|gb|AAH98593.1| Ribosomal RNA processing 12 homolog (S. cerevisiae) [Danio rerio]	dre:563195/1e-24/rrp12, im:7142677, im:7149218, zgc:111822; ribosomal RNA processing 12 homolog (S. cerevisiae); K14794 ribosomal RNA-processing protein 12
Unigene77878_All	0.01	1.66	7.37504	Up	gi|307193124|gb|EFN76041.1|/1.53139e-10/hypothetical protein EAI_16144 [Harpegnathos saltator]	NA
Unigene18228_All	0.01	1.65333	7.36923	Up	NA	NA
Unigene80087_All	0.01	1.65	7.36632	Up	NA	NA
Unigene80730_All	0.01	1.65	7.36632	Up	NA	NA
Unigene80242_All	0.01	1.64667	7.3634	Up	NA	NA
Unigene82468_All	0.01	1.64667	7.3634	Up	NA	NA
Unigene80431_All	0.01	1.64667	7.3634	Up	NA	NA
Unigene77626_All	0.01	1.64333	7.36048	Up	NA	NA
Unigene85223_All	0.01	1.63333	7.35168	Up	gi|383861356|ref|XP_003706152.1|/9.87407e-10/PREDICTED: uncharacterized protein LOC100881508 [Megachile rotundata]	NA
Unigene64804_All	0.01	1.63333	7.35168	Up	NA	NA
Unigene81107_All	0.01	1.63	7.34873	Up	NA	NA
Unigene25390_All	0.01	1.62667	7.34577	Up	NA	NA
Unigene58759_All	0.01	1.62	7.33985	Up	NA	NA
Unigene14654_All	0.01	1.61667	7.33688	Up	NA	NA
Unigene79400_All	0.01	1.61333	7.3339	Up	NA	NA
Unigene2297_All	0.01	1.61333	7.3339	Up	gi|597763127|ref|XP_007245513.1|/1.29327e-09/PREDICTED: endothelin-1-like [Astyanax mexicanus]	mze:101465682/5e-06/endothelin-2-like; K16367 endothelin-2
Unigene80487_All	0.01	1.61333	7.3339	Up	gi|317418944|emb|CBN80982.1|/2.94133e-18/Uncharacterized protein [Dicentrarchus labrax]	cmy:102940413/2e-16/CREB3L1; cAMP responsive element binding protein 3-like 1; K09048 cyclic AMP-responsive element-binding protein 3
Unigene80517_All	0.01	1.61333	7.3339	Up	NA	NA
CL813.Contig8_All	0.01	1.61333	7.3339	Up	gi|688575229|ref|XP_009303844.1|/2.24988e-38/PREDICTED: nipped-B-like protein B isoform X1 [Danio rerio]	dre:794108/3e-39/nipblb, nipbl, nipbla, wu:fi33d08; nipped-B homolog b (Drosophila); K06672 cohesin loading factor subunit SCC2
Unigene80044_All	0.01	1.61333	7.3339	Up	NA	NA
Unigene91795_All	0.01	1.61333	7.3339	Up	gi|449275918|gb|EMC84654.1|/2.06953e-15/Translation initiation factor IF-2 [Columba livia]	xma:102226495/1e-13/serine/arginine repetitive matrix protein 2-like; K13172 serine/arginine repetitive matrix protein 2
Unigene80132_All	0.01	1.61333	7.3339	Up	NA	NA
Unigene82591_All	0.01	1.61	7.33092	Up	NA	NA
Unigene81846_All	0.01	1.61	7.33092	Up	NA	NA
Unigene81006_All	0.01	1.61	7.33092	Up	NA	NA
Unigene78574_All	0.01	1.60667	7.32793	Up	NA	NA
CL446.Contig3_All	0.01	1.60667	7.32793	Up	gi|71834612|ref|NP_001025410.1|/2.42366e-128/uncharacterized protein LOC569875 [Danio rerio] &gt;gi|66911180|gb|AAH96891.1| Zgc:112356 [Danio rerio] &gt;gi|182890802|gb|AAI65436.1| Zgc:112356 protein [Danio rerio]	NA
Unigene25216_All	0.01	1.60333	7.32493	Up	NA	NA
CL10114.Contig4_All	0.01	1.6	7.32193	Up	gi|528470810|ref|XP_697956.4|/1.35782e-51/PREDICTED: chromodomain-helicase-DNA-binding protein 7 [Danio rerio]	dre:569471/2e-52/chd7, si:ch211-197o6.2, wu:cegs2051, wu:fb37f10, wu:fb39h04, wu:fd19h06; chromodomain helicase DNA binding protein 7; K14437 chromodomain-helicase-DNA-binding protein 7 [EC:3.6.4.12]
Unigene79993_All	0.01	1.59667	7.31892	Up	NA	NA
Unigene80797_All	0.01	1.59667	7.31892	Up	NA	NA
CL12534.Contig1_All	0.01	1.59333	7.3159	Up	NA	NA
Unigene78509_All	0.01	1.59333	7.3159	Up	gi|528478664|ref|XP_005168673.1|/1.1937e-39/PREDICTED: tet methylcytosine dioxygenase 3 isoform X1 [Danio rerio]	cmk:103177732/6e-17/cxxc4; CXXC finger protein 4; K03344 Dvl-binding protein IDAX
Unigene82635_All	0.01	1.59333	7.3159	Up	NA	NA
Unigene81213_All	0.01	1.59	7.31288	Up	NA	NA
Unigene81116_All	0.01	1.58333	7.30682	Up	gi|34392560|dbj|BAC82609.1|/1.01613e-08/pol-like protein [Danio rerio]	NA
Unigene80057_All	0.01	1.58	7.30378	Up	NA	NA
Unigene79545_All	0.01	1.58	7.30378	Up	NA	NA
Unigene81104_All	0.01	1.57667	7.30073	Up	NA	NA
Unigene79100_All	0.01	1.57333	7.29768	Up	gi|528524085|ref|XP_005174680.1|/6.20346e-12/PREDICTED: uncharacterized protein LOC101882250 [Danio rerio]	NA
Unigene64793_All	0.01	1.57333	7.29768	Up	NA	NA
CL14613.Contig6_All	0.01	1.57	7.29462	Up	gi|51571905|ref|NP_998237.1|/2.79398e-178/G kinase-anchoring protein 1 [Danio rerio] &gt;gi|82185757|sp|Q6NWC9.1|GKAP1_DANRE RecName: Full=G kinase-anchoring protein 1 [Danio rerio] &gt;gi|45768859|gb|AAH67639.1| G kinase anchoring protein 1 [Danio rerio]	crg:105337759/2e-09/apoptotic chromatin condensation inducer in the nucleus-like; K12875 apoptotic chromatin condensation inducer in the nucleus
Unigene8096_All	0.01	1.56667	7.29155	Up	gi|27545299|ref|NP_775381.1|/7.96968e-44/dystroglycan precursor [Danio rerio] &gt;gi|21902309|gb|AAM78508.1|AF483476_1 dystroglycan [Danio rerio]	dre:286829/1e-44/dag1, dag, wu:fb83d06, wu:fi25f06, wu:fi37b08, zgc:109786; dystroglycan 1; K06265 dystroglycan 1; K07377 neurexin
Unigene70587_All	0.01	1.56333	7.28848	Up	NA	NA
Unigene91022_All	0.01	1.56333	7.28848	Up	gi|442569894|gb|AGC59768.1|/8.75513e-22/ZP2 glycoprotein [Carassius auratus ssp. &apos;Pingxiang&apos;]	NA
Unigene82433_All	0.01	1.56333	7.28848	Up	NA	NA
Unigene78730_All	0.01	1.56333	7.28848	Up	NA	NA
Unigene81052_All	0.01	1.56	7.2854	Up	NA	NA
CL5627.Contig7_All	0.01	1.56	7.2854	Up	NA	NA
Unigene78121_All	0.01	1.55667	7.28232	Up	NA	NA
CL7063.Contig3_All	0.01	1.55667	7.28232	Up	gi|528491243|ref|XP_005155580.1|/0/PREDICTED: adenomatous polyposis coli protein isoform X1 [Danio rerio]	dre:386762/0.0/apc, cb965, im:7150932, im:7152872; adenomatous polyposis coli; K02085 adenomatosis polyposis coli protein
Unigene81511_All	0.01	1.55333	7.27922	Up	NA	NA
Unigene76854_All	0.01	1.55333	7.27922	Up	gi|528508392|ref|XP_005173730.1|/2.37338e-35/PREDICTED: signal-induced proliferation-associated 1-like protein 3 isoform X2 [Danio rerio]	dre:561005/3e-36/si:dkey-149j18.1; K17703 signal-induced proliferation-associated 1 like protein 3
CL1980.Contig3_All	0.0166667	2.58667	7.27798	Up	gi|597782716|ref|XP_007254895.1|/0/PREDICTED: polycomb protein eed [Astyanax mexicanus]	xma:102224323/0.0/polycomb protein eed-like; K11462 polycomb protein EED
CL11572.Contig4_All	0.01	1.55	7.27612	Up	gi|688534118|ref|XP_009292711.1|/1.43313e-40/PREDICTED: cysteine protease ATG4D [Danio rerio] &gt;gi|688534120|ref|XP_009292712.1| PREDICTED: cysteine protease ATG4D [Danio rerio]	dre:795933/2e-41/atg4d; autophagy related 4D, cysteine peptidase; K08342 cysteine protease ATG4 [EC:3.4.22.-]
CL12526.Contig2_All	0.01	1.55	7.27612	Up	NA	NA
Unigene80348_All	0.01	1.54667	7.27302	Up	gi|150378508|ref|NP_001092887.1|/1.05578e-11/uncharacterized protein LOC556781 [Danio rerio] &gt;gi|148744721|gb|AAI42843.1| Zgc:165525 protein [Danio rerio]	NA
Unigene77244_All	0.01	1.54667	7.27302	Up	NA	NA
Unigene63146_All	0.01	1.54667	7.27302	Up	gi|46194168|tpg|DAA01994.1|/1.23017e-07/TPA_exp: polyprotein [Danio rerio]	NA
Unigene62608_All	0.01	1.54667	7.27302	Up	gi|27802860|emb|CAD60788.1|/6.15147e-08/novel protein similar to DNA polymerases [Danio rerio]	NA
Unigene66001_All	0.01	1.54333	7.26991	Up	NA	NA
Unigene82179_All	0.01	1.54333	7.26991	Up	NA	NA
CL5523.Contig5_All	0.01	1.54333	7.26991	Up	gi|688554555|ref|XP_009299679.1|/6.3612e-25/PREDICTED: connector enhancer of kinase suppressor of ras 2 isoform X2 [Danio rerio] &gt;gi|688554559|ref|XP_009299680.1| PREDICTED: connector enhancer of kinase suppressor of ras 2 isoform X2 [Danio rerio] &gt;gi|688554563|ref|XP_009299681.1| PREDICTED: connector enhancer of kinase suppressor of ras 2 isoform X2 [Danio rerio]	dre:568768/9e-26/si:ch211-26b3.4; K17536 connector enhancer of kinase suppressor of Ras 2
Unigene14312_All	0.01	1.54	7.26679	Up	NA	NA
CL1106.Contig9_All	0.01	1.54	7.26679	Up	NA	NA
Unigene78814_All	0.01	1.54	7.26679	Up	NA	NA
Unigene85862_All	0.01	1.53667	7.26366	Up	gi|190339976|gb|AAI63563.1|/8.46015e-33/Kinase insert domain receptor (a type III receptor tyrosine kinase) [Danio rerio]	dre:554230/1e-33/kdr, flk1, flk1b, kdrb, si:busm1-205d10.1, si:ch211-254j6.1, si:ch211-278f21.4, wu:fc31a09; kinase insert domain receptor (a type III receptor tyrosine kinase) (EC:2.7.10.1); K05098 kinase insert domain protein receptor [EC:2.7.10.1]
Unigene58755_All	0.01	1.53333	7.26053	Up	NA	NA
Unigene63797_All	0.01	1.53	7.25739	Up	gi|18157526|dbj|BAB83841.1|/7.75179e-27/ReO_6 [Oryzias latipes]	xma:102229194/2e-14/elongation factor Tu GTP-binding domain-containing protein 1-like; K14536 ribosome assembly protein 1 [EC:3.6.5.-]
Unigene82332_All	0.01	1.52667	7.25424	Up	NA	NA
Unigene81589_All	0.01	1.52667	7.25424	Up	NA	NA
Unigene82254_All	0.01	1.52667	7.25424	Up	NA	NA
Unigene82465_All	0.01	1.52667	7.25424	Up	gi|597801136|ref|XP_007241936.1|/3.62838e-20/PREDICTED: zinc finger BED domain-containing protein 1-like [Astyanax mexicanus]	aqu:100636976/6e-08/zinc finger BED domain-containing protein 1-like; K14864 tRNA (cytidine32/guanosine34-2'-O)-methyltransferase [EC:2.1.1.205]
Unigene78841_All	0.01	1.52667	7.25424	Up	NA	NA
CL3973.Contig6_All	0.01	1.52333	7.25109	Up	gi|239937543|ref|NP_001155234.1|/0/zinc finger protein Helios [Danio rerio] &gt;gi|239799498|tpe|CAQ76706.1| TPA: Helios protein [Danio rerio]	dre:100150224/0.0/ikzf2; si:zfos-1425h8.1; K09220 IKAROS family zinc finger protein
Unigene78500_All	0.01	1.51333	7.24159	Up	NA	NA
Unigene8950_All	0.01	1.51	7.2384	Up	gi|688594815|ref|XP_009291399.1|/2.96133e-30/PREDICTED: G2/M phase-specific E3 ubiquitin-protein ligase isoform X1 [Danio rerio]	NA
Unigene77926_All	0.01	1.51	7.2384	Up	NA	NA
Unigene82587_All	0.01	1.51	7.2384	Up	NA	NA
Unigene83040_All	0.01	1.51	7.2384	Up	NA	NA
Unigene87064_All	0.01	1.50333	7.23202	Up	gi|688586238|ref|XP_009289563.1|/1.71167e-46/PREDICTED: rap guanine nucleotide exchange factor 2 isoform X9 [Danio rerio]	dre:557693/2e-47/rapgef2, fa11h07, wu:fa11h07; Rap guanine nucleotide exchange factor (GEF) 2; K08018 Rap guanine nucleotide exchange factor 2
Unigene62297_All	0.01	1.5	7.22882	Up	NA	NA
Unigene80646_All	0.01	1.5	7.22882	Up	NA	NA
Unigene83104_All	0.01	1.49667	7.22561	Up	NA	NA
Unigene21684_All	0.01	1.49667	7.22561	Up	gi|688618824|ref|XP_009302742.1|/2.41181e-24/PREDICTED: cullin-9, partial [Danio rerio]	dre:100332758/3e-25/cul9; cullin 9; K11970 p53-associated parkin-like cytoplasmic protein
Unigene77339_All	0.01	1.49333	7.22239	Up	NA	NA
CL241.Contig3_All	0.01	1.49333	7.22239	Up	gi|189520123|ref|XP_001919866.1|/3.35034e-34/PREDICTED: WAS/WASL-interacting protein family member 1 [Danio rerio] &gt;gi|528481799|ref|XP_005165860.1| PREDICTED: WAS/WASL-interacting protein family member 1 [Danio rerio]	dre:100151491/5e-35/wipf1b, wipf1; WAS/WASL interacting protein family, member 1b; K19475 WAS/WASL-interacting protein
Unigene81076_All	0.01	1.49	7.21917	Up	NA	NA
Unigene82403_All	0.01	1.48667	7.21594	Up	NA	NA
Unigene78464_All	0.01	1.48667	7.21594	Up	gi|688614521|ref|XP_009295795.1|/1.3383e-38/PREDICTED: disco-interacting protein 2 homolog C isoform X5 [Danio rerio]	NA
Unigene17950_All	0.01	1.48333	7.2127	Up	gi|326675704|ref|XP_693550.4|/1.35991e-36/PREDICTED: ribosomal protein S6 kinase alpha-5 [Danio rerio]	dre:565173/3e-37/rps6ka5, si:dkeyp-104a11.1; ribosomal protein S6 kinase, polypeptide 5; K04445 ribosomal protein S6 kinase alpha-5 [EC:2.7.11.1]
Unigene79997_All	0.01	1.48333	7.2127	Up	gi|432869966|ref|XP_004071771.1|/5.21587e-19/PREDICTED: uncharacterized protein K02A2.6-like [Oryzias latipes]	lcm:102346565/5e-08/extracellular calcium-sensing receptor-like; K04612 calcium-sensing receptor
Unigene77705_All	0.01	1.48	7.20945	Up	NA	NA
Unigene58280_All	0.01	1.48	7.20945	Up	NA	NA
CL4018.Contig3_All	0.01	1.48	7.20945	Up	gi|440655799|gb|AGC22548.1|/4.39507e-34/dicer [Ctenopharyngodon idella]	dre:324724/3e-31/dicer1, fc39d11, fc74b05, wu:fc39d11, wu:fc74b05; dicer 1, ribonuclease type III (EC:3.1.26.3); K11592 endoribonuclease Dicer [EC:3.1.26.-]
Unigene63499_All	0.01	1.48	7.20945	Up	gi|557882387|gb|AHA42645.1|/6.02121e-39/acetyl-CoA carboxylase 1, partial [Carassius gibelio]	ola:101155873/4e-38/acetyl-CoA carboxylase 1-like; K11262 acetyl-CoA carboxylase / biotin carboxylase 1 [EC:6.4.1.2 6.3.4.14]
CL6658.Contig1_All	0.01	1.47667	7.2062	Up	gi|157142992|gb|ABV24478.1|/2.25724e-30/glutathione S-transferase [Hypophthalmichthys molitrix]	dre:564619/3e-27/gstr, gstr1, zgc:162356; glutathione S-transferase rho; K00799 glutathione S-transferase [EC:2.5.1.18]
Unigene86379_All	0.01	1.47667	7.2062	Up	gi|528481366|ref|XP_005168759.1|/2.21583e-17/PREDICTED: coiled-coil-helix-coiled-coil-helix domain containing 6b isoform X1 [Danio rerio]	dre:492522/3e-18/chchd6b, zgc:103414; coiled-coil-helix-coiled-coil-helix domain containing 6b; K17564 coiled-coil-helix-coiled-coil-helix domain-containing protein 6, mitochondrial
Unigene80784_All	0.01	1.47	7.19967	Up	NA	NA
Unigene101170_All	0.01	1.47	7.19967	Up	NA	NA
Unigene80585_All	0.01	1.47	7.19967	Up	NA	NA
CL15643.Contig2_All	0.01	1.46667	7.1964	Up	NA	NA
Unigene81580_All	0.01	1.46667	7.1964	Up	NA	NA
Unigene80474_All	0.01	1.46333	7.19311	Up	NA	NA
Unigene77079_All	0.01	1.46333	7.19311	Up	gi|688533427|ref|XP_009291168.1|/1.90362e-08/PREDICTED: uncharacterized protein LOC101886346 [Danio rerio]	NA
Unigene79060_All	0.01	1.46333	7.19311	Up	NA	NA
Unigene79905_All	0.01	1.45667	7.18653	Up	NA	NA
Unigene80794_All	0.01	1.45667	7.18653	Up	gi|688574432|ref|XP_009303621.1|/7.35674e-69/PREDICTED: probable G-protein coupled receptor 112 [Danio rerio]	dre:100331278/1e-69/probable G-protein coupled receptor 112; K08455 G protein-coupled receptor 112
Unigene79715_All	0.01	1.45333	7.18322	Up	NA	NA
Unigene4376_All	0.01	1.45333	7.18322	Up	NA	NA
Unigene81497_All	0.01	1.45333	7.18322	Up	NA	NA
Unigene79803_All	0.01	1.45333	7.18322	Up	NA	NA
Unigene81383_All	0.01	1.45333	7.18322	Up	NA	NA
Unigene30304_All	0.01	1.45333	7.18322	Up	NA	NA
Unigene79440_All	0.01	1.45333	7.18322	Up	NA	NA
Unigene77073_All	0.01	1.45	7.17991	Up	NA	NA
CL10180.Contig2_All	0.01	1.45	7.17991	Up	gi|190337305|gb|AAI63289.1|/8.65462e-38/Znf148 protein [Danio rerio]	rro:104677804/4e-14/ZNF75D; zinc finger protein 75D; K09229 KRAB and SCAN domains-containing zinc finger protein
Unigene9401_All	0.01	1.45	7.17991	Up	gi|528503555|ref|XP_005157991.1|/1.05149e-159/PREDICTED: myosin-10 isoform X6 [Danio rerio]	tru:777992/1e-150/myosin-10; K10352 myosin heavy chain
Unigene82282_All	0.01	1.45	7.17991	Up	NA	NA
Unigene27173_All	0.01	1.45	7.17991	Up	NA	NA
Unigene78532_All	0.01	1.45	7.17991	Up	NA	NA
Unigene76870_All	0.01	1.44333	7.17326	Up	NA	NA
Unigene66754_All	0.01	1.44	7.16993	Up	NA	NA
Unigene80756_All	0.01	1.44	7.16993	Up	NA	NA
Unigene3281_All	0.01	1.44	7.16993	Up	gi|187607882|ref|NP_001119871.1|/3.66153e-12/transient receptor potential cation channel subfamily V member 1 [Danio rerio]	dre:561195/5e-13/trpv1, si:dkey-9e15.2; transient receptor potential cation channel, subfamily V, member 1; K05222 transient receptor potential cation channel subfamily V member 1
Unigene80330_All	0.01	1.44	7.16993	Up	NA	NA
Unigene78216_All	0.01	1.43667	7.16658	Up	NA	NA
Unigene81986_All	0.01	1.43667	7.16658	Up	NA	NA
Unigene26345_All	0.01	1.43667	7.16658	Up	NA	NA
CL12025.Contig1_All	0.01	1.43333	7.16323	Up	gi|292622655|ref|XP_698214.4|/5.04137e-06/PREDICTED: rho GTPase-activating protein 32-like isoform X5 [Danio rerio]	NA
Unigene80966_All	0.01	1.43333	7.16323	Up	gi|688555975|ref|XP_009299955.1|/1.37366e-11/PREDICTED: ectopic P granules protein 5 homolog isoform X2 [Danio rerio]	NA
CL8301.Contig2_All	0.01	1.43	7.15987	Up	NA	NA
Unigene34787_All	0.01	1.43	7.15987	Up	gi|657741119|ref|XP_008305632.1|/1.64783e-12/PREDICTED: uncharacterized protein LOC103376870 [Cynoglossus semilaevis]	NA
Unigene81228_All	0.01	1.42667	7.1565	Up	NA	NA
Unigene79326_All	0.01	1.42333	7.15313	Up	NA	NA
Unigene80322_All	0.01	1.42333	7.15313	Up	NA	NA
Unigene79282_All	0.01	1.42333	7.15313	Up	NA	NA
Unigene81694_All	0.01	1.42333	7.15313	Up	gi|688599694|ref|XP_009292462.1|/6.47814e-09/PREDICTED: KAT8 regulatory NSL complex subunit 1-like isoform X2 [Danio rerio]	NA
Unigene81967_All	0.01	1.42	7.14975	Up	NA	NA
Unigene81459_All	0.01	1.42	7.14975	Up	gi|168823464|ref|NP_001108368.1|/6.78061e-35/uncharacterized protein LOC100141331 [Danio rerio] &gt;gi|159155393|gb|AAI54454.1| Zgc:171558 protein [Danio rerio]	xma:102228535/2e-31/rap guanine nucleotide exchange factor 4-like; K04351 Rap guanine nucleotide exchange factor 4
CL8042.Contig11_All	0.01	1.42	7.14975	Up	NA	NA
Unigene77818_All	0.01	1.41	7.13955	Up	NA	NA
Unigene104931_All	0.01	1.41	7.13955	Up	NA	NA
Unigene79907_All	0.01	1.41	7.13955	Up	NA	NA
Unigene81446_All	0.01	1.40667	7.13614	Up	NA	NA
CL7693.Contig4_All	0.01	1.40667	7.13614	Up	gi|688569471|ref|XP_009302585.1|/9.12297e-32/PREDICTED: vacuolar protein sorting-associated protein 13A isoform X3 [Danio rerio]	dre:378837/1e-32/vps13a, chac, wu:fc10c04; vacuolar protein sorting 13 homolog A (S. cerevisiae); K19525 vacuolar protein sorting-associated protein 13A/C
Unigene80021_All	0.01	1.40667	7.13614	Up	NA	NA
Unigene82081_All	0.01	1.40333	7.13271	Up	NA	NA
Unigene62075_All	0.01	1.39667	7.12584	Up	gi|528478260|ref|XP_005165067.1|/2.91453e-09/PREDICTED: cytosolic phospholipase A2 gamma-like isoform X1 [Danio rerio]	dre:100148818/8e-06/zmp:0000001078; K16342 cytosolic phospholipase A2 [EC:3.1.1.4]
Unigene32661_All	0.01	1.39667	7.12584	Up	NA	NA
Unigene82797_All	0.01	1.39333	7.1224	Up	NA	NA
CL5378.Contig2_All	0.01	1.39333	7.1224	Up	gi|77403696|dbj|BAE46430.1|/1.01069e-08/reverse transcriptase [Danio rerio]	NA
CL3120.Contig3_All	0.01	1.39	7.11894	Up	gi|528516266|ref|XP_005161794.1|/5.29268e-59/PREDICTED: abnormal spindle-like microcephaly-associated protein isoform X1 [Danio rerio]	dre:554173/7e-60/aspm, si:dkey-114d20.4, wu:fc13b04; asp (abnormal spindle) homolog, microcephaly associated (Drosophila); K16743 abnormal spindle-like microcephaly-associated protein
Unigene36424_All	0.01	1.38667	7.11548	Up	gi|688612019|ref|XP_009295224.1|/1.87769e-77/PREDICTED: basement membrane-specific heparan sulfate proteoglycan core protein isoform X10 [Danio rerio]	dre:565429/4e-78/hspg2; heparan sulfate proteoglycan 2; K05719 integrin beta 1; K06255 heparan sulfate proteoglycan 2 (perlecan); K06265 dystroglycan 1
CL6454.Contig2_All	0.01	1.38333	7.11201	Up	NA	NA
CL1459.Contig2_All	0.01	1.38333	7.11201	Up	gi|528492503|ref|XP_005172754.1|/1.14516e-80/PREDICTED: HMG box transcription factor BBX isoform X3 [Danio rerio]	rro:104669448/3e-07/putative protein TPRXL; K03006 DNA-directed RNA polymerase II subunit RPB1 [EC:2.7.7.6]
Unigene73520_All	0.01	1.38	7.10852	Up	NA	NA
Unigene77303_All	0.01	1.37667	7.10504	Up	NA	NA
Unigene66205_All	0.01	1.37333	7.10154	Up	NA	NA
CL13758.Contig2_All	0.01	1.37333	7.10154	Up	gi|528504018|ref|XP_001345180.4|/2.52982e-21/PREDICTED: uncharacterized protein si:ch211-261d7.4 [Danio rerio]	NA
CL696.Contig3_All	0.01	1.37	7.09803	Up	gi|528483234|ref|XP_697820.4|/4.05818e-43/PREDICTED: GDH/6PGL endoplasmic bifunctional protein [Danio rerio]	dre:569348/6e-44/h6pd, si:dkey-148l2.3; hexose-6-phosphate dehydrogenase (glucose 1-dehydrogenase); K13937 hexose-6-phosphate dehydrogenase [EC:1.1.1.47 3.1.1.31]
Unigene80657_All	0.01	1.37	7.09803	Up	gi|642048615|emb|CDQ92624.1|/8.29019e-09/unnamed protein product [Oncorhynchus mykiss]	NA
Unigene78601_All	0.01	1.37	7.09803	Up	NA	NA
Unigene71832_All	0.01	1.36667	7.09452	Up	gi|676496035|ref|XP_009067083.1|/5.38573e-08/hypothetical protein LOTGIDRAFT_146648, partial [Lottia gigantea] &gt;gi|556093576|gb|ESO82229.1| hypothetical protein LOTGIDRAFT_146648, partial [Lottia gigantea]	fpg:101922944/3e-06/HUWE1; HECT, UBA and WWE domain containing 1, E3 ubiquitin protein ligase; K10592 E3 ubiquitin-protein ligase HUWE1 [EC:2.3.2.26]
Unigene82158_All	0.01	1.36667	7.09452	Up	NA	NA
Unigene82574_All	0.01	1.36667	7.09452	Up	NA	NA
Unigene11742_All	0.01	1.36667	7.09452	Up	NA	NA
Unigene81650_All	0.01	1.36667	7.09452	Up	NA	NA
Unigene81035_All	0.01	1.36667	7.09452	Up	NA	NA
Unigene80507_All	0.01	1.35667	7.08392	Up	NA	dre:558312/8e-06/rplp2l; ribosomal protein, large P2, like; K02943 large subunit ribosomal protein LP2
Unigene80812_All	0.01	1.35667	7.08392	Up	NA	NA
Unigene79352_All	0.01	1.35667	7.08392	Up	NA	NA
Unigene79688_All	0.01	1.35667	7.08392	Up	gi|34392545|dbj|BAC82600.1|/2.93492e-22/reverse transcriptase [Danio rerio]	NA
Unigene78285_All	0.01	1.35667	7.08392	Up	NA	NA
CL709.Contig5_All	0.01	1.35667	7.08392	Up	gi|688583356|ref|XP_009305719.1|/3.88491e-30/PREDICTED: threonine aspartase 1 isoform X3 [Danio rerio]	dre:566980/5e-21/tasp1, si:dkey-38k3.3; taspase, threonine aspartase, 1 (EC:3.4.25.-); K08657 taspase, threonine aspartase, 1 [EC:3.4.25.-]
Unigene77992_All	0.01	1.35667	7.08392	Up	NA	NA
Unigene91870_All	0.01	1.35667	7.08392	Up	gi|688534311|ref|XP_009292982.1|/7.302e-85/PREDICTED: LOW QUALITY PROTEIN: ubiquitin carboxyl-terminal hydrolase 34, partial [Danio rerio]	dre:562779/1e-85/usp34; ubiquitin specific peptidase 34; K11853 ubiquitin carboxyl-terminal hydrolase 34 [EC:3.4.19.12]
Unigene76829_All	0.01	1.35667	7.08392	Up	NA	NA
Unigene28904_All	0.01	1.35667	7.08392	Up	gi|308453902|ref|XP_003089631.1|/1.39433e-11/hypothetical protein CRE_23800 [Caenorhabditis remanei] &gt;gi|308269643|gb|EFP13596.1| hypothetical protein CRE_23800 [Caenorhabditis remanei]	NA
Unigene82321_All	0.01	1.35333	7.08037	Up	NA	NA
CL55.Contig5_All	0.01	1.35333	7.08037	Up	NA	NA
Unigene82720_All	0.01	1.35	7.07682	Up	gi|21322354|emb|CAD32883.1|/1.27603e-17/TCR-alpha V segment II-32 [Danio rerio]	NA
Unigene76999_All	0.01	1.34667	7.07325	Up	NA	NA
Unigene78097_All	0.01	1.34333	7.06967	Up	gi|688587244|ref|XP_009289811.1|/6.33978e-25/PREDICTED: uncharacterized protein LOC103908814 [Danio rerio]	dre:558045/3e-15/parp4, si:dkey-174k18.1; poly (ADP-ribose) polymerase family, member 4; K10798 poly [ADP-ribose] polymerase [EC:2.4.2.30]
Unigene29854_All	0.01	1.34333	7.06967	Up	NA	NA
CL5003.Contig2_All	0.01	1.34333	7.06967	Up	gi|528494604|ref|XP_001922147.3|/3.83237e-33/PREDICTED: nucleus accumbens-associated protein 1-like isoform X1 [Danio rerio]	dre:572093/5e-34/nacc1; nucleus accumbens associated 1, BEN and BTB (POZ) domain containing; K10486 BTB/POZ domain-containing protein 14
Unigene22615_All	0.01	1.34333	7.06967	Up	NA	NA
Unigene80524_All	0.01	1.34333	7.06967	Up	gi|30046829|gb|AAH50490.1|/1.84258e-16/N-ethylmaleimide-sensitive factor [Danio rerio] &gt;gi|182891098|gb|AAI65659.1| Nsf protein [Danio rerio]	dre:368483/3e-17/nsfa, nsf, si:bz18k17.1, wu:fj33g11; N-ethylmaleimide-sensitive factor a (EC:3.6.4.6); K06027 vesicle-fusing ATPase [EC:3.6.4.6]
Unigene20508_All	0.01	1.34	7.06609	Up	gi|47085743|ref|NP_998124.1|/2.3624e-19/translocase of outer mitochondrial membrane 40 homolog, like [Danio rerio] &gt;gi|45768668|gb|AAH67589.1| Translocase of outer mitochondrial membrane 40 homolog, like [Danio rerio]	dre:405895/3e-20/tomm40l, zgc:85715; translocase of outer mitochondrial membrane 40 homolog, like; K11518 mitochondrial import receptor subunit TOM40
Unigene104376_All	0.01	1.34	7.06609	Up	NA	NA
Unigene83059_All	0.01	1.34	7.06609	Up	NA	NA
Unigene81734_All	0.01	1.34	7.06609	Up	NA	NA
Unigene81506_All	0.01	1.34	7.06609	Up	NA	NA
Unigene6435_All	0.01	1.34	7.06609	Up	NA	NA
Unigene74389_All	0.01	1.34	7.06609	Up	NA	NA
Unigene77958_All	0.01	1.33333	7.05889	Up	gi|34392563|dbj|BAC82611.1|/7.07995e-16/pol-like protein [Danio rerio]	NA
Unigene10370_All	0.01	1.33333	7.05889	Up	gi|688589760|ref|XP_009290317.1|/9.99374e-63/PREDICTED: plectin isoform X5 [Danio rerio]	dre:100321011/1e-63/si:ch211-165e15.1; K10388 plectin
Unigene80809_All	0.01	1.33	7.05528	Up	NA	NA
Unigene79995_All	0.01	1.33	7.05528	Up	NA	NA
Unigene78093_All	0.01	1.33	7.05528	Up	NA	NA
Unigene80234_All	0.01	1.33	7.05528	Up	NA	NA
Unigene78182_All	0.01	1.33	7.05528	Up	NA	NA
Unigene82924_All	0.01	1.32667	7.05166	Up	NA	NA
Unigene83081_All	0.01	1.32667	7.05166	Up	NA	NA
Unigene89216_All	0.01	1.32667	7.05166	Up	NA	NA
Unigene81688_All	0.01	1.32667	7.05166	Up	NA	NA
Unigene76888_All	0.01	1.32333	7.04803	Up	NA	NA
Unigene79774_All	0.01	1.32	7.04439	Up	NA	NA
Unigene80285_All	0.01	1.32	7.04439	Up	NA	NA
Unigene80610_All	0.01	1.32	7.04439	Up	NA	NA
Unigene63875_All	0.01	1.32	7.04439	Up	NA	NA
Unigene81163_All	0.01	1.32	7.04439	Up	NA	NA
Unigene80802_All	0.01	1.32	7.04439	Up	gi|115528078|gb|AAI24600.1|/2.95483e-09/Zgc:152891 [Danio rerio]	NA
CL11289.Contig2_All	0.01	1.32	7.04439	Up	NA	NA
Unigene8055_All	0.01	1.32	7.04439	Up	NA	NA
Unigene78497_All	0.01	1.32	7.04439	Up	gi|642040128|emb|CDQ93629.1|/2.58256e-13/unnamed protein product [Oncorhynchus mykiss]	NA
Unigene66228_All	0.01	1.32	7.04439	Up	NA	NA
Unigene66517_All	0.01	1.31667	7.04075	Up	NA	NA
Unigene88163_All	0.01	1.31667	7.04075	Up	gi|528495335|ref|XP_692164.5|/5.97646e-82/PREDICTED: integrin alpha-X-like [Danio rerio]	dre:101882585/7e-73/si:dkey-32n7.4; K06462 integrin alpha X; K06581 intercellular adhesion molecule 4
Unigene2812_All	0.01	1.31	7.03342	Up	NA	NA
CL758.Contig1_All	0.01	1.31	7.03342	Up	gi|47215060|emb|CAG03495.1|/6.15203e-07/unnamed protein product [Tetraodon nigroviridis]	NA
Unigene77134_All	0.01	1.30667	7.02975	Up	gi|688536325|ref|XP_009296398.1|/4.51762e-72/PREDICTED: histone-lysine N-methyltransferase 2C isoform X6 [Danio rerio]	tru:101071853/2e-37/histone-lysine N-methyltransferase 2C-like; K09188 histone-lysine N-methyltransferase MLL3 [EC:2.1.1.43]
Unigene65886_All	0.01	1.30667	7.02975	Up	NA	NA
CL10310.Contig4_All	0.01	1.30333	7.02606	Up	gi|597807987|ref|XP_007243847.1|/1.21314e-31/PREDICTED: non-receptor tyrosine-protein kinase TYK2-like [Astyanax mexicanus]	dre:100536675/1e-31/tyk2; tyrosine kinase 2; K11219 non-receptor tyrosine-protein kinase TYK2 [EC:2.7.10.2]
Unigene81069_All	0.01	1.30333	7.02606	Up	gi|688549365|ref|XP_009298810.1|/1.40755e-24/PREDICTED: zinc finger protein 135-like [Danio rerio]	lcm:102365365/4e-06/uncharacterized LOC102365365; K11126 telomerase reverse transcriptase [EC:2.7.7.49]
CL16391.Contig3_All	0.01	1.30333	7.02606	Up	NA	NA
Unigene82168_All	0.01	1.30333	7.02606	Up	gi|528511901|ref|XP_683582.4|/1.23307e-20/PREDICTED: armadillo repeat-containing protein 2 [Danio rerio]	NA
Unigene77522_All	0.01	1.30333	7.02606	Up	NA	NA
CL9156.Contig3_All	0.01	1.3	7.02237	Up	NA	NA
Unigene10746_All	0.01	1.29667	7.01866	Up	NA	NA
Unigene8226_All	0.01	1.29667	7.01866	Up	gi|657548931|ref|XP_008279287.1|/1.2088e-85/PREDICTED: pecanex-like protein 3 [Stegastes partitus]	amj:102573169/1e-09/SRRM2; serine/arginine repetitive matrix 2; K13172 serine/arginine repetitive matrix protein 2
CL5857.Contig1_All	0.01	1.29667	7.01866	Up	NA	NA
Unigene31274_All	0.01	1.29667	7.01866	Up	NA	NA
Unigene80303_All	0.01	1.29333	7.01495	Up	NA	NA
Unigene82288_All	0.01	1.29333	7.01495	Up	NA	NA
Unigene79187_All	0.01	1.29333	7.01495	Up	NA	NA
Unigene82031_All	0.01	1.29	7.01123	Up	NA	NA
Unigene4859_All	0.01	1.29	7.01123	Up	NA	NA
Unigene78000_All	0.01	1.29	7.01123	Up	NA	NA
Unigene76926_All	0.01	1.29	7.01123	Up	NA	NA
CL1381.Contig19_All	0.01	1.29	7.01123	Up	gi|688603744|ref|XP_009293289.1|/5.58536e-84/PREDICTED: H2.0-like homeobox protein isoform X1 [Danio rerio]	dre:327096/2e-68/hlx1, fa28a07, wu:fa28a07, zgc:76923; H2.0-like homeo box 1 (Drosophila); K09339 homeobox protein HLX1
CL10349.Contig1_All	0.01	1.28667	7.00749	Up	gi|528482234|ref|XP_003198829.2|/8.30752e-70/PREDICTED: zinc finger protein 644 isoform X1 [Danio rerio]	NA
Unigene63516_All	0.01	1.28667	7.00749	Up	NA	NA
Unigene76830_All	0.01	1.28667	7.00749	Up	NA	NA
CL16040.Contig3_All	0.01	1.28667	7.00749	Up	NA	NA
Unigene63381_All	0.01	1.28333	7.00375	Up	gi|77403696|dbj|BAE46430.1|/2.8424e-12/reverse transcriptase [Danio rerio]	NA
Unigene21923_All	0.01	1.28333	7.00375	Up	gi|635575369|pdb|4L8W|D/7.00543e-11/Chain D, Crystal Structure Of Gamma Glutamyl Hydrolase (h218n) From Zebrafish Complex With Mtx Polyglutamate &gt;gi|635575370|pdb|4L8W|I Chain I, Crystal Structure Of Gamma Glutamyl Hydrolase (h218n) From Zebrafish Complex With Mtx Polyglutamate &gt;gi|635575371|pdb|4L8W|B Chain B, Crystal Structure Of Gamma Glutamyl Hydrolase (h218n) From Zebrafish Complex Wit…	dre:406624/1e-11/ggh, wu:fa56a05, wu:fj90a01, zgc:76958; gamma-glutamyl hydrolase (conjugase, folylpolygammaglutamyl hydrolase) (EC:3.4.19.9); K01307 gamma-glutamyl hydrolase [EC:3.4.19.9]
CL12340.Contig2_All	0.01	1.28333	7.00375	Up	NA	NA
Unigene81601_All	0.01	1.28	7	Up	gi|70778901|ref|NP_001020470.1|/4.16029e-08/solute carrier family 27 (fatty acid transporter), member 2a [Danio rerio] &gt;gi|68534256|gb|AAH98625.1| Solute carrier family 27 (fatty acid transporter), member 2 [Danio rerio]	dre:494096/8e-08/zgc:101540 (EC:6.2.1.3); K08746 solute carrier family 27 (fatty acid transporter), member 2 [EC:6.2.1.- 6.2.1.3]
Unigene81115_All	0.01	1.28	7	Up	NA	NA
Unigene7860_All	0.01	1.28	7	Up	NA	NA
Unigene59493_All	0.01	1.27667	6.99624	Up	NA	NA
Unigene66590_All	0.01	1.27667	6.99624	Up	NA	NA
Unigene77423_All	0.01	1.27667	6.99624	Up	NA	NA
Unigene83424_All	0.01	1.27667	6.99624	Up	gi|688593598|ref|XP_009291124.1|/1.1278e-10/PREDICTED: uncharacterized protein LOC103909016 [Danio rerio]	NA
CL15897.Contig1_All	0.01	1.27333	6.99247	Up	gi|111306328|gb|AAI21730.1|/3.53683e-24/Si:dkey-25e12.3 [Danio rerio]	spu:577653/3e-06/histidine triad nucleotide-binding protein 1; K02503 histidine triad (HIT) family protein
CL9846.Contig2_All	0.01	1.27	6.98868	Up	NA	NA
Unigene79668_All	0.01	1.27	6.98868	Up	gi|688577615|ref|XP_009304395.1|/3.12796e-35/PREDICTED: nance-Horan syndrome protein isoform X3 [Danio rerio]	NA
Unigene80295_All	0.01	1.27	6.98868	Up	NA	NA
Unigene79689_All	0.01	1.27	6.98868	Up	gi|195396561|ref|XP_002056899.1|/5.37275e-11/GJ16778 [Drosophila virilis] &gt;gi|194146666|gb|EDW62385.1| GJ16778 [Drosophila virilis]	NA
Unigene79825_All	0.01	1.27	6.98868	Up	gi|46309553|ref|NP_996977.1|/3.69495e-36/mitogen-activated protein kinase kinase kinase 12 [Danio rerio] &gt;gi|42542501|gb|AAH66441.1| Mitogen-activated protein kinase kinase kinase 12 [Danio rerio]	dre:404626/5e-37/map3k12, zgc:77370; mitogen-activated protein kinase kinase kinase 12 (EC:2.7.11.25); K04423 mitogen-activated protein kinase kinase kinase 12 [EC:2.7.11.25]
Unigene78456_All	0.01	1.27	6.98868	Up	NA	NA
CL308.Contig100_All	0.01	1.26667	6.98489	Up	gi|688565763|ref|XP_009301797.1|/5.79071e-42/PREDICTED: aspartyl/asparaginyl beta-hydroxylase isoform X3 [Danio rerio]	dre:559236/8e-43/asph; aspartate beta-hydroxylase; K00476 aspartate beta-hydroxylase [EC:1.14.11.16]
Unigene82727_All	0.01	1.26667	6.98489	Up	NA	NA
Unigene28645_All	0.01	1.26333	6.98109	Up	NA	NA
Unigene20567_All	0.01	1.26333	6.98109	Up	NA	NA
CL1240.Contig7_All	0.01	1.26	6.97728	Up	NA	NA
Unigene1748_All	0.01	1.26	6.97728	Up	gi|38322787|gb|AAR16335.1|/7.61875e-50/met proto-oncogene precursor [Danio rerio]	dre:100150664/1e-50/met, c-met, cmet; MET proto-oncogene, receptor tyrosine kinase (EC:2.7.10.1); K05099 proto-oncogene tyrosine-protein kinase Met [EC:2.7.10.1]
Unigene79447_All	0.01	1.26	6.97728	Up	NA	NA
Unigene2208_All	0.01	1.26	6.97728	Up	NA	NA
CL12640.Contig2_All	0.01	1.26	6.97728	Up	gi|528495735|ref|XP_005156176.1|/1.37212e-19/PREDICTED: uncharacterized protein LOC101885994 [Danio rerio]	NA
Unigene77206_All	0.01	1.25667	6.97346	Up	NA	NA
Unigene83065_All	0.01	1.25667	6.97346	Up	NA	NA
CL6294.Contig6_All	0.01	1.25667	6.97346	Up	gi|71834640|ref|NP_001025426.1|/1.45716e-08/geranylgeranyl transferase type-1 subunit beta [Danio rerio] &gt;gi|66911700|gb|AAH97132.1| Protein geranylgeranyltransferase type I, beta subunit [Danio rerio]	dre:570808/2e-09/pggt1b, zgc:114070; protein geranylgeranyltransferase type I, beta subunit (EC:2.5.1.59); K11713 geranylgeranyl transferase type-1 subunit beta [EC:2.5.1.59]
Unigene106347_All	0.01	1.25667	6.97346	Up	gi|585652501|ref|XP_006814931.1|/1.5106e-13/PREDICTED: uncharacterized protein LOC102807477 [Saccoglossus kowalevskii]	NA
CL5039.Contig1_All	0.01	1.25667	6.97346	Up	NA	NA
Unigene77874_All	0.01	1.25667	6.97346	Up	gi|60460905|ref|NP_001012636.1|/4.52546e-39/dopamine receptor D4b [Danio rerio] &gt;gi|58618091|gb|AAW80616.1| dopamine D4c receptor [Danio rerio] &gt;gi|190338199|gb|AAI62965.1| Dopamine receptor D4b [Danio rerio] &gt;gi|190339648|gb|AAI62989.1| Dopamine receptor D4b [Danio rerio]	dre:503565/6e-40/drd4b, Drd4c; dopamine receptor D4b; K04147 dopamine receptor D4
Unigene82552_All	0.01	1.25333	6.96963	Up	gi|688576290|ref|XP_009304106.1|/1.82961e-35/PREDICTED: latrophilin-2 isoform X11 [Danio rerio]	dre:57987/2e-36/adgrl2a, id:ibd2808, lphn2a, wu:fb72a08; adhesion G protein-coupled receptor L2a; K04593 latrophilin 2
Unigene39041_All	0.01	1.25333	6.96963	Up	gi|528512222|ref|XP_683028.4|/1.55961e-18/PREDICTED: centrosomal protein of 85 kDa-like isoform X2 [Danio rerio]	dre:555436/2e-19/cep85l, si:ch211-112m17.3, si:ch211-260o22.2; centrosomal protein 85, like; K16766 centrosomal protein CEP85
Unigene78256_All	0.01	1.25	6.96578	Up	NA	NA
Unigene79091_All	0.01	1.25	6.96578	Up	NA	NA
Unigene79911_All	0.01	1.25	6.96578	Up	NA	NA
Unigene27903_All	0.01	1.24667	6.96193	Up	gi|58272233|gb|AAW69766.1|/3.27346e-13/chemokine C-X-C motif receptor 3 [Ctenopharyngodon idella]	dre:654692/4e-07/cxcr3.1, sb:eu378; chemokine (C-X-C motif) receptor 3, tandem duplicate 1; K04188 C-X-C chemokine receptor type 3
Unigene19837_All	0.01	1.24667	6.96193	Up	gi|528485582|ref|XP_005166485.1|/7.63743e-50/PREDICTED: uncharacterized protein KIAA0232 homolog isoform X1 [Danio rerio]	NA
Unigene80126_All	0.01	1.24667	6.96193	Up	NA	NA
Unigene11404_All	0.01	1.24667	6.96193	Up	NA	NA
Unigene18305_All	0.01	1.24667	6.96193	Up	NA	NA
Unigene79595_All	0.01	1.24667	6.96193	Up	NA	NA
Unigene32673_All	0.01	1.24333	6.95807	Up	NA	NA
Unigene17441_All	0.01	1.24	6.9542	Up	NA	NA
Unigene80881_All	0.01	1.23667	6.95031	Up	NA	NA
Unigene62483_All	0.01	1.23667	6.95031	Up	gi|317418944|emb|CBN80982.1|/1.15065e-07/Uncharacterized protein [Dicentrarchus labrax]	NA
Unigene62851_All	0.01	1.23667	6.95031	Up	gi|190337984|gb|AAI62467.1|/6.10485e-23/DNA (cytosine-5-)-methyltransferase 3 [Danio rerio]	dre:30659/8e-24/dnmt3bb.2, Zmt3, dnmt3, wu:fa11d06, wu:fb73b09; DNA (cytosine-5-)-methyltransferase 3 beta, duplicate b.2; K17399 DNA (cytosine-5)-methyltransferase 3B [EC:2.1.1.37]
Unigene101182_All	0.01	1.23667	6.95031	Up	gi|528510522|ref|XP_005159826.1|/5.18968e-19/PREDICTED: sialin-like [Danio rerio]	xma:102218790/5e-10/sialin-like; K12301 MFS transporter, ACS family, solute carrier family 17 (sodium-dependent inorganic phosphate cotransporter), member 5
Unigene77707_All	0.01	1.23667	6.95031	Up	NA	NA
Unigene82042_All	0.01	1.23333	6.94642	Up	NA	NA
CL8311.Contig2_All	0.01	1.23333	6.94642	Up	NA	NA
Unigene82726_All	0.01	1.23333	6.94642	Up	NA	NA
Unigene77316_All	0.01	1.23	6.94251	Up	NA	NA
Unigene6678_All	0.01	1.22667	6.9386	Up	NA	NA
CL12169.Contig2_All	0.01	1.22667	6.9386	Up	NA	NA
Unigene77719_All	0.01	1.22667	6.9386	Up	gi|642130529|emb|CDQ57897.1|/4.3752e-13/unnamed protein product [Oncorhynchus mykiss]	NA
CL13103.Contig5_All	0.01	1.22333	6.93467	Up	gi|229608942|ref|NP_001038383.2|/4.20834e-32/zinc finger protein 704 [Danio rerio] &gt;gi|308153534|sp|Q1LY51.2|ZN704_DANRE RecName: Full=Zinc finger protein 704 [Danio rerio]	NA
Unigene82786_All	0.01	1.22333	6.93467	Up	NA	NA
Unigene82778_All	0.01	1.22333	6.93467	Up	NA	NA
Unigene82319_All	0.01	1.22333	6.93467	Up	NA	NA
Unigene81789_All	0.01	1.22333	6.93467	Up	NA	NA
Unigene79316_All	0.01	1.22333	6.93467	Up	NA	NA
Unigene77388_All	0.01	1.22	6.93074	Up	NA	NA
Unigene48494_All	0.01	1.21667	6.92679	Up	NA	NA
Unigene43605_All	0.01	1.21667	6.92679	Up	NA	NA
Unigene78571_All	0.01	1.21667	6.92679	Up	NA	NA
Unigene12291_All	0.02	2.43	6.92481	Up	gi|528519285|ref|XP_005162604.1|/0/PREDICTED: histone-lysine N-methyltransferase 2C isoform X3 [Danio rerio]	dre:560793/0.0/kmt2ca, mll3a, si:ch211-244o18.1, si:ch211-244o18.2; lysine (K)-specific methyltransferase 2Ca; K09188 histone-lysine N-methyltransferase MLL3 [EC:2.1.1.43]
Unigene73339_All	0.01	1.21333	6.92283	Up	NA	NA
Unigene80305_All	0.01	1.21333	6.92283	Up	NA	NA
CL15482.Contig1_All	0.01	1.21333	6.92283	Up	gi|688616993|ref|XP_009296302.1|/1.77991e-37/PREDICTED: serine/threonine-protein kinase WNK1 isoform X1 [Danio rerio]	dre:100318736/3e-38/wnk1a, im:7165255; WNK lysine deficient protein kinase 1a; K08867 WNK lysine deficient protein kinase [EC:2.7.11.1]
Unigene80821_All	0.01	1.21333	6.92283	Up	NA	NA
Unigene3875_All	0.01	1.21	6.91886	Up	NA	NA
CL6818.Contig1_All	0.01	1.21	6.91886	Up	gi|642096020|emb|CDQ79405.1|/1.04617e-06/unnamed protein product [Oncorhynchus mykiss]	dya:Dyak_GE16697/3e-06/dyak_GLEANR_18094; GE16697 gene product from transcript GE16697-RA; K02174 broad
Unigene83138_All	0.01	1.21	6.91886	Up	NA	NA
Unigene81106_All	0.01	1.21	6.91886	Up	NA	NA
CL4868.Contig2_All	0.01	1.21	6.91886	Up	NA	NA
Unigene76866_All	0.01	1.20667	6.91488	Up	gi|542260326|ref|XP_005465243.1|/6.46598e-07/PREDICTED: uncharacterized protein LOC102076953, partial [Oreochromis niloticus]	NA
Unigene82302_All	0.01	1.20667	6.91488	Up	gi|548551665|ref|XP_005755224.1|/8.03386e-28/PREDICTED: uncharacterized protein LOC102215250 [Pundamilia nyererei]	NA
CL1234.Contig11_All	0.01	1.20667	6.91488	Up	gi|597767620|ref|XP_007247659.1|/7.25167e-85/PREDICTED: 39S ribosomal protein L2, mitochondrial-like isoform X1 [Astyanax mexicanus]	umr:103664074/1e-81/MRPL2; mitochondrial ribosomal protein L2; K02886 large subunit ribosomal protein L2
CL14148.Contig1_All	0.01	1.20667	6.91488	Up	gi|688546074|ref|XP_009298272.1|/1.85009e-08/PREDICTED: cGMP-inhibited 3&apos;,5&apos;-cyclic phosphodiesterase A isoform X4 [Danio rerio]	dre:567051/3e-09/pde3a, si:dkey-48h7.2; phosphodiesterase 3A, cGMP-inhibited; K19021 cGMP-inhibited 3',5'-cyclic phosphodiesterase A [EC:3.1.4.17]
Unigene78587_All	0.01	1.20333	6.91089	Up	NA	NA
Unigene80033_All	0.01	1.20333	6.91089	Up	NA	NA
Unigene25705_All	0.01	1.2	6.90689	Up	NA	NA
Unigene18239_All	0.01	1.2	6.90689	Up	NA	NA
Unigene82535_All	0.01	1.2	6.90689	Up	NA	NA
Unigene24454_All	0.01	1.2	6.90689	Up	NA	NA
CL14538.Contig1_All	0.01	1.19667	6.90288	Up	NA	NA
CL11089.Contig2_All	0.01	1.19667	6.90288	Up	gi|637255761|ref|XP_008122025.1|/3.96871e-14/PREDICTED: T-lymphoma invasion and metastasis-inducing protein 2-like [Anolis carolinensis]	acs:100562993/5e-15/T-lymphoma invasion and metastasis-inducing protein 2-like; K16847 T-lymphoma invasion and metastasis-inducing protein 2
Unigene53561_All	0.01	1.19333	6.89885	Up	NA	NA
Unigene10963_All	0.01	1.19333	6.89885	Up	NA	NA
Unigene53171_All	0.01	1.19333	6.89885	Up	NA	NA
CL11699.Contig5_All	0.01	1.19333	6.89885	Up	gi|528492003|ref|XP_005155383.1|/8.85249e-27/PREDICTED: histone-lysine N-methyltransferase NSD3 isoform X3 [Danio rerio]	dre:100006350/1e-27/whsc1l1; Wolf-Hirschhorn syndrome candidate 1-like 1; K11425 histone-lysine N-methyltransferase NSD3 [EC:2.1.1.43]
Unigene83123_All	0.01	1.19	6.89482	Up	NA	NA
Unigene82903_All	0.01	1.19	6.89482	Up	NA	NA
Unigene80648_All	0.01	1.19	6.89482	Up	NA	NA
CL5158.Contig2_All	0.01	1.19	6.89482	Up	gi|697434889|ref|XP_009681202.1|/0/PREDICTED: transcription initiation factor TFIID subunit 2 isoform X3 [Struthio camelus australis]	dre:324486/0.0/taf2, TAFII-150, TAFII150, fc30f02, fc56a05, wu:fc30f02, wu:fc56a05; TAF2 RNA polymerase II, TATA box binding protein (TBP)-associated factor; K03128 transcription initiation factor TFIID subunit 2
CL5197.Contig4_All	0.01	1.19	6.89482	Up	gi|528504065|ref|XP_005158088.1|/5.47101e-40/PREDICTED: multiple epidermal growth factor-like domains protein 8 [Danio rerio]	NA
Unigene78449_All	0.01	1.18667	6.89077	Up	NA	NA
Unigene78615_All	0.01	1.18667	6.89077	Up	gi|688605826|ref|XP_009293753.1|/6.2163e-28/PREDICTED: neurexin 2a isoform X3 [Danio rerio]	dre:558326/9e-29/nrxn2a; neurexin 2a; K06265 dystroglycan 1; K07377 neurexin; K07378 neuroligin; K16665 leucine-rich repeat transmembrane neuronal protein 1/2
Unigene79108_All	0.01	1.18667	6.89077	Up	gi|528519783|ref|XP_005162776.1|/1.47734e-52/PREDICTED: uncharacterized protein LOC100330163 [Danio rerio]	tru:101065967/2e-25/uncharacterized LOC101065967; K01581 ornithine decarboxylase [EC:4.1.1.17]
Unigene73839_All	0.01	1.18667	6.89077	Up	NA	NA
Unigene37831_All	0.01	1.18333	6.88671	Up	NA	NA
Unigene85065_All	0.01	1.18333	6.88671	Up	gi|659867481|gb|AID68653.1|/5.48302e-08/lysozyme C [Carassius auratus]	dre:677744/1e-07/lyz, lys-C, zgc:136734; lysozyme (EC:3.2.1.17); K01185 lysozyme [EC:3.2.1.17]
CL3852.Contig9_All	0.01	1.18333	6.88671	Up	NA	NA
Unigene28045_All	0.01	1.18333	6.88671	Up	NA	NA
Unigene28610_All	0.01	1.18333	6.88671	Up	gi|326670885|ref|XP_696859.4|/1.15176e-37/PREDICTED: DNA repair protein RAD50 [Danio rerio] &gt;gi|528491101|ref|XP_005167995.1| PREDICTED: DNA repair protein RAD50 [Danio rerio]	dre:553029/2e-38/rad50, im:6906849, si:ch211-79h18.3; RAD50 homolog (S. cerevisiae); K10866 DNA repair protein RAD50 [EC:3.6.-.-]
Unigene77034_All	0.01	1.18	6.88264	Up	NA	NA
Unigene82992_All	0.01	1.17667	6.87856	Up	NA	NA
Unigene85709_All	0.01	1.17667	6.87856	Up	NA	NA
Unigene14004_All	0.01	1.17667	6.87856	Up	gi|688557099|ref|XP_009300106.1|/1.52308e-96/PREDICTED: microtubule-associated serine/threonine-protein kinase 4 isoform X7 [Danio rerio]	dre:100149322/2e-95/mast4, si:ch73-205f10.1; microtubule associated serine/threonine kinase family member 4; K08789 microtubule-associated serine/threonine kinase [EC:2.7.11.1]
Unigene37746_All	0.01	1.17333	6.87447	Up	NA	NA
Unigene103621_All	0.01	1.17333	6.87447	Up	NA	NA
Unigene79005_All	0.01	1.17333	6.87447	Up	NA	NA
Unigene24656_All	0.01	1.17333	6.87447	Up	gi|597765560|ref|XP_007246681.1|/9.56214e-91/PREDICTED: talin-2-like [Astyanax mexicanus]	mze:101483014/3e-90/tln2; talin 2; K06271 talin
CL5131.Contig2_All	0.01	1.17333	6.87447	Up	NA	NA
CL2088.Contig12_All	0.01	1.17333	6.87447	Up	gi|528505619|ref|XP_005158666.1|/1.02911e-14/PREDICTED: uncharacterized threonine-rich GPI-anchored glycoprotein PJ4664.02 [Danio rerio]	bom:102272371/5e-06/MUC5B; mucin 5B, oligomeric mucus/gel-forming; K13908 mucin-5B
Unigene81101_All	0.01	1.17	6.87036	Up	NA	NA
Unigene76804_All	0.01	1.17	6.87036	Up	NA	NA
CL12015.Contig1_All	0.01	1.17	6.87036	Up	NA	NA
Unigene51971_All	0.01	1.16667	6.86625	Up	NA	NA
CL15095.Contig1_All	0.01	1.16667	6.86625	Up	gi|348041229|ref|NP_001012519.2|/9.79923e-138/equilibrative nucleoside transporter 2 [Danio rerio]	dre:503537/2e-138/slc29a2, zgc:110527; solute carrier family 29 (equilibrative nucleoside transporter), member 2; K15014 solute carrier family 29 (equilibrative nucleoside transporter), member 1/2/3
Unigene10861_All	0.01	1.16667	6.86625	Up	NA	NA
Unigene76882_All	0.01	1.16667	6.86625	Up	NA	NA
Unigene80561_All	0.01	1.16333	6.86212	Up	gi|568911888|ref|XP_006497282.1|/2.81066e-06/PREDICTED: uncharacterized protein LOC102632239 [Mus musculus]	NA
Unigene78085_All	0.01	1.16333	6.86212	Up	gi|573881635|ref|XP_006629011.1|/2.72219e-47/PREDICTED: creatine kinase U-type, mitochondrial-like [Lepisosteus oculatus]	dre:321892/2e-47/ckmt1, fb37h03, fb69a12, wu:fb37h03, wu:fb69a12; creatine kinase, mitochondrial 1 (EC:2.7.3.2); K00933 creatine kinase [EC:2.7.3.2]
Unigene24413_All	0.01	1.16333	6.86212	Up	NA	NA
Unigene63908_All	0.01	1.16333	6.86212	Up	NA	NA
Unigene982_All	0.01	1.16	6.85798	Up	gi|688589760|ref|XP_009290317.1|/6.28531e-73/PREDICTED: plectin isoform X5 [Danio rerio]	dre:100321011/1e-73/si:ch211-165e15.1; K10388 plectin
CL3850.Contig7_All	0.01	1.16	6.85798	Up	gi|528472718|ref|XP_005171593.1|/2.48331e-63/PREDICTED: transcription factor 20 [Danio rerio] &gt;gi|688540217|ref|XP_009297282.1| PREDICTED: transcription factor 20 [Danio rerio] &gt;gi|688540220|ref|XP_009297283.1| PREDICTED: transcription factor 20 [Danio rerio]	ecb:100146233/6e-06/MNT; MNT, MAX dimerization protein; K09115 MAX-binding protein
Unigene64331_All	0.01	1.16	6.85798	Up	NA	NA
Unigene11797_All	0.01	1.16	6.85798	Up	NA	NA
Unigene51040_All	0.01	1.16	6.85798	Up	NA	NA
CL2923.Contig32_All	0.01	1.16	6.85798	Up	gi|657790643|ref|XP_008322140.1|/1.03687e-46/PREDICTED: triple functional domain protein-like [Cynoglossus semilaevis]	mze:101473365/1e-47/triple functional domain protein; K08810 triple functional domain protein [EC:2.7.11.1]
CL5934.Contig4_All	0.01	1.15667	6.85383	Up	gi|47225869|emb|CAF98349.1|/8.81601e-06/unnamed protein product, partial [Tetraodon nigroviridis]	NA
Unigene60443_All	0.01	1.15667	6.85383	Up	gi|688565496|ref|XP_009301735.1|/9.50946e-88/PREDICTED: inositol hexakisphosphate and diphosphoinositol-pentakisphosphate kinase 1 isoform X2 [Danio rerio]	dre:556748/2e-88/ppip5k1; diphosphoinositol pentakisphosphate kinase 1; K13024 inositol-hexakisphosphate/diphosphoinositol-pentakisphosphate 1-kinase [EC:2.7.4.24]
Unigene3366_All	0.01	1.15667	6.85383	Up	NA	NA
Unigene85436_All	0.01	1.15667	6.85383	Up	gi|528519623|ref|XP_005162672.1|/5.17004e-38/PREDICTED: thiamin pyrophosphokinase 1 isoform X1 [Danio rerio]	dre:450054/7e-39/tpk1, zgc:101685; thiamin pyrophosphokinase 1 (EC:2.7.6.2); K00949 thiamine pyrophosphokinase [EC:2.7.6.2]
Unigene77524_All	0.01	1.15667	6.85383	Up	gi|528498193|ref|XP_687974.5|/4.96005e-17/PREDICTED: DNA replication ATP-dependent helicase/nuclease DNA2 [Danio rerio]	dre:559535/7e-18/dna2, si:ch211-1n9.7; DNA replication helicase/nuclease 2; K10742 DNA replication ATP-dependent helicase Dna2 [EC:3.6.4.12]
Unigene107577_All	0.01	1.15333	6.84967	Up	gi|657527958|ref|XP_008289388.1|/8.45188e-78/PREDICTED: protocadherin Fat 4 [Stegastes partitus]	mze:101465158/4e-78/fat4; FAT atypical cadherin 4; K16669 protocadherin Fat 4
CL5164.Contig5_All	0.01	1.15333	6.84967	Up	NA	NA
Unigene80212_All	0.01	1.15333	6.84967	Up	NA	NA
Unigene83031_All	0.01	1.15333	6.84967	Up	NA	NA
Unigene80833_All	0.01	1.15333	6.84967	Up	NA	NA
CL3335.Contig6_All	0.01	1.15333	6.84967	Up	gi|261335659|emb|CBH18653.1|/4.3153e-13/hypothetical protein, conserved [Trypanosoma brucei gambiense DAL972]	dre:402861/2e-11/rab11fip1b, si:ch211-187d7.3; RAB11 family interacting protein 1 (class I) b; K12484 Rab11 family-interacting protein 1/2/5
Unigene70396_All	0.01	1.15333	6.84967	Up	NA	NA
Unigene79622_All	0.01	1.15333	6.84967	Up	NA	NA
Unigene80830_All	0.01	1.15333	6.84967	Up	NA	NA
CL13657.Contig4_All	0.01	1.15333	6.84967	Up	gi|688568364|ref|XP_009302337.1|/1.26744e-36/PREDICTED: serine-rich coiled-coil domain-containing protein 1 isoform X4 [Danio rerio]	NA
Unigene23709_All	0.01	1.15333	6.84967	Up	NA	NA
CL1546.Contig3_All	0.01	1.15333	6.84967	Up	gi|55925371|ref|NP_001007442.1|/1.58104e-55/zinc finger protein 143a [Danio rerio] &gt;gi|55250003|gb|AAH85401.1| Zgc:101653 [Danio rerio] &gt;gi|182889886|gb|AAI65773.1| Zgc:101653 protein [Danio rerio]	xma:102230955/6e-22/Krueppel-like factor 15-like; K09210 krueppel-like factor 15
Unigene79972_All	0.01	1.15333	6.84967	Up	NA	NA
Unigene81170_All	0.01	1.15	6.84549	Up	NA	NA
Unigene81681_All	0.01	1.15	6.84549	Up	NA	NA
Unigene20074_All	0.01	1.14667	6.8413	Up	NA	NA
Unigene14573_All	0.01	1.14667	6.8413	Up	gi|112494927|gb|ABI20136.1|/9.46673e-139/cardiac voltage-gated sodium channel alpha subunit Nav1.5 [Danio rerio]	mze:101467375/8e-112/sodium channel protein type 4 subunit alpha-like; K04838 voltage-gated sodium channel type V alpha
Unigene77059_All	0.01	1.14667	6.8413	Up	NA	NA
Unigene89819_All	0.01	1.14667	6.8413	Up	NA	NA
Unigene78192_All	0.01	1.14667	6.8413	Up	NA	NA
Unigene78239_All	0.01	1.14667	6.8413	Up	NA	NA
Unigene78909_All	0.01	1.14667	6.8413	Up	NA	NA
Unigene50961_All	0.01	1.14667	6.8413	Up	gi|390196173|gb|AFL69829.1|/1.58449e-31/STAT2 [Carassius auratus]	mze:101479682/1e-19/stat2; signal transducer and activator of transcription 2, 113kDa; K04692 signal transducer and activator of transcription 3
Unigene68944_All	0.01	1.14667	6.8413	Up	NA	NA
Unigene21331_All	0.01	1.14333	6.8371	Up	NA	NA
Unigene3319_All	0.01	1.14333	6.8371	Up	NA	NA
Unigene79264_All	0.01	1.14333	6.8371	Up	NA	NA
CL980.Contig1_All	0.01	1.14333	6.8371	Up	NA	NA
Unigene81047_All	0.01	1.14	6.83289	Up	gi|688608539|ref|XP_009294437.1|/2.92802e-09/PREDICTED: uncharacterized protein LOC566957 isoform X25 [Danio rerio]	NA
Unigene46240_All	0.01	1.14	6.83289	Up	gi|677286896|gb|KFP69324.1|/3.99028e-51/hypothetical protein N310_08876, partial [Acanthisitta chloris]	tgu:100219567/7e-17/CPXM2; carboxypeptidase X (M14 family), member 2; K08639 carboxypeptidase X2
Unigene5428_All	0.01	1.14	6.83289	Up	gi|554540626|ref|XP_005864953.1|/1.25735e-09/PREDICTED: cellular nucleic acid-binding protein-like isoform X4 [Myotis brandtii]	ocu:100355413/6e-10/ZCCHC13; zinc finger, CCHC domain containing 13; K09250 cellular nucleic acid-binding protein
Unigene21449_All	0.01	1.14	6.83289	Up	gi|528509843|ref|XP_005170110.1|/2.92452e-46/PREDICTED: ADNP homeobox 2b isoform X1 [Danio rerio] &gt;gi|528509845|ref|XP_005170111.1| PREDICTED: ADNP homeobox 2b isoform X1 [Danio rerio]	NA
Unigene80896_All	0.01	1.14	6.83289	Up	NA	NA
Unigene70492_All	0.01	1.14	6.83289	Up	NA	NA
Unigene76969_All	0.01	1.14	6.83289	Up	NA	NA
Unigene11473_All	0.01	1.14	6.83289	Up	NA	NA
Unigene72849_All	0.01	1.14	6.83289	Up	NA	NA
Unigene81776_All	0.01	1.14	6.83289	Up	NA	NA
Unigene79102_All	0.01	1.13667	6.82867	Up	gi|528477673|ref|XP_005159348.1|/4.18921e-24/PREDICTED: uncharacterized protein LOC101884721 [Danio rerio]	NA
Unigene12248_All	0.01	1.13667	6.82867	Up	gi|528476771|ref|XP_005164965.1|/7.53266e-100/PREDICTED: golgin subfamily B member 1 isoform X1 [Danio rerio]	dse:Dsec_GM24647/2e-09/GM24647 gene product from transcript GM24647-RA; K16308 citron Rho-interacting kinase [EC:2.7.11.1]
Unigene79723_All	0.01	1.13667	6.82867	Up	NA	NA
Unigene21430_All	0.01	1.13667	6.82867	Up	NA	NA
Unigene96210_All	0.01	1.13333	6.82443	Up	gi|528498724|ref|XP_693814.5|/1.09747e-08/PREDICTED: mucin-16 [Danio rerio]	NA
Unigene78743_All	0.01	1.13333	6.82443	Up	NA	NA
Unigene78837_All	0.01	1.13333	6.82443	Up	NA	NA
Unigene78469_All	0.01	1.13333	6.82443	Up	NA	NA
CL2478.Contig3_All	0.01	1.13	6.82018	Up	NA	NA
CL3899.Contig5_All	0.01	1.13	6.82018	Up	gi|302191608|ref|NP_001104620.2|/3.28511e-28/ribosome biogenesis protein BMS1 homolog [Danio rerio]	dre:553241/4e-29/bms1, bms1l, im:7152071, wu:fb37d08; BMS1 ribosome biogenesis factor; K14569 ribosome biogenesis protein BMS1
Unigene79779_All	0.01	1.13	6.82018	Up	NA	NA
Unigene79415_All	0.01	1.13	6.82018	Up	NA	NA
Unigene7160_All	0.01	1.13	6.82018	Up	NA	NA
CL3540.Contig2_All	0.01	1.13	6.82018	Up	NA	NA
Unigene85182_All	0.01	1.12667	6.81592	Up	gi|688612019|ref|XP_009295224.1|/0/PREDICTED: basement membrane-specific heparan sulfate proteoglycan core protein isoform X10 [Danio rerio]	dre:565429/0.0/hspg2; heparan sulfate proteoglycan 2; K05719 integrin beta 1; K06255 heparan sulfate proteoglycan 2 (perlecan); K06265 dystroglycan 1
Unigene79620_All	0.01	1.12667	6.81592	Up	NA	NA
Unigene77050_All	0.01	1.12667	6.81592	Up	NA	NA
Unigene28766_All	0.01	1.12667	6.81592	Up	gi|688590294|ref|XP_009290417.1|/1.1464e-45/PREDICTED: glutamate receptor ionotropic, NMDA 2D-like [Danio rerio]	dre:100149482/2e-46/glutamate receptor ionotropic, NMDA 2D-like; K05212 glutamate receptor ionotropic, NMDA 2D
Unigene2015_All	0.01	1.12667	6.81592	Up	NA	NA
Unigene81088_All	0.01	1.12667	6.81592	Up	NA	NA
Unigene78575_All	0.01	1.12667	6.81592	Up	NA	NA
Unigene80804_All	0.01	1.12667	6.81592	Up	NA	NA
Unigene36226_All	0.01	1.12333	6.81164	Up	NA	NA
Unigene79750_All	0.01	1.12333	6.81164	Up	NA	NA
CL5378.Contig1_All	0.01	1.12333	6.81164	Up	NA	NA
CL3610.Contig4_All	0.01	1.12333	6.81164	Up	NA	NA
Unigene76955_All	0.01	1.12333	6.81164	Up	NA	NA
Unigene79596_All	0.01	1.12333	6.81164	Up	NA	NA
Unigene11392_All	0.01	1.12333	6.81164	Up	NA	NA
CL16089.Contig1_All	0.01	1.12333	6.81164	Up	gi|688566717|ref|XP_009302014.1|/7.69612e-47/PREDICTED: dedicator of cytokinesis protein 5 isoform X1 [Danio rerio]	dre:571688/1e-47/dock5; dedicator of cytokinesis 5; K17707 dedicator of cytokinesis protein 5
Unigene22800_All	0.01	1.12333	6.81164	Up	gi|642117368|emb|CDQ66887.1|/1.06127e-20/unnamed protein product [Oncorhynchus mykiss]	NA
Unigene2441_All	0.01	1.12	6.80735	Up	NA	NA
Unigene77665_All	0.01	1.12	6.80735	Up	NA	NA
Unigene76839_All	0.01	1.12	6.80735	Up	gi|688598187|ref|XP_009292155.1|/4.89377e-138/PREDICTED: periaxin isoform X29 [Danio rerio]	NA
Unigene65947_All	0.01	1.12	6.80735	Up	NA	NA
Unigene10161_All	0.01	1.12	6.80735	Up	gi|432888034|ref|XP_004075034.1|/1.23667e-28/PREDICTED: uncharacterized protein LOC101156905 [Oryzias latipes]	NA
CL15175.Contig1_All	0.01	1.12	6.80735	Up	gi|573878078|ref|XP_006627274.1|/1.99064e-34/PREDICTED: collagen and calcium-binding EGF domain-containing protein 1-like [Lepisosteus oculatus]	dre:555629/6e-35/ccbe1, fof; collagen and calcium binding EGF domains 1; K19638 collagen and calcium-binding EGF domain-containing protein 1
Unigene31298_All	0.01	1.12	6.80735	Up	NA	NA
Unigene78391_All	0.01	1.12	6.80735	Up	gi|688581529|ref|XP_009305297.1|/5.93501e-63/PREDICTED: slit homolog 1 protein isoform X1 [Danio rerio]	dre:556123/8e-64/slit1a; slit homolog 1a (Drosophila); K06753 roundabout, axon guidance receptor 1; K06754 roundabout, axon guidance receptor 2; K06838 slit 1
Unigene63509_All	0.01	1.12	6.80735	Up	gi|432950658|ref|XP_004084549.1|/1.78646e-17/PREDICTED: sodium channel protein type 4 subunit alpha B-like [Oryzias latipes]	NA
Unigene77823_All	0.01	1.12	6.80735	Up	gi|77403696|dbj|BAE46430.1|/6.67302e-06/reverse transcriptase [Danio rerio]	NA
CL10273.Contig33_All	0.01	1.12	6.80735	Up	NA	NA
Unigene77168_All	0.01	1.12	6.80735	Up	gi|597807249|ref|XP_007243495.1|/7.05621e-16/PREDICTED: CLIP-associating protein 2-like isoform X4 [Astyanax mexicanus]	dre:404604/3e-14/clasp2, zgc:77279; cytoplasmic linker associated protein 2; K16578 CLIP-associating protein 1/2
Unigene77796_All	0.01	1.12	6.80735	Up	NA	NA
CL5326.Contig3_All	0.01	1.12	6.80735	Up	gi|528478382|ref|XP_003198627.2|/3.75449e-25/PREDICTED: kinesin-like protein KIF21A [Danio rerio]	mze:101473283/5e-22/kinesin-like protein KIF21A; K10395 kinesin family member 4/21/27
Unigene78895_All	0.01	1.12	6.80735	Up	NA	NA
Unigene77156_All	0.01	1.12	6.80735	Up	gi|84371420|gb|ABB29446.2|/2.83951e-41/voltage-gated sodium channel Nav1.4b [Danio rerio] &gt;gi|190339974|gb|AAI63558.1| Scn4ab protein [Danio rerio]	fch:102049989/8e-35/SCN4A; sodium channel, voltage-gated, type IV, alpha subunit; K04837 voltage-gated sodium channel type IV alpha
Unigene79845_All	0.01	1.11667	6.80305	Up	NA	NA
CL7635.Contig2_All	0.01	1.11667	6.80305	Up	gi|518830825|ref|NP_001265527.1|/1.27728e-17/si:ch73-127m5.2 [Danio rerio]	NA
Unigene17403_All	0.01	1.11667	6.80305	Up	NA	NA
Unigene6368_All	0.01	1.11667	6.80305	Up	gi|688612036|ref|XP_009295230.1|/2.88121e-57/PREDICTED: histone-lysine N-methyltransferase 2D isoform X2 [Danio rerio]	dre:100536523/1e-56/kmt2d; lysine (K)-specific methyltransferase 2D; K09187 histone-lysine N-methyltransferase MLL2 [EC:2.1.1.43]
Unigene82290_All	0.01	1.11667	6.80305	Up	NA	NA
Unigene49300_All	0.01	1.11667	6.80305	Up	NA	NA
Unigene22646_All	0.01	1.11333	6.79874	Up	gi|641995739|emb|CDQ98543.1|/1.07281e-33/unnamed protein product [Oncorhynchus mykiss]	NA
Unigene79638_All	0.01	1.11333	6.79874	Up	NA	NA
Unigene77406_All	0.01	1.11333	6.79874	Up	NA	NA
Unigene80728_All	0.01	1.11333	6.79874	Up	gi|688548093|ref|XP_003198324.3|/2.60589e-26/PREDICTED: uncharacterized protein si:dkey-202b22.6 isoform X1 [Danio rerio]	mgp:100548421/1e-08/CFAP54, NEDD1; cilia and flagella associated 54; K16547 protein NEDD1
Unigene80201_All	0.01	1.11333	6.79874	Up	NA	NA
Unigene83090_All	0.01	1.11333	6.79874	Up	NA	NA
Unigene35924_All	0.01	1.11333	6.79874	Up	NA	NA
Unigene26148_All	0.01	1.11333	6.79874	Up	NA	NA
Unigene63805_All	0.01	1.11333	6.79874	Up	gi|675368093|gb|KFM60995.1|/2.54741e-13/hypothetical protein X975_04887, partial [Stegodyphus mimosarum]	NA
Unigene79222_All	0.01	1.11333	6.79874	Up	NA	NA
CL4498.Contig2_All	0.01	1.11333	6.79874	Up	gi|657526217|ref|XP_008283279.1|/6.31271e-44/PREDICTED: uncharacterized protein LOC103359624 [Stegastes partitus]	lcm:102346737/5e-28/adenylate cyclase type 8-like; K08048 adenylate cyclase 8 [EC:4.6.1.1]
CL16487.Contig6_All	0.01	1.11333	6.79874	Up	NA	NA
CL6195.Contig5_All	0.01	1.11333	6.79874	Up	NA	NA
Unigene92450_All	0.01	1.11333	6.79874	Up	NA	NA
Unigene46455_All	0.01	1.11333	6.79874	Up	NA	NA
Unigene2480_All	0.01	1.11333	6.79874	Up	NA	NA
Unigene50128_All	0.01	1.11333	6.79874	Up	gi|308450159|ref|XP_003088200.1|/8.73469e-06/hypothetical protein CRE_03576 [Caenorhabditis remanei] &gt;gi|308248801|gb|EFO92753.1| hypothetical protein CRE_03576 [Caenorhabditis remanei]	NA
Unigene79131_All	0.01	1.11333	6.79874	Up	gi|694529876|ref|XP_009493717.1|/1.35389e-06/hypothetical protein H696_01543 [Fonticula alba] &gt;gi|627950314|gb|KCV72138.1| hypothetical protein H696_01543 [Fonticula alba]	NA
Unigene83100_All	0.01	1.11333	6.79874	Up	NA	NA
CL6873.Contig1_All	0.01	1.11333	6.79874	Up	gi|190338052|gb|AAI62633.1|/3.90303e-14/Quo protein [Danio rerio]	NA
Unigene82647_All	0.01	1.11333	6.79874	Up	NA	NA
CL7561.Contig1_All	0.01	1.11	6.79442	Up	gi|688543632|ref|XP_003198177.3|/5.652e-38/PREDICTED: bcl-2-like protein 1 [Danio rerio]	tru:101069964/1e-14/apoptosis regulator BAX-like; K02159 apoptosis regulator BAX
CL7517.Contig7_All	0.01	1.11	6.79442	Up	NA	NA
Unigene81631_All	0.01	1.11	6.79442	Up	NA	NA
Unigene81791_All	0.01	1.11	6.79442	Up	gi|340374990|ref|XP_003386020.1|/2.38978e-11/PREDICTED: zinc finger MYM-type protein 1-like [Amphimedon queenslandica]	NA
Unigene62248_All	0.01	1.11	6.79442	Up	NA	NA
CL16539.Contig2_All	0.01	1.11	6.79442	Up	NA	NA
Unigene65659_All	0.01	1.10667	6.79008	Up	gi|528468580|ref|XP_003197734.2|/1.89817e-08/PREDICTED: uncharacterized protein LOC100537580 [Danio rerio]	mze:101469194/2e-06/DDB1- and CUL4-associated factor 8-like; K11804 WD repeat-containing protein 42A
Unigene77636_All	0.01	1.10667	6.79008	Up	gi|688534603|ref|XP_003197805.3|/2.45602e-08/PREDICTED: CD209 antigen [Danio rerio]	NA
Unigene76621_All	0.01	1.10667	6.79008	Up	gi|268535350|ref|XP_002632808.1|/1.61451e-07/Hypothetical protein CBG22662 [Caenorhabditis briggsae]	NA
Unigene80358_All	0.01	1.10333	6.78572	Up	NA	NA
Unigene77151_All	0.01	1.10333	6.78572	Up	NA	NA
Unigene53825_All	0.01	1.10333	6.78572	Up	gi|688600502|ref|XP_009292626.1|/7.2609e-69/PREDICTED: thrombospondin type-1 domain-containing protein 7A isoform X1 [Danio rerio]	NA
Unigene79397_All	0.01	1.10333	6.78572	Up	NA	NA
Unigene22713_All	0.01	1.10333	6.78572	Up	NA	NA
Unigene78710_All	0.01	1.10333	6.78572	Up	NA	NA
Unigene80047_All	0.01	1.10333	6.78572	Up	NA	NA
Unigene79336_All	0.01	1.10333	6.78572	Up	NA	NA
Unigene79332_All	0.01	1.10333	6.78572	Up	NA	NA
Unigene79763_All	0.01	1.10333	6.78572	Up	NA	NA
CL1971.Contig11_All	0.01	1.1	6.78136	Up	gi|597760565|ref|XP_007244285.1|/3.49784e-165/PREDICTED: probable ubiquitin carboxyl-terminal hydrolase FAF-X-like isoform X3 [Astyanax mexicanus]	mze:101468159/2e-165/probable ubiquitin carboxyl-terminal hydrolase FAF-X; K11840 ubiquitin carboxyl-terminal hydrolase 9/24 [EC:3.4.19.12]
CL8730.Contig2_All	0.01	1.1	6.78136	Up	gi|125804583|ref|XP_692034.2|/3.67915e-44/PREDICTED: TBC1 domain family member 9 [Danio rerio]	NA
Unigene81251_All	0.01	1.1	6.78136	Up	NA	NA
Unigene84673_All	0.01	1.1	6.78136	Up	gi|677154347|gb|KFP42577.1|/2.26379e-06/hypothetical protein N324_07178, partial [Chlamydotis macqueenii]	NA
Unigene82638_All	0.01	1.1	6.78136	Up	NA	NA
CL15177.Contig3_All	0.01	1.1	6.78136	Up	gi|675368093|gb|KFM60995.1|/4.45529e-18/hypothetical protein X975_04887, partial [Stegodyphus mimosarum]	cin:100177251/3e-09/protein catecholamines up-like; K14713 solute carrier family 39 (zinc transporter), member 7
Unigene81091_All	0.01	1.1	6.78136	Up	NA	NA
Unigene71369_All	0.01	1.09667	6.77698	Up	gi|642094859|emb|CDQ80016.1|/1.13307e-13/unnamed protein product [Oncorhynchus mykiss]	dre:559788/2e-14/sgcb, fa03a05, wu:fa03a05, zgc:110833; sarcoglycan, beta (dystrophin-associated glycoprotein); K12566 beta-sarcoglycan
CL11151.Contig1_All	0.01	1.09667	6.77698	Up	NA	NA
Unigene80608_All	0.01	1.09667	6.77698	Up	NA	NA
Unigene25734_All	0.01	1.09667	6.77698	Up	NA	NA
Unigene77804_All	0.01	1.09667	6.77698	Up	gi|528480038|ref|XP_005165450.1|/8.36414e-25/PREDICTED: chondroitin sulfate proteoglycan 4-like [Danio rerio]	dre:101882096/1e-25/si:dkey-193c22.2; K05695 receptor-type tyrosine-protein phosphatase F [EC:3.1.3.48]; K08115 chondroitin sulfate proteoglycan 4
Unigene33492_All	0.01	1.09667	6.77698	Up	gi|688590542|ref|XP_009290474.1|/2.02126e-93/PREDICTED: myosin-10 isoform X5 [Danio rerio]	ola:101160019/2e-88/myosin-10-like; K10352 myosin heavy chain
Unigene68674_All	0.01	1.09667	6.77698	Up	NA	NA
Unigene82328_All	0.01	1.09333	6.77259	Up	NA	NA
Unigene83077_All	0.01	1.09333	6.77259	Up	NA	NA
Unigene78790_All	0.01	1.09333	6.77259	Up	NA	NA
Unigene76591_All	0.01	1.09333	6.77259	Up	gi|528516431|ref|XP_005161828.1|/6.91246e-59/PREDICTED: CREB-binding protein isoform X3 [Danio rerio]	dre:566841/1e-59/crebbpa, cbp-b, crebbp, si:dkey-206l1.6, si:dkey-44g23.1; CREB binding protein a; K04498 E1A/CREB-binding protein [EC:2.3.1.48]
CL9439.Contig2_All	0.01	1.09333	6.77259	Up	NA	NA
Unigene81571_All	0.01	1.09333	6.77259	Up	NA	NA
Unigene14399_All	0.01	1.09333	6.77259	Up	gi|688603052|ref|XP_009293161.1|/2.28806e-38/PREDICTED: CAD protein isoform X2 [Danio rerio]	dre:266992/3e-39/cad, cb456, si:dkey-221h15.3, wu:fc30c12, wu:fc33d01, wu:fc67g02; carbamoyl-phosphate synthetase 2, aspartate transcarbamylase, and dihydroorotase (EC:2.1.3.2); K11540 carbamoyl-phosphate synthase / aspartate carbamoyltransferase / dihydroorotase [EC:6.3.5.5 2.1.3.2 3.5.2.3]
Unigene79659_All	0.01	1.09	6.76818	Up	NA	NA
Unigene60309_All	0.01	1.09	6.76818	Up	NA	NA
Unigene77857_All	0.01	1.09	6.76818	Up	NA	NA
Unigene80450_All	0.01	1.09	6.76818	Up	NA	NA
Unigene37205_All	0.01	1.09	6.76818	Up	gi|432928329|ref|XP_004081145.1|/6.87353e-19/PREDICTED: procollagen-lysine,2-oxoglutarate 5-dioxygenase 2-like [Oryzias latipes]	ola:101171207/1e-19/plod2; procollagen-lysine, 2-oxoglutarate 5-dioxygenase 2; K13645 procollagen-lysine,2-oxoglutarate 5-dioxygenase 2 [EC:1.14.11.4]
CL1348.Contig5_All	0.01	1.09	6.76818	Up	gi|688578333|ref|XP_009304586.1|/1.53126e-18/PREDICTED: spectrin beta chain, non-erythrocytic 1 [Danio rerio]	dre:553451/2e-19/sptbn1; spectrin, beta, non-erythrocytic 1; K06115 spectrin beta
Unigene68004_All	0.01	1.09	6.76818	Up	gi|167527177|ref|XP_001747921.1|/7.82794e-31/hypothetical protein [Monosiga brevicollis MX1] &gt;gi|163773670|gb|EDQ87308.1| predicted protein [Monosiga brevicollis MX1]	cin:100177251/4e-16/protein catecholamines up-like; K14713 solute carrier family 39 (zinc transporter), member 7
Unigene78870_All	0.01	1.08667	6.76377	Up	NA	NA
Unigene79107_All	0.01	1.08667	6.76377	Up	NA	NA
Unigene78863_All	0.01	1.08667	6.76377	Up	NA	NA
CL9082.Contig3_All	0.01	1.08667	6.76377	Up	gi|688612049|ref|XP_009295235.1|/4.61036e-31/PREDICTED: zinc finger protein 385A isoform X2 [Danio rerio]	NA
Unigene73954_All	0.01	1.08667	6.76377	Up	gi|688539869|ref|XP_009297235.1|/1.57358e-15/PREDICTED: serine/threonine-protein kinase STK11 isoform X1 [Danio rerio]	dre:550537/2e-16/stk11, wu:fj61a05, zgc:110180; serine/threonine kinase 11 (EC:2.7.11.1); K07298 serine/threonine-protein kinase 11
CL14758.Contig1_All	0.01	1.08667	6.76377	Up	gi|642124557|emb|CDQ62140.1|/2.618e-10/unnamed protein product [Oncorhynchus mykiss]	NA
Unigene79084_All	0.01	1.08667	6.76377	Up	NA	NA
Unigene82451_All	0.01	1.08667	6.76377	Up	NA	NA
Unigene80645_All	0.01	1.08667	6.76377	Up	NA	NA
Unigene82167_All	0.01	1.08333	6.75933	Up	NA	NA
CL9730.Contig2_All	0.01	1.08333	6.75933	Up	NA	NA
CL9060.Contig1_All	0.01	1.08333	6.75933	Up	NA	NA
Unigene77345_All	0.01	1.08333	6.75933	Up	gi|528517361|ref|XP_001338362.3|/9.45487e-61/PREDICTED: protein SOGA1 isoform X2 [Danio rerio]	NA
CL3083.Contig2_All	0.01	1.08333	6.75933	Up	gi|60302679|ref|NP_956413.2|/5.90092e-18/receptor tyrosine-protein kinase erbB-2 precursor [Danio rerio] &gt;gi|59859124|gb|AAX09341.1| Erbb2 [Danio rerio]	dre:386966/8e-19/erbb2, wu:fv70f10, zgc:63601; erb-b2 receptor tyrosine kinase 2 (EC:2.7.10.1); K05083 receptor tyrosine-protein kinase erbB-2 [EC:2.7.10.1]
Unigene49574_All	0.01	1.08	6.75489	Up	gi|688566086|ref|XP_009301877.1|/1.29621e-41/PREDICTED: myotubularin-related protein 13 isoform X2 [Danio rerio]	dre:378456/2e-42/sbf2, cmt4b2; SET binding factor 2; K18061 myotubularin-related protein 5/13
CL2320.Contig6_All	0.01	1.08	6.75489	Up	NA	NA
Unigene37167_All	0.01	1.08	6.75489	Up	NA	NA
Unigene80319_All	0.01	1.08	6.75489	Up	NA	NA
Unigene80444_All	0.01	1.08	6.75489	Up	NA	NA
Unigene69791_All	0.01	1.08	6.75489	Up	NA	NA
Unigene80516_All	0.01	1.08	6.75489	Up	NA	NA
Unigene77016_All	0.01	1.08	6.75489	Up	gi|688566088|ref|XP_009301878.1|/7.35204e-132/PREDICTED: uncharacterized protein LOC103911441 [Danio rerio]	tsp:Tsp_10445/3e-15/muscle cell intermediate filament protein OV71; K18585 intermediate filament protein if
Unigene17932_All	0.01	1.08	6.75489	Up	NA	NA
Unigene61437_All	0.01	1.08	6.75489	Up	gi|688593542|ref|XP_009291109.1|/1.21048e-23/PREDICTED: nesprin-1 isoform X4 [Danio rerio]	dre:567576/2e-24/syne1b, syne1; spectrin repeat containing, nuclear envelope 1b; K19326 nesprin-1
Unigene80496_All	0.01	1.08	6.75489	Up	NA	NA
CL14268.Contig2_All	0.01	1.08	6.75489	Up	NA	NA
Unigene80843_All	0.01	1.08	6.75489	Up	NA	NA
[truncated: 2,865 more rows]

## Sheet: Unique DEUs in clone H
Unigene ID	c-H FPKM	s-H FPKM	Log2 fold change (s-H/c-H)	Up/Down-regulation	NR	KEGG
[truncated: 2,931 more rows]
