# Supplementary material for: Differential expression of innate and adaptive immune genes in the survivors of three gibel carp gynogenetic clones after herpesvirus challenge
Source: BMC Genomics. 2019 May 28;20:432. doi: 10.1186/s12864-019-5777-z (PMC6540555; doi:10.1186/s12864-019-5777-z)
Supplement: Supplementary file 7 — Table S5. Enriched KEGG pathways of DEUs commonly up- and down-regulated in three clones and specifically up- and down-regulated in s-A+ vs c-A+, s-F vs c-F and s-H vs c-H. KEGG pathway description, number of DEUs assigned to the corresponding pathway, P value, Q value, Pathway ID, KEGG function classification, annotated KO ID of DEUs and unigene ID assigned to the corresponding pathway are shown. (XLSX 188 kb) [file 12864_2019_5777_MOESM7_ESM.xlsx]

## Sheet: Common up-regulation
Pathway	Number of DEUs	P value	Q value	Pathway ID	Level 1	Level 2	Unigene ID	KO ID
Porphyrin and chlorophyll metabolism	19	7.26921e-32	4.14345e-30	ko00860	Metabolism	Metabolism of cofactors and vitamins	CL55.Contig1_All;CL8987.Contig5_All;CL8862.Contig4_All;CL8862.Contig1_All;CL8862.Contig7_All;CL8862.Contig6_All;CL8987.Contig6_All;Unigene35721_All;CL158.Contig2_All;CL8222.Contig4_All;CL8862.Contig3_All;CL55.Contig2_All;CL8862.Contig2_All;CL158.Contig1_All;CL55.Contig3_All;CL8222.Contig2_All;CL158.Contig3_All;CL3455.Contig8_All;CL8222.Contig5_All	K00643+K01772+K01749+K01599+K05901+K00228
Arachidonic acid metabolism	7	1.11959e-08	3.19084e-07	ko00590	Metabolism	Lipid metabolism	Unigene29774_All;CL15919.Contig2_All;CL1686.Contig3_All;CL1331.Contig11_All;CL1331.Contig10_All;CL1686.Contig18_All;CL1686.Contig14_All	K00461+K16342+K00458
Ovarian steroidogenesis	7	2.81601e-07	5.35041e-06	ko04913	Organismal Systems	Endocrine system	Unigene29774_All;CL15919.Contig2_All;CL1686.Contig3_All;CL1331.Contig11_All;CL1331.Contig10_All;CL1686.Contig18_All;CL1686.Contig14_All	K00461+K16342
Metabolic pathways	26	9.43499e-07	1.34449e-05	ko01100	Metabolism	Global and overview maps	Unigene29774_All;CL15919.Contig2_All;CL1686.Contig3_All;CL1331.Contig11_All;Unigene66010_All;CL55.Contig1_All;CL8987.Contig5_All;CL1331.Contig10_All;CL8862.Contig4_All;CL1686.Contig18_All;CL8862.Contig1_All;CL8862.Contig7_All;CL5313.Contig2_All;CL8862.Contig6_All;CL1686.Contig14_All;CL8987.Contig6_All;Unigene35721_All;CL1139.Contig4_All;CL158.Contig2_All;CL8862.Contig3_All;CL55.Contig2_All;CL8862…	K00461+K16342+K00458+K03494+K00643+K01772+K01749+K02260+K01079+K01599+K00228
Riboflavin metabolism	3	6.61925e-06	7.54594e-05	ko00740	Metabolism	Metabolism of cofactors and vitamins	CL8222.Contig4_All;CL8222.Contig2_All;CL8222.Contig5_All	K05901
Serotonergic synapse	7	9.36378e-05	0.000889559	ko04726	Organismal Systems	Nervous system	Unigene29774_All;CL15919.Contig2_All;CL1686.Contig3_All;CL1331.Contig11_All;CL1331.Contig10_All;CL1686.Contig18_All;CL1686.Contig14_All	K00461+K16342+K00458
Linoleic acid metabolism	3	0.000189706	0.00137933	ko00591	Metabolism	Lipid metabolism	CL1686.Contig3_All;CL1686.Contig18_All;CL1686.Contig14_All	K16342
Bile secretion	5	0.00019359	0.00137933	ko04976	Organismal Systems	Digestive system	Unigene28427_All;CL6154.Contig1_All;CL6154.Contig4_All;CL6154.Contig3_All;Unigene10364_All	K18245+K13855+K09864
alpha-Linolenic acid metabolism	3	0.000227508	0.00144089	ko00592	Metabolism	Lipid metabolism	CL1686.Contig3_All;CL1686.Contig18_All;CL1686.Contig14_All	K16342
Glycine, serine and threonine metabolism	4	0.00028675	0.00163448	ko00260	Metabolism	Amino acid metabolism	CL55.Contig1_All;CL1139.Contig4_All;CL55.Contig2_All;CL55.Contig3_All	K00643+K01079
Inflammatory mediator regulation of TRP channels	5	0.00295241	0.0152988	ko04750	Organismal Systems	Sensory system	CL1686.Contig3_All;CL1331.Contig11_All;CL1331.Contig10_All;CL1686.Contig18_All;CL1686.Contig14_All	K16342+K00458
Pancreatic secretion	4	0.00395407	0.0187818	ko04972	Organismal Systems	Digestive system	Unigene28427_All;CL6154.Contig1_All;CL6154.Contig4_All;CL6154.Contig3_All	K18245+K13855
Ether lipid metabolism	3	0.00457092	0.0200417	ko00565	Metabolism	Lipid metabolism	CL1686.Contig3_All;CL1686.Contig18_All;CL1686.Contig14_All	K16342
Gastric acid secretion	4	0.00724965	0.0295164	ko04971	Organismal Systems	Digestive system	Unigene28427_All;CL6154.Contig1_All;CL6154.Contig4_All;CL6154.Contig3_All	K18245+K13855
HIF-1 signaling pathway	5	0.0162274	0.0580608	ko04066	Environmental Information Processing	Signal transduction	CL14300.Contig2_All;CL14300.Contig4_All;CL14300.Contig5_All;Unigene38629_All;CL14300.Contig1_All	K06503
Lysine degradation	4	0.0162978	0.0580608	ko00310	Metabolism	Amino acid metabolism	Unigene86013_All;Unigene10933_All;Unigene12290_All;Unigene30140_All	K09188+K09186+K09187
Phagosome	8	0.0245015	0.0821522	ko04145	Cellular Processes	Transport and catabolism	CL14300.Contig2_All;CL14300.Contig4_All;Unigene13696_All;CL14300.Contig5_All;Unigene38629_All;Unigene19789_All;Unigene32047_All;CL14300.Contig1_All	K06503+K07375+K07374
Long-term depression	3	0.0269727	0.0854134	ko04730	Organismal Systems	Nervous system	CL1686.Contig3_All;CL1686.Contig18_All;CL1686.Contig14_All	K16342
VEGF signaling pathway	3	0.0392465	0.117739	ko04370	Environmental Information Processing	Signal transduction	CL1686.Contig3_All;CL1686.Contig18_All;CL1686.Contig14_All	K16342
Proximal tubule bicarbonate reclamation	2	0.0441412	0.125803	ko04964	Organismal Systems	Excretory system	Unigene28427_All;Unigene10364_All	K18245+K09864
Glycerophospholipid metabolism	3	0.0507503	0.137751	ko00564	Metabolism	Lipid metabolism	CL1686.Contig3_All;CL1686.Contig18_All;CL1686.Contig14_All	K16342
Vascular smooth muscle contraction	4	0.0735005	0.187938	ko04270	Organismal Systems	Circulatory system	Unigene18690_All;CL1686.Contig3_All;CL1686.Contig18_All;CL1686.Contig14_All	K10352+K16342
Salivary secretion	3	0.0833473	0.187938	ko04970	Organismal Systems	Digestive system	CL6154.Contig1_All;CL6154.Contig4_All;CL6154.Contig3_All	K13855
GnRH signaling pathway	3	0.0839057	0.187938	ko04912	Organismal Systems	Endocrine system	CL1686.Contig3_All;CL1686.Contig18_All;CL1686.Contig14_All	K16342
Gap junction	3	0.0846527	0.187938	ko04540	Cellular Processes	Cellular community	Unigene13696_All;Unigene19789_All;Unigene32047_All	K07375+K07374
Glutamatergic synapse	4	0.0873417	0.187938	ko04724	Organismal Systems	Nervous system	CL1686.Contig3_All;CL1686.Contig18_All;Unigene65807_All;CL1686.Contig14_All	K16342+K04608
Nitrogen metabolism	1	0.0892495	0.187938	ko00910	Metabolism	Energy metabolism	Unigene28427_All	K18245
Hematopoietic cell lineage	5	0.0923202	0.187938	ko04640	Organismal Systems	Immune system	CL14300.Contig2_All;CL14300.Contig4_All;CL14300.Contig5_All;Unigene38629_All;CL14300.Contig1_All	K06503
Fc epsilon RI signaling pathway	3	0.110637	0.217458	ko04664	Organismal Systems	Immune system	CL1686.Contig3_All;CL1686.Contig18_All;CL1686.Contig14_All	K16342
Tight junction	4	0.128663	0.24446	ko04530	Cellular Processes	Cellular community	Unigene1305_All;CL16738.Contig5_All;Unigene18690_All;CL4867.Contig13_All	K06115+K10352+K06107
Choline metabolism in cancer	3	0.15035	0.274915	ko05231	Human Diseases	Cancers: Overview	CL1686.Contig3_All;CL1686.Contig18_All;CL1686.Contig14_All	K16342
Signaling pathways regulating pluripotency of stem cells	3	0.154338	0.274915	ko04550	Cellular Processes	Cellular community	CL4920.Contig3_All;CL4920.Contig1_All;CL10390.Contig2_All	K17846
Ubiquitin mediated proteolysis	3	0.178693	0.301177	ko04120	Genetic Information Processing	Folding, sorting and degradation	CL4981.Contig5_All;CL14135.Contig1_All;CL4981.Contig1_All	K10592+K10586
Collecting duct acid secretion	1	0.17965	0.301177	ko04966	Organismal Systems	Excretory system	Unigene28427_All	K18245
African trypanosomiasis	2	0.236517	0.376453	ko05143	Human Diseases	Infectious diseases: Parasitic	CL5869.Contig1_All;CL5869.Contig2_All	K13822
Oxytocin signaling pathway	3	0.23776	0.376453	ko04921	Organismal Systems	Endocrine system	CL1686.Contig3_All;CL1686.Contig18_All;CL1686.Contig14_All	K16342
Fc gamma R-mediated phagocytosis	3	0.264338	0.407224	ko04666	Organismal Systems	Immune system	CL1686.Contig3_All;CL1686.Contig18_All;CL1686.Contig14_All	K16342
Toxoplasmosis	4	0.282536	0.423803	ko05145	Human Diseases	Infectious diseases: Parasitic	Unigene29774_All;CL15919.Contig2_All;CL1331.Contig11_All;CL1331.Contig10_All	K00461
Glycosphingolipid biosynthesis - lacto and neolacto series	1	0.321916	0.451898	ko00601	Metabolism	Glycan biosynthesis and metabolism	Unigene66010_All	K03494
Phospholipase D signaling pathway	4	0.324834	0.451898	ko04072	Environmental Information Processing	Signal transduction	CL1686.Contig3_All;CL1686.Contig18_All;Unigene65807_All;CL1686.Contig14_All	K16342+K04608
Endocytosis	5	0.32505	0.451898	ko04144	Cellular Processes	Transport and catabolism	CL14300.Contig2_All;CL14300.Contig4_All;CL14300.Contig5_All;Unigene38629_All;CL14300.Contig1_All	K06503
Pathogenic Escherichia coli infection	3	0.340449	0.462037	ko05130	Human Diseases	Infectious diseases: Bacterial	Unigene13696_All;Unigene19789_All;Unigene32047_All	K07375+K07374
Malaria	2	0.423018	0.550416	ko05144	Human Diseases	Infectious diseases: Parasitic	CL5869.Contig1_All;CL5869.Contig2_All	K13822
Ras signaling pathway	3	0.433128	0.550416	ko04014	Environmental Information Processing	Signal transduction	CL1686.Contig3_All;CL1686.Contig18_All;CL1686.Contig14_All	K16342
Biosynthesis of amino acids	1	0.438046	0.550416	ko01230	Metabolism	Global and overview maps	CL1139.Contig4_All	K01079
Renin secretion	1	0.444195	0.550416	ko04924	Organismal Systems	Endocrine system	Unigene10364_All	K09864
MAPK signaling pathway	3	0.487096	0.584333	ko04010	Environmental Information Processing	Signal transduction	CL1686.Contig3_All;CL1686.Contig18_All;CL1686.Contig14_All	K16342
Oxidative phosphorylation	1	0.49207	0.584333	ko00190	Metabolism	Energy metabolism	CL5313.Contig2_All	K02260
Platelet activation	3	0.60884	0.708242	ko04611	Organismal Systems	Immune system	CL1686.Contig3_All;CL1686.Contig18_All;CL1686.Contig14_All	K16342
Carbon metabolism	1	0.64426	0.734456	ko01200	Metabolism	Global and overview maps	CL1139.Contig4_All	K01079
Salmonella infection	1	0.72479	0.810059	ko05132	Human Diseases	Infectious diseases: Bacterial	Unigene18690_All	K10352
mRNA surveillance pathway	1	0.77234	0.846604	ko03015	Genetic Information Processing	Translation	Unigene23119_All	K08873
FoxO signaling pathway	1	0.823916	0.886098	ko04068	Environmental Information Processing	Signal transduction	CL4920.Contig3_All	K17845
Neuroactive ligand-receptor interaction	1	0.9141	0.964884	ko04080	Environmental Information Processing	Signaling molecules and interaction	Unigene65807_All	K04608
Transcriptional misregulation in cancer	1	0.935282	0.969292	ko05202	Human Diseases	Cancers: Overview	Unigene10933_All	K09186
Proteoglycans in cancer	1	0.981785	0.987744	ko05205	Human Diseases	Cancers: Overview	Unigene12266_All	K10380
Regulation of actin cytoskeleton	1	0.987744	0.987744	ko04810	Cellular Processes	Cell motility	Unigene18690_All	K10352

## Sheet: Common down-regulation
Pathway	Number of DEUs	P value	Q value	Pathway ID	Level 1	Level 2	Unigene ID	KO ID
Mineral absorption	1	0.00404897	NA	ko04978	Organismal Systems	Digestive system	CL16220.Contig1_All	K14739

## Sheet: Unique up-regulation in A+
Pathway	Number of DEUs	P value	Q value	Pathway ID	Level 1	Level 2	Unigene ID	KO ID
Dilated cardiomyopathy	43	2.54835e-13	6.24345e-11	ko05414	Human Diseases	Cardiovascular diseases	Unigene52925_All;CL3317.Contig2_All;Unigene87359_All;Unigene48013_All;Unigene39320_All;Unigene16636_All;Unigene61421_All;Unigene60591_All;Unigene58105_All;CL3317.Contig1_All;CL2164.Contig37_All;Unigene54676_All;CL1508.Contig1_All;Unigene41004_All;Unigene41847_All;Unigene36865_All;Unigene53332_All;CL15980.Contig4_All;CL4651.Contig6_All;CL16307.Contig5_All;CL15538.Contig4_All;CL13081.Contig1_All;CL…	K06856+K12045+K05637+K12567+K05719+K06590+K06483+K17751+K08048+K09290+K06493+K06589+K06591+K12641+K12314+K10351+K12749+K05865+K10374+K10375
Adrenergic signaling in cardiomyocytes	30	3.36994e-11	4.12817e-09	ko04261	Organismal Systems	Circulatory system	CL3317.Contig2_All;Unigene60591_All;Unigene58105_All;CL3317.Contig1_All;Unigene53879_All;CL2164.Contig37_All;Unigene41004_All;Unigene41847_All;CL14045.Contig2_All;Unigene53332_All;Unigene7457_All;CL15980.Contig4_All;CL16307.Contig5_All;CL15538.Contig4_All;CL732.Contig3_All;CL13081.Contig1_All;CL10503.Contig1_All;CL3788.Contig1_All;CL15538.Contig1_All;CL732.Contig1_All;CL732.Contig4_All;CL10938.Co…	K12045+K17751+K08048+K09048+K09290+K06269+K04354+K12314+K02183+K10351+K12749+K12750+K05865+K10374+K10375+K04441
Amoebiasis	35	1.41025e-10	1.06763e-08	ko05146	Human Diseases	Infectious diseases: Parasitic	CL721.Contig6_All;Unigene52925_All;Unigene87359_All;Unigene48013_All;CL1502.Contig3_All;Unigene54676_All;Unigene34228_All;Unigene36865_All;CL10455.Contig1_All;CL10455.Contig2_All;Unigene49424_All;Unigene49425_All;Unigene63192_All;Unigene91609_All;Unigene60053_All;CL721.Contig19_All;CL721.Contig34_All;CL721.Contig7_All;CL721.Contig24_All;CL721.Contig26_All;Unigene102945_All;CL721.Contig15_All;Unig…	K10955+K06856+K05637+K13241+K05717+K06464+K06236+K13963+K19662+K19663
Primary immunodeficiency	31	1.74307e-10	1.06763e-08	ko05340	Human Diseases	Immune diseases	Unigene52925_All;Unigene87359_All;Unigene49424_All;Unigene49425_All;Unigene63192_All;Unigene91609_All;Unigene60053_All;Unigene40196_All;CL14950.Contig8_All;Unigene102945_All;Unigene33213_All;Unigene55612_All;Unigene98863_All;Unigene28017_All;Unigene55679_All;CL14950.Contig26_All;CL14950.Contig35_All;CL14950.Contig27_All;Unigene86848_All;Unigene73017_All;Unigene98860_All;Unigene86846_All;Unigene63…	K06856+K06554+K05070
Calcium signaling pathway	30	1.32183e-09	5.95457e-08	ko04020	Environmental Information Processing	Signal transduction	Unigene52925_All;Unigene87359_All;CL1502.Contig3_All;Unigene58105_All;Unigene34228_All;Unigene41004_All;Unigene41847_All;Unigene53332_All;CL15980.Contig4_All;CL732.Contig3_All;Unigene49424_All;CL732.Contig1_All;Unigene49425_All;CL732.Contig4_All;CL10938.Contig2_All;Unigene63192_All;CL7115.Contig1_All;Unigene91609_All;Unigene60053_All;CL732.Contig2_All;Unigene102945_All;Unigene55612_All;Unigene988…	K06856+K13241+K08048+K05089+K02183+K05865+K05863+K10785+K19662+K19663+K00911
Cardiac muscle contraction	17	1.45826e-09	5.95457e-08	ko04260	Organismal Systems	Circulatory system	CL3317.Contig2_All;Unigene60591_All;CL3317.Contig1_All;CL2164.Contig37_All;CL12372.Contig1_All;CL16307.Contig5_All;CL15538.Contig4_All;CL13081.Contig1_All;CL10503.Contig1_All;CL3788.Contig1_All;CL15538.Contig1_All;CL10938.Contig2_All;CL16307.Contig7_All;CL3788.Contig2_All;CL10503.Contig3_All;CL2164.Contig19_All;CL16307.Contig4_All	K12045+K17751+K09290+K00412+K12314+K10351+K12749+K12750+K05865+K10374+K10375
Asthma	18	6.1124e-09	2.13934e-07	ko05310	Human Diseases	Immune diseases	Unigene52925_All;Unigene87359_All;Unigene35710_All;Unigene49424_All;Unigene49425_All;Unigene63192_All;CL10554.Contig2_All;Unigene91609_All;Unigene60053_All;CL10554.Contig1_All;Unigene102945_All;Unigene55612_All;Unigene98863_All;Unigene28017_All;Unigene63191_All;Unigene24270_All;Unigene12099_All;Unigene4108_All	K06856+K10788+K16597+K10785+K08090
Salivary secretion	19	5.92725e-07	1.71176e-05	ko04970	Organismal Systems	Digestive system	Unigene55151_All;Unigene86093_All;Unigene53815_All;Unigene55458_All;Unigene58105_All;Unigene55295_All;Unigene41004_All;Unigene41847_All;Unigene33905_All;Unigene53332_All;Unigene54206_All;CL15980.Contig4_All;Unigene55771_All;CL732.Contig3_All;CL732.Contig1_All;CL732.Contig4_All;CL732.Contig2_All;Unigene1156_All;CL7878.Contig1_All	K13910+K10951+K13912+K13915+K08048+K13911+K01176+K19477+K02183+K19662+K19663
NF-kappa B signaling pathway	30	6.32665e-07	1.71176e-05	ko04064	Environmental Information Processing	Signal transduction	Unigene52925_All;Unigene87359_All;Unigene61421_All;CL16802.Contig38_All;Unigene23088_All;CL15980.Contig3_All;Unigene38898_All;Unigene57701_All;Unigene41004_All;Unigene57046_All;Unigene5850_All;Unigene59426_All;CL15980.Contig4_All;CL2901.Contig2_All;Unigene49424_All;Unigene49425_All;Unigene63192_All;CL10554.Contig2_All;Unigene91609_All;Unigene60053_All;CL10554.Contig1_All;Unigene102945_All;Unigene…	K06856+K06527+K10798+K03173+K16072+K10652+K16062+K10785+K19662
Vascular smooth muscle contraction	24	6.98677e-07	1.71176e-05	ko04270	Organismal Systems	Circulatory system	Unigene60591_All;Unigene58105_All;CL3853.Contig2_All;Unigene41004_All;Unigene41847_All;CL14045.Contig2_All;Unigene95115_All;Unigene53332_All;CL15980.Contig4_All;Unigene103161_All;CL15538.Contig4_All;CL732.Contig3_All;CL15538.Contig1_All;CL732.Contig1_All;CL732.Contig4_All;Unigene42992_All;CL15538.Contig2_All;CL732.Contig2_All;Unigene33898_All;Unigene1156_All;CL7878.Contig1_All;CL1686.Contig11_All…	K10352+K08048+K06269+K02183+K19662+K19663+K16342
Staphylococcus aureus infection	19	3.37522e-06	7.50613e-05	ko05150	Human Diseases	Infectious diseases: Bacterial	Unigene52925_All;Unigene87359_All;CL4767.Contig2_All;Unigene34228_All;Unigene101869_All;CL9821.Contig1_All;Unigene49424_All;Unigene49425_All;Unigene63192_All;Unigene91609_All;Unigene60053_All;Unigene102945_All;Unigene55612_All;Unigene98863_All;Unigene28017_All;Unigene30943_All;Unigene63191_All;Unigene24270_All;Unigene12099_All	K06856+K03987+K06464+K03992+K07604+K10785
Fc epsilon RI signaling pathway	19	3.67647e-06	7.50613e-05	ko04664	Organismal Systems	Immune system	Unigene52925_All;Unigene87359_All;Unigene49424_All;Unigene49425_All;Unigene63192_All;Unigene91609_All;Unigene60053_All;Unigene102945_All;CL405.Contig3_All;Unigene55612_All;Unigene98863_All;CL1686.Contig11_All;Unigene63191_All;Unigene24270_All;CL1686.Contig4_All;CL1686.Contig13_All;CL4394.Contig2_All;Unigene12099_All;Unigene4108_All	K06856+K05730+K16342+K04441+K08090
Hypertrophic cardiomyopathy (HCM)	27	4.68378e-06	8.82713e-05	ko05410	Human Diseases	Cardiovascular diseases	CL3317.Contig2_All;Unigene48013_All;Unigene39320_All;Unigene16636_All;Unigene61421_All;Unigene60591_All;CL3317.Contig1_All;CL2164.Contig37_All;Unigene54676_All;CL1508.Contig1_All;CL12591.Contig2_All;Unigene36865_All;CL4354.Contig2_All;CL4651.Contig6_All;CL16307.Contig5_All;CL15538.Contig4_All;CL13081.Contig1_All;CL10503.Contig1_All;CL3788.Contig1_All;CL15538.Contig1_All;CL10938.Contig2_All;CL1630…	K12045+K05637+K12567+K05719+K06590+K06483+K17751+K09290+K06493+K06589+K06591+K12641+K01283+K12314+K10351+K12749+K05865+K10374+K10375
Inflammatory mediator regulation of TRP channels	16	1.91544e-05	0.000335202	ko04750	Organismal Systems	Sensory system	Unigene58105_All;Unigene41004_All;Unigene41847_All;CL14045.Contig2_All;Unigene53332_All;CL15980.Contig4_All;CL732.Contig3_All;CL732.Contig1_All;CL732.Contig4_All;CL732.Contig2_All;Unigene1156_All;CL7878.Contig1_All;CL1686.Contig11_All;CL1686.Contig4_All;CL1686.Contig13_All;CL4394.Contig2_All	K08048+K06269+K02183+K19662+K19663+K16342+K04441
African trypanosomiasis	15	4.31069e-05	0.000704079	ko05143	Human Diseases	Infectious diseases: Parasitic	Unigene52925_All;Unigene87359_All;Unigene61421_All;Unigene49424_All;Unigene49425_All;Unigene63192_All;Unigene91609_All;Unigene60053_All;Unigene102945_All;Unigene55612_All;Unigene98863_All;CL7878.Contig1_All;Unigene63191_All;Unigene24270_All;Unigene12099_All	K06856+K06527+K19662+K19663
Viral myocarditis	23	0.000116618	0.00168618	ko05416	Human Diseases	Cardiovascular diseases	Unigene52925_All;Unigene87359_All;Unigene48013_All;Unigene60591_All;Unigene54676_All;Unigene34228_All;CL4651.Contig6_All;CL15538.Contig4_All;CL15538.Contig1_All;Unigene49424_All;Unigene49425_All;Unigene63192_All;Unigene91609_All;Unigene60053_All;Unigene102945_All;Unigene55612_All;Unigene98863_All;Unigene28017_All;CL4651.Contig3_All;Unigene30943_All;Unigene63191_All;Unigene24270_All;Unigene12099_A…	K06856+K05637+K17751+K06788+K06464+K10785
Olfactory transduction	13	0.000120521	0.00168618	ko04740	Organismal Systems	Sensory system	CL16802.Contig38_All;Unigene55771_All;CL732.Contig3_All;Unigene49424_All;CL732.Contig1_All;Unigene49425_All;CL732.Contig4_All;Unigene91609_All;Unigene60053_All;CL732.Contig2_All;Unigene102945_All;Unigene98863_All;Unigene1156_All	K04257+K19477+K02183
Phospholipase D signaling pathway	29	0.000128516	0.00168618	ko04072	Environmental Information Processing	Signal transduction	Unigene21299_All;Unigene52925_All;Unigene37321_All;Unigene87359_All;CL2689.Contig159_All;Unigene58105_All;Unigene34228_All;Unigene41004_All;Unigene41847_All;Unigene53332_All;CL9729.Contig2_All;CL15980.Contig4_All;Unigene49424_All;Unigene49425_All;Unigene63192_All;Unigene91609_All;Unigene60053_All;Unigene50929_All;Unigene102945_All;Unigene55612_All;CL2689.Contig118_All;Unigene98863_All;CL1686.Cont…	K04608+K06856+K08048+K05089+K17447+K16342+K08090
GnRH signaling pathway	15	0.000133707	0.00168618	ko04912	Organismal Systems	Endocrine system	Unigene58105_All;Unigene41004_All;Unigene41847_All;Unigene53332_All;CL15980.Contig4_All;CL732.Contig3_All;CL732.Contig1_All;CL732.Contig4_All;CL732.Contig2_All;Unigene1156_All;CL7878.Contig1_All;CL1686.Contig11_All;CL1686.Contig4_All;CL1686.Contig13_All;CL4394.Contig2_All	K08048+K02183+K19662+K16342+K04441
Fc gamma R-mediated phagocytosis	21	0.00014408	0.00168618	ko04666	Organismal Systems	Immune system	Unigene52925_All;Unigene87359_All;Unigene46512_All;CL311.Contig11_All;Unigene49424_All;Unigene49425_All;Unigene63192_All;Unigene91609_All;Unigene60053_All;Unigene102945_All;CL405.Contig3_All;Unigene55612_All;Unigene98863_All;CL7878.Contig1_All;CL1686.Contig11_All;CL1206.Contig4_All;Unigene63191_All;Unigene24270_All;CL1686.Contig4_All;CL1686.Contig13_All;Unigene12099_All	K06856+K08011+K15909+K05730+K19662+K19663+K16342+K12562
Intestinal immune network for IgA production	18	0.00014453	0.00168618	ko04672	Organismal Systems	Immune system	Unigene52925_All;Unigene87359_All;Unigene16636_All;Unigene61421_All;Unigene54676_All;Unigene49424_All;Unigene49425_All;Unigene63192_All;Unigene91609_All;Unigene60053_All;Unigene102945_All;Unigene55612_All;Unigene98863_All;Unigene28017_All;CL5545.Contig1_All;Unigene63191_All;Unigene24270_All;Unigene12099_All	K06856+K06590+K06483+K06779+K10785+K13073
Rheumatoid arthritis	19	0.000158787	0.00176831	ko05323	Human Diseases	Immune diseases	Unigene52925_All;Unigene87359_All;Unigene34228_All;Unigene49424_All;Unigene49425_All;Unigene63192_All;CL10554.Contig2_All;Unigene91609_All;Unigene60053_All;CL10554.Contig1_All;Unigene102945_All;Unigene55612_All;Unigene98863_All;Unigene28017_All;Unigene30943_All;Unigene63191_All;Unigene24270_All;Unigene12099_All;CL9176.Contig5_All	K06856+K06464+K05408+K10785+K01365
Parkinson's disease	12	0.000215813	0.00225016	ko05012	Human Diseases	Neurodegenerative diseases	Unigene19367_All;CL1861.Contig5_All;CL10384.Contig1_All;CL11103.Contig2_All;CL7094.Contig2_All;CL6653.Contig3_All;CL6391.Contig1_All;CL12372.Contig1_All;Unigene54928_All;CL14646.Contig2_All;CL7115.Contig1_All;CL6430.Contig1_All	K03883+K05687+K03879+K02132+K03940+K02133+K03935+K00412+K03882+K03881+K05863+K03948
Arginine and proline metabolism	9	0.000220424	0.00225016	ko00330	Metabolism	Amino acid metabolism	Unigene56181_All;CL1502.Contig3_All;Unigene57575_All;Unigene14515_All;CL2809.Contig7_All;Unigene12370_All;Unigene12372_All;Unigene2038_All;CL4490.Contig2_All	K05604+K13241+K00472+K01581+K00934+K00933+K00657
Vibrio cholerae infection	14	0.0002948	0.00288904	ko05110	Human Diseases	Infectious diseases: Bacterial	CL721.Contig6_All;Unigene86093_All;CL721.Contig19_All;CL721.Contig34_All;CL721.Contig7_All;CL721.Contig24_All;CL721.Contig26_All;CL721.Contig15_All;CL721.Contig11_All;CL721.Contig16_All;CL721.Contig22_All;CL721.Contig23_All;CL721.Contig33_All;CL721.Contig20_All	K10955+K10951
Gastric acid secretion	12	0.000309318	0.00291472	ko04971	Organismal Systems	Digestive system	Unigene78322_All;Unigene58105_All;Unigene41004_All;Unigene41847_All;Unigene53332_All;CL15980.Contig4_All;CL732.Contig3_All;CL732.Contig1_All;CL732.Contig4_All;CL732.Contig2_All;Unigene1156_All;CL7878.Contig1_All	K18245+K08048+K02183+K19662+K19663
Leishmaniasis	25	0.000344628	0.00302905	ko05140	Human Diseases	Infectious diseases: Parasitic	Unigene52925_All;Unigene87359_All;Unigene16636_All;Unigene61421_All;CL1502.Contig3_All;Unigene46512_All;Unigene54676_All;Unigene34228_All;Unigene36865_All;CL4651.Contig6_All;Unigene49424_All;Unigene49425_All;Unigene63192_All;Unigene91609_All;Unigene60053_All;Unigene102945_All;Unigene55612_All;Unigene98863_All;CL4651.Contig3_All;Unigene30943_All;CL7878.Contig1_All;Unigene63191_All;Unigene24270_All…	K06856+K05719+K06483+K13241+K08011+K06464+K19662+K04441
Aldosterone synthesis and secretion	12	0.000351284	0.00302905	ko04925	Organismal Systems	Endocrine system	Unigene58105_All;Unigene53879_All;Unigene41004_All;Unigene41847_All;Unigene53332_All;CL15980.Contig4_All;CL732.Contig3_All;CL732.Contig1_All;CL732.Contig4_All;CL732.Contig2_All;Unigene1156_All;CL7878.Contig1_All	K08048+K09048+K02183+K19662+K19663
Estrogen signaling pathway	15	0.000358541	0.00302905	ko04915	Organismal Systems	Endocrine system	Unigene58105_All;Unigene53879_All;Unigene41004_All;Unigene41847_All;Unigene53332_All;CL9729.Contig2_All;CL15980.Contig4_All;Unigene39075_All;CL732.Contig3_All;CL732.Contig1_All;CL732.Contig4_All;CL732.Contig2_All;Unigene1156_All;Unigene27893_All;Unigene20427_All	K08048+K09048+K17447+K04615+K02183+K09571
Salmonella infection	16	0.000464542	0.00371457	ko05132	Human Diseases	Infectious diseases: Bacterial	Unigene27976_All;Unigene53549_All;Unigene60591_All;CL1502.Contig3_All;Unigene55832_All;CL3853.Contig2_All;Unigene95115_All;Unigene103161_All;CL15538.Contig4_All;CL15538.Contig1_All;Unigene42992_All;CL10554.Contig2_All;CL15538.Contig2_All;CL10554.Contig1_All;Unigene33898_All;CL4394.Contig2_All	K01370+K12799+K10414+K10352+K13241+K05408+K04441
Long-term potentiation	12	0.000470006	0.00371457	ko04720	Organismal Systems	Nervous system	Unigene58105_All;Unigene41004_All;Unigene41847_All;CL14045.Contig2_All;Unigene53332_All;CL15980.Contig4_All;CL732.Contig3_All;CL732.Contig1_All;CL732.Contig4_All;CL732.Contig2_All;Unigene1156_All;CL7878.Contig1_All	K08048+K06269+K02183+K19662+K19663
Oocyte meiosis	14	0.000842406	0.00644967	ko04114	Cellular Processes	Cell growth and death	CL1424.Contig13_All;Unigene58105_All;Unigene41004_All;Unigene41847_All;Unigene55731_All;CL14045.Contig2_All;Unigene53332_All;CL15980.Contig4_All;CL732.Contig3_All;CL732.Contig1_All;CL732.Contig4_All;CL732.Contig2_All;Unigene1156_All;CL4394.Contig2_All	K03362+K08048+K03348+K06269+K02183+K04441
Allograft rejection	14	0.00103194	0.00766136	ko05330	Human Diseases	Immune diseases	Unigene52925_All;Unigene87359_All;Unigene49424_All;Unigene49425_All;Unigene63192_All;Unigene91609_All;Unigene60053_All;Unigene102945_All;Unigene55612_All;Unigene98863_All;Unigene28017_All;Unigene63191_All;Unigene24270_All;Unigene12099_All	K06856+K10785
Ovarian steroidogenesis	8	0.00107474	0.0077411	ko04913	Organismal Systems	Endocrine system	Unigene58105_All;Unigene41004_All;Unigene41847_All;Unigene53332_All;CL15980.Contig4_All;CL1686.Contig11_All;CL1686.Contig4_All;CL1686.Contig13_All	K08048+K16342
Systemic lupus erythematosus	15	0.00110587	0.0077411	ko05322	Human Diseases	Immune diseases	Unigene52925_All;Unigene87359_All;CL4767.Contig2_All;Unigene49424_All;Unigene49425_All;Unigene63192_All;Unigene91609_All;Unigene60053_All;Unigene102945_All;Unigene55612_All;Unigene98863_All;Unigene28017_All;Unigene63191_All;Unigene24270_All;Unigene12099_All	K06856+K03987+K10785
Autoimmune thyroid disease	14	0.00124602	0.00847984	ko05320	Human Diseases	Immune diseases	Unigene52925_All;Unigene87359_All;Unigene49424_All;Unigene49425_All;Unigene63192_All;Unigene91609_All;Unigene60053_All;Unigene102945_All;Unigene55612_All;Unigene98863_All;Unigene28017_All;Unigene63191_All;Unigene24270_All;Unigene12099_All	K06856+K10785
Circadian entrainment	12	0.00133622	0.00884796	ko04713	Organismal Systems	Environmental adaptation	Unigene58105_All;Unigene41004_All;Unigene41847_All;Unigene53332_All;CL15980.Contig4_All;Unigene55771_All;CL732.Contig3_All;CL732.Contig1_All;CL732.Contig4_All;CL732.Contig2_All;Unigene1156_All;CL7878.Contig1_All	K08048+K19477+K02183+K19662+K19663
Melanogenesis	12	0.00149094	0.00961263	ko04916	Organismal Systems	Endocrine system	Unigene58105_All;Unigene53879_All;Unigene41004_All;Unigene41847_All;Unigene53332_All;CL15980.Contig4_All;CL732.Contig3_All;CL732.Contig1_All;CL732.Contig4_All;CL732.Contig2_All;Unigene1156_All;CL7878.Contig1_All	K08048+K09048+K02183+K19662+K19663
Oxidative phosphorylation	10	0.00154548	0.00970879	ko00190	Metabolism	Energy metabolism	Unigene19367_All;CL10384.Contig1_All;CL11103.Contig2_All;CL7094.Contig2_All;CL6653.Contig3_All;CL6391.Contig1_All;CL12372.Contig1_All;Unigene54928_All;CL14646.Contig2_All;CL6430.Contig1_All	K03883+K03879+K02132+K03940+K02112+K02133+K03935+K00412+K03882+K03881+K03948
Renin secretion	9	0.00204509	0.0125262	ko04924	Organismal Systems	Endocrine system	CL14972.Contig3_All;CL12591.Contig2_All;CL4354.Contig2_All;Unigene55771_All;CL732.Contig3_All;CL732.Contig1_All;CL732.Contig4_All;CL732.Contig2_All;Unigene1156_All	K01380+K01283+K19477+K02183
Taste transduction	5	0.00221292	0.0132236	ko04742	Organismal Systems	Sensory system	Unigene58105_All;Unigene41004_All;Unigene41847_All;Unigene53332_All;CL15980.Contig4_All	K08048
Phototransduction	5	0.0023143	0.0135001	ko04744	Organismal Systems	Sensory system	CL732.Contig3_All;CL732.Contig1_All;CL732.Contig4_All;CL732.Contig2_All;Unigene1156_All	K02183
Alzheimer's disease	16	0.00261848	0.014638	ko05010	Human Diseases	Neurodegenerative diseases	CL11103.Contig2_All;Unigene34228_All;CL7094.Contig2_All;Unigene36865_All;CL6653.Contig3_All;CL6391.Contig1_All;CL12372.Contig1_All;CL732.Contig3_All;CL732.Contig1_All;CL732.Contig4_All;CL11943.Contig3_All;CL11943.Contig1_All;CL732.Contig2_All;Unigene1156_All;CL6430.Contig1_All;CL11943.Contig2_All	K02132+K04550+K03940+K04520+K02133+K03935+K00412+K02183+K04524+K03948
Glucagon signaling pathway	12	0.00262887	0.014638	ko04922	Organismal Systems	Endocrine system	Unigene58791_All;Unigene53879_All;CL732.Contig3_All;CL732.Contig1_All;CL732.Contig4_All;CL732.Contig2_All;Unigene85348_All;Unigene1156_All;CL599.Contig7_All;CL599.Contig1_All;CL599.Contig5_All;CL599.Contig4_All	K04583+K09048+K02183+K19008
Pancreatic secretion	9	0.00360559	0.0196304	ko04972	Organismal Systems	Digestive system	Unigene86093_All;Unigene78322_All;Unigene58105_All;Unigene41004_All;Unigene41847_All;Unigene33905_All;Unigene53332_All;CL15980.Contig4_All;CL7878.Contig1_All	K10951+K18245+K08048+K01176+K19662+K19663
Bile secretion	8	0.00374609	0.019952	ko04976	Organismal Systems	Digestive system	Unigene58405_All;Unigene78322_All;Unigene58105_All;Unigene75448_All;Unigene41004_All;Unigene41847_All;Unigene53332_All;CL15980.Contig4_All	K08524+K18245+K08048+K09869
Amphetamine addiction	8	0.00432692	0.0225552	ko05031	Human Diseases	Substance dependence	Unigene53879_All;CL14045.Contig2_All;CL732.Contig3_All;CL732.Contig1_All;CL732.Contig4_All;CL732.Contig2_All;Unigene1156_All;CL7878.Contig1_All	K09048+K06269+K02183+K19662+K19663
B cell receptor signaling pathway	17	0.00460993	0.0235299	ko04662	Organismal Systems	Immune system	Unigene52925_All;Unigene87359_All;Unigene57046_All;CL311.Contig11_All;Unigene49424_All;Unigene49425_All;Unigene63192_All;Unigene91609_All;Unigene60053_All;Unigene102945_All;CL405.Contig3_All;Unigene55612_All;Unigene98863_All;CL7878.Contig1_All;Unigene63191_All;Unigene24270_All;Unigene12099_All	K06856+K12230+K15909+K05730+K19662
Transcriptional misregulation in cancer	23	0.00508599	0.0254299	ko05202	Human Diseases	Cancers: Overview	Unigene52925_All;Unigene87359_All;Unigene58405_All;Unigene59004_All;Unigene35710_All;Unigene16636_All;CL617.Contig1_All;CL8690.Contig2_All;Unigene54676_All;Unigene79143_All;CL2894.Contig8_All;Unigene49424_All;Unigene49425_All;Unigene63192_All;Unigene91609_All;Unigene60053_All;Unigene102945_All;Unigene55612_All;Unigene98863_All;Unigene28017_All;Unigene63191_All;Unigene24270_All;Unigene12099_All	K06856+K08524+K15615+K10789+K06590+K15184+K15621+K15617+K04376+K10785
Proximal tubule bicarbonate reclamation	6	0.00525704	0.0256533	ko04964	Organismal Systems	Excretory system	Unigene39131_All;Unigene78322_All;Unigene53879_All;Unigene41004_All;Unigene41847_All;Unigene7912_All	K00025+K18245
Hematopoietic cell lineage	21	0.00534007	0.0256533	ko04640	Organismal Systems	Immune system	Unigene52925_All;Unigene87359_All;Unigene61421_All;Unigene54676_All;Unigene34228_All;Unigene36865_All;CL4651.Contig6_All;CL721.Contig5_All;Unigene49424_All;Unigene49425_All;Unigene63192_All;Unigene91609_All;Unigene60053_All;Unigene102945_All;Unigene55612_All;Unigene98863_All;CL4651.Contig3_All;Unigene63191_All;Unigene24270_All;Unigene12099_All;Unigene4108_All	K06856+K06483+K06256+K06493+K06261+K06466
Tuberculosis	24	0.00802367	0.0377642	ko05152	Human Diseases	Infectious diseases: Bacterial	Unigene52925_All;Unigene87359_All;CL1502.Contig3_All;Unigene34228_All;CL5825.Contig3_All;Unigene9700_All;CL732.Contig3_All;Unigene49424_All;CL732.Contig1_All;Unigene49425_All;CL732.Contig4_All;Unigene63192_All;Unigene91609_All;Unigene60053_All;CL732.Contig2_All;Unigene102945_All;Unigene55612_All;Unigene98863_All;Unigene1156_All;Unigene30943_All;Unigene63191_All;Unigene24270_All;CL4394.Contig2_All…	K06856+K13241+K06464+K06462+K12478+K02183+K10059+K06563+K04441
Glyoxylate and dicarboxylate metabolism	6	0.00816941	0.0377642	ko00630	Metabolism	Carbohydrate metabolism	Unigene39131_All;Unigene53879_All;Unigene41004_All;Unigene41847_All;CL16274.Contig2_All;Unigene7912_All	K00025+K01966
Phagosome	27	0.00949441	0.0430765	ko04145	Cellular Processes	Transport and catabolism	Unigene52925_All;Unigene87359_All;CL8477.Contig3_All;Unigene35710_All;Unigene16636_All;Unigene53549_All;Unigene46512_All;Unigene55832_All;Unigene54676_All;Unigene34228_All;Unigene36865_All;Unigene9700_All;CL4651.Contig6_All;Unigene49424_All;Unigene49425_All;Unigene63192_All;Unigene91609_All;Unigene60053_All;Unigene102945_All;Unigene55612_All;Unigene98863_All;CL4651.Contig3_All;Unigene30943_All;Un…	K06856+K13813+K10789+K05719+K10414+K08011+K06493+K06464+K12478+K06563+K01365
cGMP-PKG signaling pathway	18	0.00975941	0.0434737	ko04022	Environmental Information Processing	Signal transduction	Unigene60591_All;Unigene58105_All;Unigene53879_All;Unigene58100_All;Unigene41004_All;Unigene41847_All;CL14045.Contig2_All;Unigene53332_All;CL15980.Contig4_All;Unigene55771_All;CL15538.Contig4_All;CL732.Contig3_All;CL15538.Contig1_All;CL732.Contig1_All;CL732.Contig4_All;CL7115.Contig1_All;CL732.Contig2_All;Unigene1156_All	K17751+K08048+K09048+K13762+K06269+K19477+K02183+K05863
Phototransduction - fly	5	0.0108104	0.047273	ko04745	Organismal Systems	Sensory system	CL732.Contig3_All;CL732.Contig1_All;CL732.Contig4_All;CL732.Contig2_All;Unigene1156_All	K02183
Tight junction	17	0.0111853	0.047273	ko04530	Cellular Processes	Cellular community	Unigene61421_All;Unigene60591_All;CL3853.Contig2_All;Unigene95115_All;Unigene7457_All;Unigene103161_All;CL15538.Contig4_All;CL13081.Contig1_All;CL13081.Contig3_All;CL15538.Contig1_All;CL13081.Contig4_All;Unigene42992_All;CL15538.Contig2_All;Unigene33898_All;CL7712.Contig4_All;CL7878.Contig1_All;CL4867.Contig5_All	K06735+K10352+K17751+K04354+K10351+K12756+K12758+K06087+K19662+K19663+K06107
Base excision repair	9	0.0111912	0.047273	ko03410	Genetic Information Processing	Replication and repair	CL16802.Contig38_All;CL15980.Contig3_All;Unigene38898_All;Unigene57701_All;Unigene41004_All;Unigene57046_All;Unigene59426_All;CL15980.Contig4_All;CL16342.Contig10_All	K10798
Insulin secretion	8	0.0124108	0.051077	ko04911	Organismal Systems	Endocrine system	Unigene58105_All;Unigene53879_All;Unigene57944_All;Unigene41004_All;Unigene41847_All;Unigene53332_All;CL15980.Contig4_All;CL7878.Contig1_All	K08048+K09048+K15297+K19662+K19663
Rap1 signaling pathway	29	0.0125086	0.051077	ko04015	Environmental Information Processing	Signal transduction	CL1865.Contig2_All;Unigene16636_All;Unigene53815_All;CL6058.Contig5_All;Unigene13658_All;Unigene58105_All;Unigene54676_All;Unigene34228_All;Unigene41004_All;Unigene41847_All;Unigene36865_All;Unigene53332_All;CL15980.Contig4_All;CL13429.Contig2_All;CL4651.Contig6_All;CL732.Contig3_All;Unigene28821_All;CL732.Contig1_All;CL732.Contig4_All;CL732.Contig2_All;CL405.Contig3_All;Unigene28017_All;CL4651.C…	K08019+K05689+K05719+K04236+K17697+K06271+K08048+K06493+K05089+K06464+K17702+K05466+K02183+K05730+K10785+K19662+K19663+K04441
Glutamatergic synapse	15	0.0142574	0.0572632	ko04724	Organismal Systems	Nervous system	Unigene21299_All;Unigene37321_All;CL2689.Contig159_All;Unigene58105_All;Unigene35406_All;Unigene41004_All;Unigene41847_All;Unigene53332_All;CL15980.Contig4_All;Unigene50929_All;CL2689.Contig118_All;CL7878.Contig1_All;CL1686.Contig11_All;CL1686.Contig4_All;CL1686.Contig13_All	K04608+K08048+K05618+K19662+K19663+K16342
Oxytocin signaling pathway	15	0.0150283	0.0581285	ko04921	Organismal Systems	Endocrine system	Unigene58105_All;Unigene41004_All;Unigene41847_All;CL14045.Contig2_All;Unigene53332_All;CL15980.Contig4_All;CL732.Contig3_All;CL732.Contig1_All;CL732.Contig4_All;CL732.Contig2_All;Unigene1156_All;CL7878.Contig1_All;CL1686.Contig11_All;CL1686.Contig4_All;CL1686.Contig13_All	K08048+K06269+K02183+K19662+K19663+K16342
Linoleic acid metabolism	3	0.0151846	0.0581285	ko00591	Metabolism	Lipid metabolism	CL1686.Contig11_All;CL1686.Contig4_All;CL1686.Contig13_All	K16342
Renin-angiotensin system	3	0.0151846	0.0581285	ko04614	Organismal Systems	Endocrine system	CL14972.Contig3_All;CL12591.Contig2_All;CL4354.Contig2_All	K01380+K01283
alpha-Linolenic acid metabolism	3	0.0178715	0.067362	ko00592	Metabolism	Lipid metabolism	CL1686.Contig11_All;CL1686.Contig4_All;CL1686.Contig13_All	K16342
Fatty acid biosynthesis	3	0.0182756	0.0678411	ko00061	Metabolism	Lipid metabolism	Unigene32681_All;CL6386.Contig1_All;CL3735.Contig1_All	K00665+K01897
Ras signaling pathway	19	0.021183	0.0774603	ko04014	Environmental Information Processing	Signal transduction	CL1865.Contig2_All;CL4983.Contig3_All;Unigene34228_All;CL9729.Contig2_All;Unigene53450_All;CL4651.Contig6_All;CL732.Contig3_All;Unigene28821_All;CL732.Contig1_All;CL732.Contig4_All;CL732.Contig2_All;Unigene28017_All;CL4651.Contig3_All;Unigene1156_All;CL7878.Contig1_All;CL1686.Contig11_All;CL6101.Contig4_All;CL1686.Contig4_All;CL1686.Contig13_All	K08019+K05736+K05089+K17447+K02678+K05466+K02183+K10785+K19662+K19663+K16342
Glycosaminoglycan biosynthesis - heparan sulfate / heparin	5	0.0218994	0.0789024	ko00534	Metabolism	Glycan biosynthesis and metabolism	Unigene16636_All;Unigene59426_All;CL16342.Contig10_All;CL1340.Contig13_All;CL1340.Contig7_All	K08103+K02514
Purine metabolism	15	0.0240056	0.0852371	ko00230	Metabolism	Nucleotide metabolism	Unigene58105_All;Unigene57583_All;Unigene58100_All;Unigene41004_All;Unigene41847_All;Unigene53332_All;CL7802.Contig2_All;Unigene14483_All;CL15980.Contig4_All;CL3742.Contig2_All;CL3742.Contig1_All;CL2178.Contig10_All;CL994.Contig6_All;CL1206.Contig4_All;CL994.Contig5_All	K08048+K01487+K13762+K03010+K15779+K03783+K01081+K02999
Dopaminergic synapse	10	0.02459	0.0859398	ko04728	Organismal Systems	Nervous system	Unigene53879_All;CL14045.Contig2_All;Unigene7457_All;CL732.Contig3_All;CL732.Contig1_All;CL732.Contig4_All;CL732.Contig2_All;Unigene1156_All;CL7878.Contig1_All;CL4394.Contig2_All	K09048+K06269+K04354+K02183+K19662+K19663+K04441
Natural killer cell mediated cytotoxicity	18	0.0249346	0.0859398	ko04650	Organismal Systems	Immune system	Unigene52925_All;Unigene87359_All;Unigene34228_All;CL9729.Contig2_All;Unigene49424_All;Unigene49425_All;Unigene63192_All;Unigene91609_All;Unigene60053_All;Unigene102945_All;CL405.Contig3_All;Unigene55612_All;Unigene98863_All;Unigene30943_All;CL7878.Contig1_All;Unigene63191_All;Unigene24270_All;Unigene12099_All	K06856+K06464+K17447+K05730+K06523+K19662+K19663
cAMP signaling pathway	17	0.0252558	0.0859398	ko04024	Environmental Information Processing	Signal transduction	Unigene58105_All;Unigene53879_All;Unigene41004_All;Unigene41847_All;CL14045.Contig2_All;Unigene53332_All;CL15980.Contig4_All;Unigene39075_All;CL732.Contig3_All;CL732.Contig1_All;CL732.Contig4_All;CL732.Contig2_All;CL405.Contig3_All;Unigene41032_All;Unigene1156_All;CL4876.Contig4_All;CL15430.Contig8_All	K08048+K09048+K06269+K04615+K02183+K05730+K06225+K04328
Thyroid hormone synthesis	7	0.0279748	0.093888	ko04918	Organismal Systems	Endocrine system	Unigene58105_All;Unigene53879_All;Unigene41004_All;Unigene41847_All;Unigene53332_All;CL15980.Contig4_All;CL7878.Contig1_All	K08048+K09048+K19662+K19663
Morphine addiction	9	0.0283743	0.093942	ko05032	Human Diseases	Substance dependence	CL14972.Contig3_All;Unigene58105_All;Unigene41004_All;Unigene41847_All;Unigene53332_All;CL15980.Contig4_All;Unigene39075_All;Unigene55771_All;CL7878.Contig1_All	K05186+K08048+K04615+K19662+K19663
Retrograde endocannabinoid signaling	9	0.0321238	0.104938	ko04723	Organismal Systems	Nervous system	CL14972.Contig3_All;Unigene58105_All;Unigene41004_All;Unigene41847_All;Unigene53332_All;CL15980.Contig4_All;Unigene55771_All;CL7878.Contig1_All;CL4394.Contig2_All	K05186+K08048+K19662+K19663+K04441
GABAergic synapse	9	0.0408458	0.131674	ko04727	Organismal Systems	Nervous system	CL14972.Contig3_All;Unigene58105_All;Unigene41004_All;Unigene41847_All;Unigene53332_All;CL15980.Contig4_All;Unigene39075_All;Unigene55771_All;CL7878.Contig1_All	K05186+K08048+K04615+K19662+K19663
Pyruvate metabolism	5	0.0436731	0.13591	ko00620	Metabolism	Carbohydrate metabolism	Unigene39131_All;Unigene53879_All;Unigene41004_All;Unigene41847_All;Unigene7912_All	K00025
Nicotinate and nicotinamide metabolism	4	0.0439357	0.13591	ko00760	Metabolism	Metabolism of cofactors and vitamins	Unigene80673_All;CL2178.Contig10_All;CL994.Contig6_All;CL994.Contig5_All	K00858+K03783+K01081
PI3K-Akt signaling pathway	30	0.0440692	0.13591	ko04151	Environmental Information Processing	Signal transduction	Unigene21299_All;Unigene52925_All;Unigene87359_All;Unigene48013_All;Unigene58405_All;Unigene16636_All;Unigene58088_All;Unigene61421_All;Unigene53879_All;Unigene54676_All;Unigene34228_All;Unigene36865_All;Unigene57046_All;Unigene7457_All;CL4651.Contig6_All;Unigene28821_All;Unigene49424_All;Unigene49425_All;Unigene63192_All;Unigene91609_All;Unigene60053_All;Unigene102945_All;Unigene55612_All;Unigen…	K16340+K06856+K05637+K08524+K05719+K06590+K06483+K09048+K05717+K06493+K06589+K06591+K05089+K06236+K12230+K04354+K06252+K05466+K05070
Glycerophospholipid metabolism	8	0.044379	0.13591	ko00564	Metabolism	Lipid metabolism	Unigene53714_All;Unigene34422_All;Unigene74671_All;Unigene33177_All;CL1686.Contig11_All;CL9038.Contig9_All;CL1686.Contig4_All;CL1686.Contig13_All	K13514+K14676+K00981+K06129+K16342+K13510
HIF-1 signaling pathway	12	0.0480437	0.145317	ko04066	Environmental Information Processing	Signal transduction	CL11041.Contig1_All;CL1502.Contig3_All;CL4651.Contig6_All;Unigene28821_All;CL5958.Contig5_All;CL4651.Contig3_All;CL2348.Contig4_All;CL7878.Contig1_All;CL15697.Contig1_All;CL6101.Contig4_All;Unigene2134_All;CL3902.Contig3_All	K03873+K13241+K05466+K16451+K09592+K19662+K19663+K01103+K08268
Measles	17	0.0517287	0.153681	ko05162	Human Diseases	Infectious diseases: Viral	Unigene52925_All;Unigene87359_All;Unigene2074_All;Unigene49424_All;Unigene49425_All;Unigene63192_All;Unigene91609_All;Unigene60053_All;Unigene102945_All;Unigene55612_All;Unigene98863_All;Unigene28017_All;Unigene30943_All;Unigene63191_All;Unigene24270_All;Unigene579_All;Unigene12099_All	K06856+K14753+K10785+K06563+K05070
Citrate cycle (TCA cycle)	5	0.0520633	0.153681	ko00020	Metabolism	Carbohydrate metabolism	Unigene39131_All;Unigene53879_All;Unigene41004_All;Unigene41847_All;Unigene7912_All	K00025
Vitamin digestion and absorption	3	0.059705	0.17414	ko04977	Organismal Systems	Digestive system	CL11943.Contig3_All;CL11943.Contig1_All;CL11943.Contig2_All	K08760
Platelet activation	21	0.0681497	0.196432	ko04611	Organismal Systems	Immune system	Unigene83256_All;Unigene16636_All;Unigene53815_All;Unigene13658_All;Unigene58105_All;Unigene54676_All;Unigene41004_All;Unigene41847_All;CL14045.Contig2_All;Unigene36865_All;Unigene53332_All;CL15980.Contig4_All;Unigene55771_All;CL4651.Contig6_All;CL721.Contig5_All;CL4651.Contig3_All;CL1686.Contig11_All;CL1686.Contig4_All;CL1686.Contig13_All;Unigene99092_All;CL4394.Contig2_All	K05732+K05719+K04236+K06271+K08048+K06493+K06269+K06236+K19477+K06261+K16342+K04441
Ether lipid metabolism	4	0.072368	0.206165	ko00565	Metabolism	Lipid metabolism	CL1686.Contig11_All;CL9038.Contig9_All;CL1686.Contig4_All;CL1686.Contig13_All	K16342+K13510
Hedgehog signaling pathway	4	0.0793425	0.221961	ko04340	Environmental Information Processing	Signal transduction	CL1424.Contig13_All;CL11494.Contig5_All;Unigene41032_All;CL15430.Contig8_All	K03362+K08958+K06225
Leukocyte transendothelial migration	18	0.0797249	0.221961	ko04670	Organismal Systems	Immune system	Unigene16169_All;Unigene83256_All;Unigene16636_All;Unigene61421_All;Unigene46512_All;Unigene54676_All;Unigene34228_All;Unigene36865_All;CL4651.Contig6_All;CL13081.Contig1_All;CL13081.Contig3_All;CL13081.Contig4_All;CL405.Contig3_All;CL7712.Contig4_All;CL4651.Contig3_All;Unigene30943_All;CL7878.Contig1_All;CL4394.Contig2_All	K13709+K05732+K05719+K06483+K06527+K06735+K08011+K06464+K10351+K12756+K12758+K05730+K06087+K19662+K19663+K04441
Cysteine and methionine metabolism	5	0.0819297	0.225537	ko00270	Metabolism	Amino acid metabolism	Unigene39131_All;Unigene53879_All;Unigene41004_All;Unigene41847_All;Unigene7912_All	K00025
Fat digestion and absorption	3	0.0869252	0.234446	ko04975	Organismal Systems	Digestive system	CL11943.Contig3_All;CL11943.Contig1_All;CL11943.Contig2_All	K08760
Metabolic pathways	53	0.0870798	0.234446	ko01100	Metabolism	Global and overview maps	CL3468.Contig4_All;Unigene53714_All;Unigene19367_All;CL10384.Contig1_All;Unigene56181_All;Unigene39131_All;CL4733.Contig2_All;CL1502.Contig3_All;Unigene53879_All;CL11103.Contig2_All;Unigene56060_All;Unigene57583_All;Unigene32681_All;CL12655.Contig1_All;Unigene80673_All;Unigene41004_All;CL7094.Contig2_All;Unigene41847_All;Unigene33905_All;Unigene53691_All;CL1696.Contig1_All;Unigene57575_All;Unigen…	K00008+K12354+K03883+K03879+K05604+K00025+K11150+K13241+K02132+K01495+K01487+K00665+K01640+K00858+K03940+K01176+K00710+K07432+K00472+K01581+K01966+K03010+K02112+K02133+K03935+K15779+K00412+K00981+K03882+K03881+K00758+K00933+K00657+K03783+K01081+K16342+K02999+K03948+K13510+K00911+K00643+K01897
ABC transporters	3	0.105537	0.281049	ko02010	Environmental Information Processing	Membrane transport	Unigene39199_All;Unigene40334_All;CL787.Contig4_All	K05648+K05661+K05033
Regulation of lipolysis in adipocytes	6	0.108549	0.283162	ko04923	Organismal Systems	Endocrine system	Unigene58105_All;Unigene41004_All;Unigene41847_All;Unigene53332_All;CL15980.Contig4_All;Unigene55771_All	K08048+K19477
Glioma	8	0.109539	0.283162	ko05214	Human Diseases	Cancers: Specific types	Unigene34228_All;CL9729.Contig2_All;CL732.Contig3_All;CL732.Contig1_All;CL732.Contig4_All;CL732.Contig2_All;Unigene1156_All;CL7878.Contig1_All	K05089+K17447+K02183+K19662+K19663
Epstein-Barr virus infection	23	0.109798	0.283162	ko05169	Human Diseases	Infectious diseases: Viral	Unigene52925_All;Unigene87359_All;Unigene23088_All;Unigene54676_All;Unigene34228_All;Unigene36865_All;CL7802.Contig2_All;CL4651.Contig6_All;Unigene28821_All;Unigene49424_All;Unigene49425_All;Unigene63192_All;Unigene91609_All;Unigene60053_All;Unigene102945_All;Unigene55612_All;Unigene98863_All;Unigene63191_All;Unigene24270_All;CL6101.Contig4_All;CL11054.Contig8_All;CL4394.Contig2_All;Unigene12099_…	K06856+K03173+K06256+K03010+K06477+K03033+K04441
Gap junction	8	0.116289	0.296779	ko04540	Cellular Processes	Cellular community	Unigene58105_All;Unigene34228_All;Unigene41004_All;Unigene41847_All;Unigene53332_All;CL15980.Contig4_All;Unigene55771_All;CL7878.Contig1_All	K08048+K05089+K19477+K19662+K19663
Glycosaminoglycan biosynthesis - chondroitin sulfate / dermatan sulfate	2	0.118078	0.297229	ko00532	Metabolism	Glycan biosynthesis and metabolism	CL3773.Contig3_All;CL9784.Contig1_All	K08106
Pertussis	20	0.119688	0.297229	ko05133	Human Diseases	Infectious diseases: Bacterial	Unigene27976_All;Unigene42324_All;Unigene5841_All;Unigene16636_All;CL4767.Contig2_All;CL1502.Contig3_All;Unigene57385_All;Unigene54676_All;Unigene34228_All;Unigene36865_All;Unigene14515_All;CL4651.Contig6_All;CL732.Contig3_All;CL732.Contig1_All;CL732.Contig4_All;CL732.Contig2_All;CL4651.Contig3_All;Unigene1156_All;Unigene30943_All;CL4394.Contig2_All	K01370+K12799+K12800+K05719+K03987+K13241+K06464+K04001+K02183+K04441
Chagas disease (American trypanosomiasis)	9	0.120996	0.297229	ko05142	Human Diseases	Infectious diseases: Parasitic	CL4767.Contig2_All;CL1502.Contig3_All;CL12591.Contig2_All;Unigene7457_All;CL4354.Contig2_All;CL10554.Contig2_All;CL10554.Contig1_All;Unigene28017_All;CL4394.Contig2_All	K03987+K13241+K01283+K04354+K05408+K10785+K04441
Progesterone-mediated oocyte maturation	7	0.121318	0.297229	ko04914	Organismal Systems	Endocrine system	Unigene58105_All;Unigene41004_All;Unigene41847_All;Unigene55731_All;Unigene53332_All;CL15980.Contig4_All;CL4394.Contig2_All	K08048+K03348+K04441
Maturity onset diabetes of the young	2	0.125802	0.305163	ko04950	Human Diseases	Endocrine and metabolic diseases	Unigene53714_All;Unigene7912_All	K08029
Arachidonic acid metabolism	3	0.131804	0.316589	ko00590	Metabolism	Lipid metabolism	CL1686.Contig11_All;CL1686.Contig4_All;CL1686.Contig13_All	K16342
VEGF signaling pathway	6	0.142998	0.34014	ko04370	Environmental Information Processing	Signal transduction	CL9729.Contig2_All;CL7878.Contig1_All;CL1686.Contig11_All;CL1686.Contig4_All;CL1686.Contig13_All;CL4394.Contig2_All	K17447+K19662+K19663+K16342+K04441
Cholinergic synapse	7	0.154703	0.364444	ko04725	Organismal Systems	Nervous system	Unigene58105_All;Unigene53879_All;Unigene41004_All;Unigene41847_All;Unigene53332_All;CL15980.Contig4_All;CL7878.Contig1_All	K08048+K09048+K19662+K19663
Regulation of actin cytoskeleton	25	0.164596	0.37943	ko04810	Cellular Processes	Cell motility	Unigene83256_All;Unigene16636_All;Unigene61421_All;Unigene60591_All;CL4983.Contig3_All;Unigene54676_All;Unigene34228_All;CL3853.Contig2_All;CL5825.Contig3_All;CL14045.Contig2_All;Unigene36865_All;Unigene95115_All;Unigene103161_All;CL4651.Contig6_All;CL15538.Contig4_All;CL13081.Contig1_All;CL13081.Contig3_All;CL15538.Contig1_All;CL13081.Contig4_All;Unigene42992_All;CL15538.Contig2_All;Unigene33898…	K05732+K05719+K06590+K06483+K10352+K05736+K05717+K06493+K06589+K06591+K05089+K06464+K06462+K06269+K10351+K12756+K12758+K05730
Huntington's disease	11	0.16555	0.37943	ko05016	Human Diseases	Neurodegenerative diseases	Unigene91704_All;Unigene53879_All;CL11103.Contig2_All;CL7094.Contig2_All;CL7802.Contig2_All;CL6653.Contig3_All;CL6391.Contig1_All;Unigene57887_All;CL12372.Contig1_All;CL7115.Contig1_All;CL6430.Contig1_All	K11826+K09048+K02132+K03940+K03010+K02133+K03935+K04559+K00412+K05863+K03948
Circadian rhythm	3	0.16571	0.37943	ko04710	Organismal Systems	Environmental adaptation	CL1424.Contig13_All;Unigene13141_All;CL14480.Contig3_All	K03362+K09026+K08533
Alcoholism	8	0.171646	0.389381	ko05034	Human Diseases	Substance dependence	Unigene53879_All;CL14045.Contig2_All;CL9729.Contig2_All;CL732.Contig3_All;CL732.Contig1_All;CL732.Contig4_All;CL732.Contig2_All;Unigene1156_All	K09048+K06269+K17447+K02183
Focal adhesion	21	0.177391	0.398722	ko04510	Cellular Processes	Cellular community	Unigene16169_All;Unigene48013_All;Unigene83256_All;Unigene16636_All;Unigene61421_All;CL4983.Contig3_All;Unigene13658_All;Unigene54676_All;Unigene34228_All;CL14045.Contig2_All;Unigene36865_All;CL9729.Contig2_All;Unigene41128_All;CL4651.Contig6_All;CL13081.Contig1_All;CL13081.Contig3_All;CL13081.Contig4_All;CL405.Contig3_All;CL4651.Contig3_All;CL7878.Contig1_All;Unigene99092_All	K13709+K05637+K05732+K05719+K06590+K06483+K05736+K06271+K05717+K06493+K06589+K06591+K05089+K06269+K06236+K17447+K06275+K06252+K10351+K12756+K12758+K05730+K19662+K19663
Phosphatidylinositol signaling system	9	0.180021	0.400955	ko04070	Environmental Information Processing	Signal transduction	CL311.Contig11_All;Unigene74671_All;CL732.Contig3_All;CL732.Contig1_All;CL732.Contig4_All;CL732.Contig2_All;Unigene1156_All;CL7878.Contig1_All;CL9365.Contig8_All	K15909+K00981+K02183+K19662+K19663+K00911
Long-term depression	5	0.188414	0.415869	ko04730	Organismal Systems	Nervous system	Unigene55771_All;CL7878.Contig1_All;CL1686.Contig11_All;CL1686.Contig4_All;CL1686.Contig13_All	K19477+K19662+K19663+K16342
Vasopressin-regulated water reabsorption	3	0.191156	0.418155	ko04962	Organismal Systems	Excretory system	Unigene53549_All;Unigene55832_All;Unigene53879_All	K10414+K09048
Chemokine signaling pathway	12	0.208231	0.451474	ko04062	Organismal Systems	Immune system	Unigene46512_All;Unigene58105_All;Unigene41004_All;Unigene41847_All;Unigene53332_All;CL9729.Contig2_All;CL15980.Contig4_All;CL10554.Contig2_All;CL10554.Contig1_All;CL405.Contig3_All;CL7878.Contig1_All;CL1561.Contig1_All	K08011+K08048+K17447+K16597+K05514+K05408+K16062+K05730+K19662+K12672+K12671
Fatty acid metabolism	3	0.216288	0.46483	ko01212	Metabolism	Global and overview maps	Unigene32681_All;CL6386.Contig1_All;CL3735.Contig1_All	K00665+K01897
Insulin signaling pathway	11	0.233301	0.497034	ko04910	Organismal Systems	Endocrine system	CL2975.Contig2_All;Unigene32681_All;CL14045.Contig2_All;CL9729.Contig2_All;CL311.Contig11_All;CL732.Contig3_All;CL6386.Contig1_All;CL732.Contig1_All;CL732.Contig4_All;CL732.Contig2_All;Unigene1156_All	K05695+K00665+K06269+K17447+K15909+K02183
Synthesis and degradation of ketone bodies	1	0.238236	0.503171	ko00072	Metabolism	Lipid metabolism	CL12655.Contig1_All	K01640
Folate biosynthesis	1	0.276566	0.579135	ko00790	Metabolism	Metabolism of cofactors and vitamins	Unigene56060_All	K01495
DNA replication	2	0.297524	0.613549	ko03030	Genetic Information Processing	Replication and repair	Unigene24858_All;Unigene19494_All	K03469
Complement and coagulation cascades	4	0.298009	0.613549	ko04610	Organismal Systems	Immune system	CL4767.Contig2_All;Unigene101869_All;Unigene14515_All;Unigene6694_All	K03987+K03992+K04001+K03985
Sulfur metabolism	1	0.312972	0.638985	ko00920	Metabolism	Energy metabolism	CL5682.Contig6_All	K17218
Starch and sucrose metabolism	2	0.324957	0.657971	ko00500	Metabolism	Carbohydrate metabolism	Unigene33905_All;Unigene14483_All	K01176+K15779
Neuroactive ligand-receptor interaction	13	0.355084	0.70472	ko04080	Environmental Information Processing	Signaling molecules and interaction	Unigene21299_All;Unigene37321_All;CL2502.Contig4_All;CL14972.Contig3_All;CL16802.Contig38_All;Unigene53815_All;Unigene58791_All;CL2689.Contig159_All;Unigene39075_All;Unigene55771_All;Unigene50929_All;CL2689.Contig118_All;CL11207.Contig1_All	K04608+K05062+K05186+K04582+K04236+K04583+K04615+K05770
Carbon metabolism	6	0.355475	0.70472	ko01200	Metabolism	Global and overview maps	Unigene39131_All;Unigene53879_All;Unigene41004_All;Unigene41847_All;CL16274.Contig2_All;Unigene7912_All	K00025+K01966
Nitrogen metabolism	1	0.356675	0.70472	ko00910	Metabolism	Energy metabolism	Unigene78322_All	K18245+K01672
Hippo signaling pathway - fly	5	0.361189	0.705824	ko04391	Environmental Information Processing	Signal transduction	Unigene38569_All;Unigene53204_All;CL11877.Contig1_All;Unigene7457_All;CL12389.Contig2_All	K05628+K12076+K16507+K04354+K09851
Fructose and mannose metabolism	2	0.367211	0.705824	ko00051	Metabolism	Carbohydrate metabolism	CL3468.Contig4_All;CL15697.Contig1_All	K00008+K01103
Malaria	8	0.368245	0.705824	ko05144	Human Diseases	Infectious diseases: Parasitic	Unigene61421_All;Unigene54676_All;Unigene34228_All;Unigene36865_All;CL4651.Contig6_All;Unigene28017_All;CL4651.Contig3_All;Unigene30943_All	K06527+K06257+K04550+K06464+K10785
ECM-receptor interaction	9	0.368757	0.705824	ko04512	Environmental Information Processing	Signaling molecules and interaction	Unigene48013_All;Unigene16636_All;Unigene61421_All;Unigene54676_All;Unigene34228_All;Unigene36865_All;CL4651.Contig6_All;CL721.Contig5_All;CL4651.Contig3_All	K05637+K05719+K06590+K06483+K05717+K06256+K06257+K06493+K06589+K06591+K16338+K06236+K06252+K06261
Histidine metabolism	1	0.386182	0.728735	ko00340	Metabolism	Amino acid metabolism	Unigene56181_All	K05604
Non-alcoholic fatty liver disease (NAFLD)	7	0.386676	0.728735	ko04932	Human Diseases	Endocrine and metabolic diseases	CL2502.Contig4_All;Unigene58405_All;Unigene23088_All;CL7094.Contig2_All;CL6391.Contig1_All;CL12372.Contig1_All;CL6430.Contig1_All	K05062+K08524+K03173+K03940+K03935+K00412+K03948
Carbohydrate digestion and absorption	2	0.395354	0.739403	ko04973	Organismal Systems	Digestive system	Unigene33905_All;CL7878.Contig1_All	K01176+K19662
Valine, leucine and isoleucine degradation	2	0.4084	0.758016	ko00280	Metabolism	Amino acid metabolism	CL12655.Contig1_All;CL16274.Contig2_All	K01640+K01966
HTLV-I infection	19	0.412768	0.760363	ko05166	Human Diseases	Infectious diseases: Viral	Unigene61421_All;Unigene13658_All;Unigene58105_All;Unigene34228_All;Unigene53204_All;Unigene41004_All;Unigene41847_All;Unigene55731_All;Unigene57046_All;Unigene53332_All;CL2894.Contig8_All;Unigene53450_All;CL15980.Contig4_All;CL7115.Contig1_All;Unigene28017_All;Unigene30943_All;Unigene99092_All;Unigene579_All;CL11207.Contig1_All	K06527+K06271+K08048+K05089+K06464+K12076+K03348+K11126+K04376+K02678+K05863+K10785+K05070+K05770
Renal cell carcinoma	6	0.449536	0.82134	ko05211	Human Diseases	Cancers: Specific types	CL11041.Contig1_All;CL4983.Contig3_All;Unigene53450_All;CL2348.Contig4_All;Unigene2134_All;CL3902.Contig3_All	K03873+K05736+K02678+K09592+K08268
Thyroid hormone signaling pathway	12	0.453139	0.82134	ko04919	Organismal Systems	Endocrine system	Unigene58405_All;Unigene60591_All;CL13130.Contig5_All;CL10664.Contig1_All;Unigene54676_All;Unigene36865_All;CL4651.Contig6_All;CL15538.Contig4_All;CL15538.Contig1_All;CL4651.Contig3_All;CL7878.Contig1_All;CL3902.Contig3_All	K08524+K17751+K02599+K06493+K19662+K19663+K08268
Pyrimidine metabolism	6	0.457697	0.82134	ko00240	Metabolism	Nucleotide metabolism	CL7802.Contig2_All;CL8422.Contig1_All;CL2178.Contig10_All;CL994.Contig6_All;CL1206.Contig4_All;CL994.Contig5_All	K03010+K00758+K03783+K01081+K02999
Butanoate metabolism	1	0.45928	0.82134	ko00650	Metabolism	Carbohydrate metabolism	CL12655.Contig1_All	K01640
Arginine biosynthesis	1	0.474306	0.836251	ko00220	Metabolism	Amino acid metabolism	CL1502.Contig3_All	K13241
Basal cell carcinoma	2	0.475979	0.836251	ko05217	Human Diseases	Cancers: Specific types	Unigene41032_All;CL15430.Contig8_All	K06225
Ribosome	3	0.479247	0.836251	ko03010	Genetic Information Processing	Translation	CL10384.Contig1_All;Unigene2799_All;CL10862.Contig1_All	K02950+K02949+K02948
Proteoglycans in cancer	19	0.481271	0.836251	ko05205	Human Diseases	Cancers: Overview	Unigene16636_All;Unigene54676_All;Unigene34228_All;CL14045.Contig2_All;Unigene36865_All;CL13109.Contig2_All;CL4651.Contig6_All;CL5958.Contig5_All;CL405.Contig3_All;Unigene41032_All;Unigene6694_All;CL5958.Contig4_All;CL4651.Contig3_All;CL7878.Contig1_All;CL15430.Contig8_All;CL13974.Contig2_All;CL4394.Contig2_All;CL3902.Contig3_All;CL9176.Contig5_All	K05719+K05717+K06256+K06257+K06493+K16338+K06269+K06236+K08122+K16866+K05730+K06225+K03985+K19662+K19663+K04441+K08268+K01365
Dorso-ventral axis formation	3	0.485153	0.837059	ko04320	Organismal Systems	Development	CL13130.Contig5_All;CL10664.Contig1_All;Unigene53450_All	K02599+K02678
Legionellosis	5	0.496387	0.847408	ko05134	Human Diseases	Infectious diseases: Bacterial	Unigene27828_All;Unigene27976_All;Unigene34228_All;Unigene63995_All;Unigene30943_All	K03231+K01370+K12799+K06464+K08823
Mucin type O-Glycan biosynthesis	1	0.498428	0.847408	ko00512	Metabolism	Glycan biosynthesis and metabolism	Unigene53691_All	K00710
RIG-I-like receptor signaling pathway	4	0.504131	0.847408	ko04622	Organismal Systems	Immune system	Unigene23088_All;CL2901.Contig2_All;CL1561.Contig1_All;CL4394.Contig2_All	K03173+K10652+K12671+K04441
Pathogenic Escherichia coli infection	10	0.507081	0.847408	ko05130	Human Diseases	Infectious diseases: Bacterial	Unigene16636_All;CL6356.Contig1_All;CL6356.Contig3_All;CL871.Contig3_All;Unigene54676_All;Unigene36865_All;CL9821.Contig1_All;CL4651.Contig6_All;CL7712.Contig4_All;CL4651.Contig3_All	K05689+K05719+K11294+K07604+K06087
Prion diseases	3	0.508445	0.847408	ko05020	Human Diseases	Neurodegenerative diseases	CL13130.Contig5_All;CL4767.Contig2_All;CL10664.Contig1_All	K02599+K03987
MicroRNAs in cancer	13	0.523977	0.860599	ko05206	Human Diseases	Cancers: Overview	CL13130.Contig5_All;Unigene8949_All;CL10664.Contig1_All;Unigene54676_All;Unigene34228_All;Unigene36865_All;CL16676.Contig17_All;CL4651.Contig6_All;CL5958.Contig5_All;CL5958.Contig4_All;CL4651.Contig3_All;CL7878.Contig1_All;CL13974.Contig2_All	K02599+K12035+K06256+K06493+K05089+K13863+K06252+K16866+K19662+K19663
Fanconi anemia pathway	2	0.525979	0.860599	ko03460	Genetic Information Processing	Replication and repair	CL9626.Contig1_All;Unigene56060_All	K10901+K10606
Ubiquitin mediated proteolysis	7	0.5291	0.860599	ko04120	Genetic Information Processing	Folding, sorting and degradation	CL1424.Contig13_All;CL4981.Contig6_All;CL11041.Contig1_All;CL2301.Contig4_All;Unigene56060_All;Unigene55731_All;Unigene19079_All	K03362+K10592+K03873+K10579+K10606+K03348+K10594
Adipocytokine signaling pathway	4	0.53041	0.860599	ko04920	Organismal Systems	Endocrine system	CL2502.Contig4_All;Unigene58405_All;Unigene23088_All;CL3735.Contig1_All	K05062+K08524+K03173+K01897
mRNA surveillance pathway	7	0.538405	0.867824	ko03015	Genetic Information Processing	Translation	Unigene39131_All;Unigene53879_All;Unigene41847_All;CL14045.Contig2_All;Unigene57046_All;Unigene53332_All;Unigene7457_All	K14401+K06269+K04354
Nicotine addiction	2	0.542842	0.869256	ko05033	Human Diseases	Substance dependence	CL14972.Contig3_All;Unigene55771_All	K05186
Serotonergic synapse	5	0.551326	0.87711	ko04726	Organismal Systems	Nervous system	Unigene36865_All;CL7878.Contig1_All;CL1686.Contig11_All;CL1686.Contig4_All;CL1686.Contig13_All	K04520+K19662+K19663+K16342
Propanoate metabolism	1	0.576481	0.900288	ko00640	Metabolism	Carbohydrate metabolism	CL16274.Contig2_All	K01966
beta-Alanine metabolism	1	0.576481	0.900288	ko00410	Metabolism	Metabolism of other amino acids	Unigene56181_All	K05604
Peroxisome	3	0.576919	0.900288	ko04146	Cellular Processes	Transport and catabolism	CL1502.Contig3_All;CL12655.Contig1_All;CL3735.Contig1_All	K13241+K01640+K01897
Pentose and glucuronate interconversions	1	0.584368	0.900768	ko00040	Metabolism	Carbohydrate metabolism	CL3468.Contig4_All	K00008
Endocrine and other factor-regulated calcium reabsorption	2	0.58574	0.900768	ko04961	Organismal Systems	Excretory system	Unigene91704_All;CL7878.Contig1_All	K11826+K19662+K19663
Homologous recombination	1	0.588256	0.900768	ko03440	Genetic Information Processing	Replication and repair	CL9626.Contig1_All	K10901
Pathways in cancer	26	0.598594	0.910904	ko05200	Human Diseases	Cancers: Overview	CL11041.Contig1_All;Unigene48013_All;Unigene58405_All;Unigene16636_All;Unigene53815_All;CL1502.Contig3_All;Unigene23088_All;Unigene58105_All;CL2164.Contig37_All;Unigene54676_All;Unigene34228_All;Unigene55446_All;Unigene41004_All;Unigene41847_All;Unigene36865_All;Unigene53332_All;Unigene53450_All;CL15980.Contig4_All;CL4651.Contig6_All;Unigene41032_All;CL4651.Contig3_All;CL2348.Contig4_All;CL7878.C…	K03873+K05637+K08524+K05689+K05719+K04236+K13241+K03173+K08048+K09290+K05717+K05089+K04462+K02678+K06225+K09592+K19662+K19663+K08268
Choline metabolism in cancer	6	0.602864	0.911738	ko05231	Human Diseases	Cancers: Overview	Unigene34228_All;CL7878.Contig1_All;CL1686.Contig11_All;CL1686.Contig4_All;CL1686.Contig13_All;CL3902.Contig3_All	K05089+K19662+K19663+K16342+K08268
Collecting duct acid secretion	1	0.607161	0.912603	ko04966	Organismal Systems	Excretory system	Unigene78322_All	K18245
RNA degradation	3	0.624668	0.932662	ko03018	Genetic Information Processing	Folding, sorting and degradation	CL7950.Contig2_All;CL11650.Contig4_All;CL15430.Contig2_All	K12618+K12593+K14443
Small cell lung cancer	9	0.630649	0.932662	ko05222	Human Diseases	Cancers: Specific types	Unigene48013_All;Unigene58405_All;Unigene16636_All;CL1502.Contig3_All;Unigene23088_All;Unigene54676_All;Unigene36865_All;CL4651.Contig6_All;CL4651.Contig3_All	K05637+K08524+K05719+K13241+K03173+K05717
Porphyrin and chlorophyll metabolism	1	0.633906	0.932662	ko00860	Metabolism	Metabolism of cofactors and vitamins	CL55.Contig4_All	K00643
AMPK signaling pathway	6	0.639174	0.932662	ko04152	Environmental Information Processing	Signal transduction	CL2502.Contig4_All;Unigene53879_All;Unigene32681_All;Unigene7457_All;CL6386.Contig1_All;CL15697.Contig1_All	K05062+K09048+K00665+K04354+K01103
Neurotrophin signaling pathway	7	0.63954	0.932662	ko04722	Organismal Systems	Nervous system	CL9729.Contig2_All;CL732.Contig3_All;CL732.Contig1_All;CL732.Contig4_All;CL732.Contig2_All;Unigene1156_All;CL4394.Contig2_All	K17447+K02183+K04441
Proteasome	1	0.652357	0.944127	ko03050	Genetic Information Processing	Folding, sorting and degradation	CL11054.Contig8_All	K03033
Hippo signaling pathway	7	0.655109	0.944127	ko04390	Environmental Information Processing	Signal transduction	CL1424.Contig13_All;Unigene16636_All;Unigene34228_All;Unigene53204_All;CL14045.Contig2_All;Unigene7457_All;Unigene30943_All	K03362+K05689+K06464+K12076+K06269+K04354
Galactose metabolism	1	0.660434	0.946236	ko00052	Metabolism	Carbohydrate metabolism	Unigene14483_All	K15779
Pentose phosphate pathway	1	0.66988	0.95305	ko00030	Metabolism	Carbohydrate metabolism	Unigene14483_All	K15779
Retinol metabolism	1	0.67297	0.95305	ko00830	Metabolism	Metabolism of cofactors and vitamins	CL4733.Contig2_All	K11150
Cytosolic DNA-sensing pathway	2	0.680757	0.958537	ko04623	Organismal Systems	Immune system	Unigene27976_All;CL1561.Contig1_All	K01370+K12799+K12671
Arrhythmogenic right ventricular cardiomyopathy (ARVC)	8	0.690913	0.962231	ko05412	Human Diseases	Cardiovascular diseases	Unigene48013_All;Unigene16636_All;Unigene61421_All;Unigene54676_All;CL1508.Contig1_All;Unigene36865_All;CL4651.Contig6_All;CL4651.Contig3_All	K05637+K05719+K06590+K06483+K06493+K06589+K06591+K12641
Inflammatory bowel disease (IBD)	3	0.691235	0.962231	ko05321	Human Diseases	Immune diseases	CL2915.Contig2_All;Unigene28017_All;Unigene579_All	K05063+K10785+K05070
Thyroid cancer	3	0.706214	0.968878	ko05216	Human Diseases	Cancers: Specific types	Unigene58405_All;Unigene16636_All;CL2164.Contig37_All	K08524+K05689+K09290
Protein digestion and absorption	3	0.70703	0.968878	ko04974	Organismal Systems	Digestive system	Unigene59527_All;Unigene36865_All;Unigene11391_All	K19479+K06236+K08606
Fatty acid degradation	1	0.707874	0.968878	ko00071	Metabolism	Lipid metabolism	CL3735.Contig1_All	K01897
Drug metabolism - other enzymes	1	0.719983	0.978432	ko00983	Metabolism	Xenobiotics biodegradation and metabolism	CL8422.Contig1_All	K00758
Osteoclast differentiation	9	0.722842	0.978432	ko04380	Organismal Systems	Development	Unigene29743_All;Unigene46512_All;Unigene23088_All;Unigene54676_All;Unigene36865_All;CL4651.Contig6_All;CL4651.Contig3_All;Unigene15199_All;CL4394.Contig2_All	K06551+K08011+K03173+K06493+K04441
PPAR signaling pathway	2	0.730028	0.98273	ko03320	Organismal Systems	Endocrine system	Unigene58405_All;CL3735.Contig1_All	K08524+K01897
Glycosylphosphatidylinositol(GPI)-anchor biosynthesis	1	0.742718	0.994349	ko00563	Metabolism	Glycan biosynthesis and metabolism	Unigene59426_All	K01127
RNA polymerase	2	0.753854	0.999984	ko03020	Genetic Information Processing	Transcription	CL7802.Contig2_All;CL1206.Contig4_All	K03010+K02999
Toll-like receptor signaling pathway	4	0.761688	0.999984	ko04620	Organismal Systems	Immune system	CL10554.Contig2_All;CL10554.Contig1_All;CL1561.Contig1_All;CL4394.Contig2_All	K05408+K12672+K12671+K04441
Cytokine-cytokine receptor interaction	7	0.762506	0.999984	ko04060	Environmental Information Processing	Signaling molecules and interaction	CL2502.Contig4_All;CL2915.Contig2_All;Unigene34228_All;CL10554.Contig2_All;CL10554.Contig1_All;CL1561.Contig1_All;Unigene579_All	K05062+K05063+K05089+K16597+K05514+K05408+K16062+K12672+K12671+K05070
Hepatitis C	5	0.769953	0.999984	ko05160	Human Diseases	Infectious diseases: Viral	Unigene58405_All;Unigene23088_All;Unigene7457_All;CL7712.Contig4_All;CL4394.Contig2_All	K08524+K03173+K04354+K06087+K04441
Glycine, serine and threonine metabolism	1	0.771271	0.999984	ko00260	Metabolism	Amino acid metabolism	CL55.Contig4_All	K00643
Notch signaling pathway	3	0.772168	0.999984	ko04330	Environmental Information Processing	Signal transduction	CL13130.Contig5_All;CL14972.Contig3_All;CL10664.Contig1_All	K02599+K06058
mTOR signaling pathway	3	0.787105	0.999984	ko04150	Environmental Information Processing	Signal transduction	Unigene105231_All;CL7878.Contig1_All;CL3902.Contig3_All	K08267+K19662+K19663+K08268
MAPK signaling pathway	10	0.787784	0.999984	ko04010	Environmental Information Processing	Signal transduction	Unigene23088_All;Unigene75330_All;Unigene34228_All;Unigene55446_All;CL2894.Contig8_All;CL7878.Contig1_All;CL1686.Contig11_All;CL1686.Contig4_All;CL1686.Contig13_All;CL4394.Contig2_All	K03173+K04407+K05089+K04462+K04376+K19662+K19663+K16342+K04441
Axon guidance	10	0.794539	0.999984	ko04360	Organismal Systems	Development	CL16729.Contig17_All;Unigene39131_All;Unigene16636_All;CL4983.Contig3_All;Unigene58085_All;Unigene54676_All;Unigene36865_All;CL4651.Contig6_All;Unigene7912_All;CL4651.Contig3_All	K07527+K07520+K05719+K05736+K06521+K06820+K06821+K06550
Shigellosis	8	0.801549	0.999984	ko05131	Human Diseases	Infectious diseases: Bacterial	CL1424.Contig13_All;Unigene16636_All;Unigene54676_All;Unigene34228_All;Unigene36865_All;CL4651.Contig6_All;CL4651.Contig3_All;CL4394.Contig2_All	K03362+K05719+K06256+K04441
MAPK signaling pathway - fly	1	0.802325	0.999984	ko04013	Environmental Information Processing	Signal transduction	Unigene53450_All	K02678
Glutathione metabolism	1	0.806924	0.999984	ko00480	Metabolism	Metabolism of other amino acids	Unigene14515_All	K01581
Cocaine addiction	1	0.816669	0.999984	ko05030	Human Diseases	Substance dependence	Unigene53879_All	K09048
Sphingolipid signaling pathway	5	0.82026	0.999984	ko04071	Environmental Information Processing	Signal transduction	Unigene23088_All;Unigene7457_All;CL7878.Contig1_All;CL4394.Contig2_All;Unigene4108_All	K03173+K04354+K19662+K19663+K04441+K08090
Mineral absorption	1	0.831567	0.999984	ko04978	Organismal Systems	Digestive system	CL13780.Contig2_All	K00522
Lysine degradation	3	0.833884	0.999984	ko00310	Metabolism	Amino acid metabolism	Unigene61691_All;Unigene53815_All;Unigene40297_All	K11422+K11431+K09188
Glycolysis / Gluconeogenesis	1	0.835487	0.999984	ko00010	Metabolism	Carbohydrate metabolism	Unigene14483_All	K15779
Amino sugar and nucleotide sugar metabolism	1	0.843056	0.999984	ko00520	Metabolism	Carbohydrate metabolism	Unigene14483_All	K15779
Aldosterone-regulated sodium reabsorption	1	0.845985	0.999984	ko04960	Organismal Systems	Excretory system	CL7878.Contig1_All	K19662+K19663
N-Glycan biosynthesis	1	0.850981	0.999984	ko00510	Metabolism	Glycan biosynthesis and metabolism	CL1696.Contig1_All	K07432
Bladder cancer	2	0.860268	0.999984	ko05219	Human Diseases	Cancers: Specific types	Unigene16636_All;CL8422.Contig1_All	K05689+K00758
Amyotrophic lateral sclerosis (ALS)	2	0.865303	0.999984	ko05014	Human Diseases	Neurodegenerative diseases	Unigene27976_All;CL4394.Contig2_All	K01370+K04441
Influenza A	13	0.868615	0.999984	ko05164	Human Diseases	Infectious diseases: Viral	Unigene27976_All;Unigene42324_All;Unigene5841_All;Unigene16636_All;CL16802.Contig38_All;Unigene57385_All;Unigene59426_All;CL2901.Contig2_All;CL7115.Contig1_All;CL16342.Contig10_All;CL7878.Contig1_All;CL1561.Contig1_All;CL4394.Contig2_All	K01370+K12799+K12800+K14297+K10652+K05863+K19662+K12671+K04441
ErbB signaling pathway	3	0.893091	0.999984	ko04012	Environmental Information Processing	Signal transduction	CL4983.Contig3_All;CL9729.Contig2_All;CL7878.Contig1_All	K05736+K17447+K19662+K19663
Bacterial invasion of epithelial cells	7	0.89709	0.999984	ko05100	Human Diseases	Infectious diseases: Bacterial	Unigene16636_All;Unigene54676_All;Unigene7744_All;Unigene36865_All;CL9729.Contig2_All;CL4651.Contig6_All;CL4651.Contig3_All	K05689+K05719+K05717+K13736+K17447
Antigen processing and presentation	2	0.90758	0.999984	ko04612	Organismal Systems	Immune system	Unigene28017_All;CL9176.Contig5_All	K10785+K01365
Synaptic vesicle cycle	1	0.907859	0.999984	ko04721	Organismal Systems	Nervous system	Unigene91704_All	K11826
Epithelial cell signaling in Helicobacter pylori infection	3	0.908357	0.999984	ko05120	Human Diseases	Infectious diseases: Bacterial	Unigene61421_All;CL2975.Contig2_All;CL4394.Contig2_All	K06735+K08114+K04441
Non-small cell lung cancer	2	0.909312	0.999984	ko05223	Human Diseases	Cancers: Specific types	Unigene58405_All;CL7878.Contig1_All	K08524+K19662+K19663
Insulin resistance	4	0.923018	0.999984	ko04931	Human Diseases	Endocrine and metabolic diseases	CL2975.Contig2_All;Unigene53879_All;CL14045.Contig2_All;CL7878.Contig1_All	K05695+K09048+K06269+K19662
Cell adhesion molecules (CAMs)	15	0.925995	0.999984	ko04514	Environmental Information Processing	Signaling molecules and interaction	Unigene16636_All;Unigene61421_All;CL2975.Contig2_All;Unigene54676_All;Unigene34228_All;Unigene36865_All;Unigene55771_All;CL11673.Contig1_All;CL4651.Contig6_All;Unigene28821_All;CL7712.Contig4_All;Unigene28017_All;CL4651.Contig3_All;Unigene30943_All;CL6101.Contig4_All	K05689+K05719+K06590+K06483+K06527+K06735+K06756+K06779+K05695+K06759+K06257+K06591+K16338+K06464+K06809+K06746+K06550+K06477+K06087+K10785+K06486+K06523
TNF signaling pathway	5	0.927721	0.999984	ko04668	Environmental Information Processing	Signal transduction	Unigene61421_All;Unigene23088_All;Unigene53879_All;CL1561.Contig1_All;CL4394.Contig2_All	K06527+K03173+K09048+K12671+K04441
Prolactin signaling pathway	2	0.930837	0.999984	ko04917	Organismal Systems	Endocrine system	CL9729.Contig2_All;CL4394.Contig2_All	K17447+K04441
Melanoma	2	0.938636	0.999984	ko05218	Human Diseases	Cancers: Specific types	Unigene16636_All;Unigene34228_All	K05689+K05089
Toxoplasmosis	8	0.938957	0.999984	ko05145	Human Diseases	Infectious diseases: Parasitic	Unigene48013_All;Unigene16636_All;CL1502.Contig3_All;Unigene54676_All;Unigene36865_All;CL4651.Contig6_All;CL4651.Contig3_All;CL4394.Contig2_All	K05637+K05719+K13241+K04441
NOD-like receptor signaling pathway	5	0.945045	0.999984	ko04621	Organismal Systems	Immune system	Unigene27976_All;Unigene42324_All;Unigene5841_All;Unigene57385_All;CL4394.Contig2_All	K01370+K12799+K12800+K04441
Inositol phosphate metabolism	2	0.945597	0.999984	ko00562	Metabolism	Carbohydrate metabolism	CL311.Contig11_All;CL9365.Contig8_All	K15909+K00911
Ribosome biogenesis in eukaryotes	1	0.948433	0.999984	ko03008	Genetic Information Processing	Translation	CL7950.Contig2_All	K12618
Central carbon metabolism in cancer	2	0.949879	0.999984	ko05230	Human Diseases	Cancers: Overview	Unigene34228_All;CL3902.Contig3_All	K05089+K08268
Sphingolipid metabolism	1	0.950109	0.999984	ko00600	Metabolism	Lipid metabolism	Unigene53714_All	K12354
RNA transport	7	0.958609	0.999984	ko03013	Genetic Information Processing	Translation	Unigene27828_All;Unigene16636_All;CL16802.Contig38_All;CL871.Contig3_All;Unigene59426_All;CL16342.Contig10_All;CL1184.Contig19_All	K03231+K14297+K14319+K12172
Protein processing in endoplasmic reticulum	4	0.958902	0.999984	ko04141	Genetic Information Processing	Folding, sorting and degradation	Unigene57652_All;Unigene10804_All;Unigene23088_All;CL15160.Contig6_All	K09485+K14022+K03173+K14019
p53 signaling pathway	1	0.970888	0.999984	ko04115	Cellular Processes	Cell growth and death	CL14809.Contig2_All	K06509
Graft-versus-host disease	1	0.971836	0.999984	ko05332	Human Diseases	Immune diseases	Unigene28017_All	K10785
Chronic myeloid leukemia	2	0.97457	0.999984	ko05220	Human Diseases	Cancers: Specific types	Unigene55446_All;CL9729.Contig2_All	K04462+K17447
Type I diabetes mellitus	1	0.977768	0.999984	ko04940	Human Diseases	Endocrine and metabolic diseases	Unigene28017_All	K10785
Jak-STAT signaling pathway	3	0.980324	0.999984	ko04630	Environmental Information Processing	Signal transduction	CL2502.Contig4_All;CL2915.Contig2_All;Unigene579_All	K05062+K05063+K05070
Wnt signaling pathway	2	0.98052	0.999984	ko04310	Environmental Information Processing	Signal transduction	CL1424.Contig13_All;CL7878.Contig1_All	K03362+K19662+K19663
Lysosome	2	0.981671	0.999984	ko04142	Cellular Processes	Transport and catabolism	Unigene33177_All;CL9176.Contig5_All	K06129+K01365
T cell receptor signaling pathway	5	0.983543	0.999984	ko04660	Organismal Systems	Immune system	CL4983.Contig3_All;Unigene53204_All;CL405.Contig3_All;Unigene28017_All;CL4394.Contig2_All	K05736+K12076+K05730+K10785+K04441
Spliceosome	4	0.984193	0.999984	ko03040	Genetic Information Processing	Transcription	CL2990.Contig20_All;Unigene53204_All;CL3179.Contig7_All;CL8314.Contig8_All	K12838+K11093+K12811+K12896
Endometrial cancer	1	0.989328	0.999984	ko05213	Human Diseases	Cancers: Specific types	Unigene16636_All	K05689
Prostate cancer	2	0.990414	0.999984	ko05215	Human Diseases	Cancers: Specific types	Unigene53879_All;Unigene34228_All	K09048+K05089
Apoptosis	1	0.991738	0.999984	ko04210	Cellular Processes	Cell growth and death	Unigene23088_All	K03173
Cell cycle	1	0.995848	0.999984	ko04110	Cellular Processes	Cell growth and death	Unigene55731_All	K03348
FoxO signaling pathway	2	0.997435	0.999984	ko04068	Environmental Information Processing	Signal transduction	Unigene53815_All;CL4394.Contig2_All	K11431+K04441
Hepatitis B	2	0.998383	0.999984	ko05161	Human Diseases	Infectious diseases: Viral	Unigene53879_All;CL7878.Contig1_All	K09048+K19662+K19663
Adherens junction	2	0.99839	0.999984	ko04520	Cellular Processes	Cellular community	Unigene16636_All;CL2975.Contig2_All	K05689+K05695
Signaling pathways regulating pluripotency of stem cells	1	0.998403	0.999984	ko04550	Cellular Processes	Cellular community	CL4394.Contig2_All	K04441
Viral carcinogenesis	3	0.999694	0.999984	ko05203	Human Diseases	Cancers: Overview	Unigene23088_All;Unigene53879_All;Unigene53204_All	K03173+K09048+K12076
Herpes simplex infection	3	0.99998	0.999984	ko05168	Human Diseases	Infectious diseases: Viral	Unigene23088_All;CL14045.Contig2_All;CL8314.Contig8_All	K03173+K06269+K12896
Endocytosis	4	0.999984	0.999984	ko04144	Cellular Processes	Transport and catabolism	Unigene91704_All;Unigene9700_All;CL1206.Contig4_All;Unigene579_All	K11826+K12478+K12562+K05070

## Sheet: Unique down-regulation in A+
Pathway	Number of DEUs	P value	Q value	Pathway ID	Level 1	Level 2	Unigene ID	KO ID
Staphylococcus aureus infection	13	0.000191625	0.0238241	ko05150	Human Diseases	Infectious diseases: Bacterial	Unigene43016_All;CL6213.Contig3_All;Unigene39009_All;Unigene28025_All;Unigene6342_All;CL8019.Contig7_All;Unigene45067_All;Unigene31155_All;Unigene14574_All;Unigene32436_All;Unigene44970_All;Unigene22238_All;Unigene80917_All	K06856+K07604+K06496+K06544+K06464+K04010+K03992+K01335+K01315+K03905+K05718+K06490
Complement and coagulation cascades	9	0.000204499	0.0238241	ko04610	Organismal Systems	Immune system	Unigene62097_All;Unigene6342_All;CL8019.Contig7_All;Unigene45067_All;Unigene31155_All;Unigene14574_All;Unigene44970_All;Unigene22238_All;CL9175.Contig1_All	K03985+K04008+K03904+K04010+K03992+K03903+K01335+K01315+K03905+K03898
Arrhythmogenic right ventricular cardiomyopathy (ARVC)	17	0.000395294	0.0247831	ko05412	Human Diseases	Cardiovascular diseases	CL13160.Contig1_All;CL13160.Contig4_All;Unigene39325_All;CL13160.Contig5_All;Unigene6342_All;Unigene38244_All;Unigene46114_All;Unigene51889_All;Unigene27458_All;Unigene31155_All;Unigene25583_All;Unigene44970_All;Unigene49220_All;Unigene22238_All;Unigene42977_All;Unigene32350_All;Unigene42937_All	K05719+K06590+K06493+K05692+K06265+K02620+K06736
Phagosome	25	0.000465598	0.0247831	ko04145	Cellular Processes	Transport and catabolism	Unigene43016_All;CL13160.Contig1_All;CL13054.Contig7_All;Unigene42729_All;CL9195.Contig1_All;CL13160.Contig4_All;Unigene39325_All;Unigene28025_All;CL310.Contig3_All;CL13160.Contig5_All;Unigene22947_All;Unigene6342_All;Unigene38244_All;CL3462.Contig3_All;Unigene46114_All;Unigene51889_All;Unigene27458_All;Unigene31155_All;Unigene32436_All;Unigene44970_All;CL3820.Contig21_All;Unigene22238_All;Unigen…	K06856+K05719+K01368+K07374+K06560+K06464+K06493+K05692+K04659+K07375+K08492
ECM-receptor interaction	15	0.000581261	0.0247831	ko04512	Environmental Information Processing	Signaling molecules and interaction	CL13160.Contig1_All;CL13160.Contig4_All;Unigene39325_All;CL13160.Contig5_All;Unigene6342_All;Unigene46114_All;Unigene51889_All;Unigene27458_All;Unigene31155_All;Unigene44970_All;Unigene49220_All;Unigene22238_All;CL6103.Contig13_All;Unigene42977_All;Unigene42937_All	K05719+K06590+K06493+K06255+K06265+K04659+K16338+K06236+K06256+K06257+K06258
PPAR signaling pathway	8	0.000638192	0.0247831	ko03320	Organismal Systems	Endocrine system	CL8212.Contig1_All;Unigene24301_All;CL15254.Contig1_All;Unigene46262_All;CL5351.Contig3_All;Unigene73023_All;CL228.Contig1_All;Unigene34625_All	K08770+K08755+K10226+K08745+K06086+K08746+K08749+K08757
Dilated cardiomyopathy	19	0.000830534	0.0249285	ko05414	Human Diseases	Cardiovascular diseases	Unigene43016_All;CL13160.Contig1_All;CL13160.Contig4_All;Unigene39325_All;Unigene28025_All;CL13160.Contig5_All;Unigene6342_All;Unigene38244_All;Unigene46114_All;Unigene51889_All;Unigene27458_All;Unigene44326_All;Unigene31155_All;Unigene7981_All;Unigene44970_All;Unigene49220_All;Unigene22238_All;Unigene42977_All;Unigene42937_All	K06856+K05719+K06590+K06493+K05692+K06265+K08046+K08048
Leukocyte transendothelial migration	20	0.000855913	0.0249285	ko04670	Organismal Systems	Immune system	CL13160.Contig1_All;CL13160.Contig4_All;Unigene39325_All;CL13160.Contig5_All;Unigene6342_All;Unigene38244_All;Unigene48558_All;Unigene46114_All;Unigene51889_All;Unigene27458_All;CL5248.Contig1_All;Unigene31155_All;Unigene32436_All;Unigene44970_All;Unigene22238_All;Unigene40238_All;Unigene63678_All;Unigene80917_All;Unigene42977_All;Unigene42937_All	K05719+K06464+K05692+K07293+K06087+K06089+K06735+K06785+K05732+K08016+K05718+K06490
Hippo signaling pathway	14	0.00167929	0.0434749	ko04390	Environmental Information Processing	Signal transduction	CL13160.Contig1_All;CL13160.Contig4_All;Unigene39325_All;CL13160.Contig5_All;Unigene6342_All;Unigene38244_All;Unigene46382_All;Unigene45659_All;Unigene31155_All;Unigene25583_All;Unigene32436_All;Unigene44970_All;Unigene47085_All;Unigene22238_All	K05689+K06464+K05692+K04501+K06091+K02620+K04237
Pathogenic Escherichia coli infection	16	0.00210709	0.0469645	ko05130	Human Diseases	Infectious diseases: Bacterial	CL6213.Contig3_All;CL13160.Contig1_All;Unigene42729_All;CL13160.Contig4_All;Unigene39325_All;CL13160.Contig5_All;Unigene38244_All;CL3462.Contig3_All;Unigene46114_All;Unigene51889_All;Unigene27458_All;CL5248.Contig1_All;Unigene44970_All;CL3820.Contig21_All;Unigene42977_All;Unigene42937_All	K07604+K05689+K05719+K07374+K05692+K06087+K07375
Leishmaniasis	18	0.00221721	0.0469645	ko05140	Human Diseases	Infectious diseases: Parasitic	Unigene43016_All;CL13160.Contig1_All;CL13160.Contig4_All;Unigene39325_All;Unigene28025_All;CL3646.Contig4_All;CL13160.Contig5_All;Unigene6342_All;Unigene46114_All;Unigene51889_All;Unigene27458_All;CL15149.Contig5_All;Unigene31155_All;Unigene32436_All;Unigene44970_All;Unigene22238_All;Unigene42977_All;Unigene42937_All	K06856+K05719+K04403+K06464
Malaria	12	0.00421099	0.0817633	ko05144	Human Diseases	Infectious diseases: Parasitic	CL13317.Contig2_All;Unigene39009_All;Unigene6342_All;Unigene51889_All;Unigene27458_All;Unigene31155_All;Unigene32436_All;Unigene44970_All;Unigene22238_All;Unigene80917_All;Unigene42977_All;Unigene42937_All	K10030+K06496+K06464+K04659+K06257+K05718+K06490
Platelet activation	20	0.00559232	0.100232	ko04611	Organismal Systems	Immune system	CL3231.Contig3_All;CL13160.Contig1_All;CL13160.Contig4_All;Unigene39325_All;CL13160.Contig5_All;Unigene6342_All;Unigene38244_All;Unigene45532_All;Unigene46114_All;Unigene51889_All;Unigene27458_All;Unigene44326_All;Unigene45128_All;Unigene31155_All;Unigene7981_All;Unigene44970_All;Unigene22238_All;Unigene40238_All;Unigene42977_All;Unigene42937_All	K00907+K05719+K03904+K06493+K05692+K04960+K06236+K08046+K06270+K03903+K08048+K03905+K05732
Regulation of actin cytoskeleton	25	0.00677715	0.107596	ko04810	Cellular Processes	Cell motility	CL3231.Contig3_All;CL13160.Contig1_All;CL13160.Contig4_All;Unigene39325_All;CL13160.Contig5_All;CL9131.Contig2_All;Unigene102594_All;Unigene6342_All;Unigene38244_All;Unigene24446_All;Unigene46114_All;Unigene51889_All;Unigene27458_All;Unigene45128_All;Unigene31155_All;Unigene32436_All;Unigene44970_All;Unigene62154_All;Unigene49220_All;Unigene22238_All;Unigene40238_All;Unigene80917_All;Unigene42977…	K00907+K05719+K06590+K05751+K05093+K06464+K06493+K05692+K05768+K06270+K05734+K05732+K05718+K04362+K05095
Hypertrophic cardiomyopathy (HCM)	15	0.00692675	0.107596	ko05410	Human Diseases	Cardiovascular diseases	CL13160.Contig1_All;CL13160.Contig4_All;Unigene39325_All;CL13160.Contig5_All;Unigene6342_All;Unigene38244_All;Unigene46114_All;Unigene51889_All;Unigene27458_All;Unigene31155_All;Unigene44970_All;Unigene49220_All;Unigene22238_All;Unigene42977_All;Unigene42937_All	K05719+K06590+K06493+K05692+K06265
Rap1 signaling pathway	23	0.00869851	0.123781	ko04015	Environmental Information Processing	Signal transduction	CL13160.Contig1_All;CL13160.Contig4_All;Unigene39325_All;CL12881.Contig2_All;CL13160.Contig5_All;Unigene102594_All;Unigene6342_All;Unigene38244_All;Unigene46114_All;Unigene51889_All;Unigene27458_All;Unigene44326_All;Unigene31155_All;Unigene10798_All;Unigene32436_All;Unigene7981_All;Unigene44970_All;Unigene47085_All;Unigene22238_All;Unigene80917_All;Unigene42977_All;Unigene32350_All;Unigene42937_A…	K05689+K05719+K17698+K05093+K06464+K06493+K05692+K08046+K05466+K08048+K04237+K05718+K04362+K05095
Cell adhesion molecules (CAMs)	25	0.00903122	0.123781	ko04514	Environmental Information Processing	Signaling molecules and interaction	CL13160.Contig1_All;Unigene39009_All;CL13160.Contig4_All;Unigene39325_All;Unigene62097_All;CL310.Contig2_All;CL13160.Contig5_All;CL11458.Contig2_All;Unigene60881_All;Unigene6342_All;Unigene46114_All;CL12701.Contig1_All;Unigene51889_All;Unigene27458_All;CL5248.Contig1_All;Unigene31155_All;Unigene32436_All;Unigene44970_All;Unigene49220_All;Unigene22238_All;Unigene18663_All;Unigene80917_All;Unigene4…	K05689+K05719+K06590+K06496+K06544+K06449+K05695+K06816+K06464+K16337+K16338+K06257+K06087+K06089+K06735+K06785+K06495+K06779+K06474+K05718+K06486+K06490+K06523+K06567+K06736+K06797
Adherens junction	13	0.0105696	0.136818	ko04520	Cellular Processes	Cellular community	CL13160.Contig1_All;CL13160.Contig4_All;Unigene39325_All;CL310.Contig2_All;CL13160.Contig5_All;CL11458.Contig2_All;Unigene38244_All;Unigene46382_All;Unigene25583_All;Unigene46614_All;Unigene47085_All;Unigene73023_All;Unigene32350_All	K05689+K05695+K05692+K04501+K02620+K04498+K04237+K06086+K04362
Amoebiasis	14	0.0125005	0.150573	ko05146	Human Diseases	Infectious diseases: Parasitic	CL5449.Contig2_All;Unigene43016_All;CL13317.Contig2_All;Unigene28025_All;Unigene6342_All;Unigene46329_All;Unigene27458_All;Unigene29296_All;Unigene31155_All;Unigene32436_All;Unigene44970_All;Unigene22238_All;Unigene42977_All;Unigene42937_All	K10955+K06856+K10030+K06464+K06236
Glutamatergic synapse	12	0.0129247	0.150573	ko04724	Organismal Systems	Nervous system	CL6685.Contig1_All;Unigene43813_All;Unigene37271_All;Unigene45532_All;Unigene48055_All;Unigene99039_All;Unigene44326_All;Unigene38125_All;Unigene18859_All;Unigene49471_All;Unigene7981_All;Unigene104285_All	K04541+K04608+K04960+K00910+K08046+K08048
PI3K-Akt signaling pathway	25	0.013967	0.154967	ko04151	Environmental Information Processing	Signal transduction	CL6685.Contig1_All;Unigene43016_All;CL13160.Contig1_All;CL13160.Contig4_All;Unigene39325_All;Unigene28025_All;CL13160.Contig5_All;Unigene102594_All;Unigene6342_All;Unigene14625_All;Unigene46114_All;Unigene51889_All;Unigene27458_All;CL8939.Contig5_All;Unigene31155_All;Unigene10798_All;Unigene44970_All;Unigene47449_All;Unigene49220_All;CL3860.Contig2_All;Unigene47408_All;Unigene22238_All;Unigene429…	K04541+K06856+K05719+K06590+K05093+K06493+K16340+K04659+K06236+K16333+K05466+K07208+K04079+K04362+K05095
Gastric acid secretion	7	0.0159084	0.168484	ko04971	Organismal Systems	Digestive system	CL3231.Contig3_All;Unigene46189_All;Unigene38244_All;Unigene45532_All;Unigene44326_All;Unigene45790_All;Unigene7981_All	K00907+K04515+K05692+K04960+K08046+K04920+K08048
Olfactory transduction	7	0.0194144	0.196677	ko04740	Organismal Systems	Sensory system	Unigene46189_All;CL3271.Contig3_All;Unigene48055_All;CL3271.Contig4_All;Unigene49220_All;CL11437.Contig2_All;Unigene44749_All	K04515+K18154+K00910+K04952+K13752
Focal adhesion	20	0.0210399	0.198973	ko04510	Cellular Processes	Cellular community	CL3231.Contig3_All;CL13160.Contig1_All;Unigene4188_All;CL13160.Contig4_All;Unigene39325_All;CL13160.Contig5_All;Unigene6342_All;Unigene38244_All;Unigene46114_All;Unigene51889_All;Unigene27458_All;Unigene45128_All;Unigene31155_All;Unigene44970_All;Unigene62154_All;Unigene49220_All;Unigene22238_All;Unigene40238_All;Unigene42977_All;Unigene42937_All	K00907+K05719+K06590+K03853+K06493+K05692+K04659+K06236+K06270+K05734+K05732
Osteoclast differentiation	14	0.0213491	0.198973	ko04380	Organismal Systems	Development	CL14522.Contig3_All;CL771.Contig8_All;CL3646.Contig4_All;Unigene22947_All;Unigene6342_All;Unigene51889_All;Unigene27458_All;CL15149.Contig5_All;Unigene31155_All;Unigene44970_All;Unigene22238_All;Unigene63678_All;Unigene42977_All;Unigene42937_All	K06551+K07371+K04403+K01371+K06493+K07364
Insulin secretion	6	0.024117	0.216126	ko04911	Organismal Systems	Endocrine system	Unigene46189_All;Unigene44824_All;Unigene45532_All;Unigene44326_All;Unigene7981_All;Unigene46614_All	K04515+K01538+K04960+K08046+K08048+K16882
Taste transduction	3	0.0277386	0.232221	ko04742	Organismal Systems	Sensory system	Unigene45532_All;Unigene44326_All;Unigene7981_All	K04960+K08046+K08048
Proteoglycans in cancer	21	0.0279064	0.232221	ko05205	Human Diseases	Cancers: Overview	CL13160.Contig1_All;Unigene46189_All;CL13160.Contig4_All;Unigene39325_All;Unigene62097_All;CL13160.Contig5_All;Unigene6342_All;Unigene38244_All;Unigene48558_All;Unigene45532_All;Unigene46114_All;Unigene51889_All;Unigene27458_All;Unigene45128_All;Unigene31155_All;Unigene44970_All;Unigene22238_All;CL12544.Contig1_All;Unigene42977_All;Unigene32350_All;Unigene42937_All	K05719+K04515+K03985+K06493+K05692+K07293+K04960+K06255+K16338+K06236+K06256+K06257+K06270+K09069+K04362
Shigellosis	13	0.035777	0.287449	ko05131	Human Diseases	Infectious diseases: Bacterial	CL13317.Contig2_All;CL13160.Contig1_All;CL13160.Contig4_All;Unigene39325_All;CL13160.Contig5_All;Unigene44218_All;Unigene38244_All;Unigene46114_All;Unigene51889_All;Unigene27458_All;Unigene44970_All;Unigene42977_All;Unigene42937_All	K10030+K05719+K12836+K05692+K06256
Phospholipase D signaling pathway	16	0.0386389	0.290926	ko04072	Environmental Information Processing	Signal transduction	Unigene43016_All;Unigene43813_All;CL13317.Contig2_All;CL3657.Contig3_All;Unigene28025_All;Unigene37271_All;Unigene48558_All;Unigene99039_All;CL386.Contig29_All;Unigene44326_All;Unigene38125_All;Unigene18859_All;Unigene49471_All;Unigene7981_All;CL3860.Contig2_All;Unigene104285_All	K06856+K04608+K10030+K01080+K07293+K01528+K08046+K08048+K07208
Rheumatoid arthritis	10	0.038738	0.290926	ko05323	Human Diseases	Immune diseases	Unigene43016_All;CL13317.Contig2_All;Unigene28025_All;Unigene22947_All;Unigene6342_All;Unigene31155_All;Unigene32436_All;Unigene44970_All;Unigene22238_All;Unigene80917_All	K06856+K10030+K01371+K06464+K05718+K06490
Fat digestion and absorption	3	0.0399554	0.290926	ko04975	Organismal Systems	Digestive system	CL3657.Contig3_All;CL5351.Contig3_All;Unigene34625_All	K01080+K08745+K08757
Alcoholism	8	0.0422104	0.298031	ko05034	Human Diseases	Substance dependence	CL6685.Contig1_All;CL11788.Contig1_All;CL11788.Contig2_All;Unigene106863_All;Unigene43758_All;Unigene42112_All;Unigene41503_All;Unigene41814_All	K04541+K11251+K11406+K11252+K11253+K11254
Thiamine metabolism	1	0.0462428	0.316899	ko00730	Metabolism	Metabolism of cofactors and vitamins	CL7223.Contig3_All	K06928
Aldosterone synthesis and secretion	6	0.0492096	0.321999	ko04925	Organismal Systems	Endocrine system	Unigene46189_All;Unigene45532_All;CL15879.Contig4_All;Unigene44326_All;CL11558.Contig1_All;Unigene7981_All	K04515+K04960+K16931+K08046+K08794+K08048
Renin secretion	5	0.0507458	0.321999	ko04924	Organismal Systems	Endocrine system	Unigene983_All;CL5731.Contig2_All;CL5731.Contig1_All;Unigene45532_All;Unigene44326_All	K09864+K01363+K04960+K08046
Intestinal immune network for IgA production	9	0.0511329	0.321999	ko04672	Organismal Systems	Immune system	CL16456.Contig5_All;Unigene43016_All;CL13160.Contig1_All;CL13160.Contig4_All;Unigene39325_All;Unigene28025_All;CL13160.Contig5_All;Unigene3234_All;Unigene49220_All	K05151+K06856+K06590+K05153+K06779
Tryptophan metabolism	3	0.0570812	0.338494	ko00380	Metabolism	Amino acid metabolism	CL3209.Contig6_All;CL4388.Contig1_All;Unigene104650_All	K07515+K07410+K01556
Ovarian steroidogenesis	4	0.0593846	0.338494	ko04913	Organismal Systems	Endocrine system	CL4388.Contig1_All;CL15879.Contig4_All;Unigene44326_All;Unigene7981_All	K07410+K16931+K08046+K08048
Thyroid hormone synthesis	5	0.0604985	0.338494	ko04918	Organismal Systems	Endocrine system	Unigene44824_All;Unigene45532_All;Unigene44326_All;Unigene46409_All;Unigene7981_All	K01538+K04960+K08046+K00432+K08048
Arachidonic acid metabolism	3	0.0630735	0.338494	ko00590	Metabolism	Lipid metabolism	CL6203.Contig7_All;CL6203.Contig1_All;Unigene46409_All	K08726+K00432
Oxytocin signaling pathway	10	0.064026	0.338494	ko04921	Organismal Systems	Endocrine system	CL3231.Contig3_All;Unigene46189_All;CL3271.Contig3_All;Unigene38244_All;Unigene45532_All;Unigene44326_All;CL11558.Contig1_All;Unigene45128_All;CL3271.Contig4_All;Unigene7981_All	K00907+K04515+K18154+K05692+K04960+K08046+K08794+K06270+K08048
Lysosome	8	0.0658036	0.338494	ko04142	Cellular Processes	Transport and catabolism	CL7656.Contig2_All;CL13054.Contig7_All;CL14555.Contig1_All;CL5731.Contig2_All;CL5731.Contig1_All;Unigene22947_All;CL12694.Contig3_All;Unigene45809_All	K06562+K01368+K12382+K01363+K01371+K01186+K01197
Peroxisome	5	0.0673171	0.338494	ko04146	Cellular Processes	Transport and catabolism	CL6203.Contig7_All;CL6203.Contig1_All;Unigene44459_All;CL228.Contig1_All;Unigene45933_All	K08726+K05676+K08746+K13355
Hematopoietic cell lineage	13	0.0674786	0.338494	ko04640	Organismal Systems	Immune system	Unigene43016_All;Unigene28025_All;Unigene62097_All;Unigene6342_All;Unigene51889_All;Unigene27458_All;Unigene31155_All;Unigene44970_All;Unigene22238_All;Unigene18663_All;Unigene42977_All;Unigene42937_All;CL1076.Contig9_All	K06856+K04008+K06449+K06493+K06256+K06474+K06460
Systemic lupus erythematosus	8	0.0677139	0.338494	ko05322	Human Diseases	Immune diseases	Unigene43016_All;Unigene28025_All;CL11788.Contig1_All;CL11788.Contig2_All;Unigene43758_All;Unigene42112_All;Unigene41503_All;Unigene41814_All	K06856+K11251+K11252+K11253+K11254
Hippo signaling pathway - fly	6	0.0682799	0.338494	ko04391	Environmental Information Processing	Signal transduction	Unigene23198_All;Unigene38244_All;CL9456.Contig2_All;Unigene45659_All;Unigene47085_All;CL16028.Contig20_All	K05628+K05692+K09236+K06091+K04237
Phototransduction - fly	3	0.0705139	0.342286	ko04745	Organismal Systems	Sensory system	Unigene46189_All;Unigene38244_All;Unigene48055_All	K04515+K05692+K00910
Bacterial invasion of epithelial cells	12	0.0771016	0.366626	ko05100	Human Diseases	Infectious diseases: Bacterial	CL13160.Contig1_All;CL13160.Contig4_All;Unigene39325_All;CL13160.Contig5_All;Unigene38244_All;Unigene46114_All;Unigene51889_All;Unigene27458_All;CL386.Contig29_All;Unigene44970_All;Unigene42977_All;Unigene42937_All	K05689+K05719+K05692+K01528
Pertussis	16	0.0790054	0.368165	ko05133	Human Diseases	Infectious diseases: Bacterial	CL13317.Contig2_All;CL13160.Contig1_All;CL13160.Contig4_All;Unigene39325_All;CL13160.Contig5_All;Unigene6342_All;Unigene46114_All;Unigene51889_All;Unigene44019_All;Unigene27458_All;Unigene31155_All;Unigene32436_All;Unigene44970_All;Unigene22238_All;Unigene42977_All;Unigene42937_All	K10030+K05719+K06464+K05411
Toll-like receptor signaling pathway	7	0.0835608	0.381758	ko04620	Organismal Systems	Immune system	CL3009.Contig2_All;CL13317.Contig2_All;CL3646.Contig4_All;Unigene22947_All;Unigene44019_All;CL15521.Contig2_All;CL15149.Contig5_All	K09447+K10030+K04403+K01371+K05411+K12964
Viral myocarditis	11	0.0868915	0.389341	ko05416	Human Diseases	Cardiovascular diseases	Unigene43016_All;Unigene28025_All;Unigene7919_All;Unigene6342_All;Unigene38244_All;Unigene46114_All;Unigene31155_All;Unigene32436_All;Unigene44970_All;Unigene22238_All;Unigene80917_All	K06856+K07818+K06464+K05692+K06265+K05718+K06490
Small cell lung cancer	11	0.0937662	0.412217	ko05222	Human Diseases	Cancers: Specific types	CL13160.Contig1_All;CL13160.Contig4_All;Unigene39325_All;CL13160.Contig5_All;CL1396.Contig2_All;Unigene46114_All;Unigene51889_All;Unigene27458_All;Unigene44970_All;Unigene42977_All;Unigene42937_All	K05719+K16061
Biosynthesis of unsaturated fatty acids	2	0.103309	0.418995	ko01040	Metabolism	Lipid metabolism	CL3209.Contig6_All;CL15254.Contig1_All	K07515+K10226
Ether lipid metabolism	3	0.103875	0.418995	ko00565	Metabolism	Lipid metabolism	Unigene60694_All;CL16599.Contig2_All;CL3657.Contig3_All	K16860+K01080
Bile secretion	4	0.105035	0.418995	ko04976	Organismal Systems	Digestive system	Unigene983_All;Unigene44824_All;Unigene44326_All;Unigene7981_All	K09864+K01538+K08046+K08048
Proximal tubule bicarbonate reclamation	3	0.105264	0.418995	ko04964	Organismal Systems	Excretory system	Unigene983_All;Unigene44824_All;Unigene7981_All	K09864+K01538+K00025
Butirosin and neomycin biosynthesis	1	0.10561	0.418995	ko00524	Metabolism	Biosynthesis of other secondary metabolites	Unigene48614_All	K00844
Bladder cancer	5	0.106097	0.418995	ko05219	Human Diseases	Cancers: Specific types	CL13317.Contig2_All;CL13160.Contig1_All;CL13160.Contig4_All;Unigene39325_All;CL13160.Contig5_All	K10030+K05689
Glucagon signaling pathway	6	0.117936	0.451756	ko04922	Organismal Systems	Endocrine system	Unigene46189_All;Unigene45532_All;Unigene48077_All;CL8939.Contig5_All;CL7809.Contig5_All;Unigene46614_All	K04515+K04960+K19008+K16333+K07190+K04498
Thyroid hormone signaling pathway	12	0.118271	0.451756	ko04919	Organismal Systems	Endocrine system	Unigene44824_All;Unigene6342_All;Unigene38244_All;Unigene51889_All;Unigene27458_All;Unigene31155_All;Unigene44970_All;Unigene46614_All;CL3860.Contig2_All;Unigene22238_All;Unigene42977_All;Unigene42937_All	K01538+K06493+K05692+K04498+K07208
Legionellosis	6	0.122064	0.457891	ko05134	Human Diseases	Infectious diseases: Bacterial	CL13317.Contig2_All;Unigene6342_All;Unigene31155_All;Unigene32436_All;Unigene44970_All;Unigene22238_All	K10030+K06464
Thyroid cancer	5	0.125187	0.457891	ko05216	Human Diseases	Cancers: Specific types	CL13160.Contig1_All;CL13160.Contig4_All;Unigene39325_All;CL13160.Contig5_All;Unigene25583_All	K05689+K02620
Neuroactive ligand-receptor interaction	12	0.125773	0.457891	ko04080	Environmental Information Processing	Signaling molecules and interaction	Unigene43813_All;Unigene39325_All;Unigene37271_All;CL8019.Contig7_All;Unigene99039_All;Unigene38125_All;Unigene18859_All;Unigene49471_All;Unigene44970_All;Unigene47085_All;Unigene6448_All;Unigene104285_All	K04608+K04582+K04010+K01315+K04237+K05217
Toxoplasmosis	13	0.130968	0.46947	ko05145	Human Diseases	Infectious diseases: Parasitic	CL13160.Contig1_All;CL13160.Contig4_All;Unigene39325_All;CL3646.Contig4_All;CL13160.Contig5_All;CL1396.Contig2_All;Unigene46114_All;Unigene51889_All;Unigene27458_All;CL15149.Contig5_All;Unigene44970_All;Unigene42977_All;Unigene42937_All	K05719+K04403+K16061
Salivary secretion	6	0.137501	0.480311	ko04970	Organismal Systems	Digestive system	Unigene44824_All;Unigene45532_All;Unigene44326_All;Unigene29296_All;Unigene41014_All;Unigene7981_All	K01538+K04960+K08046+K13908+K13910+K08048
Phototransduction	2	0.139977	0.480311	ko04744	Organismal Systems	Sensory system	Unigene49220_All;Unigene44749_All	K04952
Gap junction	6	0.140605	0.480311	ko04540	Cellular Processes	Cellular community	Unigene42729_All;CL3462.Contig3_All;Unigene45532_All;Unigene44326_All;Unigene7981_All;CL3820.Contig21_All	K07374+K04960+K08046+K08048+K07375
MicroRNAs in cancer	13	0.142238	0.480311	ko05206	Human Diseases	Cancers: Overview	CL4388.Contig1_All;Unigene6342_All;Unigene51889_All;Unigene27458_All;Unigene23322_All;Unigene31155_All;Unigene106863_All;Unigene44970_All;Unigene62154_All;Unigene46614_All;Unigene22238_All;Unigene42977_All;Unigene42937_All	K07410+K06493+K06256+K09299+K11406+K05734+K04498
Serotonergic synapse	6	0.15011	0.499652	ko04726	Organismal Systems	Nervous system	CL6685.Contig1_All;Unigene45532_All;Unigene27458_All;CL16222.Contig3_All;Unigene42977_All;Unigene42937_All	K04541+K04960+K04520+K04459
Antigen processing and presentation	5	0.161091	0.528651	ko04612	Organismal Systems	Immune system	CL13054.Contig7_All;CL5731.Contig2_All;CL5731.Contig1_All;Unigene22947_All;Unigene47408_All	K01368+K01363+K04079
cGMP-PKG signaling pathway	10	0.166014	0.53724	ko04022	Environmental Information Processing	Signal transduction	CL3231.Contig3_All;CL3271.Contig3_All;Unigene44824_All;Unigene45532_All;Unigene44326_All;Unigene45128_All;CL3271.Contig4_All;Unigene7981_All;Unigene49220_All;Unigene44749_All	K00907+K18154+K01538+K04960+K08046+K06270+K08048+K04952
Endocrine and other factor-regulated calcium reabsorption	3	0.17028	0.543496	ko04961	Organismal Systems	Excretory system	Unigene44824_All;CL386.Contig29_All;Unigene44326_All	K01538+K01528+K08046
Pancreatic secretion	4	0.17343	0.54607	ko04972	Organismal Systems	Digestive system	Unigene44824_All;Unigene45532_All;Unigene44326_All;Unigene7981_All	K01538+K04960+K08046+K08048
Axon guidance	12	0.187967	0.583952	ko04360	Organismal Systems	Development	CL13160.Contig1_All;CL13160.Contig4_All;Unigene39325_All;CL13160.Contig5_All;Unigene46114_All;Unigene51889_All;Unigene27458_All;Unigene44970_All;Unigene62154_All;CL8959.Contig6_All;Unigene42977_All;Unigene42937_All	K05719+K05734+K07520
Circadian entrainment	5	0.193032	0.591797	ko04713	Organismal Systems	Environmental adaptation	CL6685.Contig1_All;Unigene46189_All;Unigene45532_All;Unigene44326_All;Unigene7981_All	K04541+K04515+K04960+K08046+K08048
Melanogenesis	5	0.200027	0.605276	ko04916	Organismal Systems	Endocrine system	Unigene46189_All;Unigene44326_All;Unigene25583_All;Unigene7981_All;Unigene46614_All	K04515+K08046+K02620+K08048+K04498
Folate biosynthesis	1	0.208177	0.614625	ko00790	Metabolism	Metabolism of cofactors and vitamins	CL5212.Contig1_All	K01495
Primary immunodeficiency	8	0.212069	0.614625	ko05340	Human Diseases	Immune diseases	CL16456.Contig5_All;Unigene43016_All;CL771.Contig8_All;Unigene40191_All;Unigene43516_All;Unigene28025_All;Unigene41011_All;Unigene49244_All	K05151+K06856+K07371+K06554+K10603
Tuberculosis	13	0.213448	0.614625	ko05152	Human Diseases	Infectious diseases: Bacterial	Unigene43016_All;CL13054.Contig7_All;Unigene46189_All;CL9195.Contig1_All;Unigene28025_All;CL310.Contig3_All;Unigene22947_All;Unigene6342_All;Unigene31155_All;Unigene32436_All;Unigene44970_All;Unigene46614_All;Unigene22238_All	K06856+K01368+K04515+K06560+K06464+K04498
Cholinergic synapse	5	0.213668	0.614625	ko04725	Organismal Systems	Nervous system	CL6685.Contig1_All;Unigene46189_All;Unigene45532_All;Unigene44326_All;Unigene7981_All	K04541+K04515+K04960+K08046+K08048
Melanoma	5	0.22272	0.625748	ko05218	Human Diseases	Cancers: Specific types	CL13160.Contig1_All;CL13160.Contig4_All;Unigene39325_All;CL13160.Contig5_All;Unigene32350_All	K05689+K04362
Endometrial cancer	5	0.227595	0.625748	ko05213	Human Diseases	Cancers: Specific types	CL13160.Contig1_All;CL13160.Contig4_All;Unigene39325_All;CL13160.Contig5_All;Unigene25583_All	K05689+K02620
Ubiquitin mediated proteolysis	7	0.227961	0.625748	ko04120	Genetic Information Processing	Folding, sorting and degradation	Unigene87364_All;CL10273.Contig9_All;Unigene41011_All;CL1396.Contig2_All;Unigene39216_All;Unigene94800_All;Unigene22186_All	K10615+K10614+K10603+K16061+K10606+K10596+K10592
Pathways in cancer	23	0.228277	0.625748	ko05200	Human Diseases	Cancers: Overview	CL6685.Contig1_All;CL13317.Contig2_All;CL13160.Contig1_All;CL13160.Contig4_All;Unigene39325_All;CL13160.Contig5_All;Unigene102594_All;Unigene34313_All;Unigene46382_All;CL1396.Contig2_All;Unigene46114_All;Unigene51889_All;Unigene27458_All;Unigene44326_All;Unigene96807_All;Unigene25583_All;Unigene7981_All;Unigene44970_All;Unigene46614_All;Unigene47408_All;Unigene42977_All;Unigene32350_All;Unigene42…	K04541+K10030+K05689+K05719+K05093+K04496+K04501+K16061+K08046+K02678+K02620+K08048+K04498+K04079+K04362
Calcium signaling pathway	8	0.231261	0.626556	ko04020	Environmental Information Processing	Signal transduction	CL3231.Contig3_All;Unigene43016_All;Unigene46189_All;Unigene28025_All;Unigene45532_All;CL7809.Contig5_All;Unigene7981_All;Unigene6448_All	K00907+K06856+K04515+K04960+K07190+K08048+K05217
Sulfur metabolism	1	0.237113	0.635027	ko00920	Metabolism	Energy metabolism	Unigene48172_All	K01082
Cytosolic DNA-sensing pathway	3	0.240132	0.635804	ko04623	Organismal Systems	Immune system	CL3009.Contig2_All;Unigene44019_All;CL15521.Contig2_All	K09447+K05411+K12964
Wnt signaling pathway	6	0.245694	0.643221	ko04310	Environmental Information Processing	Signal transduction	Unigene46189_All;Unigene34313_All;Unigene46382_All;Unigene25583_All;Unigene46614_All;CL9841.Contig1_All	K04515+K04496+K04501+K02620+K04498+K04493
NF-kappa B signaling pathway	10	0.250474	0.645503	ko04064	Environmental Information Processing	Signal transduction	CL16456.Contig5_All;Unigene43016_All;CL771.Contig8_All;CL13317.Contig2_All;Unigene28025_All;CL3646.Contig4_All;CL15521.Contig2_All;CL15149.Contig5_All;Unigene80917_All;CL10096.Contig1_All	K05151+K06856+K07371+K10030+K04403+K12964+K06490+K10798
Natural killer cell mediated cytotoxicity	10	0.252106	0.645503	ko04650	Organismal Systems	Immune system	Unigene43016_All;Unigene28025_All;Unigene7919_All;Unigene6342_All;Unigene48558_All;Unigene31155_All;Unigene32436_All;Unigene44970_All;Unigene22238_All;Unigene80917_All	K06856+K07818+K06464+K07293+K05718+K06490+K06523
Carbohydrate digestion and absorption	2	0.257741	0.652757	ko04973	Organismal Systems	Digestive system	Unigene44824_All;Unigene48614_All	K01538+K00844
Valine, leucine and isoleucine degradation	2	0.267708	0.669318	ko00280	Metabolism	Amino acid metabolism	CL3209.Contig6_All;Unigene18885_All	K07515+K00253
Protein digestion and absorption	4	0.270025	0.669318	ko04974	Organismal Systems	Digestive system	Unigene44824_All;Unigene27458_All;Unigene42977_All;Unigene42937_All	K01538+K06236
RIG-I-like receptor signaling pathway	4	0.276712	0.678674	ko04622	Organismal Systems	Immune system	Unigene16377_All;CL3009.Contig2_All;CL13317.Contig2_All;Unigene44019_All	K12649+K09447+K10030+K05411
Long-term potentiation	4	0.286419	0.695162	ko04720	Organismal Systems	Nervous system	Unigene46189_All;Unigene45532_All;Unigene7981_All;Unigene46614_All	K04515+K04960+K08048+K04498
Glycerophospholipid metabolism	4	0.311258	0.741158	ko00564	Metabolism	Lipid metabolism	Unigene60694_All;CL16599.Contig2_All;CL3657.Contig3_All;CL159.Contig10_All	K16860+K01080+K13516
Transcriptional misregulation in cancer	11	0.311732	0.741158	ko05202	Human Diseases	Cancers: Overview	Unigene43016_All;CL13317.Contig2_All;CL13160.Contig1_All;CL13160.Contig4_All;Unigene39325_All;Unigene28025_All;CL13160.Contig5_All;Unigene23322_All;CL16222.Contig3_All;Unigene49220_All;Unigene41503_All	K06856+K10030+K06590+K09299+K04459+K11253
Fatty acid metabolism	2	0.321089	0.754191	ko01212	Metabolism	Global and overview maps	CL3209.Contig6_All;CL15254.Contig1_All	K07515+K10226
MAPK signaling pathway - fly	2	0.324785	0.754191	ko04013	Environmental Information Processing	Signal transduction	Unigene48558_All;Unigene96807_All	K07293+K02678
alpha-Linolenic acid metabolism	1	0.326924	0.754191	ko00592	Metabolism	Lipid metabolism	CL15254.Contig1_All	K10226
Glyoxylate and dicarboxylate metabolism	2	0.352935	0.791172	ko00630	Metabolism	Carbohydrate metabolism	CL11911.Contig2_All;Unigene7981_All	K01647+K00025
Epithelial cell signaling in Helicobacter pylori infection	5	0.353306	0.791172	ko05120	Human Diseases	Infectious diseases: Bacterial	CL13317.Contig2_All;Unigene48558_All;Unigene32436_All;Unigene49401_All;Unigene80917_All	K10030+K07293+K06089+K06735+K06785+K06704
Butanoate metabolism	1	0.358087	0.791172	ko00650	Metabolism	Carbohydrate metabolism	CL3209.Contig6_All	K07515
Sphingolipid metabolism	3	0.364179	0.791172	ko00600	Metabolism	Lipid metabolism	CL3657.Contig3_All;CL1791.Contig2_All;CL12694.Contig3_All	K01080+K00654+K01186
Morphine addiction	4	0.365972	0.791172	ko05032	Human Diseases	Substance dependence	CL6685.Contig1_All;Unigene48055_All;Unigene44326_All;Unigene7981_All	K04541+K00910+K08046+K08048
Mineral absorption	2	0.366256	0.791172	ko04978	Organismal Systems	Digestive system	CL7176.Contig1_All;Unigene44824_All	K14739+K01538
Other glycan degradation	1	0.366724	0.791172	ko00511	Metabolism	Glycan biosynthesis and metabolism	CL12694.Contig3_All	K01186
Retrograde endocannabinoid signaling	4	0.381939	0.815449	ko04723	Organismal Systems	Nervous system	CL6685.Contig1_All;Unigene45532_All;Unigene44326_All;Unigene7981_All	K04541+K04960+K08046+K08048
African trypanosomiasis	4	0.384976	0.815449	ko05143	Human Diseases	Infectious diseases: Parasitic	Unigene43016_All;Unigene28025_All;Unigene80917_All;Unigene34625_All	K06856+K06490+K08757
N-Glycan biosynthesis	2	0.3973	0.828972	ko00510	Metabolism	Glycan biosynthesis and metabolism	CL11789.Contig2_All;CL804.Contig6_All	K12669+K05546
Insulin resistance	6	0.399534	0.828972	ko04931	Human Diseases	Endocrine and metabolic diseases	CL310.Contig2_All;CL11458.Contig2_All;Unigene48558_All;CL5351.Contig3_All;CL8939.Contig5_All;CL228.Contig1_All	K05695+K07293+K08745+K16333+K08746+K08749
Fc gamma R-mediated phagocytosis	7	0.403398	0.828972	ko04666	Organismal Systems	Immune system	Unigene43016_All;CL3657.Contig3_All;Unigene28025_All;Unigene24446_All;CL10237.Contig1_All;CL386.Contig29_All;CL1206.Contig7_All	K06856+K01080+K05768+K15909+K01528+K12562
Purine metabolism	7	0.405592	0.828972	ko00230	Metabolism	Nucleotide metabolism	Unigene37505_All;CL7223.Contig3_All;Unigene44326_All;Unigene41101_All;Unigene7981_All;Unigene87291_All;CL1206.Contig7_All	K01490+K06928+K08046+K12304+K08048+K03006+K02999
Alzheimer's disease	6	0.411483	0.830511	ko05010	Human Diseases	Neurodegenerative diseases	Unigene4188_All;Unigene45532_All;Unigene27458_All;Unigene49401_All;Unigene42977_All;Unigene42937_All	K03853+K04960+K04520+K06704
Insulin signaling pathway	7	0.413813	0.830511	ko04910	Organismal Systems	Endocrine system	CL310.Contig2_All;CL11458.Contig2_All;CL10237.Contig1_All;Unigene48614_All;CL7809.Contig5_All;Unigene73023_All;CL3860.Contig2_All	K05695+K15909+K00844+K07190+K06086+K07208
Inflammatory mediator regulation of TRP channels	4	0.417479	0.830511	ko04750	Organismal Systems	Sensory system	Unigene46189_All;Unigene45532_All;Unigene44326_All;Unigene7981_All	K04515+K04960+K08046+K08048
Fatty acid elongation	1	0.424021	0.830511	ko00062	Metabolism	Lipid metabolism	CL3209.Contig6_All	K07515
Citrate cycle (TCA cycle)	2	0.424167	0.830511	ko00020	Metabolism	Carbohydrate metabolism	CL11911.Contig2_All;Unigene7981_All	K01647+K00025
Vibrio cholerae infection	4	0.430229	0.834953	ko05110	Human Diseases	Infectious diseases: Bacterial	CL5449.Contig2_All;Unigene38244_All;Unigene46329_All;Unigene29296_All	K10955+K05692
cAMP signaling pathway	8	0.433602	0.834953	ko04024	Environmental Information Processing	Signal transduction	Unigene46189_All;Unigene44824_All;Unigene44326_All;Unigene45128_All;Unigene7981_All;Unigene46614_All;Unigene49220_All;Unigene44749_All	K04515+K01538+K08046+K06270+K08048+K04498+K04952
Glycosaminoglycan degradation	1	0.437519	0.83559	ko00531	Metabolism	Glycan biosynthesis and metabolism	Unigene45809_All	K01197
Central carbon metabolism in cancer	4	0.442162	0.837591	ko05230	Human Diseases	Cancers: Overview	Unigene102594_All;Unigene48614_All;Unigene2359_All;Unigene32350_All	K05093+K00844+K05101+K04362
Dopaminergic synapse	4	0.458446	0.841212	ko04728	Organismal Systems	Nervous system	CL6685.Contig1_All;Unigene46189_All;Unigene45532_All;CL10711.Contig1_All	K04541+K04515+K04960+K10396
GnRH signaling pathway	4	0.460655	0.841212	ko04912	Organismal Systems	Endocrine system	Unigene46189_All;Unigene45532_All;Unigene44326_All;Unigene7981_All	K04515+K04960+K08046+K08048
Propanoate metabolism	1	0.461756	0.841212	ko00640	Metabolism	Carbohydrate metabolism	CL3209.Contig6_All	K07515
beta-Alanine metabolism	1	0.461756	0.841212	ko00410	Metabolism	Metabolism of other amino acids	CL3209.Contig6_All	K07515
Carbon metabolism	4	0.462125	0.841212	ko01200	Metabolism	Global and overview maps	CL3209.Contig6_All;Unigene48614_All;CL11911.Contig2_All;Unigene7981_All	K07515+K00844+K01647+K00025
Metabolism of xenobiotics by cytochrome P450	1	0.469002	0.847023	ko00980	Metabolism	Xenobiotics biodegradation and metabolism	CL4388.Contig1_All	K07410
Vitamin digestion and absorption	1	0.472588	0.847023	ko04977	Organismal Systems	Digestive system	Unigene34625_All	K08757
Chemokine signaling pathway	7	0.489225	0.870148	ko04062	Organismal Systems	Immune system	CL6685.Contig1_All;CL13317.Contig2_All;Unigene48055_All;Unigene44326_All;CL15521.Contig2_All;Unigene7981_All;Unigene47085_All	K04541+K10030+K00910+K08046+K12964+K08048+K04237
2-Oxocarboxylic acid metabolism	1	0.510479	0.885864	ko01210	Metabolism	Global and overview maps	CL11911.Contig2_All	K01647
Oocyte meiosis	4	0.51262	0.885864	ko04114	Cellular Processes	Cell growth and death	Unigene46189_All;Unigene45532_All;Unigene44326_All;Unigene7981_All	K04515+K04960+K08046+K08048
SNARE interactions in vesicular transport	1	0.515431	0.885864	ko04130	Genetic Information Processing	Folding, sorting and degradation	CL16031.Contig1_All	K08492
HTLV-I infection	13	0.516528	0.885864	ko05166	Human Diseases	Infectious diseases: Viral	CL16456.Contig5_All;Unigene6342_All;Unigene46382_All;Unigene44326_All;Unigene96807_All;CL8939.Contig5_All;Unigene31155_All;Unigene32436_All;Unigene7981_All;Unigene44970_All;Unigene46614_All;Unigene22238_All;Unigene80917_All	K05151+K06464+K04501+K08046+K02678+K16333+K08048+K04498+K05718+K06490
Chemical carcinogenesis	1	0.517071	0.885864	ko05204	Human Diseases	Cancers: Overview	CL4388.Contig1_All	K07410
Prostate cancer	5	0.522098	0.887947	ko05215	Human Diseases	Cancers: Specific types	Unigene102594_All;Unigene25583_All;Unigene46614_All;Unigene47408_All;Unigene32350_All	K05093+K02620+K04498+K04079+K04362
Estrogen signaling pathway	4	0.532905	0.898172	ko04915	Organismal Systems	Endocrine system	Unigene45532_All;Unigene44326_All;Unigene7981_All;Unigene47408_All	K04960+K08046+K08048+K04079
Galactose metabolism	1	0.541012	0.898172	ko00052	Metabolism	Carbohydrate metabolism	Unigene48614_All	K00844
Renal cell carcinoma	4	0.543232	0.898172	ko05211	Human Diseases	Cancers: Specific types	Unigene48558_All;Unigene96807_All;Unigene62154_All;Unigene46614_All	K07293+K02678+K05734+K04498
Pyrimidine metabolism	4	0.550052	0.898172	ko00240	Metabolism	Nucleotide metabolism	Unigene23368_All;Unigene41101_All;Unigene87291_All;CL1206.Contig7_All	K13809+K12304+K03006+K02999
Regulation of autophagy	1	0.55931	0.898172	ko04140	Cellular Processes	Transport and catabolism	CL15767.Contig2_All	K08334
ABC transporters	1	0.55931	0.898172	ko02010	Environmental Information Processing	Membrane transport	Unigene44459_All	K05676
Steroid hormone biosynthesis	1	0.560801	0.898172	ko00140	Metabolism	Lipid metabolism	CL4388.Contig1_All	K07410
Notch signaling pathway	3	0.561588	0.898172	ko04330	Environmental Information Processing	Signal transduction	Unigene60881_All;Unigene34313_All;Unigene46614_All	K06051+K04496+K04498
Dorso-ventral axis formation	2	0.562803	0.898172	ko04320	Organismal Systems	Development	Unigene91769_All;Unigene96807_All	K02184+K02678
Starch and sucrose metabolism	1	0.569646	0.898746	ko00500	Metabolism	Carbohydrate metabolism	Unigene48614_All	K00844
Progesterone-mediated oocyte maturation	3	0.570878	0.898746	ko04914	Organismal Systems	Endocrine system	Unigene44326_All;Unigene7981_All;Unigene47408_All	K08046+K08048+K04079
RNA polymerase	2	0.581909	0.909389	ko03020	Genetic Information Processing	Transcription	Unigene87291_All;CL1206.Contig7_All	K03006+K02999
Fatty acid degradation	1	0.588204	0.909389	ko00071	Metabolism	Lipid metabolism	CL3209.Contig6_All	K07515
Hepatitis B	6	0.589346	0.909389	ko05161	Human Diseases	Infectious diseases: Viral	CL3009.Contig2_All;CL13317.Contig2_All;Unigene46382_All;Unigene46114_All;Unigene44019_All;Unigene46614_All	K09447+K10030+K04501+K06255+K05411+K04498
Fructose and mannose metabolism	1	0.604626	0.922497	ko00051	Metabolism	Carbohydrate metabolism	Unigene48614_All	K00844
Epstein-Barr virus infection	12	0.60576	0.922497	ko05169	Human Diseases	Infectious diseases: Viral	Unigene43016_All;Unigene28025_All;CL3646.Contig4_All;Unigene44019_All;Unigene27458_All;CL15149.Contig5_All;Unigene106863_All;Unigene87291_All;Unigene46614_All;Unigene80917_All;Unigene42977_All;Unigene42937_All	K06856+K04403+K05411+K06256+K11406+K03006+K04498+K05718+K06490
Other types of O-glycan biosynthesis	1	0.61521	0.930805	ko00514	Metabolism	Glycan biosynthesis and metabolism	CL14187.Contig23_All	K13676
Vascular smooth muscle contraction	5	0.62046	0.932357	ko04270	Organismal Systems	Circulatory system	CL3231.Contig3_All;Unigene45532_All;Unigene44326_All;Unigene45128_All;Unigene7981_All	K00907+K04960+K08046+K06270+K08048
Glycosylphosphatidylinositol(GPI)-anchor biosynthesis	1	0.624239	0.932357	ko00563	Metabolism	Glycan biosynthesis and metabolism	CL4709.Contig13_All	K05285
Salmonella infection	4	0.634107	0.934842	ko05132	Human Diseases	Infectious diseases: Bacterial	CL13317.Contig2_All;Unigene38244_All;CL15521.Contig2_All;Unigene101843_All	K10030+K05692+K12964+K10407
GABAergic synapse	3	0.637239	0.934842	ko04727	Organismal Systems	Nervous system	CL6685.Contig1_All;Unigene44326_All;Unigene7981_All	K04541+K08046+K08048
Tight junction	6	0.64275	0.934842	ko04530	Cellular Processes	Cellular community	Unigene38244_All;Unigene45659_All;CL5248.Contig1_All;Unigene32436_All;Unigene47085_All;Unigene80917_All	K05692+K06103+K06091+K06087+K06089+K06735+K06785+K04237
RNA transport	8	0.645239	0.934842	ko03013	Genetic Information Processing	Translation	CL7102.Contig3_All;Unigene46137_All;Unigene47679_All;Unigene48571_All;CL11539.Contig1_All;Unigene35818_All;Unigene56603_All;Unigene53234_All	K12875+K14306+K14307+K03246
Vasopressin-regulated water reabsorption	1	0.662897	0.934842	ko04962	Organismal Systems	Excretory system	Unigene44326_All	K08046
Spliceosome	6	0.666673	0.934842	ko03040	Genetic Information Processing	Transcription	CL7102.Contig3_All;Unigene33959_All;Unigene44218_All;CL11758.Contig5_All;CL3441.Contig2_All;CL2362.Contig2_All	K12875+K12893+K12836+K11097+K12844+K12822
Huntington's disease	5	0.668207	0.934842	ko05016	Human Diseases	Neurodegenerative diseases	Unigene46409_All;Unigene94218_All;Unigene47983_All;Unigene87291_All;Unigene46614_All	K00432+K10408+K03006+K04498
Asthma	2	0.671296	0.934842	ko05310	Human Diseases	Immune diseases	Unigene43016_All;Unigene28025_All	K06856
RNA degradation	2	0.675178	0.934842	ko03018	Genetic Information Processing	Folding, sorting and degradation	CL7796.Contig2_All;CL13889.Contig2_All	K03681+K12597
Regulation of lipolysis in adipocytes	2	0.679023	0.934842	ko04923	Organismal Systems	Endocrine system	Unigene44326_All;Unigene7981_All	K08046+K08048
Glycosaminoglycan biosynthesis - heparan sulfate / heparin	1	0.680713	0.934842	ko00534	Metabolism	Glycan biosynthesis and metabolism	Unigene48255_All	K08103
Hepatitis C	4	0.681832	0.934842	ko05160	Human Diseases	Infectious diseases: Viral	CL3009.Contig2_All;CL13317.Contig2_All;Unigene44019_All;CL5248.Contig1_All	K09447+K10030+K05411+K06087
Influenza A	11	0.682027	0.934842	ko05164	Human Diseases	Infectious diseases: Viral	CL16674.Contig3_All;CL16674.Contig1_All;CL3009.Contig2_All;CL13317.Contig2_All;Unigene38244_All;Unigene44019_All;CL5923.Contig2_All;Unigene86779_All;Unigene44970_All;Unigene46614_All;Unigene80917_All	K15045+K09447+K10030+K05692+K05411+K14396+K14754+K01315+K04498+K06490
Protein processing in endoplasmic reticulum	5	0.684699	0.934842	ko04141	Genetic Information Processing	Folding, sorting and degradation	Unigene4188_All;CL11789.Contig2_All;CL804.Contig6_All;Unigene47408_All;CL10365.Contig2_All	K03853+K12669+K05546+K04079+K14009
Basal cell carcinoma	1	0.686086	0.934842	ko05217	Human Diseases	Cancers: Specific types	Unigene25583_All	K02620
Glutathione metabolism	1	0.694495	0.940798	ko00480	Metabolism	Metabolism of other amino acids	Unigene46409_All	K00432
Ras signaling pathway	7	0.711065	0.942392	ko04014	Environmental Information Processing	Signal transduction	CL6685.Contig1_All;Unigene102594_All;Unigene48558_All;Unigene96807_All;Unigene10798_All;Unigene62154_All;Unigene32350_All	K04541+K05093+K07293+K02678+K05466+K05734+K04362+K05095
Amyotrophic lateral sclerosis (ALS)	2	0.718904	0.942392	ko05014	Human Diseases	Neurodegenerative diseases	Unigene46409_All;CL9175.Contig1_All	K00432+K04573
Fanconi anemia pathway	1	0.720304	0.942392	ko03460	Genetic Information Processing	Replication and repair	Unigene39216_All	K10606
Colorectal cancer	2	0.723669	0.942392	ko05210	Human Diseases	Cancers: Specific types	Unigene46382_All;Unigene25583_All	K04501+K02620
Glycolysis / Gluconeogenesis	1	0.7278	0.942392	ko00010	Metabolism	Carbohydrate metabolism	Unigene48614_All	K00844
TGF-beta signaling pathway	2	0.731021	0.942392	ko04350	Environmental Information Processing	Signal transduction	Unigene46382_All;Unigene46614_All	K04501+K04498
Allograft rejection	3	0.734653	0.942392	ko05330	Human Diseases	Immune diseases	Unigene43016_All;Unigene28025_All;Unigene7919_All	K06856+K07818
Adrenergic signaling in cardiomyocytes	4	0.735738	0.942392	ko04261	Organismal Systems	Circulatory system	Unigene46189_All;Unigene44824_All;Unigene44326_All;Unigene7981_All	K04515+K01538+K08046+K08048
HIF-1 signaling pathway	4	0.736695	0.942392	ko04066	Environmental Information Processing	Signal transduction	Unigene46189_All;Unigene48614_All;Unigene10798_All;Unigene46614_All	K04515+K00844+K05466+K04498
Amino sugar and nucleotide sugar metabolism	1	0.736888	0.942392	ko00520	Metabolism	Carbohydrate metabolism	Unigene48614_All	K00844
Aldosterone-regulated sodium reabsorption	1	0.740438	0.942392	ko04960	Organismal Systems	Excretory system	Unigene44824_All	K01538
Autoimmune thyroid disease	3	0.746964	0.942392	ko05320	Human Diseases	Immune diseases	Unigene43016_All;Unigene28025_All;Unigene7919_All	K06856+K07818
Pyruvate metabolism	1	0.748251	0.942392	ko00620	Metabolism	Carbohydrate metabolism	Unigene7981_All	K00025
Glycerolipid metabolism	1	0.758306	0.947987	ko00561	Metabolism	Lipid metabolism	CL3657.Contig3_All	K01080
Chronic myeloid leukemia	3	0.760831	0.947987	ko05220	Human Diseases	Cancers: Specific types	Unigene34313_All;Unigene46382_All;Unigene48558_All	K04496+K04501+K07293
Arginine and proline metabolism	1	0.766379	0.949821	ko00330	Metabolism	Amino acid metabolism	CL830.Contig7_All	K00933
Type II diabetes mellitus	1	0.794678	0.976257	ko04930	Human Diseases	Endocrine and metabolic diseases	Unigene48614_All	K00844
Viral carcinogenesis	7	0.79609	0.976257	ko05203	Human Diseases	Cancers: Overview	CL3009.Contig2_All;Unigene24446_All;Unigene44019_All;Unigene106863_All;Unigene46614_All;Unigene43758_All;Unigene41814_All	K09447+K05768+K05411+K11406+K04498+K11252+K11254
Cysteine and methionine metabolism	1	0.810118	0.985224	ko00270	Metabolism	Amino acid metabolism	Unigene7981_All	K00025
Synaptic vesicle cycle	1	0.820781	0.985224	ko04721	Organismal Systems	Nervous system	CL386.Contig29_All	K01528
Signaling pathways regulating pluripotency of stem cells	3	0.839995	0.985224	ko04550	Cellular Processes	Cellular community	Unigene102594_All;Unigene46382_All;Unigene32350_All	K05093+K04501+K04362+K05095
Amphetamine addiction	1	0.84035	0.985224	ko05031	Human Diseases	Substance dependence	Unigene46189_All	K04515
Cardiac muscle contraction	1	0.843575	0.985224	ko04260	Organismal Systems	Circulatory system	Unigene44824_All	K01538
Ribosome	1	0.846735	0.985224	ko03010	Genetic Information Processing	Translation	CL6413.Contig1_All	K02975
Inositol phosphate metabolism	2	0.846791	0.985224	ko00562	Metabolism	Carbohydrate metabolism	CL10237.Contig1_All;Unigene71192_All	K15909+K13712
B cell receptor signaling pathway	4	0.848983	0.985224	ko04662	Organismal Systems	Immune system	Unigene43016_All;CL771.Contig8_All;Unigene28025_All;CL10237.Contig1_All	K06856+K07371+K15909
Apoptosis	2	0.858816	0.985224	ko04210	Cellular Processes	Cell growth and death	Unigene4188_All;CL1396.Contig2_All	K03853+K16061
Biosynthesis of amino acids	1	0.859232	0.985224	ko01230	Metabolism	Global and overview maps	CL11911.Contig2_All	K01647
Cytokine-cytokine receptor interaction	4	0.871828	0.985224	ko04060	Environmental Information Processing	Signaling molecules and interaction	CL16456.Contig5_All;CL13317.Contig2_All;CL15521.Contig2_All;Unigene3234_All	K05151+K10030+K12964+K05153
Herpes simplex infection	8	0.872652	0.985224	ko05168	Human Diseases	Infectious diseases: Viral	CL3009.Contig2_All;CL3646.Contig4_All;Unigene33959_All;Unigene48558_All;Unigene44019_All;CL15149.Contig5_All;Unigene87291_All;Unigene46614_All	K09447+K04403+K12893+K07293+K05411+K03006+K04498
mRNA surveillance pathway	3	0.876618	0.985224	ko03015	Genetic Information Processing	Translation	CL7102.Contig3_All;CL5923.Contig2_All;CL8959.Contig6_All	K12875+K14396+K14411
MAPK signaling pathway	6	0.880673	0.985224	ko04010	Environmental Information Processing	Signal transduction	CL3646.Contig4_All;Unigene102594_All;CL14087.Contig3_All;CL15149.Contig5_All;CL16222.Contig3_All;Unigene32350_All	K04403+K05093+K04436+K04459+K04362+K05095
Ribosome biogenesis in eukaryotes	1	0.882066	0.985224	ko03008	Genetic Information Processing	Translation	Unigene48558_All	K14536
NOD-like receptor signaling pathway	4	0.887432	0.985224	ko04621	Organismal Systems	Immune system	CL13317.Contig2_All;CL3646.Contig4_All;CL15149.Contig5_All;Unigene47408_All	K10030+K04403+K04079
Long-term depression	1	0.888699	0.985224	ko04730	Organismal Systems	Nervous system	Unigene45532_All	K04960
ErbB signaling pathway	2	0.890197	0.985224	ko04012	Environmental Information Processing	Signal transduction	Unigene46189_All;Unigene62154_All	K04515+K05734
Measles	5	0.89822	0.985224	ko05162	Human Diseases	Infectious diseases: Viral	Unigene43016_All;CL3009.Contig2_All;Unigene28025_All;Unigene44019_All;Unigene86779_All	K06856+K09447+K05411+K14754
Cell cycle	2	0.904392	0.985224	ko04110	Cellular Processes	Cell growth and death	Unigene46382_All;Unigene46614_All	K04501+K04498
Fc epsilon RI signaling pathway	2	0.905688	0.985224	ko04664	Organismal Systems	Immune system	Unigene43016_All;Unigene28025_All	K06856
Neurotrophin signaling pathway	3	0.913419	0.985224	ko04722	Organismal Systems	Nervous system	Unigene46189_All;Unigene48558_All;Unigene2359_All	K04515+K07293+K05101
Metabolic pathways	25	0.914128	0.985224	ko01100	Metabolism	Global and overview maps	Unigene23368_All;Unigene60694_All;CL16599.Contig2_All;CL3209.Contig6_All;CL11789.Contig2_All;Unigene37505_All;CL3657.Contig3_All;CL804.Contig6_All;CL6203.Contig7_All;CL1791.Contig2_All;CL6203.Contig1_All;CL7223.Contig3_All;CL5212.Contig1_All;Unigene18885_All;Unigene45809_All;Unigene104650_All;Unigene48614_All;CL11911.Contig2_All;CL4709.Contig13_All;Unigene48172_All;Unigene7981_All;Unigene87291_Al…	K13809+K16860+K07515+K12669+K01490+K01080+K05546+K08726+K00654+K06928+K01495+K00253+K01197+K01556+K00844+K01647+K05285+K01082+K00025+K03006+K00933+K02999+K13712
Graft-versus-host disease	1	0.923748	0.985224	ko05332	Human Diseases	Immune diseases	Unigene7919_All	K07818
Base excision repair	1	0.926805	0.985224	ko03410	Genetic Information Processing	Replication and repair	CL10096.Contig1_All	K10798
FoxO signaling pathway	3	0.932761	0.985224	ko04068	Environmental Information Processing	Signal transduction	Unigene46382_All;CL1793.Contig2_All;Unigene46614_All	K04501+K17845+K04498
Type I diabetes mellitus	1	0.935702	0.985224	ko04940	Human Diseases	Endocrine and metabolic diseases	Unigene7919_All	K07818
Adipocytokine signaling pathway	1	0.937219	0.985224	ko04920	Organismal Systems	Endocrine system	Unigene48558_All	K07293
Acute myeloid leukemia	1	0.94136	0.985224	ko05221	Human Diseases	Cancers: Specific types	Unigene25583_All	K02620
Phosphatidylinositol signaling system	2	0.941603	0.985224	ko04070	Environmental Information Processing	Signal transduction	Unigene45532_All;CL10237.Contig1_All	K04960+K15909
Choline metabolism in cancer	2	0.942579	0.985224	ko05231	Human Diseases	Cancers: Overview	CL3657.Contig3_All;CL3860.Contig2_All	K01080+K07208
Endocytosis	8	0.944143	0.985224	ko04144	Cellular Processes	Transport and catabolism	Unigene102594_All;Unigene48055_All;CL386.Contig29_All;Unigene47085_All;CL1206.Contig7_All;CL10711.Contig1_All;Unigene71192_All;Unigene32350_All	K05093+K00910+K01528+K04237+K12562+K10396+K13712+K05095
TNF signaling pathway	3	0.945396	0.985224	ko04668	Environmental Information Processing	Signal transduction	CL3646.Contig4_All;CL15149.Contig5_All;Unigene80917_All	K04403+K06490
AMPK signaling pathway	2	0.950415	0.985224	ko04152	Environmental Information Processing	Signal transduction	CL8939.Contig5_All;CL3860.Contig2_All	K16333+K07208
mTOR signaling pathway	1	0.951397	0.985224	ko04150	Environmental Information Processing	Signal transduction	CL3860.Contig2_All	K07208
Lysine degradation	1	0.963269	0.989038	ko00310	Metabolism	Amino acid metabolism	CL3209.Contig6_All	K07515
Pancreatic cancer	1	0.963644	0.989038	ko05212	Human Diseases	Cancers: Specific types	Unigene46382_All	K04501
Glioma	1	0.968934	0.989038	ko05214	Human Diseases	Cancers: Specific types	Unigene46189_All	K04515
Jak-STAT signaling pathway	2	0.972059	0.989038	ko04630	Environmental Information Processing	Signal transduction	Unigene48558_All;Unigene46614_All	K07293+K04498
Chagas disease (American trypanosomiasis)	1	0.984116	0.991144	ko05142	Human Diseases	Infectious diseases: Parasitic	CL13317.Contig2_All	K10030
T cell receptor signaling pathway	3	0.984584	0.991144	ko04660	Organismal Systems	Immune system	Unigene55743_All;Unigene62154_All;Unigene63678_All	K07366+K05734+K07364
Non-alcoholic fatty liver disease (NAFLD)	1	0.98689	0.991144	ko04932	Human Diseases	Endocrine and metabolic diseases	CL13317.Contig2_All	K10030
Sphingolipid signaling pathway	1	0.993423	0.993423	ko04071	Environmental Information Processing	Signal transduction	CL1791.Contig2_All	K00654

## Sheet: Unique up-regulation in F
Pathway	Number of DEUs	P value	Q value	Pathway ID	Level 1	Level 2	Unigene ID	KO ID
C5-Branched dibasic acid metabolism	4	3.34559e-07	9.23382e-05	ko00660	Metabolism	Carbohydrate metabolism	Unigene39877_All;CL10626.Contig2_All;CL10626.Contig4_All;Unigene867_All	K17724
Nicotinate and nicotinamide metabolism	13	9.75069e-07	0.00013456	ko00760	Metabolism	Metabolism of cofactors and vitamins	Unigene63235_All;Unigene77287_All;CL14274.Contig5_All;CL14274.Contig8_All;CL14274.Contig14_All;CL2178.Contig3_All;CL14274.Contig2_All;CL14274.Contig17_All;CL14274.Contig3_All;CL14274.Contig23_All;CL14274.Contig13_All;CL14274.Contig21_All;CL14274.Contig15_All	K03426+K01081+K03783
Mineral absorption	14	5.22088e-06	0.000480321	ko04978	Organismal Systems	Digestive system	CL13720.Contig2_All;Unigene38009_All;CL16835.Contig1_All;CL16835.Contig3_All;Unigene38457_All;Unigene6867_All;Unigene38008_All;CL16835.Contig6_All;Unigene84240_All;Unigene14235_All;Unigene62774_All;Unigene36703_All;CL4276.Contig3_All;CL4276.Contig2_All	K05849+K14738+K08539+K00522
Ovarian steroidogenesis	13	8.96531e-05	0.00618606	ko04913	Organismal Systems	Endocrine system	CL4548.Contig2_All;Unigene62075_All;Unigene78097_All;CL4498.Contig2_All;Unigene60355_All;Unigene33714_All;Unigene10261_All;Unigene83608_All;CL6668.Contig1_All;CL4388.Contig2_All;CL7957.Contig3_All;CL7957.Contig1_All;CL7957.Contig4_All	K16620+K16342+K08048+K00461+K04527+K05087+K13373+K07410+K07408
Propanoate metabolism	8	0.000174354	0.00863099	ko00640	Metabolism	Carbohydrate metabolism	Unigene63499_All;Unigene76690_All;Unigene34643_All;Unigene31224_All;Unigene25947_All;CL1698.Contig1_All;Unigene65852_All;CL1698.Contig3_All	K11262+K00626+K01900+K01899
Metabolism of xenobiotics by cytochrome P450	8	0.000202006	0.00863099	ko00980	Metabolism	Xenobiotics biodegradation and metabolism	Unigene80487_All;CL6658.Contig1_All;CL4388.Contig2_All;CL7957.Contig3_All;Unigene32186_All;CL7957.Contig1_All;CL7957.Contig4_All;Unigene20075_All	K13980+K00799+K07410+K07408+K00079+K00699
Metabolic pathways	110	0.000218902	0.00863099	ko01100	Metabolism	Global and overview maps	Unigene32526_All;CL563.Contig13_All;CL13951.Contig2_All;Unigene44668_All;Unigene80487_All;Unigene63499_All;Unigene62075_All;CL1459.Contig2_All;CL696.Contig3_All;Unigene78097_All;Unigene62851_All;Unigene79108_All;Unigene78085_All;CL3850.Contig7_All;Unigene85436_All;Unigene14399_All;Unigene25610_All;Unigene13384_All;CL4826.Contig2_All;Unigene60355_All;Unigene77146_All;CL7149.Contig2_All;Unigene7743…	K00888+K18082+K01640+K02148+K13980+K11262+K16342+K03006+K13937+K03494+K17399+K01581+K00933+K00949+K11540+K00420+K00036+K01057+K00461+K01251+K01441+K00288+K08729+K11142+K01587+K08660+K17108+K05917+K01081+K03008+K13373+K07969+K13506+K16860+K03783+K00025+K01046+K13510+K17398+K00953+K00615+K13403+K00760+K07408+K00626+K00134+K00079+K00231+K00228+K00665+K01698+K00844+K18086+K01758+K01011+K01183+K01900+…
Lysine degradation	20	0.00027305	0.00942021	ko00310	Metabolism	Amino acid metabolism	Unigene77134_All;Unigene12291_All;CL11699.Contig5_All;Unigene6368_All;Unigene37205_All;Unigene12288_All;Unigene80592_All;Unigene86255_All;CL6293.Contig4_All;CL2381.Contig17_All;Unigene30050_All;CL1301.Contig2_All;Unigene89235_All;Unigene34643_All;CL13192.Contig5_All;CL12856.Contig8_All;CL7857.Contig9_All;CL11808.Contig4_All;Unigene41593_All;CL6282.Contig5_All	K09188+K11425+K09187+K13645+K11703+K09186+K11421+K14959+K00626+K11422+K11427+K06101+K00473
Prion diseases	14	0.000461012	0.0128805	ko05020	Human Diseases	Neurodegenerative diseases	CL7561.Contig1_All;Unigene20843_All;Unigene44348_All;Unigene34673_All;Unigene34482_All;CL10033.Contig2_All;Unigene82626_All;CL16785.Contig3_All;CL3831.Contig1_All;CL3831.Contig2_All;CL3564.Contig10_All;CL7687.Contig15_All;Unigene10377_All;CL12419.Contig9_All	K02159+K03994+K02599+K04519+K06491+K03996+K04371
Influenza A	50	0.000500581	0.0128805	ko05164	Human Diseases	Infectious diseases: Viral	CL563.Contig13_All;CL10310.Contig4_All;Unigene50961_All;Unigene76591_All;Unigene61006_All;Unigene67239_All;CL11212.Contig4_All;Unigene77146_All;Unigene16449_All;CL377.Contig8_All;Unigene82751_All;Unigene40130_All;Unigene33147_All;Unigene13750_All;Unigene76325_All;CL16720.Contig14_All;Unigene62965_All;CL563.Contig15_All;CL15477.Contig5_All;CL11955.Contig61_All;CL15477.Contig4_All;CL15477.Contig2_A…	K05133+K11219+K11220+K04498+K06752+K04687+K12800+K14290+K14297+K02580+K03237+K14754+K04519+K10030+K12671+K15047+K00922+K04371+K16194
Chemical carcinogenesis	8	0.000513355	0.0128805	ko05204	Human Diseases	Cancers: Overview	Unigene80487_All;CL6658.Contig1_All;CL4388.Contig2_All;CL7957.Contig3_All;Unigene32186_All;CL7957.Contig1_All;CL7957.Contig4_All;Unigene20075_All	K13980+K00799+K07410+K07408+K00079+K00699
Inflammatory bowel disease (IBD)	16	0.000847173	0.019485	ko05321	Human Diseases	Immune diseases	CL563.Contig13_All;CL13951.Contig2_All;Unigene50961_All;Unigene61006_All;Unigene67239_All;CL11212.Contig4_All;Unigene77146_All;Unigene40130_All;CL563.Contig15_All;CL10033.Contig2_All;Unigene24123_All;Unigene22698_All;Unigene63975_All;Unigene60167_All;Unigene60166_All;Unigene23417_All	K05133+K10785+K04692+K11220+K06752+K04687+K02580+K04519+K08532+K10165
Arachidonic acid metabolism	8	0.00209336	0.0441532	ko00590	Metabolism	Lipid metabolism	Unigene62075_All;Unigene60355_All;Unigene32186_All;CL6203.Contig2_All;CL6203.Contig3_All;CL6203.Contig5_All;CL6203.Contig1_All;CL6203.Contig7_All	K16342+K00461+K00079+K08726
Type II diabetes mellitus	11	0.00223966	0.0441532	ko04930	Human Diseases	Endocrine and metabolic diseases	Unigene33714_All;Unigene76959_All;Unigene78371_All;Unigene19831_All;CL8783.Contig1_All;CL7687.Contig15_All;Unigene19832_All;CL8943.Contig6_All;Unigene84391_All;CL8943.Contig3_All;Unigene64663_All	K04527+K04854+K04344+K04849+K00844+K00922+K04371+K04694+K00873
Butirosin and neomycin biosynthesis	3	0.002658	0.0489072	ko00524	Metabolism	Biosynthesis of other secondary metabolites	Unigene19831_All;Unigene19832_All;Unigene64663_All	K00844
Pyrimidine metabolism	19	0.00489584	0.0844532	ko00240	Metabolism	Nucleotide metabolism	CL1459.Contig2_All;CL3850.Contig7_All;Unigene14399_All;Unigene77287_All;CL7683.Contig2_All;CL14274.Contig5_All;CL14274.Contig8_All;CL14274.Contig14_All;CL16337.Contig2_All;CL2178.Contig3_All;CL14274.Contig2_All;CL14274.Contig17_All;CL14274.Contig3_All;CL14274.Contig23_All;CL14274.Contig13_All;CL14274.Contig21_All;CL14274.Contig15_All;Unigene26629_All;CL5595.Contig1_All	K03006+K11540+K01081+K03008+K03783
MicroRNAs in cancer	36	0.00653068	0.106027	ko05206	Human Diseases	Cancers: Overview	CL7063.Contig3_All;Unigene17950_All;CL4018.Contig3_All;Unigene1748_All;Unigene62851_All;CL2088.Contig12_All;Unigene50961_All;Unigene76591_All;CL3083.Contig2_All;Unigene44348_All;Unigene21948_All;Unigene40130_All;Unigene77403_All;Unigene79961_All;Unigene76421_All;Unigene50990_All;CL15511.Contig2_All;CL4018.Contig4_All;Unigene102879_All;CL4169.Contig8_All;CL4388.Contig2_All;Unigene44432_All;CL14034…	K02085+K04445+K11592+K05099+K17399+K06493+K04692+K04498+K05083+K02599+K02580+K04451+K11406+K05089+K06256+K12035+K17398+K07410+K03099+K00922+K04371+K08270+K04694
Carbon metabolism	17	0.00736447	0.112922	ko01200	Metabolism	Global and overview maps	CL696.Contig3_All;Unigene13384_All;CL4826.Contig2_All;Unigene63422_All;CL5356.Contig2_All;Unigene34643_All;CL424.Contig1_All;Unigene19831_All;Unigene31224_All;Unigene25947_All;CL1698.Contig1_All;Unigene65852_All;Unigene19832_All;Unigene84391_All;CL1698.Contig3_All;CL2684.Contig6_All;Unigene64663_All	K13937+K00036+K01057+K00025+K00615+K00626+K00134+K00844+K01900+K01899+K00873+K01834
Fatty acid metabolism	8	0.00885543	0.121495	ko01212	Metabolism	Global and overview maps	Unigene63499_All;Unigene76690_All;CL15254.Contig1_All;Unigene34643_All;CL15254.Contig3_All;CL6386.Contig3_All;CL6386.Contig4_All;Unigene35528_All	K11262+K10226+K00626+K00665+K00232
Cysteine and methionine metabolism	10	0.00918351	0.121495	ko00270	Metabolism	Amino acid metabolism	Unigene62851_All;Unigene77146_All;Unigene50990_All;Unigene4434_All;Unigene63422_All;CL4169.Contig8_All;CL1941.Contig1_All;CL4146.Contig2_All;CL4146.Contig4_All;CL1941.Contig2_All	K17399+K01251+K00025+K17398+K01758+K01011
Osteoclast differentiation	30	0.00924419	0.121495	ko04380	Organismal Systems	Development	CL563.Contig13_All;CL10310.Contig4_All;CL2088.Contig12_All;Unigene50961_All;CL11212.Contig4_All;Unigene77146_All;Unigene21948_All;Unigene40130_All;CL8081.Contig2_All;CL563.Contig15_All;CL10033.Contig2_All;Unigene61070_All;Unigene102879_All;CL4697.Contig2_All;Unigene61067_All;CL16770.Contig2_All;CL2858.Contig5_All;CL16770.Contig3_All;Unigene63975_All;CL8783.Contig1_All;Unigene60167_All;Unigene6106…	K05133+K11219+K06493+K11220+K04687+K02580+K07371+K04519+K06551+K05148+K03173+K00922+K04371+K04694+K08008
Porphyrin and chlorophyll metabolism	6	0.009803	0.122983	ko00860	Metabolism	Metabolism of cofactors and vitamins	CL1117.Contig5_All;CL3455.Contig3_All;CL16340.Contig7_All;CL9074.Contig4_All;Unigene20075_All;CL13868.Contig2_All	K00231+K00228+K01698+K00214+K00699+K01749
Sulfur relay system	3	0.0122913	0.14142	ko04122	Genetic Information Processing	Folding, sorting and degradation	Unigene37962_All;CL4146.Contig2_All;CL4146.Contig4_All	K12161+K01011
Central carbon metabolism in cancer	16	0.0122974	0.14142	ko05230	Human Diseases	Cancers: Overview	CL1399.Contig4_All;Unigene1748_All;CL3083.Contig2_All;Unigene13384_All;Unigene77403_All;Unigene76421_All;Unigene82626_All;CL16785.Contig3_All;Unigene19831_All;CL8783.Contig1_All;CL7687.Contig15_All;CL1819.Contig4_All;Unigene19832_All;Unigene84391_All;CL2684.Contig6_All;Unigene64663_All	K04362+K05099+K05083+K00036+K04451+K05089+K00844+K00922+K04371+K00873+K01834
Cytokine-cytokine receptor interaction	25	0.0146625	0.158257	ko04060	Environmental Information Processing	Signaling molecules and interaction	CL4548.Contig2_All;CL563.Contig13_All;Unigene85862_All;Unigene1748_All;Unigene27903_All;CL11212.Contig4_All;Unigene91306_All;Unigene77146_All;CL14581.Contig3_All;Unigene76421_All;CL563.Contig15_All;CL10033.Contig2_All;CL14470.Contig5_All;CL4697.Contig2_All;CL14470.Contig4_All;Unigene10005_All;Unigene24266_All;CL14470.Contig3_All;CL16770.Contig2_All;CL14470.Contig1_All;CL16770.Contig3_All;CL14470.…	K16621+K05133+K05098+K05099+K04188+K04687+K05136+K05089+K04519+K12672+K10030+K05148+K05143+K12671+K05416
HIF-1 signaling pathway	21	0.014929	0.158257	ko04066	Environmental Information Processing	Signal transduction	CL563.Contig13_All;Unigene50961_All;Unigene76591_All;CL3083.Contig2_All;CL11212.Contig4_All;Unigene33714_All;Unigene77146_All;Unigene83608_All;Unigene40130_All;CL563.Contig15_All;CL1293.Contig2_All;Unigene44432_All;CL424.Contig1_All;Unigene19831_All;Unigene63975_All;CL8783.Contig1_All;CL7687.Contig15_All;Unigene19832_All;Unigene32004_All;CL494.Contig10_All;Unigene64663_All	K05133+K04692+K04498+K05083+K04687+K04527+K05087+K02580+K06503+K00134+K00844+K00922+K04371+K08008
Gap junction	16	0.0156347	0.158257	ko04540	Cellular Processes	Cellular community	Unigene76459_All;Unigene78097_All;CL4498.Contig2_All;Unigene10261_All;Unigene76421_All;CL14518.Contig11_All;CL14518.Contig2_All;CL14518.Contig3_All;CL14518.Contig5_All;CL14518.Contig4_All;CL14518.Contig6_All;CL14034.Contig3_All;Unigene12473_All;CL14034.Contig1_All;CL7687.Contig15_All;CL1819.Contig4_All	K04958+K08048+K05089+K07374+K03099+K04960+K04371
Glycolysis / Gluconeogenesis	8	0.0167357	0.158257	ko00010	Metabolism	Carbohydrate metabolism	Unigene80487_All;CL424.Contig1_All;Unigene19831_All;CL1504.Contig3_All;Unigene19832_All;Unigene84391_All;CL2684.Contig6_All;Unigene64663_All	K13980+K00134+K00844+K00002+K00873+K01834
alpha-Linolenic acid metabolism	4	0.0172843	0.158257	ko00592	Metabolism	Lipid metabolism	Unigene62075_All;CL15254.Contig1_All;CL15254.Contig3_All;Unigene35528_All	K16342+K10226+K00232
Steroid hormone biosynthesis	6	0.0173524	0.158257	ko00140	Metabolism	Lipid metabolism	CL6668.Contig1_All;CL4388.Contig2_All;CL7957.Contig3_All;CL7957.Contig1_All;CL7957.Contig4_All;Unigene20075_All	K13373+K07410+K07408+K00699
Fatty acid biosynthesis	4	0.0177753	0.158257	ko00061	Metabolism	Lipid metabolism	Unigene63499_All;Unigene76690_All;CL6386.Contig3_All;CL6386.Contig4_All	K11262+K00665
Purine metabolism	24	0.0191506	0.165174	ko00230	Metabolism	Nucleotide metabolism	CL1459.Contig2_All;Unigene78097_All;CL14148.Contig1_All;CL3850.Contig7_All;CL4498.Contig2_All;Unigene10261_All;Unigene64843_All;Unigene77287_All;CL7683.Contig2_All;CL14274.Contig5_All;CL14274.Contig8_All;CL14274.Contig14_All;CL16337.Contig2_All;CL2178.Contig3_All;CL14274.Contig2_All;CL14274.Contig17_All;CL14274.Contig3_All;CL14274.Contig23_All;CL14274.Contig13_All;CL14274.Contig21_All;CL14274.Con…	K03006+K08048+K19021+K01587+K01081+K03008+K03783+K00760+K00873
Homologous recombination	5	0.0221902	0.185591	ko03440	Genetic Information Processing	Replication and repair	Unigene28610_All;Unigene16219_All;CL7499.Contig2_All;Unigene29638_All;CL8014.Contig6_All	K10866+K08775+K10873
Taste transduction	5	0.0235512	0.19118	ko04742	Organismal Systems	Sensory system	Unigene78097_All;CL4498.Contig2_All;Unigene10261_All;Unigene78371_All;Unigene12473_All	K08048+K04344+K04849+K04960
Salmonella infection	18	0.0264599	0.201796	ko05132	Human Diseases	Infectious diseases: Bacterial	CL563.Contig13_All;Unigene9401_All;Unigene12248_All;Unigene33492_All;CL11212.Contig4_All;Unigene77146_All;Unigene76563_All;Unigene40130_All;Unigene17842_All;CL563.Contig15_All;CL9409.Contig1_All;CL10033.Contig2_All;CL14470.Contig5_All;Unigene63975_All;CL7687.Contig15_All;Unigene34232_All;Unigene3486_All;Unigene83932_All	K05133+K10352+K04687+K10416+K02580+K13883+K04519+K10030+K04371+K10407+K04437
Toll-like receptor signaling pathway	16	0.0267528	0.201796	ko04620	Organismal Systems	Immune system	Unigene50961_All;Unigene40130_All;CL10033.Contig2_All;CL14470.Contig5_All;CL14470.Contig4_All;Unigene10005_All;Unigene24266_All;CL14470.Contig3_All;CL14470.Contig1_All;CL14470.Contig6_All;CL8783.Contig1_All;Unigene60167_All;CL7687.Contig15_All;Unigene60166_All;Unigene23417_All;CL4125.Contig2_All	K11220+K02580+K04519+K12672+K10030+K12671+K05416+K00922+K04371
Cytosolic DNA-sensing pathway	9	0.0270523	0.201796	ko04623	Organismal Systems	Immune system	Unigene40130_All;CL10033.Contig2_All;CL14470.Contig4_All;Unigene10005_All;Unigene24266_All;CL14470.Contig3_All;CL14470.Contig1_All;CL14470.Contig6_All;CL4125.Contig2_All	K02580+K04519+K12671
Complement and coagulation cascades	10	0.0286652	0.2082	ko04610	Organismal Systems	Immune system	Unigene20843_All;Unigene21948_All;Unigene34673_All;Unigene34482_All;Unigene62043_All;Unigene62044_All;CL3831.Contig1_All;Unigene13089_All;CL3831.Contig2_All;CL10065.Contig4_All	K03994+K03900+K03899+K03996+K04007
Prostate cancer	19	0.0328038	0.23215	ko05215	Human Diseases	Cancers: Specific types	CL1399.Contig4_All;Unigene80487_All;CL6658.Contig1_All;Unigene76591_All;CL3083.Contig2_All;Unigene83608_All;Unigene40130_All;Unigene77403_All;Unigene76421_All;Unigene82626_All;CL16785.Contig3_All;Unigene44432_All;CL14034.Contig3_All;Unigene2035_All;Unigene24713_All;CL14034.Contig1_All;CL8783.Contig1_All;CL7687.Contig15_All;CL1819.Contig4_All	K04362+K09048+K00799+K04498+K05083+K05087+K02580+K04451+K05089+K03099+K04079+K00922+K04371
Alzheimer's disease	20	0.0357456	0.246645	ko05010	Human Diseases	Neurodegenerative diseases	Unigene76459_All;Unigene28766_All;Unigene25610_All;Unigene91306_All;Unigene79075_All;Unigene76421_All;Unigene76867_All;Unigene4435_All;CL16458.Contig58_All;Unigene4434_All;CL10033.Contig2_All;CL424.Contig1_All;Unigene12473_All;Unigene63975_All;CL7687.Contig15_All;CL1819.Contig4_All;Unigene3072_All;CL10184.Contig1_All;Unigene27733_All;CL6430.Contig3_All	K04958+K05212+K00420+K06704+K01408+K04550+K03853+K04519+K00134+K04960+K04371+K05853+K02265+K02267+K03948
One carbon pool by folate	5	0.0369942	0.249034	ko00670	Metabolism	Metabolism of cofactors and vitamins	CL2088.Contig12_All;Unigene77431_All;Unigene64843_All;Unigene49279_All;Unigene29426_All	K00289+K00288+K13403
Proteasome	5	0.0421144	0.276752	ko03050	Genetic Information Processing	Folding, sorting and degradation	CL11212.Contig4_All;CL13307.Contig1_All;CL11054.Contig14_All;CL11054.Contig13_All;Unigene4315_All	K04687+K06697+K03033+K02740
PPAR signaling pathway	9	0.0449019	0.288207	ko03320	Organismal Systems	Endocrine system	CL4815.Contig1_All;Unigene81601_All;Unigene46928_All;CL15254.Contig1_All;CL9591.Contig2_All;CL15140.Contig84_All;CL15254.Contig3_All;CL9591.Contig1_All;Unigene35528_All	K01388+K08746+K08749+K08524+K10226+K08762+K08525+K00232
Dorso-ventral axis formation	9	0.0479077	0.300512	ko04320	Organismal Systems	Development	CL6818.Contig1_All;Unigene44348_All;Unigene79543_All;CL14034.Contig3_All;CL14034.Contig1_All;CL3564.Contig10_All;CL7687.Contig15_All;Unigene10377_All;CL12419.Contig9_All	K02174+K02599+K02156+K03099+K04371
Retinol metabolism	5	0.0513029	0.314658	ko00830	Metabolism	Metabolism of cofactors and vitamins	Unigene80487_All;CL7957.Contig3_All;CL7957.Contig1_All;CL7957.Contig4_All;Unigene20075_All	K13980+K07408+K00699
Tryptophan metabolism	5	0.0666772	0.398693	ko00380	Metabolism	Amino acid metabolism	CL4388.Contig2_All;CL7957.Contig3_All;Unigene34643_All;CL7957.Contig1_All;CL7957.Contig4_All	K07410+K07408+K00626
Chemokine signaling pathway	23	0.0678934	0.398693	ko04062	Organismal Systems	Immune system	Unigene78097_All;Unigene27903_All;Unigene50961_All;CL4498.Contig2_All;Unigene10261_All;CL14581.Contig3_All;Unigene40130_All;CL14470.Contig5_All;CL16598.Contig2_All;CL14470.Contig4_All;Unigene10005_All;Unigene24266_All;CL14470.Contig3_All;CL14470.Contig1_All;CL14034.Contig3_All;CL14470.Contig6_All;CL14034.Contig1_All;CL8783.Contig1_All;Unigene60167_All;CL7687.Contig15_All;Unigene60166_All;Unigene2…	K08048+K04188+K04692+K11220+K02580+K12672+K10030+K04545+K12671+K05416+K03099+K00922+K04371
Herpes simplex infection	36	0.0706907	0.40206	ko05168	Human Diseases	Infectious diseases: Viral	CL563.Contig13_All;CL1459.Contig2_All;CL10310.Contig4_All;CL3850.Contig7_All;Unigene50961_All;Unigene76591_All;Unigene20843_All;Unigene61006_All;Unigene67239_All;CL11212.Contig4_All;Unigene77146_All;Unigene34673_All;Unigene77337_All;Unigene40130_All;Unigene77403_All;Unigene76325_All;CL563.Contig15_All;CL16337.Contig2_All;Unigene34482_All;Unigene61568_All;CL10033.Contig2_All;Unigene44432_All;CL214…	K05133+K03006+K11219+K11220+K04498+K03994+K06752+K04687+K06751+K02580+K04451+K03237+K12893+K04519+K03173+K02223+K14650+K15413+K16194
RIG-I-like receptor signaling pathway	11	0.0713803	0.40206	ko04622	Organismal Systems	Immune system	Unigene81192_All;Unigene40130_All;CL14470.Contig5_All;CL14470.Contig4_All;Unigene10005_All;Unigene24266_All;CL14470.Contig3_All;CL2858.Contig5_All;CL14470.Contig1_All;CL14470.Contig6_All;CL4125.Contig2_All	K12649+K02580+K10030+K12671+K03173
Non-alcoholic fatty liver disease (NAFLD)	16	0.074081	0.402195	ko04932	Human Diseases	Endocrine and metabolic diseases	CL7561.Contig1_All;Unigene25610_All;CL7601.Contig1_All;Unigene33714_All;Unigene40130_All;Unigene46928_All;Unigene76325_All;CL10033.Contig2_All;CL14470.Contig5_All;CL2143.Contig2_All;CL2858.Contig5_All;CL8783.Contig1_All;CL10184.Contig1_All;Unigene27733_All;CL6430.Contig3_All;CL6513.Contig6_All	K02159+K00420+K09113+K04527+K02580+K08524+K03237+K04519+K10030+K03173+K00922+K02265+K02267+K03948+K07197
Hepatitis C	17	0.0743186	0.402195	ko05160	Human Diseases	Infectious diseases: Viral	CL10310.Contig4_All;Unigene50961_All;Unigene40130_All;Unigene46928_All;Unigene77403_All;Unigene76325_All;CL14470.Contig5_All;CL2143.Contig2_All;CL2858.Contig5_All;CL14034.Contig3_All;CL14034.Contig1_All;CL8783.Contig1_All;Unigene60167_All;CL7687.Contig15_All;CL1553.Contig7_All;Unigene60166_All;Unigene23417_All	K11219+K04692+K11220+K02580+K08524+K04451+K03237+K10030+K03173+K03099+K00922+K04371+K16194
Drug metabolism - other enzymes	5	0.0794719	0.421812	ko00983	Metabolism	Xenobiotics biodegradation and metabolism	Unigene38915_All;CL8280.Contig6_All;CL6612.Contig2_All;CL6612.Contig1_All;Unigene20075_All	K03927+K00760+K00699
Synthesis and degradation of ketone bodies	2	0.0854115	0.444784	ko00072	Metabolism	Lipid metabolism	CL13951.Contig2_All;Unigene34643_All	K01640+K00626
Peroxisome	9	0.0931174	0.467559	ko04146	Cellular Processes	Transport and catabolism	CL13951.Contig2_All;Unigene81601_All;Unigene63235_All;CL6203.Contig2_All;Unigene35528_All;CL6203.Contig3_All;CL6203.Contig5_All;CL6203.Contig1_All;CL6203.Contig7_All	K01640+K08746+K03426+K08726+K00232
Measles	26	0.0932298	0.467559	ko05162	Human Diseases	Infectious diseases: Viral	CL563.Contig13_All;CL13951.Contig2_All;CL10310.Contig4_All;Unigene50961_All;CL11212.Contig4_All;Unigene77146_All;Unigene40130_All;Unigene77403_All;Unigene76325_All;Unigene62965_All;CL563.Contig15_All;CL15477.Contig5_All;CL15477.Contig4_All;CL15477.Contig2_All;CL10033.Contig2_All;CL10493.Contig4_All;Unigene21018_All;CL2143.Contig2_All;Unigene13089_All;Unigene63975_All;CL8783.Contig1_All;Unigene601…	K05133+K10785+K11219+K04692+K11220+K04687+K02580+K04451+K03237+K14754+K04519+K06563+K04007+K00922+K16194
Viral myocarditis	23	0.094867	0.467559	ko05416	Human Diseases	Cardiovascular diseases	CL1833.Contig1_All;CL13951.Contig2_All;Unigene8096_All;Unigene36424_All;Unigene78615_All;Unigene85182_All;Unigene71369_All;Unigene76852_All;Unigene61006_All;Unigene67239_All;Unigene11278_All;Unigene77337_All;Unigene78335_All;Unigene76421_All;CL1833.Contig17_All;CL1833.Contig2_All;CL10493.Contig4_All;CL1833.Contig5_All;CL12184.Contig11_All;CL4257.Contig2_All;CL1819.Contig4_All;CL7918.Contig4_All;C…	K10366+K10785+K06265+K12566+K06752+K05637+K06751+K07818+K06464+K03260+K06788
Butanoate metabolism	3	0.098411	0.476516	ko00650	Metabolism	Carbohydrate metabolism	CL13951.Contig2_All;Unigene34643_All;Unigene88545_All	K01640+K00626+K01580
Antigen processing and presentation	11	0.104753	0.498478	ko04612	Organismal Systems	Immune system	CL13951.Contig2_All;Unigene61006_All;Unigene67239_All;CL11212.Contig4_All;Unigene77337_All;CL13307.Contig1_All;Unigene2035_All;Unigene24713_All;CL12184.Contig11_All;Unigene84219_All;Unigene84218_All	K10785+K06454+K06752+K04687+K06458+K06459+K06751+K06697+K04079+K09489
Thiamine metabolism	1	0.111227	0.520314	ko00730	Metabolism	Metabolism of cofactors and vitamins	Unigene85436_All	K00949
Amino sugar and nucleotide sugar metabolism	6	0.116338	0.520617	ko00520	Metabolism	Carbohydrate metabolism	Unigene19831_All;CL3825.Contig1_All;CL3825.Contig2_All;Unigene19832_All;CL3825.Contig3_All;Unigene64663_All	K00844+K01183
Huntington's disease	19	0.11658	0.520617	ko05016	Human Diseases	Neurodegenerative diseases	CL563.Contig13_All;Unigene76459_All;Unigene80487_All;CL1459.Contig2_All;CL3850.Contig7_All;CL7561.Contig1_All;Unigene76591_All;Unigene25610_All;Unigene31092_All;Unigene77146_All;Unigene77403_All;CL7683.Contig2_All;CL563.Contig15_All;CL16337.Contig2_All;Unigene44432_All;Unigene63975_All;CL10184.Contig1_All;Unigene27733_All;CL6430.Contig3_All	K10408+K04958+K09048+K03006+K02159+K04498+K00420+K04451+K03008+K02265+K02267+K03948
Notch signaling pathway	11	0.11695	0.520617	ko04330	Environmental Information Processing	Signal transduction	Unigene63300_All;Unigene76591_All;CL10787.Contig2_All;Unigene44348_All;CL3863.Contig6_All;CL14000.Contig1_All;Unigene44432_All;CL3564.Contig10_All;Unigene30234_All;Unigene10377_All;CL12419.Contig9_All	K06058+K04498+K06052+K02599+K06065
Glutamatergic synapse	19	0.121318	0.530641	ko04724	Organismal Systems	Nervous system	Unigene56091_All;Unigene76459_All;Unigene62075_All;Unigene78097_All;Unigene28766_All;CL4498.Contig2_All;CL15177.Contig3_All;Unigene68004_All;CL11672.Contig2_All;Unigene76764_All;Unigene63783_All;Unigene99598_All;Unigene73173_All;Unigene10261_All;Unigene78371_All;CL16598.Contig2_All;Unigene12473_All;Unigene3181_All;CL7687.Contig15_All	K04608+K04958+K16342+K08048+K05212+K04344+K04545+K04960+K04371
Pancreatic cancer	12	0.123047	0.530641	ko05212	Human Diseases	Cancers: Specific types	Unigene50961_All;CL3083.Contig2_All;Unigene16219_All;Unigene29638_All;Unigene40130_All;Unigene77403_All;CL8014.Contig6_All;CL8783.Contig1_All;Unigene60167_All;CL7687.Contig15_All;Unigene60166_All;Unigene23417_All	K04692+K11220+K05083+K08775+K02580+K04451+K00922+K04371
Jak-STAT signaling pathway	18	0.130108	0.552457	ko04630	Environmental Information Processing	Signal transduction	CL563.Contig13_All;CL10310.Contig4_All;Unigene50961_All;Unigene76591_All;CL11212.Contig4_All;Unigene91306_All;Unigene77146_All;CL563.Contig15_All;Unigene44432_All;CL14034.Contig3_All;CL14034.Contig1_All;Unigene63975_All;CL8783.Contig1_All;Unigene60167_All;Unigene60166_All;Unigene23417_All;CL8943.Contig6_All;CL8943.Contig3_All	K05133+K11219+K04692+K11220+K04498+K04687+K05136+K03099+K00922+K04694
Pentose phosphate pathway	4	0.138139	0.564361	ko00030	Metabolism	Carbohydrate metabolism	CL696.Contig3_All;Unigene13384_All;CL4826.Contig2_All;CL5356.Contig2_All	K13937+K00036+K01057+K00615
Dilated cardiomyopathy	26	0.14028	0.564361	ko05414	Human Diseases	Cardiovascular diseases	CL1833.Contig1_All;CL4815.Contig1_All;Unigene8096_All;Unigene36424_All;Unigene78097_All;Unigene78615_All;CL2088.Contig12_All;Unigene85182_All;CL4498.Contig2_All;Unigene71369_All;Unigene76852_All;Unigene10261_All;Unigene21948_All;Unigene11278_All;CL13720.Contig2_All;CL321.Contig2_All;CL16720.Contig14_All;CL1833.Contig17_All;CL16720.Contig17_All;CL1833.Contig2_All;Unigene102879_All;CL16720.Contig15…	K10366+K05719+K06265+K08048+K06493+K12566+K05637+K05849+K12567+K05853+K06589+K06590+K06591+K05852
Sulfur metabolism	2	0.14523	0.564361	ko00920	Metabolism	Energy metabolism	CL4146.Contig2_All;CL4146.Contig4_All	K01011
Regulation of autophagy	4	0.147257	0.564361	ko04140	Cellular Processes	Transport and catabolism	CL11572.Contig4_All;Unigene84533_All;CL11442.Contig5_All;CL11212.Contig4_All	K08342+K17890+K08334+K04687
Toxoplasmosis	28	0.152398	0.564361	ko05145	Human Diseases	Infectious diseases: Parasitic	CL4815.Contig1_All;CL563.Contig13_All;Unigene36424_All;CL10310.Contig4_All;Unigene50961_All;Unigene85182_All;Unigene76852_All;Unigene60355_All;Unigene61006_All;Unigene10720_All;Unigene67239_All;CL11212.Contig4_All;Unigene77146_All;Unigene21948_All;Unigene11278_All;CL321.Contig2_All;Unigene40130_All;Unigene6643_All;CL563.Contig15_All;Unigene63975_All;CL8783.Contig1_All;Unigene60167_All;CL7687.Cont…	K05719+K05133+K11219+K04692+K11220+K00461+K06752+K06240+K04687+K05637+K02580+K00922+K04371+K04694
Citrate cycle (TCA cycle)	6	0.153159	0.564361	ko00020	Metabolism	Carbohydrate metabolism	Unigene63422_All;Unigene31224_All;Unigene25947_All;CL1698.Contig1_All;Unigene65852_All;CL1698.Contig3_All	K00025+K01900+K01899
Thyroid hormone synthesis	8	0.153497	0.564361	ko04918	Organismal Systems	Endocrine system	Unigene76459_All;Unigene80487_All;Unigene78097_All;CL4498.Contig2_All;Unigene10261_All;Unigene1258_All;Unigene12473_All;CL11516.Contig2_All	K04958+K09048+K08048+K06233+K04960+K10064
Biosynthesis of unsaturated fatty acids	3	0.153818	0.564361	ko01040	Metabolism	Lipid metabolism	CL15254.Contig1_All;CL15254.Contig3_All;Unigene35528_All	K10226+K00232
Alanine, aspartate and glutamate metabolism	4	0.156601	0.564361	ko00250	Metabolism	Amino acid metabolism	Unigene14399_All;Unigene26629_All;CL5595.Contig1_All;Unigene88545_All	K11540+K01580
Prolactin signaling pathway	11	0.158085	0.564361	ko04917	Organismal Systems	Endocrine system	Unigene50961_All;Unigene40130_All;CL14034.Contig3_All;CL14034.Contig1_All;CL8783.Contig1_All;Unigene60167_All;CL7687.Contig15_All;Unigene60166_All;Unigene23417_All;CL8943.Contig6_All;CL8943.Contig3_All	K04692+K11220+K02580+K03099+K00922+K04371+K04694
Starch and sucrose metabolism	4	0.158179	0.564361	ko00500	Metabolism	Carbohydrate metabolism	Unigene19831_All;Unigene20075_All;Unigene19832_All;Unigene64663_All	K00844+K00699
Bile secretion	7	0.15845	0.564361	ko04976	Organismal Systems	Digestive system	Unigene78097_All;CL4498.Contig2_All;Unigene67207_All;Unigene10261_All;Unigene46928_All;Unigene99340_All;Unigene20075_All	K08048+K13855+K08524+K05742+K00699
Salivary secretion	12	0.16055	0.564361	ko04970	Organismal Systems	Digestive system	Unigene76459_All;Unigene78097_All;CL2088.Contig12_All;CL4498.Contig2_All;Unigene94409_All;Unigene67207_All;Unigene10261_All;Unigene21948_All;Unigene99340_All;CL3350.Contig2_All;CL2088.Contig5_All;Unigene12473_All	K04958+K08048+K13908+K13912+K13855+K05742+K04960
Estrogen signaling pathway	13	0.161538	0.564361	ko04915	Organismal Systems	Endocrine system	Unigene76459_All;Unigene80487_All;Unigene78097_All;CL4498.Contig2_All;Unigene10261_All;CL16337.Contig2_All;CL14034.Contig3_All;Unigene2035_All;Unigene12473_All;Unigene24713_All;CL14034.Contig1_All;CL8783.Contig1_All;CL7687.Contig15_All	K04958+K09048+K08048+K04215+K03099+K04079+K04960+K00922+K04371
Thyroid hormone signaling pathway	25	0.164002	0.565809	ko04919	Organismal Systems	Endocrine system	CL2088.Contig12_All;Unigene50961_All;Unigene76591_All;Unigene44348_All;Unigene21948_All;Unigene46928_All;Unigene77403_All;Unigene99340_All;Unigene102879_All;Unigene44432_All;CL15140.Contig84_All;CL16422.Contig1_All;CL8783.Contig1_All;CL3564.Contig10_All;Unigene60167_All;CL7687.Contig15_All;Unigene60166_All;CL654.Contig6_All;Unigene23417_All;Unigene32179_All;Unigene3072_All;Unigene10377_All;CL7918…	K06493+K11220+K04498+K02599+K08524+K04451+K05742+K08525+K08362+K00922+K04371+K04650+K05853+K05852
Glutathione metabolism	5	0.172904	0.588856	ko00480	Metabolism	Metabolism of other amino acids	CL6658.Contig1_All;Unigene79108_All;Unigene13384_All;CL3105.Contig3_All;Unigene64843_All	K00799+K01581+K00036+K11142
Pancreatic secretion	8	0.17495	0.588856	ko04972	Organismal Systems	Digestive system	Unigene76459_All;Unigene78097_All;CL4498.Contig2_All;Unigene67207_All;Unigene10261_All;Unigene99340_All;Unigene12473_All;Unigene3072_All	K04958+K08048+K13855+K05742+K04960+K05853
Selenocompound metabolism	2	0.17763	0.590675	ko00450	Metabolism	Metabolism of other amino acids	CL1941.Contig1_All;CL1941.Contig2_All	K01758
Tuberculosis	30	0.18085	0.594222	ko05152	Human Diseases	Infectious diseases: Bacterial	CL5825.Contig7_All;CL563.Contig13_All;Unigene88163_All;Unigene50961_All;CL7561.Contig1_All;Unigene76591_All;Unigene61006_All;Unigene67239_All;CL11212.Contig4_All;Unigene77146_All;Unigene40130_All;Unigene76421_All;CL563.Contig15_All;CL10033.Contig2_All;Unigene38457_All;Unigene85540_All;CL10493.Contig4_All;Unigene44432_All;Unigene21018_All;Unigene22698_All;Unigene84240_All;Unigene14235_All;Unigene6…	K06462+K05133+K11220+K02159+K04498+K06752+K04687+K02580+K06464+K04519+K08539+K12794+K06563+K10165+K06560+K04371+K10059
p53 signaling pathway	9	0.183436	0.595627	ko04115	Cellular Processes	Cell growth and death	CL7561.Contig1_All;CL3880.Contig6_All;Unigene77403_All;Unigene1403_All;CL16835.Contig1_All;CL16835.Contig3_All;Unigene6867_All;CL16835.Contig6_All;Unigene62774_All	K02159+K10141+K04451+K06640+K10142
NOD-like receptor signaling pathway	20	0.185958	0.596795	ko04621	Organismal Systems	Immune system	Unigene16449_All;Unigene40130_All;Unigene33147_All;CL16720.Contig14_All;CL11955.Contig61_All;CL10033.Contig2_All;Unigene66304_All;CL16720.Contig17_All;CL14470.Contig5_All;Unigene61563_All;Unigene85540_All;CL16720.Contig15_All;Unigene22698_All;Unigene20425_All;Unigene2035_All;Unigene24713_All;CL11955.Contig16_All;Unigene41173_All;Unigene61068_All;CL7687.Contig15_All	K12800+K02580+K04519+K10030+K08727+K12794+K10165+K04079+K12797+K04371
Drug metabolism - cytochrome P450	3	0.19291	0.611991	ko00982	Metabolism	Xenobiotics biodegradation and metabolism	Unigene80487_All;CL6658.Contig1_All;Unigene20075_All	K13980+K00799+K00699
Degradation of aromatic compounds	1	0.196674	0.614004	ko01220	Metabolism	Global and overview maps	CL1504.Contig3_All	K00002
Hypertrophic cardiomyopathy (HCM)	22	0.197994	0.614004	ko05410	Human Diseases	Cardiovascular diseases	CL1833.Contig1_All;CL4815.Contig1_All;Unigene8096_All;Unigene36424_All;Unigene78615_All;CL2088.Contig12_All;Unigene85182_All;Unigene71369_All;Unigene76852_All;Unigene21948_All;Unigene11278_All;CL13720.Contig2_All;CL321.Contig2_All;CL16720.Contig14_All;CL1833.Contig17_All;CL16720.Contig17_All;CL1833.Contig2_All;Unigene102879_All;CL16720.Contig15_All;CL1833.Contig5_All;Unigene3072_All;CL7918.Contig…	K10366+K05719+K06265+K06493+K12566+K05637+K05849+K12567+K05853+K06589+K06590+K06591
Steroid biosynthesis	2	0.201825	0.618931	ko00100	Metabolism	Lipid metabolism	Unigene42284_All;CL6668.Contig1_All	K05917+K13373
Calcium signaling pathway	18	0.206292	0.621623	ko04020	Environmental Information Processing	Signal transduction	CL13951.Contig2_All;Unigene76459_All;Unigene78097_All;Unigene28766_All;CL4498.Contig2_All;CL3083.Contig2_All;Unigene10261_All;CL13720.Contig2_All;Unigene76959_All;Unigene76421_All;Unigene78371_All;Unigene35644_All;Unigene12473_All;Unigene18733_All;CL1819.Contig4_All;Unigene3072_All;CL6919.Contig4_All;Unigene6941_All	K10785+K04958+K08048+K05212+K05083+K05849+K04854+K05089+K04344+K04849+K05218+K04960+K05853+K05852
Arrhythmogenic right ventricular cardiomyopathy (ARVC)	20	0.207208	0.621623	ko05412	Human Diseases	Cardiovascular diseases	CL1399.Contig4_All;CL1833.Contig1_All;CL4815.Contig1_All;Unigene8096_All;Unigene36424_All;Unigene78615_All;CL2088.Contig12_All;Unigene85182_All;Unigene71369_All;Unigene76852_All;Unigene21948_All;Unigene11278_All;CL13720.Contig2_All;CL321.Contig2_All;CL1833.Contig17_All;CL1833.Contig2_All;Unigene102879_All;CL1833.Contig5_All;Unigene3072_All;CL7918.Contig4_All	K06736+K10366+K05719+K06265+K06493+K12566+K05637+K05849+K05853+K06589+K06590+K06591
Fanconi anemia pathway	5	0.210183	0.62377	ko03460	Genetic Information Processing	Replication and repair	Unigene16219_All;Unigene77018_All;Unigene29638_All;Unigene1403_All;CL8014.Contig6_All	K08775+K10606+K06640
Oxidative phosphorylation	8	0.213783	0.627702	ko00190	Metabolism	Energy metabolism	Unigene44668_All;Unigene25610_All;Unigene31092_All;Unigene23042_All;Unigene4434_All;CL10184.Contig1_All;Unigene27733_All;CL6430.Contig3_All	K02148+K00420+K01507+K02265+K02267+K03948
ECM-receptor interaction	17	0.228489	0.657675	ko04512	Environmental Information Processing	Signaling molecules and interaction	CL4815.Contig1_All;CL721.Contig2_All;Unigene8096_All;Unigene36424_All;Unigene78615_All;CL2088.Contig12_All;Unigene85182_All;Unigene76852_All;Unigene10720_All;Unigene21948_All;Unigene11278_All;CL321.Contig2_All;Unigene76421_All;Unigene6643_All;Unigene102879_All;CL1819.Contig4_All;CL7918.Contig4_All	K05719+K06261+K06265+K06255+K06493+K06240+K03900+K05637+K06256+K05717+K06257+K06589+K06590+K06591+K16338
Carbohydrate digestion and absorption	4	0.229084	0.657675	ko04973	Organismal Systems	Digestive system	Unigene19831_All;CL8783.Contig1_All;Unigene19832_All;Unigene64663_All	K00844+K00922
Circadian entrainment	10	0.232446	0.657675	ko04713	Organismal Systems	Environmental adaptation	Unigene76459_All;Unigene17950_All;Unigene78097_All;Unigene28766_All;CL4498.Contig2_All;Unigene10261_All;Unigene76959_All;CL16598.Contig2_All;Unigene12473_All;CL7687.Contig15_All	K04958+K04445+K08048+K05212+K04854+K04545+K04960+K04371
Long-term potentiation	9	0.233522	0.657675	ko04720	Organismal Systems	Nervous system	Unigene76459_All;Unigene78097_All;Unigene28766_All;CL4498.Contig2_All;Unigene76591_All;Unigene10261_All;Unigene44432_All;Unigene12473_All;CL7687.Contig15_All	K04958+K08048+K05212+K04498+K04960+K04371
Type I diabetes mellitus	9	0.240906	0.671618	ko04940	Human Diseases	Endocrine and metabolic diseases	CL13951.Contig2_All;Unigene61006_All;Unigene67239_All;CL11212.Contig4_All;Unigene77337_All;Unigene78335_All;CL10033.Contig2_All;CL12184.Contig11_All;Unigene88545_All	K10785+K06752+K04687+K06751+K07818+K04519+K01580
Circadian rhythm	4	0.243416	0.671829	ko04710	Organismal Systems	Environmental adaptation	Unigene24123_All;Unigene60617_All;CL16289.Contig1_All;CL5961.Contig5_All	K08532+K02223+K02295
Pyruvate metabolism	5	0.25758	0.703883	ko00620	Metabolism	Carbohydrate metabolism	Unigene63499_All;Unigene76690_All;Unigene63422_All;Unigene34643_All;Unigene84391_All	K11262+K00025+K00626+K00873
Riboflavin metabolism	1	0.261578	0.705074	ko00740	Metabolism	Metabolism of cofactors and vitamins	CL3645.Contig1_All	K00953
SNARE interactions in vesicular transport	3	0.267657	0.705074	ko04130	Genetic Information Processing	Folding, sorting and degradation	CL8341.Contig1_All;CL8341.Contig2_All;CL8341.Contig3_All	K08508
Cholinergic synapse	10	0.26772	0.705074	ko04725	Organismal Systems	Nervous system	Unigene76459_All;Unigene80487_All;Unigene78097_All;CL4498.Contig2_All;Unigene10261_All;Unigene78371_All;CL16598.Contig2_All;Unigene12473_All;CL8783.Contig1_All;CL7687.Contig15_All	K04958+K09048+K08048+K04344+K04849+K04545+K04960+K00922+K04371
Leishmaniasis	24	0.268486	0.705074	ko05140	Human Diseases	Infectious diseases: Parasitic	CL4815.Contig1_All;CL563.Contig13_All;Unigene36424_All;Unigene50961_All;Unigene85182_All;Unigene76852_All;Unigene61006_All;Unigene67239_All;CL11212.Contig4_All;Unigene77146_All;Unigene21948_All;CL321.Contig2_All;Unigene40130_All;Unigene76421_All;CL563.Contig15_All;CL10033.Contig2_All;CL10493.Contig4_All;Unigene63975_All;Unigene60167_All;CL7687.Contig15_All;Unigene60166_All;Unigene23417_All;CL1819…	K05719+K05133+K11220+K06752+K04687+K02580+K06464+K04519+K04371
Glycine, serine and threonine metabolism	4	0.270789	0.705074	ko00260	Metabolism	Amino acid metabolism	CL1941.Contig1_All;CL1941.Contig2_All;CL2684.Contig6_All;CL3367.Contig3_All	K01758+K01834+K15789
Glycerolipid metabolism	5	0.276581	0.707675	ko00561	Metabolism	Lipid metabolism	CL2559.Contig2_All;CL9153.Contig3_All;CL9153.Contig2_All;CL9153.Contig1_All;CL1504.Contig3_All	K13506+K01046+K00002
Endocrine and other factor-regulated calcium reabsorption	5	0.278178	0.707675	ko04961	Organismal Systems	Excretory system	CL13720.Contig2_All;CL7005.Contig1_All;Unigene38457_All;Unigene84240_All;Unigene14235_All	K05849+K01528+K08539
Ribosome biogenesis in eukaryotes	7	0.27948	0.707675	ko03008	Genetic Information Processing	Translation	CL14613.Contig6_All;Unigene63797_All;CL3899.Contig5_All;Unigene46420_All;CL377.Contig8_All;Unigene74577_All;CL2633.Contig12_All	K14572+K14536+K14569+K14290
Melanoma	10	0.283332	0.710907	ko05218	Human Diseases	Cancers: Specific types	CL1399.Contig4_All;Unigene1748_All;Unigene83608_All;Unigene77403_All;Unigene76421_All;Unigene82626_All;CL16785.Contig3_All;CL8783.Contig1_All;CL7687.Contig15_All;CL1819.Contig4_All	K04362+K05099+K05087+K04451+K05089+K00922+K04371
Amyotrophic lateral sclerosis (ALS)	8	0.292313	0.726833	ko05014	Human Diseases	Neurodegenerative diseases	CL14613.Contig6_All;Unigene20508_All;Unigene28766_All;CL7561.Contig1_All;Unigene77403_All;Unigene17310_All;CL1459.Contig4_All;CL16551.Contig2_All	K04574+K11518+K05212+K02159+K04451+K04575
Terpenoid backbone biosynthesis	2	0.297551	0.73325	ko00900	Metabolism	Metabolism of terpenoids and polyketides	CL661.Contig10_All;Unigene34643_All	K05954+K00626
Galactose metabolism	3	0.30397	0.736703	ko00052	Metabolism	Carbohydrate metabolism	Unigene19831_All;Unigene19832_All;Unigene64663_All	K00844
Graft-versus-host disease	8	0.305663	0.736703	ko05332	Human Diseases	Immune diseases	CL13951.Contig2_All;Unigene61006_All;Unigene67239_All;CL11212.Contig4_All;Unigene77337_All;Unigene78335_All;CL10033.Contig2_All;CL12184.Contig11_All	K10785+K06752+K04687+K06751+K07818+K04519
Insulin secretion	7	0.306959	0.736703	ko04911	Organismal Systems	Endocrine system	Unigene80487_All;Unigene81459_All;Unigene78097_All;CL4498.Contig2_All;Unigene10261_All;Unigene80491_All;Unigene12473_All	K09048+K04351+K08048+K16882+K04960
Cardiac muscle contraction	6	0.311545	0.741262	ko04260	Organismal Systems	Circulatory system	Unigene25610_All;CL13720.Contig2_All;Unigene99340_All;Unigene3072_All;CL10184.Contig1_All;Unigene27733_All	K00420+K05849+K05742+K05853+K02265+K02267
Circadian rhythm - fly	2	0.3283	0.768507	ko04711	Organismal Systems	Environmental adaptation	Unigene60617_All;CL16289.Contig1_All	K02223
Thyroid cancer	8	0.330252	0.768507	ko05216	Human Diseases	Cancers: Specific types	Unigene46928_All;Unigene77403_All;CL15140.Contig84_All;CL13192.Contig5_All;Unigene24831_All;CL7687.Contig15_All;CL9519.Contig4_All;Unigene10390_All	K08524+K04451+K08525+K09291+K04371
ABC transporters	3	0.331349	0.768507	ko02010	Environmental Information Processing	Membrane transport	Unigene84881_All;Unigene26562_All;CL2920.Contig5_All	K05668
TNF signaling pathway	17	0.356195	0.79915	ko04668	Environmental Information Processing	Signal transduction	Unigene80487_All;Unigene17950_All;CL10787.Contig2_All;Unigene40130_All;CL10033.Contig2_All;CL14470.Contig4_All;Unigene10005_All;Unigene24266_All;CL14470.Contig3_All;Unigene21018_All;Unigene22698_All;CL2858.Contig5_All;CL14470.Contig1_All;CL14470.Contig6_All;CL8783.Contig1_All;CL7687.Contig15_All;CL4125.Contig2_All	K09048+K04445+K06052+K02580+K04519+K12671+K06494+K10165+K03173+K00922+K04371
Biosynthesis of amino acids	6	0.357071	0.79915	ko01230	Metabolism	Global and overview maps	CL5356.Contig2_All;CL424.Contig1_All;CL1941.Contig1_All;CL1941.Contig2_All;Unigene84391_All;CL2684.Contig6_All	K00615+K00134+K01758+K00873+K01834
Cocaine addiction	4	0.358959	0.79915	ko05030	Human Diseases	Substance dependence	Unigene21677_All;Unigene80487_All;Unigene28766_All;Unigene40130_All	K13765+K09048+K05212+K02580
mRNA surveillance pathway	14	0.359038	0.79915	ko03015	Genetic Information Processing	Translation	CL14613.Contig6_All;CL1459.Contig2_All;Unigene26327_All;Unigene81217_All;Unigene79327_All;Unigene76513_All;Unigene105493_All;Unigene63422_All;Unigene14875_All;Unigene66920_All;CL8168.Contig2_All;Unigene4111_All;CL3527.Contig2_All;CL6147.Contig9_All	K12875+K14325+K14401+K03267+K11584+K08873+K14400+K13126+K13171+K03265
Adrenergic signaling in cardiomyocytes	14	0.359038	0.79915	ko04261	Organismal Systems	Circulatory system	Unigene80487_All;Unigene17950_All;Unigene81459_All;Unigene78097_All;Unigene14573_All;CL4498.Contig2_All;Unigene10261_All;CL13720.Contig2_All;Unigene76513_All;Unigene99340_All;CL8783.Contig1_All;CL7687.Contig15_All;Unigene3072_All;Unigene6941_All	K09048+K04445+K04351+K08048+K04838+K05849+K11584+K05742+K00922+K04371+K05853+K05852
Pertussis	29	0.363221	0.801991	ko05133	Human Diseases	Infectious diseases: Bacterial	CL4815.Contig1_All;Unigene36424_All;Unigene85182_All;Unigene20843_All;Unigene76852_All;Unigene21948_All;Unigene34673_All;Unigene16449_All;CL321.Contig2_All;Unigene40130_All;Unigene76421_All;Unigene33147_All;CL16720.Contig14_All;Unigene34482_All;CL11955.Contig61_All;CL10033.Contig2_All;Unigene66304_All;CL16720.Contig17_All;CL14470.Contig5_All;Unigene61563_All;CL10493.Contig4_All;CL16720.Contig15_A…	K05719+K03994+K12800+K02580+K06464+K04519+K10030+K08727+K04371
Non-homologous end-joining	1	0.370816	0.812263	ko03450	Genetic Information Processing	Replication and repair	Unigene28610_All	K10866
Systemic lupus erythematosus	12	0.375628	0.812556	ko05322	Human Diseases	Immune diseases	CL13951.Contig2_All;Unigene20843_All;Unigene61006_All;Unigene67239_All;CL11212.Contig4_All;Unigene67142_All;Unigene34673_All;Unigene34482_All;CL3831.Contig1_All;Unigene87387_All;CL3831.Contig2_All;CL10385.Contig3_All	K10785+K03994+K06752+K04687+K10651+K03996+K11254+K11253
Fatty acid degradation	3	0.376838	0.812556	ko00071	Metabolism	Lipid metabolism	Unigene80487_All;Unigene34643_All;Unigene35528_All	K13980+K00626+K00232
Epithelial cell signaling in Helicobacter pylori infection	11	0.380524	0.814144	ko05120	Human Diseases	Infectious diseases: Bacterial	Unigene44668_All;Unigene1748_All;Unigene91306_All;Unigene40130_All;Unigene76867_All;Unigene4435_All;Unigene4434_All;CL14470.Contig5_All;Unigene61563_All;Unigene22698_All;Unigene63975_All	K02148+K05099+K06704+K02580+K10030+K08727
Neuroactive ligand-receptor interaction	22	0.39281	0.833967	ko04080	Environmental Information Processing	Signaling molecules and interaction	CL563.Contig13_All;Unigene56091_All;Unigene3281_All;Unigene77874_All;Unigene28766_All;CL15177.Contig3_All;Unigene68004_All;Unigene26327_All;CL11672.Contig2_All;Unigene76764_All;Unigene63783_All;Unigene99598_All;Unigene73173_All;Unigene77146_All;CL11624.Contig2_All;CL16337.Contig2_All;Unigene35644_All;Unigene3181_All;CL16422.Contig1_All;Unigene18733_All;CL3453.Contig1_All;CL6919.Contig4_All	K04807+K04608+K05222+K04147+K05212+K05051+K04263+K04215+K05218+K08362+K04174
Taurine and hypotaurine metabolism	1	0.396775	0.835954	ko00430	Metabolism	Metabolism of other amino acids	Unigene88545_All	K01580
Fructose and mannose metabolism	3	0.403842	0.844396	ko00051	Metabolism	Carbohydrate metabolism	Unigene19831_All;Unigene19832_All;Unigene64663_All	K00844
Pathways in cancer	50	0.414312	0.853349	ko05200	Human Diseases	Cancers: Overview	CL1399.Contig4_All;CL4815.Contig1_All;CL7063.Contig3_All;CL6658.Contig1_All;Unigene36424_All;Unigene78097_All;Unigene1748_All;Unigene50961_All;Unigene85182_All;CL4498.Contig2_All;CL7561.Contig1_All;Unigene76591_All;CL3083.Contig2_All;Unigene16219_All;Unigene76852_All;Unigene10720_All;Unigene10261_All;Unigene83608_All;Unigene21948_All;Unigene11278_All;Unigene29638_All;CL321.Contig2_All;Unigene4013…	K04362+K01388+K05719+K02085+K00799+K08048+K05099+K04692+K11220+K02159+K04498+K05083+K08775+K06240+K05087+K05637+K02580+K08524+K04451+K05089+K10030+K04545+K03173+K08525+K03099+K09291+K04079+K00922+K04371+K05717
Phagosome	31	0.424072	0.853349	ko04145	Cellular Processes	Transport and catabolism	CL4815.Contig1_All;Unigene44668_All;Unigene36424_All;CL2088.Contig12_All;Unigene85182_All;Unigene76852_All;Unigene61006_All;Unigene67239_All;Unigene21948_All;Unigene77337_All;Unigene76563_All;CL321.Contig2_All;Unigene17842_All;Unigene76421_All;CL14518.Contig11_All;CL14518.Contig2_All;CL14518.Contig3_All;CL1293.Contig2_All;Unigene30529_All;CL14518.Contig5_All;CL14518.Contig4_All;Unigene102879_All;…	K05719+K02148+K06493+K06752+K06751+K10416+K13883+K06464+K07374+K06503+K00921+K06563+K06560+K08008
Non-small cell lung cancer	8	0.424353	0.853349	ko05223	Human Diseases	Cancers: Specific types	CL3083.Contig2_All;Unigene46928_All;Unigene77403_All;CL15140.Contig84_All;CL14034.Contig3_All;CL14034.Contig1_All;CL8783.Contig1_All;CL7687.Contig15_All	K05083+K08524+K04451+K08525+K03099+K00922+K04371
Inflammatory mediator regulation of TRP channels	9	0.431152	0.853349	ko04750	Organismal Systems	Sensory system	Unigene76459_All;Unigene3281_All;Unigene62075_All;Unigene78097_All;CL4498.Contig2_All;Unigene10261_All;CL10033.Contig2_All;Unigene12473_All;CL8783.Contig1_All	K04958+K05222+K16342+K08048+K04519+K04960+K00922
Folate biosynthesis	1	0.440837	0.853349	ko00790	Metabolism	Metabolism of cofactors and vitamins	Unigene21923_All	K01307
Glucagon signaling pathway	9	0.441761	0.853349	ko04922	Organismal Systems	Endocrine system	Unigene76459_All;Unigene80487_All;Unigene63499_All;Unigene76591_All;Unigene76690_All;Unigene44432_All;Unigene12473_All;Unigene84391_All;CL2684.Contig6_All	K04958+K09048+K11262+K04498+K04960+K00873+K01834
Chagas disease (American trypanosomiasis)	11	0.443014	0.853349	ko05142	Human Diseases	Infectious diseases: Parasitic	CL563.Contig13_All;CL13951.Contig2_All;CL11212.Contig4_All;Unigene77146_All;Unigene40130_All;CL563.Contig15_All;CL10033.Contig2_All;CL14470.Contig5_All;Unigene63975_All;CL8783.Contig1_All;CL7687.Contig15_All	K05133+K10785+K04687+K02580+K04519+K10030+K00922+K04371
Inositol phosphate metabolism	9	0.445292	0.853349	ko00562	Metabolism	Carbohydrate metabolism	Unigene32526_All;CL563.Contig13_All;Unigene77146_All;CL563.Contig15_All;Unigene30529_All;Unigene63975_All;Unigene60156_All;CL8783.Contig1_All;CL4158.Contig9_All	K00888+K18082+K00921+K18086+K00922
MAPK signaling pathway	23	0.44846	0.853349	ko04010	Environmental Information Processing	Signal transduction	CL1399.Contig4_All;Unigene87064_All;Unigene17950_All;Unigene62075_All;Unigene79825_All;Unigene45934_All;Unigene40130_All;Unigene76959_All;Unigene77403_All;Unigene76421_All;Unigene78371_All;CL10033.Contig2_All;Unigene82626_All;CL16785.Contig3_All;CL2858.Contig5_All;CL14034.Contig3_All;CL14034.Contig1_All;Unigene8701_All;CL7687.Contig15_All;Unigene29452_All;CL1819.Contig4_All;Unigene3486_All;Unigen…	K04362+K05095+K08018+K04445+K16342+K04423+K04429+K02580+K04854+K04451+K05089+K04344+K04849+K04519+K03173+K03099+K04371+K04437
Phosphatidylinositol signaling system	12	0.449409	0.853349	ko04070	Environmental Information Processing	Signal transduction	Unigene32526_All;CL563.Contig13_All;Unigene76459_All;Unigene60443_All;Unigene77146_All;CL563.Contig15_All;Unigene30529_All;Unigene12473_All;Unigene63975_All;Unigene60156_All;CL8783.Contig1_All;CL4158.Contig9_All	K00888+K18082+K04958+K13024+K00921+K04960+K18086+K00922
Insulin signaling pathway	16	0.454005	0.853349	ko04910	Organismal Systems	Endocrine system	Unigene63499_All;Unigene77804_All;Unigene33714_All;Unigene76690_All;CL14034.Contig3_All;CL14034.Contig1_All;CL6386.Contig3_All;Unigene19831_All;CL6386.Contig4_All;CL8783.Contig1_All;CL7687.Contig15_All;Unigene19832_All;CL8943.Contig6_All;CL8943.Contig3_All;Unigene64663_All;CL6513.Contig6_All	K11262+K05695+K04527+K03099+K00665+K00844+K00922+K04371+K04694+K07197
beta-Alanine metabolism	2	0.45464	0.853349	ko00410	Metabolism	Metabolism of other amino acids	Unigene64843_All;Unigene88545_All	K08660+K01580
Ubiquitin mediated proteolysis	13	0.456134	0.853349	ko04120	Genetic Information Processing	Folding, sorting and degradation	CL563.Contig13_All;Unigene71832_All;Unigene83071_All;Unigene77018_All;Unigene78251_All;Unigene9519_All;Unigene80216_All;Unigene30244_All;CL4559.Contig1_All;Unigene64019_All;CL10273.Contig25_All;CL8943.Contig6_All;CL8943.Contig3_All	K10592+K10686+K10606+K10594+K10603+K10586+K10614+K10615+K04694
Progesterone-mediated oocyte maturation	8	0.456969	0.853349	ko04914	Organismal Systems	Endocrine system	Unigene78097_All;CL4498.Contig2_All;Unigene10261_All;Unigene83608_All;Unigene2035_All;Unigene24713_All;CL8783.Contig1_All;CL7687.Contig15_All	K08048+K05087+K04079+K00922+K04371
Long-term depression	6	0.458916	0.853349	ko04730	Organismal Systems	Nervous system	Unigene76459_All;Unigene62075_All;Unigene83608_All;Unigene78371_All;Unigene12473_All;CL7687.Contig15_All	K04958+K16342+K05087+K04344+K04960+K04371
Gastric acid secretion	7	0.459345	0.853349	ko04971	Organismal Systems	Digestive system	Unigene76459_All;Unigene78097_All;CL4498.Contig2_All;Unigene67207_All;Unigene10261_All;Unigene99340_All;Unigene12473_All	K04958+K08048+K13855+K05742+K04960
TGF-beta signaling pathway	7	0.460685	0.853349	ko04350	Environmental Information Processing	Signal transduction	CL4548.Contig2_All;Unigene76591_All;CL11212.Contig4_All;Unigene44432_All;CL589.Contig19_All;CL7687.Contig15_All;CL589.Contig13_All	K16620+K16621+K04498+K04687+K04683+K04371
Pentose and glucuronate interconversions	2	0.46572	0.856924	ko00040	Metabolism	Carbohydrate metabolism	Unigene20075_All;CL1504.Contig3_All	K00699+K00002
Aldosterone synthesis and secretion	7	0.474044	0.863795	ko04925	Organismal Systems	Endocrine system	Unigene76459_All;Unigene80487_All;Unigene78097_All;CL4498.Contig2_All;Unigene10261_All;Unigene76959_All;Unigene12473_All	K04958+K09048+K08048+K04854+K04960
Hepatitis B	16	0.475713	0.863795	ko05161	Human Diseases	Infectious diseases: Viral	Unigene80487_All;Unigene36424_All;Unigene50961_All;Unigene85182_All;CL7561.Contig1_All;Unigene76591_All;Unigene76852_All;Unigene40130_All;Unigene77403_All;CL14470.Contig5_All;Unigene44432_All;CL8783.Contig1_All;Unigene60167_All;CL7687.Contig15_All;Unigene60166_All;Unigene23417_All	K09048+K06255+K04692+K11220+K02159+K04498+K02580+K04451+K10030+K00922+K04371
Arginine and proline metabolism	4	0.485132	0.871904	ko00330	Metabolism	Amino acid metabolism	Unigene79108_All;Unigene78085_All;CL3105.Contig3_All;Unigene64843_All	K01581+K00933+K11142+K08660
Alcoholism	10	0.492253	0.871904	ko05034	Human Diseases	Substance dependence	Unigene80487_All;CL15095.Contig1_All;Unigene28766_All;Unigene79961_All;CL16598.Contig2_All;Unigene87387_All;CL14034.Contig3_All;CL14034.Contig1_All;CL7687.Contig15_All;CL10385.Contig3_All	K09048+K15014+K05212+K11406+K04545+K11254+K03099+K04371+K11253
Dopaminergic synapse	9	0.495474	0.871904	ko04728	Organismal Systems	Nervous system	Unigene76459_All;Unigene80487_All;Unigene77874_All;Unigene76513_All;Unigene78371_All;CL16598.Contig2_All;Unigene60617_All;Unigene12473_All;CL16289.Contig1_All	K04958+K09048+K04147+K11584+K04344+K04849+K04545+K02223+K04960
PI3K-Akt signaling pathway	39	0.496979	0.871904	ko04151	Environmental Information Processing	Signal transduction	CL1399.Contig4_All;CL4815.Contig1_All;Unigene80487_All;Unigene85862_All;Unigene36424_All;Unigene1748_All;CL2088.Contig12_All;Unigene85182_All;Unigene73954_All;Unigene76852_All;Unigene10720_All;Unigene33714_All;Unigene83608_All;Unigene21948_All;Unigene11278_All;CL321.Contig2_All;Unigene76513_All;Unigene40130_All;Unigene46928_All;Unigene77403_All;Unigene76421_All;Unigene79250_All;Unigene6643_All;Un…	K04362+K05095+K05719+K09048+K05098+K05099+K06493+K07298+K06240+K04527+K05087+K03900+K05637+K11584+K02580+K08524+K04451+K05089+K16340+K12230+K04545+K03099+K04079+K00922+K04371+K08270+K05717+K06589+K06590+K06591
GnRH signaling pathway	9	0.498935	0.871904	ko04912	Organismal Systems	Endocrine system	Unigene76459_All;Unigene62075_All;Unigene78097_All;CL4498.Contig2_All;Unigene10261_All;CL14034.Contig3_All;Unigene12473_All;CL14034.Contig1_All;CL7687.Contig15_All	K04958+K16342+K08048+K03099+K04960+K04371
RNA transport	22	0.49982	0.871904	ko03013	Genetic Information Processing	Translation	Unigene39342_All;CL14613.Contig6_All;CL1459.Contig2_All;Unigene46240_All;Unigene35384_All;Unigene80622_All;CL377.Contig8_All;Unigene82751_All;Unigene13750_All;Unigene76325_All;CL15921.Contig1_All;CL2143.Contig2_All;CL13192.Contig5_All;CL1184.Contig9_All;CL8168.Contig2_All;Unigene24831_All;CL3527.Contig2_All;CL1184.Contig22_All;CL4257.Contig2_All;CL9519.Contig4_All;CL4257.Contig1_All;Unigene10390_…	K14304+K12875+K14325+K14306+K03540+K14290+K14297+K03237+K09291+K12172+K13126+K13171+K03260
Vasopressin-regulated water reabsorption	3	0.505427	0.871904	ko04962	Organismal Systems	Excretory system	Unigene80487_All;Unigene80524_All;Unigene76563_All	K09048+K06027+K10416
AMPK signaling pathway	12	0.507511	0.871904	ko04152	Environmental Information Processing	Signal transduction	Unigene80487_All;Unigene63499_All;Unigene73954_All;CL3872.Contig1_All;Unigene33714_All;Unigene83608_All;Unigene76513_All;Unigene76690_All;CL6386.Contig3_All;CL6386.Contig4_All;CL8783.Contig1_All;CL6513.Contig6_All	K09048+K11262+K07298+K13088+K04527+K05087+K11584+K00665+K00922+K07197
Staphylococcus aureus infection	10	0.508611	0.871904	ko05150	Human Diseases	Infectious diseases: Bacterial	CL13951.Contig2_All;Unigene20843_All;Unigene61006_All;Unigene67239_All;Unigene34673_All;Unigene76421_All;Unigene34482_All;CL10493.Contig4_All;Unigene6755_All;CL1819.Contig4_All	K10785+K03994+K06752+K06464+K07604
Retrograde endocannabinoid signaling	8	0.516115	0.879307	ko04723	Organismal Systems	Nervous system	Unigene76459_All;Unigene78097_All;CL4498.Contig2_All;Unigene10261_All;Unigene78371_All;CL16598.Contig2_All;Unigene12473_All;CL7687.Contig15_All	K04958+K08048+K04344+K04849+K04545+K04960+K04371
Serotonergic synapse	9	0.527493	0.891833	ko04726	Organismal Systems	Nervous system	Unigene76459_All;Unigene62075_All;CL11672.Contig2_All;Unigene60355_All;Unigene78371_All;CL16598.Contig2_All;Unigene12473_All;CL7687.Contig15_All;Unigene83316_All	K04958+K16342+K04819+K00461+K04344+K04849+K04545+K04960+K04371
Ether lipid metabolism	3	0.52993	0.891833	ko00565	Metabolism	Lipid metabolism	Unigene62075_All;CL16599.Contig3_All;CL9038.Contig5_All	K16342+K16860+K13510
Phospholipase D signaling pathway	24	0.552344	0.920675	ko04072	Environmental Information Processing	Signal transduction	Unigene56091_All;Unigene81459_All;Unigene62075_All;Unigene78097_All;CL4498.Contig2_All;CL15177.Contig3_All;Unigene68004_All;CL11672.Contig2_All;Unigene76764_All;Unigene63783_All;Unigene99598_All;Unigene73173_All;Unigene33714_All;Unigene10261_All;Unigene76421_All;CL14470.Contig5_All;CL7005.Contig1_All;CL14034.Contig3_All;CL14034.Contig1_All;Unigene3181_All;CL8783.Contig1_All;CL7687.Contig15_All;CL…	K04608+K04351+K16342+K08048+K04527+K05089+K10030+K01528+K03099+K00922+K04371+K08090
MAPK signaling pathway - fly	3	0.553739	0.920675	ko04013	Environmental Information Processing	Signal transduction	CL14034.Contig3_All;CL14034.Contig1_All;CL7687.Contig15_All	K03099+K04371
Histidine metabolism	1	0.583699	0.960086	ko00340	Metabolism	Amino acid metabolism	Unigene64843_All	K08660
Bladder cancer	6	0.5844	0.960086	ko05219	Human Diseases	Cancers: Specific types	CL4815.Contig1_All;Unigene17950_All;CL3083.Contig2_All;Unigene77403_All;CL14470.Contig5_All;CL7687.Contig15_All	K01388+K04445+K05083+K04451+K10030+K04371
Renin-angiotensin system	1	0.604235	0.977156	ko04614	Organismal Systems	Endocrine system	Unigene61215_All	K01322
Linoleic acid metabolism	1	0.604235	0.977156	ko00591	Metabolism	Lipid metabolism	Unigene62075_All	K16342
Spliceosome	16	0.605412	0.977156	ko03040	Genetic Information Processing	Transcription	CL7774.Contig1_All;CL14613.Contig6_All;CL6818.Contig1_All;Unigene79075_All;Unigene77939_All;Unigene76986_All;Unigene61568_All;Unigene61070_All;Unigene61067_All;Unigene13543_All;CL8168.Contig2_All;Unigene36827_All;Unigene30096_All;CL4618.Contig12_All;Unigene30410_All;CL9507.Contig2_All	K12847+K12875+K12822+K12852+K12811+K12830+K12893+K09567+K12829+K12842+K12741+K12824+K11096
Synaptic vesicle cycle	4	0.615716	0.988009	ko04721	Organismal Systems	Nervous system	Unigene44668_All;Unigene80524_All;Unigene78371_All;CL7005.Contig1_All	K02148+K06027+K04344+K04849+K01528
Glioma	8	0.624386	0.988712	ko05214	Human Diseases	Cancers: Specific types	Unigene83608_All;Unigene77403_All;Unigene76421_All;CL14034.Contig3_All;CL14034.Contig1_All;CL8783.Contig1_All;CL7687.Contig15_All;CL1819.Contig4_All	K05087+K04451+K05089+K03099+K00922+K04371
Morphine addiction	7	0.637063	0.988712	ko05032	Human Diseases	Substance dependence	Unigene78097_All;CL14148.Contig1_All;CL4498.Contig2_All;Unigene10261_All;Unigene78371_All;CL16337.Contig2_All;CL16598.Contig2_All	K08048+K19021+K04344+K04849+K04215+K04545
Ras signaling pathway	19	0.647052	0.988712	ko04014	Environmental Information Processing	Signal transduction	CL1399.Contig4_All;CL13951.Contig2_All;Unigene85862_All;Unigene62075_All;Unigene1748_All;Unigene33714_All;Unigene83608_All;Unigene40130_All;Unigene76421_All;Unigene82626_All;CL16598.Contig2_All;CL16785.Contig3_All;CL14034.Contig3_All;CL14592.Contig1_All;CL14034.Contig1_All;CL8783.Contig1_All;CL7687.Contig15_All;CL1819.Contig4_All;Unigene15897_All	K04362+K05095+K10785+K05098+K16342+K05099+K04527+K05087+K02580+K05089+K04545+K03099+K17638+K00922+K04371+K17630
Ascorbate and aldarate metabolism	1	0.648304	0.988712	ko00053	Metabolism	Carbohydrate metabolism	Unigene20075_All	K00699
Melanogenesis	7	0.649389	0.988712	ko04916	Organismal Systems	Endocrine system	Unigene80487_All;Unigene78097_All;CL4498.Contig2_All;Unigene76591_All;Unigene10261_All;Unigene44432_All;CL7687.Contig15_All	K09048+K08048+K04498+K04371
Aldosterone-regulated sodium reabsorption	3	0.649782	0.988712	ko04960	Organismal Systems	Excretory system	Unigene33714_All;CL8783.Contig1_All;CL7687.Contig15_All	K04527+K00922+K04371
Small cell lung cancer	16	0.659905	0.988712	ko05222	Human Diseases	Cancers: Specific types	CL4815.Contig1_All;Unigene36424_All;Unigene85182_All;Unigene76852_All;Unigene10720_All;Unigene21948_All;Unigene11278_All;CL321.Contig2_All;Unigene40130_All;Unigene46928_All;Unigene77403_All;Unigene6643_All;CL2858.Contig5_All;CL15140.Contig84_All;CL8783.Contig1_All;CL7918.Contig4_All	K05719+K06240+K05637+K02580+K08524+K04451+K03173+K08525+K00922+K05717
Malaria	11	0.671131	0.988712	ko05144	Human Diseases	Infectious diseases: Parasitic	CL5869.Contig7_All;CL13951.Contig2_All;Unigene1748_All;CL11212.Contig4_All;Unigene76421_All;CL10033.Contig2_All;CL14470.Contig5_All;CL10493.Contig4_All;Unigene21018_All;CL1819.Contig4_All;CL7918.Contig4_All	K13822+K10785+K05099+K04687+K04550+K06464+K04519+K10030+K06494+K06257
Vascular smooth muscle contraction	12	0.677839	0.988712	ko04270	Organismal Systems	Circulatory system	Unigene76459_All;Unigene9401_All;Unigene62075_All;Unigene78097_All;Unigene12248_All;CL4498.Contig2_All;Unigene33492_All;Unigene10261_All;CL11624.Contig2_All;CL9409.Contig1_All;Unigene12473_All;CL7687.Contig15_All	K04958+K10352+K16342+K08048+K04263+K04960+K04371
Other glycan degradation	1	0.679462	0.988712	ko00511	Metabolism	Glycan biosynthesis and metabolism	CL6937.Contig1_All	K17108
Adipocytokine signaling pathway	6	0.679817	0.988712	ko04920	Organismal Systems	Endocrine system	Unigene50961_All;Unigene73954_All;Unigene40130_All;Unigene46928_All;CL2858.Contig5_All;CL15140.Contig84_All	K04692+K07298+K02580+K08524+K03173+K08525
Focal adhesion	28	0.681132	0.988712	ko04510	Cellular Processes	Cellular community	CL4815.Contig1_All;Unigene85862_All;Unigene36424_All;Unigene1748_All;Unigene24656_All;CL2088.Contig12_All;Unigene85182_All;CL3083.Contig2_All;Unigene76852_All;Unigene10720_All;CL9218.Contig2_All;Unigene83608_All;Unigene21948_All;Unigene11278_All;CL321.Contig2_All;Unigene76421_All;Unigene6643_All;CL16458.Contig58_All;Unigene102879_All;CL14034.Contig3_All;CL14034.Contig1_All;CL8783.Contig1_All;CL76…	K05719+K05098+K05099+K06271+K06493+K05083+K06240+K13708+K05087+K03900+K05637+K05089+K03853+K03099+K00922+K04371+K04437+K05717+K06589+K06590+K06591+K06274
Regulation of lipolysis in adipocytes	5	0.689801	0.988712	ko04923	Organismal Systems	Endocrine system	Unigene78097_All;CL4498.Contig2_All;Unigene33714_All;Unigene10261_All;CL8783.Contig1_All	K08048+K04527+K00922
Endometrial cancer	7	0.698164	0.988712	ko05213	Human Diseases	Cancers: Specific types	CL7063.Contig3_All;CL3083.Contig2_All;Unigene77403_All;CL14034.Contig3_All;CL14034.Contig1_All;CL8783.Contig1_All;CL7687.Contig15_All	K02085+K05083+K04451+K03099+K00922+K04371
Glycosylphosphatidylinositol(GPI)-anchor biosynthesis	2	0.698434	0.988712	ko00563	Metabolism	Glycan biosynthesis and metabolism	Unigene13750_All;CL1486.Contig3_All	K01127+K03860
Glycerophospholipid metabolism	6	0.700772	0.988712	ko00564	Metabolism	Lipid metabolism	Unigene62075_All;Unigene63551_All;Unigene76711_All;CL2559.Contig2_All;CL16599.Contig3_All;CL9038.Contig5_All	K16342+K08729+K14676+K13506+K16860+K13510
Acute myeloid leukemia	6	0.701849	0.988712	ko05221	Human Diseases	Cancers: Specific types	Unigene50961_All;Unigene40130_All;CL14034.Contig3_All;CL14034.Contig1_All;CL8783.Contig1_All;CL7687.Contig15_All	K04692+K02580+K03099+K00922+K04371
GABAergic synapse	7	0.705183	0.988712	ko04727	Organismal Systems	Nervous system	Unigene78097_All;Unigene80524_All;CL4498.Contig2_All;Unigene10261_All;Unigene78371_All;CL16598.Contig2_All;Unigene88545_All	K08048+K06027+K04344+K04849+K04545+K01580
Glycosaminoglycan biosynthesis - keratan sulfate	1	0.705389	0.988712	ko00533	Metabolism	Glycan biosynthesis and metabolism	CL10148.Contig1_All	K07969
Signaling pathways regulating pluripotency of stem cells	10	0.707142	0.988712	ko04550	Cellular Processes	Cellular community	CL1399.Contig4_All;CL7063.Contig3_All;Unigene50961_All;Unigene83608_All;CL2381.Contig17_All;Unigene39994_All;Unigene82626_All;CL16785.Contig3_All;CL8783.Contig1_All;CL7687.Contig15_All	K04362+K05095+K02085+K04692+K05087+K11421+K11470+K00922+K04371
Oocyte meiosis	8	0.708031	0.988712	ko04114	Cellular Processes	Cell growth and death	Unigene76459_All;Unigene78097_All;CL4498.Contig2_All;Unigene10261_All;Unigene83608_All;Unigene76513_All;Unigene12473_All;CL7687.Contig15_All	K04958+K08048+K05087+K11584+K04960+K04371
Platelet activation	24	0.710352	0.988712	ko04611	Organismal Systems	Immune system	CL8341.Contig1_All;CL4815.Contig1_All;CL8341.Contig2_All;CL721.Contig2_All;Unigene76459_All;Unigene62075_All;Unigene36424_All;Unigene78097_All;Unigene24656_All;CL2088.Contig12_All;Unigene85182_All;CL4498.Contig2_All;CL8341.Contig3_All;Unigene76852_All;Unigene10261_All;CL11624.Contig2_All;Unigene21948_All;CL321.Contig2_All;Unigene102879_All;Unigene12473_All;CL8783.Contig1_All;CL7687.Contig15_All;C…	K08508+K05719+K06261+K04958+K16342+K08048+K06271+K06493+K04263+K03900+K04960+K00922+K04371+K06274
cAMP signaling pathway	16	0.710826	0.988712	ko04024	Environmental Information Processing	Signal transduction	Unigene80487_All;Unigene81459_All;Unigene78097_All;CL14148.Contig1_All;Unigene28766_All;CL4498.Contig2_All;Unigene76591_All;Unigene10261_All;Unigene40130_All;Unigene99340_All;Unigene44432_All;CL8783.Contig1_All;CL7687.Contig15_All;Unigene3072_All;Unigene6941_All;Unigene35528_All	K09048+K04351+K08048+K19021+K05212+K04498+K02580+K05742+K00922+K04371+K05853+K05852+K00232
Hippo signaling pathway - fly	6	0.711424	0.988712	ko04391	Environmental Information Processing	Signal transduction	Unigene20959_All;Unigene107577_All;Unigene86772_All;Unigene77049_All;CL11877.Contig2_All;CL11877.Contig3_All	K16507+K16669+K06094
Axon guidance	20	0.713249	0.988712	ko04360	Organismal Systems	Development	CL4815.Contig1_All;CL3362.Contig7_All;CL3814.Contig3_All;Unigene36424_All;Unigene1748_All;Unigene85182_All;Unigene78391_All;Unigene76852_All;Unigene21948_All;Unigene28929_All;CL321.Contig2_All;Unigene21552_All;Unigene82626_All;CL16785.Contig3_All;CL3084.Contig6_All;CL8959.Contig9_All;CL7687.Contig15_All;CL4257.Contig2_All;CL7918.Contig4_All;CL4257.Contig1_All	K05719+K06550+K06724+K06820+K06840+K05099+K06753+K06754+K06838+K06755+K06821+K07520+K04371
RNA polymerase	4	0.714897	0.988712	ko03020	Genetic Information Processing	Transcription	CL1459.Contig2_All;CL3850.Contig7_All;CL7683.Contig2_All;CL16337.Contig2_All	K03006+K03008
Valine, leucine and isoleucine degradation	2	0.716032	0.988712	ko00280	Metabolism	Amino acid metabolism	CL13951.Contig2_All;Unigene34643_All	K01640+K00626
Wnt signaling pathway	9	0.716458	0.988712	ko04310	Environmental Information Processing	Signal transduction	Unigene78509_All;CL7063.Contig3_All;Unigene76591_All;Unigene77403_All;Unigene1258_All;Unigene44432_All;CL4932.Contig1_All;CL1459.Contig6_All;CL4932.Contig3_All	K03344+K02085+K04498+K04451+K03068+K04494+K04495
Basal transcription factors	2	0.722826	0.992537	ko03022	Genetic Information Processing	Transcription	CL5158.Contig2_All;Unigene13089_All	K03128+K14650
Legionellosis	7	0.727478	0.99398	ko05134	Human Diseases	Infectious diseases: Bacterial	Unigene82684_All;Unigene40130_All;Unigene76421_All;CL10033.Contig2_All;CL14470.Contig5_All;CL10493.Contig4_All;CL1819.Contig4_All	K08823+K02580+K06464+K04519+K10030
Rap1 signaling pathway	30	0.739741	0.998623	ko04015	Environmental Information Processing	Signal transduction	CL1399.Contig4_All;CL4815.Contig1_All;CL13951.Contig2_All;Unigene76854_All;Unigene85862_All;Unigene87064_All;Unigene81459_All;Unigene36424_All;Unigene78097_All;Unigene1748_All;Unigene24656_All;CL2088.Contig12_All;Unigene85182_All;CL4498.Contig2_All;Unigene76852_All;Unigene33714_All;Unigene10261_All;Unigene83608_All;Unigene21948_All;CL321.Contig2_All;Unigene76421_All;Unigene82626_All;Unigene102879…	K04362+K05095+K05719+K10785+K17703+K05098+K08018+K04351+K08048+K05099+K06271+K06493+K04527+K05087+K05089+K06464+K00922+K04371+K06274
Rheumatoid arthritis	11	0.747819	0.998623	ko05323	Human Diseases	Immune diseases	CL4815.Contig1_All;CL13951.Contig2_All;Unigene44668_All;Unigene61006_All;Unigene67239_All;CL11212.Contig4_All;Unigene76421_All;CL10033.Contig2_All;CL14470.Contig5_All;CL10493.Contig4_All;CL1819.Contig4_All	K01388+K10785+K02148+K06752+K04687+K06464+K04519+K10030
Apoptosis	7	0.749479	0.998623	ko04210	Cellular Processes	Cell growth and death	CL7561.Contig1_All;Unigene40130_All;Unigene77403_All;CL16458.Contig58_All;CL10033.Contig2_All;CL2858.Contig5_All;CL8783.Contig1_All	K02159+K02580+K04451+K03853+K04519+K03173+K00922
Pathogenic Escherichia coli infection	15	0.75466	0.998623	ko05130	Human Diseases	Infectious diseases: Bacterial	CL4815.Contig1_All;Unigene36424_All;Unigene85182_All;Unigene76852_All;Unigene21948_All;CL321.Contig2_All;CL14518.Contig11_All;CL14518.Contig2_All;CL14518.Contig3_All;CL14518.Contig5_All;CL14518.Contig4_All;CL14518.Contig6_All;Unigene6755_All;Unigene24831_All;CL7918.Contig4_All	K05719+K07374+K07604+K11294
Colorectal cancer	5	0.758187	0.998623	ko05210	Human Diseases	Cancers: Specific types	CL7063.Contig3_All;CL7561.Contig1_All;Unigene77403_All;CL8783.Contig1_All;CL7687.Contig15_All	K02085+K02159+K04451+K00922+K04371
Glycosaminoglycan degradation	1	0.761408	0.998623	ko00531	Metabolism	Glycan biosynthesis and metabolism	Unigene39856_All	K01197
Amoebiasis	15	0.763318	0.998623	ko05146	Human Diseases	Infectious diseases: Parasitic	Unigene10720_All;CL11212.Contig4_All;Unigene21948_All;Unigene11278_All;Unigene40130_All;Unigene76421_All;Unigene6643_All;CL14923.Contig2_All;CL10033.Contig2_All;CL14470.Contig5_All;CL10493.Contig4_All;CL8783.Contig1_All;CL1819.Contig4_All;Unigene77305_All;CL7918.Contig4_All	K06240+K04687+K10955+K05637+K02580+K06464+K04519+K10030+K00922+K05717
Protein processing in endoplasmic reticulum	12	0.769173	0.998623	ko04141	Genetic Information Processing	Folding, sorting and degradation	CL7561.Contig1_All;CL1379.Contig9_All;CL2934.Contig3_All;Unigene76325_All;CL16458.Contig58_All;CL11612.Contig6_All;CL2143.Contig2_All;CL2858.Contig5_All;Unigene2035_All;Unigene24713_All;CL1553.Contig7_All;CL14851.Contig5_All	K02159+K10088+K14005+K03237+K03853+K11718+K03173+K04079+K16194+K09502
Base excision repair	5	0.773866	0.998623	ko03410	Genetic Information Processing	Replication and repair	Unigene78097_All;CL3546.Contig1_All;Unigene82751_All;CL2061.Contig4_All;CL15980.Contig1_All	K10798+K10569+K03649
Glycosaminoglycan biosynthesis - heparan sulfate / heparin	2	0.775184	0.998623	ko00534	Metabolism	Glycan biosynthesis and metabolism	CL4257.Contig2_All;CL4257.Contig1_All	K08103
Tyrosine metabolism	1	0.776981	0.998623	ko00350	Metabolism	Amino acid metabolism	Unigene80487_All	K13980
Basal cell carcinoma	2	0.782109	0.998623	ko05217	Human Diseases	Cancers: Specific types	CL7063.Contig3_All;Unigene77403_All	K02085+K04451
Proteoglycans in cancer	29	0.790382	0.998623	ko05205	Human Diseases	Cancers: Overview	CL1399.Contig4_All;CL4815.Contig1_All;Unigene76459_All;Unigene85862_All;Unigene36424_All;Unigene1748_All;CL2088.Contig12_All;Unigene50961_All;Unigene85182_All;CL3083.Contig2_All;Unigene76852_All;Unigene83608_All;Unigene21948_All;CL321.Contig2_All;Unigene77403_All;Unigene99340_All;Unigene76421_All;Unigene82626_All;Unigene102879_All;CL16785.Contig3_All;CL14034.Contig3_All;Unigene12473_All;CL14034.C…	K04362+K05719+K04958+K05098+K06255+K05099+K06493+K04692+K05083+K05087+K04451+K05742+K06256+K03099+K04960+K00922+K04371+K04437+K05717+K06257+K16338
Phototransduction	1	0.805148	0.998623	ko04744	Organismal Systems	Sensory system	Unigene21677_All	K13765
Collecting duct acid secretion	1	0.813199	0.998623	ko04966	Organismal Systems	Excretory system	Unigene44668_All	K02148
Shigellosis	15	0.814545	0.998623	ko05131	Human Diseases	Infectious diseases: Bacterial	CL4815.Contig1_All;Unigene36424_All;Unigene85182_All;Unigene76852_All;CL9218.Contig2_All;Unigene21948_All;CL321.Contig2_All;Unigene40130_All;Unigene76421_All;CL14470.Contig5_All;Unigene61563_All;Unigene22698_All;CL7687.Contig15_All;CL1819.Contig4_All;CL7918.Contig4_All	K05719+K13708+K02580+K06256+K10030+K08727+K10165+K04371
Glyoxylate and dicarboxylate metabolism	2	0.815175	0.998623	ko00630	Metabolism	Carbohydrate metabolism	Unigene63422_All;Unigene34643_All	K00025+K00626
Asthma	4	0.824143	0.998623	ko05310	Human Diseases	Immune diseases	CL13951.Contig2_All;Unigene61006_All;Unigene67239_All;Unigene63842_All	K10785+K06752+K08090
cGMP-PKG signaling pathway	14	0.82637	0.998623	ko04022	Environmental Information Processing	Signal transduction	Unigene76459_All;Unigene80487_All;Unigene78097_All;CL14148.Contig1_All;CL4498.Contig2_All;Unigene33714_All;Unigene10261_All;CL13720.Contig2_All;Unigene12473_All;CL8783.Contig1_All;CL7687.Contig15_All;Unigene3072_All;Unigene6941_All;Unigene33893_All	K04958+K09048+K08048+K19021+K04527+K05849+K04960+K00922+K04371+K05853+K05852+K06274
HTLV-I infection	27	0.831785	0.998623	ko05166	Human Diseases	Infectious diseases: Viral	CL3362.Contig7_All;CL13951.Contig2_All;Unigene80487_All;CL7063.Contig3_All;Unigene78097_All;Unigene81069_All;Unigene24656_All;CL4498.Contig2_All;CL7561.Contig1_All;Unigene76591_All;Unigene26327_All;Unigene61006_All;Unigene67239_All;Unigene10261_All;Unigene77337_All;CL377.Contig8_All;Unigene82751_All;Unigene40130_All;Unigene77403_All;Unigene76421_All;Unigene1403_All;CL10493.Contig4_All;Unigene4443…	K06724+K10785+K11126+K02085+K08048+K06271+K02159+K04498+K06752+K06751+K14290+K02580+K04451+K05089+K06464+K06640+K00922
Allograft rejection	7	0.834709	0.998623	ko05330	Human Diseases	Immune diseases	CL13951.Contig2_All;Unigene61006_All;Unigene67239_All;CL11212.Contig4_All;Unigene77337_All;Unigene78335_All;CL12184.Contig11_All	K10785+K06752+K04687+K06751+K07818
Nicotine addiction	2	0.83748	0.998623	ko05033	Human Diseases	Substance dependence	Unigene28766_All;Unigene78371_All	K05212+K04344+K04849
Glycosphingolipid biosynthesis - lacto and neolacto series	2	0.839571	0.998623	ko00601	Metabolism	Glycan biosynthesis and metabolism	Unigene78097_All;CL10148.Contig1_All	K03494+K07969
Fat digestion and absorption	1	0.846161	0.998623	ko04975	Organismal Systems	Digestive system	Unigene34643_All	K00626
Renal cell carcinoma	7	0.847309	0.998623	ko05211	Human Diseases	Cancers: Specific types	Unigene1748_All;Unigene76591_All;Unigene44432_All;CL14034.Contig3_All;CL14034.Contig1_All;CL8783.Contig1_All;CL7687.Contig15_All	K05099+K04498+K03099+K00922+K04371
Viral carcinogenesis	18	0.851608	0.998623	ko05203	Human Diseases	Cancers: Overview	Unigene80487_All;Unigene50961_All;CL7561.Contig1_All;Unigene76591_All;Unigene77337_All;Unigene40130_All;Unigene77403_All;Unigene79961_All;CL1431.Contig5_All;Unigene44432_All;CL2858.Contig5_All;Unigene87387_All;CL4559.Contig9_All;CL4559.Contig13_All;CL8783.Contig1_All;CL12184.Contig11_All;CL7687.Contig15_All;Unigene84391_All	K09048+K04692+K02159+K04498+K06751+K02580+K04451+K11406+K11643+K03173+K11254+K15413+K00922+K04371+K00873
Epstein-Barr virus infection	26	0.854357	0.998623	ko05169	Human Diseases	Infectious diseases: Viral	CL1459.Contig2_All;CL10310.Contig4_All;CL3850.Contig7_All;Unigene50961_All;Unigene76591_All;Unigene61006_All;Unigene67239_All;CL11212.Contig4_All;Unigene77337_All;CL377.Contig8_All;Unigene40130_All;Unigene77403_All;Unigene79961_All;Unigene76421_All;CL7683.Contig2_All;CL16337.Contig2_All;CL11054.Contig14_All;Unigene44432_All;CL2858.Contig5_All;CL11054.Contig13_All;CL8783.Contig1_All;CL12184.Contig…	K03006+K11219+K04692+K04498+K06752+K04687+K06751+K14290+K02580+K04451+K11406+K06256+K03008+K03033+K03173+K00922+K06065+K16194
Hematopoietic cell lineage	16	0.858082	0.998623	ko04640	Organismal Systems	Immune system	CL721.Contig2_All;CL2088.Contig12_All;Unigene61006_All;Unigene67239_All;Unigene21948_All;Unigene77337_All;Unigene76421_All;CL10033.Contig2_All;CL1293.Contig2_All;Unigene102879_All;CL13367.Contig4_All;CL12184.Contig11_All;CL1819.Contig4_All;CL7918.Contig4_All;CL494.Contig10_All;Unigene63842_All	K06261+K06493+K06454+K06752+K06458+K06459+K06256+K04519+K06503+K06467+K06466
DNA replication	1	0.859804	0.998623	ko03030	Genetic Information Processing	Replication and repair	Unigene77524_All	K10742
Parkinson's disease	4	0.864265	0.998623	ko05012	Human Diseases	Neurodegenerative diseases	Unigene25610_All;CL10184.Contig1_All;Unigene27733_All;CL6430.Contig3_All	K00420+K02265+K02267+K03948
Natural killer cell mediated cytotoxicity	15	0.868285	0.998623	ko04650	Organismal Systems	Immune system	CL563.Contig13_All;CL11212.Contig4_All;Unigene77146_All;Unigene77337_All;Unigene78335_All;Unigene76421_All;CL563.Contig15_All;CL10493.Contig4_All;CL14034.Contig3_All;CL14034.Contig1_All;Unigene63975_All;CL8783.Contig1_All;CL12184.Contig11_All;CL7687.Contig15_All;CL1819.Contig4_All	K05133+K04687+K06751+K07818+K06464+K06523+K03099+K00922+K04371
Sphingolipid signaling pathway	9	0.870317	0.998623	ko04071	Environmental Information Processing	Signal transduction	CL7561.Contig1_All;CL7149.Contig2_All;Unigene76513_All;Unigene40130_All;Unigene77403_All;CL2858.Contig5_All;CL8783.Contig1_All;CL7687.Contig15_All;Unigene63842_All	K02159+K01441+K11584+K02580+K04451+K03173+K00922+K04371+K08090
Cell adhesion molecules (CAMs)	31	0.871254	0.998623	ko04514	Environmental Information Processing	Signaling molecules and interaction	CL1399.Contig4_All;CL4815.Contig1_All;CL3362.Contig7_All;CL13951.Contig2_All;CL3814.Contig3_All;Unigene8096_All;Unigene36424_All;Unigene78615_All;Unigene85182_All;Unigene77804_All;Unigene76852_All;Unigene61006_All;Unigene67239_All;Unigene21948_All;Unigene77337_All;CL321.Contig2_All;Unigene21552_All;Unigene76421_All;Unigene82626_All;CL16785.Contig3_All;CL10493.Contig4_All;CL13367.Contig4_All;Unige…	K06736+K06797+K05719+K06550+K10785+K06756+K07377+K07378+K05695+K06454+K06752+K06458+K06459+K06751+K06464+K06491+K06760+K06486+K06523+K06771+K06467+K06494+K06257+K06590+K06591+K16338
Renin secretion	3	0.872051	0.998623	ko04924	Organismal Systems	Endocrine system	Unigene76459_All;CL14148.Contig1_All;Unigene12473_All	K04958+K19021+K04960
VEGF signaling pathway	4	0.875561	0.998623	ko04370	Environmental Information Processing	Signal transduction	Unigene85862_All;Unigene62075_All;CL8783.Contig1_All;CL7687.Contig15_All	K05098+K16342+K00922+K04371
Regulation of actin cytoskeleton	30	0.878299	0.998623	ko04810	Cellular Processes	Cell motility	CL5825.Contig7_All;CL1399.Contig4_All;CL4815.Contig1_All;CL7063.Contig3_All;Unigene9401_All;Unigene36424_All;Unigene88163_All;CL2088.Contig12_All;Unigene12248_All;Unigene85182_All;Unigene33492_All;Unigene76852_All;CL9218.Contig2_All;Unigene21948_All;CL321.Contig2_All;Unigene99340_All;Unigene76421_All;CL9409.Contig1_All;Unigene82626_All;Unigene30529_All;Unigene102879_All;CL16785.Contig3_All;CL1049…	K06462+K04362+K05095+K05719+K02085+K10352+K06493+K13708+K05742+K05089+K06464+K00921+K03099+K00922+K04371+K05741+K05717+K06589+K06590+K06591
Insulin resistance	9	0.885494	0.998623	ko04931	Human Diseases	Endocrine and metabolic diseases	Unigene80487_All;Unigene81601_All;Unigene50961_All;Unigene77804_All;CL7601.Contig1_All;Unigene33714_All;Unigene40130_All;CL8783.Contig1_All;CL6513.Contig6_All	K09048+K08746+K08749+K04692+K05695+K09113+K04527+K02580+K00922+K07197
Aminoacyl-tRNA biosynthesis	1	0.888386	0.998623	ko00970	Genetic Information Processing	Translation	CL6613.Contig4_All	K01883
Olfactory transduction	4	0.901614	0.998623	ko04740	Organismal Systems	Sensory system	Unigene81217_All;CL13720.Contig2_All;Unigene76917_All;Unigene13750_All	K04257+K05849+K19695
Adherens junction	11	0.904221	0.998623	ko04520	Cellular Processes	Cellular community	CL1399.Contig4_All;Unigene1748_All;Unigene77804_All;Unigene76591_All;CL3083.Contig2_All;Unigene33714_All;Unigene83608_All;Unigene82626_All;CL16785.Contig3_All;Unigene44432_All;CL7687.Contig15_All	K04362+K05099+K05695+K04498+K05083+K04527+K05087+K04371
Phototransduction - fly	1	0.906526	0.998623	ko04745	Organismal Systems	Sensory system	Unigene76459_All	K04958
Other types of O-glycan biosynthesis	1	0.907313	0.998623	ko00514	Metabolism	Glycan biosynthesis and metabolism	Unigene80592_All	K11703
Transcriptional misregulation in cancer	17	0.914549	0.998623	ko05202	Human Diseases	Cancers: Overview	CL13951.Contig2_All;Unigene1748_All;Unigene86255_All;Unigene83608_All;Unigene40130_All;Unigene46928_All;Unigene77403_All;Unigene61568_All;CL14470.Contig5_All;CL15140.Contig84_All;CL12856.Contig8_All;Unigene36827_All;CL11808.Contig4_All;CL10385.Contig3_All;CL654.Contig6_All;Unigene32179_All;CL7918.Contig4_All	K10785+K05099+K09186+K05087+K02580+K08524+K04451+K15187+K10030+K08525+K11427+K11253+K04650+K06590
FoxO signaling pathway	10	0.915802	0.998623	ko04068	Environmental Information Processing	Signal transduction	Unigene50961_All;Unigene76591_All;Unigene73954_All;Unigene33714_All;Unigene83608_All;Unigene44432_All;CL14034.Contig3_All;CL14034.Contig1_All;CL8783.Contig1_All;CL7687.Contig15_All	K04692+K04498+K07298+K04527+K05087+K03099+K00922+K04371
Autoimmune thyroid disease	6	0.920737	0.998623	ko05320	Human Diseases	Immune diseases	CL13951.Contig2_All;Unigene61006_All;Unigene67239_All;Unigene77337_All;Unigene78335_All;CL12184.Contig11_All	K10785+K06752+K06751+K07818
Cell cycle	6	0.924743	0.998623	ko04110	Cellular Processes	Cell growth and death	Unigene76591_All;Unigene77403_All;Unigene1403_All;Unigene44432_All;CL589.Contig19_All;CL589.Contig13_All	K04498+K04451+K06640+K04683
Fc epsilon RI signaling pathway	6	0.926505	0.998623	ko04664	Organismal Systems	Immune system	Unigene62075_All;CL14034.Contig3_All;CL14034.Contig1_All;CL8783.Contig1_All;CL7687.Contig15_All;Unigene63842_All	K16342+K03099+K00922+K04371+K08090
Chronic myeloid leukemia	6	0.930253	0.998623	ko05220	Human Diseases	Cancers: Specific types	Unigene40130_All;Unigene77403_All;CL14034.Contig3_All;CL14034.Contig1_All;CL8783.Contig1_All;CL7687.Contig15_All	K02580+K04451+K03099+K00922+K04371
Choline metabolism in cancer	7	0.934634	0.998623	ko05231	Human Diseases	Cancers: Overview	Unigene62075_All;Unigene76421_All;CL14034.Contig3_All;CL14034.Contig1_All;CL8783.Contig1_All;CL7687.Contig15_All;CL1819.Contig4_All	K16342+K05089+K03099+K00922+K04371
Tight junction	11	0.935153	0.998623	ko04530	Cellular Processes	Cellular community	Unigene9401_All;Unigene12248_All;Unigene33492_All;CL1348.Contig5_All;Unigene86772_All;CL825.Contig35_All;CL7812.Contig1_All;CL9409.Contig1_All;CL7857.Contig9_All;CL4867.Contig10_All;CL16738.Contig3_All	K10352+K06115+K06094+K06107+K06101
Proximal tubule bicarbonate reclamation	1	0.940772	0.998623	ko04964	Organismal Systems	Excretory system	Unigene63422_All	K00025
mTOR signaling pathway	4	0.941017	0.998623	ko04150	Environmental Information Processing	Signal transduction	Unigene73954_All;CL8783.Contig1_All;CL7687.Contig15_All;CL11800.Contig1_All	K07298+K00922+K04371+K08270
Amphetamine addiction	2	0.941939	0.998623	ko05031	Human Diseases	Substance dependence	Unigene80487_All;Unigene28766_All	K09048+K05212
Hedgehog signaling pathway	1	0.94511	0.998623	ko04340	Environmental Information Processing	Signal transduction	Unigene1258_All	K06233
Ribosome	2	0.94659	0.998623	ko03010	Genetic Information Processing	Translation	Unigene80507_All;CL1234.Contig11_All	K02943+K02886
African trypanosomiasis	4	0.953188	0.998623	ko05143	Human Diseases	Infectious diseases: Parasitic	CL5869.Contig7_All;CL11212.Contig4_All;CL10033.Contig2_All;Unigene21018_All	K13822+K04687+K04519+K06494
ErbB signaling pathway	5	0.956354	0.998623	ko04012	Environmental Information Processing	Signal transduction	CL3083.Contig2_All;CL14034.Contig3_All;CL14034.Contig1_All;CL8783.Contig1_All;CL7687.Contig15_All	K05083+K03099+K00922+K04371
B cell receptor signaling pathway	9	0.961001	0.998623	ko04662	Organismal Systems	Immune system	Unigene40130_All;CL8081.Contig2_All;Unigene105493_All;CL13367.Contig4_All;CL14034.Contig3_All;CL14034.Contig1_All;CL8783.Contig1_All;CL7687.Contig15_All;Unigene1388_All	K02580+K07371+K12230+K06467+K03099+K00922+K04371+K06566
Neurotrophin signaling pathway	8	0.963384	0.998623	ko04722	Organismal Systems	Nervous system	Unigene17950_All;CL7561.Contig1_All;Unigene40130_All;Unigene77403_All;CL14034.Contig3_All;CL14034.Contig1_All;CL8783.Contig1_All;CL7687.Contig15_All	K04445+K02159+K02580+K04451+K03099+K00922+K04371
Vibrio cholerae infection	4	0.96688	0.998623	ko05110	Human Diseases	Infectious diseases: Bacterial	Unigene44668_All;Unigene21948_All;CL14923.Contig2_All;Unigene77305_All	K02148+K10955
Sphingolipid metabolism	2	0.970487	0.998623	ko00600	Metabolism	Lipid metabolism	CL7149.Contig2_All;CL6937.Contig1_All	K01441+K17108
Oxytocin signaling pathway	8	0.9734	0.998623	ko04921	Organismal Systems	Endocrine system	Unigene76459_All;Unigene62075_All;Unigene78097_All;CL4498.Contig2_All;Unigene10261_All;Unigene12473_All;CL8783.Contig1_All;CL7687.Contig15_All	K04958+K16342+K08048+K04960+K00922+K04371
Leukocyte transendothelial migration	14	0.978375	0.998623	ko04670	Organismal Systems	Immune system	CL4815.Contig1_All;Unigene81459_All;Unigene36424_All;Unigene85182_All;Unigene76852_All;Unigene21948_All;CL321.Contig2_All;Unigene76421_All;CL10493.Contig4_All;CL8783.Contig1_All;CL1819.Contig4_All;CL7918.Contig4_All;Unigene32004_All;Unigene33893_All	K05719+K04351+K06464+K00922+K08008+K06274
RNA degradation	2	0.979398	0.998623	ko03018	Genetic Information Processing	Folding, sorting and degradation	CL5372.Contig11_All;CL8168.Contig2_All	K12606+K13126
Bacterial invasion of epithelial cells	11	0.979708	0.998623	ko05100	Human Diseases	Infectious diseases: Bacterial	CL4815.Contig1_All;Unigene36424_All;Unigene1748_All;Unigene85182_All;Unigene76852_All;CL9218.Contig2_All;Unigene21948_All;CL321.Contig2_All;CL7005.Contig1_All;CL8783.Contig1_All;CL7918.Contig4_All	K05719+K05099+K13708+K01528+K00922+K05717
T cell receptor signaling pathway	11	0.985601	0.998623	ko04660	Organismal Systems	Immune system	CL13951.Contig2_All;Unigene61006_All;Unigene67239_All;CL11212.Contig4_All;Unigene77337_All;Unigene40130_All;CL14034.Contig3_All;CL14034.Contig1_All;CL8783.Contig1_All;CL12184.Contig11_All;CL7687.Contig15_All	K10785+K06454+K04687+K06458+K06459+K02580+K03099+K00922+K04371
Primary immunodeficiency	7	0.987656	0.998623	ko05340	Human Diseases	Immune diseases	Unigene61006_All;Unigene67239_All;Unigene77337_All;Unigene80216_All;CL8081.Contig2_All;CL4559.Contig1_All;CL12184.Contig11_All	K06454+K06458+K06459+K10603+K07371
Fc gamma R-mediated phagocytosis	7	0.993195	0.998623	ko04666	Organismal Systems	Immune system	Unigene21272_All;Unigene62075_All;Unigene10261_All;CL7005.Contig1_All;CL8783.Contig1_All;CL7687.Contig15_All;Unigene33893_All	K12488+K16342+K12559+K01528+K00922+K04371+K06274
Lysosome	4	0.99357	0.998623	ko04142	Cellular Processes	Transport and catabolism	Unigene101182_All;Unigene23771_All;CL3766.Contig7_All;Unigene39856_All	K12301+K12384+K06564+K01197
Hippo signaling pathway	6	0.99436	0.998623	ko04390	Environmental Information Processing	Signal transduction	CL4548.Contig2_All;CL7063.Contig3_All;Unigene86772_All;Unigene76421_All;CL10493.Contig4_All;CL1819.Contig4_All	K16620+K16621+K02085+K06094+K06464
NF-kappa B signaling pathway	9	0.997034	0.998623	ko04064	Environmental Information Processing	Signal transduction	CL13951.Contig2_All;Unigene78097_All;Unigene82751_All;Unigene40130_All;CL8081.Contig2_All;CL10033.Contig2_All;CL14470.Contig5_All;CL15980.Contig1_All;CL2858.Contig5_All	K10785+K10798+K02580+K07371+K04519+K10030+K03173
Endocytosis	18	0.997472	0.998623	ko04144	Cellular Processes	Transport and catabolism	CL1399.Contig4_All;Unigene41144_All;Unigene21272_All;Unigene85862_All;CL241.Contig3_All;Unigene1748_All;CL3335.Contig6_All;Unigene83608_All;Unigene77337_All;CL1293.Contig2_All;CL7005.Contig1_All;Unigene82626_All;CL16785.Contig3_All;CL3766.Contig7_All;Unigene10273_All;CL12184.Contig11_All;CL2351.Contig1_All;CL494.Contig10_All	K05095+K12483+K12488+K05098+K19475+K05099+K12484+K05087+K06751+K06503+K01528+K06564+K12495
Intestinal immune network for IgA production	4	0.997516	0.998623	ko04672	Organismal Systems	Immune system	CL13951.Contig2_All;Unigene61006_All;Unigene67239_All;CL7918.Contig4_All	K10785+K06752+K06590
Protein digestion and absorption	1	0.998623	0.998623	ko04974	Organismal Systems	Digestive system	CL13720.Contig2_All	K05849

## Sheet: Unique down-regulation in F
Pathway	Number of DEUs	P value	Q value	Pathway ID	Level 1	Level 2	Unigene ID	KO ID
Primary immunodeficiency	130	1.44921e-104	3.60854e-102	ko05340	Human Diseases	Immune diseases	Unigene86847_All;CL13349.Contig38_All;CL13349.Contig26_All;CL13349.Contig39_All;Unigene13926_All;Unigene91481_All;CL16495.Contig2_All;Unigene22117_All;CL13349.Contig29_All;CL3526.Contig7_All;Unigene67299_All;Unigene20251_All;Unigene33578_All;CL16495.Contig5_All;Unigene12097_All;Unigene73079_All;CL14950.Contig39_All;CL3526.Contig3_All;Unigene66574_All;CL3526.Contig8_All;Unigene90317_All;CL14950.Co…	K06554+K06856+K10989+K06454+K06458+K06459
Asthma	59	1.21672e-49	1.51482e-47	ko05310	Human Diseases	Immune diseases	CL13349.Contig38_All;CL13349.Contig26_All;CL13349.Contig39_All;Unigene91481_All;CL16495.Contig2_All;Unigene22117_All;CL13349.Contig29_All;CL16495.Contig5_All;Unigene12097_All;Unigene73079_All;Unigene90317_All;CL13349.Contig40_All;CL13349.Contig37_All;CL13349.Contig25_All;Unigene29914_All;Unigene49424_All;Unigene64761_All;CL13349.Contig44_All;Unigene102564_All;CL13349.Contig22_All;Unigene554_All;U…	K06856+K10785+K06752+K10784
Amoebiasis	87	4.35402e-47	3.61383e-45	ko05146	Human Diseases	Infectious diseases: Parasitic	CL13349.Contig38_All;CL13349.Contig26_All;CL13349.Contig39_All;Unigene91481_All;CL16495.Contig2_All;CL13349.Contig29_All;CL16495.Contig5_All;Unigene12097_All;Unigene73079_All;Unigene90317_All;CL13349.Contig40_All;CL13349.Contig37_All;CL13349.Contig25_All;Unigene29914_All;Unigene49424_All;Unigene64761_All;Unigene60712_All;CL13349.Contig44_All;Unigene102564_All;CL13349.Contig22_All;Unigene554_All;U…	K06856+K05700+K04386+K10955+K05725+K13963+K06236+K05858+K06237+K06464+K05635
Staphylococcus aureus infection	64	8.51574e-42	5.30105e-40	ko05150	Human Diseases	Infectious diseases: Bacterial	Unigene63272_All;CL13349.Contig38_All;CL13349.Contig26_All;CL13349.Contig39_All;CL15567.Contig10_All;Unigene91481_All;CL16495.Contig2_All;Unigene22117_All;CL10637.Contig2_All;CL13349.Contig29_All;CL16495.Contig5_All;Unigene12097_All;Unigene73079_All;Unigene90317_All;CL13349.Contig40_All;CL13349.Contig37_All;CL13349.Contig25_All;Unigene29914_All;Unigene49424_All;Unigene64761_All;CL13349.Contig44_A…	K04004+K06856+K10785+K01333+K07604+K06752+K10784+K06464
Dilated cardiomyopathy	87	1.51802e-41	7.55976e-40	ko05414	Human Diseases	Cardiovascular diseases	CL13349.Contig38_All;CL13349.Contig26_All;CL13349.Contig39_All;Unigene91481_All;CL16495.Contig2_All;CL13349.Contig29_All;CL16495.Contig5_All;Unigene12097_All;Unigene73079_All;Unigene90317_All;CL13349.Contig40_All;CL13349.Contig37_All;CL13349.Contig25_All;Unigene29914_All;Unigene49424_All;Unigene64761_All;CL13349.Contig44_All;Unigene102564_All;CL13349.Contig22_All;Unigene554_All;Unigene33494_All;C…	K06856+K05719+K12314+K05865+K06493+K10374+K10375+K06590+K06485+K06591+K06265+K06525+K10351
Autoimmune thyroid disease	63	6.05404e-41	2.51243e-39	ko05320	Human Diseases	Immune diseases	CL13349.Contig38_All;CL13349.Contig26_All;CL13349.Contig39_All;Unigene91481_All;CL16495.Contig2_All;Unigene22117_All;CL13349.Contig29_All;CL13111.Contig2_All;CL16495.Contig5_All;Unigene12097_All;Unigene73079_All;Unigene90317_All;CL13349.Contig40_All;CL13349.Contig37_All;CL13349.Contig25_All;Unigene29914_All;Unigene49424_All;Unigene64761_All;CL13349.Contig44_All;Unigene102564_All;CL13349.Contig22_…	K06856+K10785+K08522+K10809+K06752+K06751+K10784
Allograft rejection	60	2.55639e-38	9.09346e-37	ko05330	Human Diseases	Immune diseases	CL13349.Contig38_All;CL13349.Contig26_All;CL13349.Contig39_All;Unigene91481_All;CL16495.Contig2_All;Unigene22117_All;CL13349.Contig29_All;CL16495.Contig5_All;Unigene12097_All;Unigene73079_All;Unigene90317_All;CL13349.Contig40_All;CL13349.Contig37_All;CL13349.Contig25_All;Unigene29914_All;Unigene49424_All;Unigene64761_All;CL13349.Contig44_All;Unigene102564_All;CL13349.Contig22_All;Unigene554_All;U…	K06856+K10785+K06752+K06751+K10784
Intestinal immune network for IgA production	65	7.919e-38	2.46479e-36	ko04672	Organismal Systems	Immune system	CL13349.Contig38_All;CL13349.Contig26_All;CL13349.Contig39_All;Unigene91481_All;CL16495.Contig2_All;Unigene22117_All;CL13349.Contig29_All;CL16495.Contig5_All;Unigene12097_All;Unigene73079_All;Unigene90317_All;CL13349.Contig40_All;CL13349.Contig37_All;CL13349.Contig25_All;Unigene29914_All;Unigene49424_All;Unigene64761_All;CL13349.Contig44_All;Unigene102564_All;CL13349.Contig22_All;Unigene554_All;U…	K06856+K10785+K10989+K06752+K05153+K06590+K10784
African trypanosomiasis	54	1.90924e-36	5.28224e-35	ko05143	Human Diseases	Infectious diseases: Parasitic	CL13349.Contig38_All;CL13349.Contig26_All;CL13349.Contig39_All;Unigene91481_All;CL16495.Contig2_All;CL13349.Contig29_All;CL16495.Contig5_All;Unigene12097_All;Unigene73079_All;Unigene90317_All;CL13349.Contig40_All;CL13349.Contig37_All;CL13349.Contig25_All;Unigene29914_All;Unigene49424_All;Unigene64761_All;CL13349.Contig44_All;Unigene102564_All;CL13349.Contig22_All;Unigene554_All;Unigene33494_All;U…	K06856+K05858
Leishmaniasis	81	3.2856e-36	8.18115e-35	ko05140	Human Diseases	Infectious diseases: Parasitic	CL13349.Contig38_All;CL13349.Contig26_All;CL13349.Contig39_All;Unigene91481_All;CL16495.Contig2_All;CL13349.Contig29_All;CL16495.Contig5_All;Unigene12097_All;Unigene73079_All;Unigene90317_All;CL13349.Contig40_All;CL13349.Contig37_All;CL13349.Contig25_All;Unigene29914_All;Unigene49424_All;Unigene64761_All;CL13349.Contig44_All;Unigene102564_All;CL13349.Contig22_All;Unigene554_All;Unigene33494_All;C…	K06856+K05719+K06752+K06464+K04734
Hematopoietic cell lineage	79	1.77384e-35	4.01534e-34	ko04640	Organismal Systems	Immune system	CL13349.Contig38_All;CL13349.Contig26_All;CL13349.Contig39_All;Unigene91481_All;CL16495.Contig2_All;CL13349.Contig29_All;CL16495.Contig5_All;Unigene12097_All;Unigene73079_All;CL14359.Contig2_All;Unigene90317_All;CL13349.Contig40_All;CL13349.Contig37_All;CL13349.Contig25_All;Unigene29914_All;Unigene49424_All;Unigene64761_All;Unigene60712_All;CL13349.Contig44_All;Unigene102564_All;CL13349.Contig22_…	K06856+K04008+K06449+K04386+K06454+K06752+K06256+K06493+K06458+K06459+K06485
Systemic lupus erythematosus	59	1.51666e-34	3.14707e-33	ko05322	Human Diseases	Immune diseases	CL13349.Contig38_All;CL13349.Contig26_All;CL13349.Contig39_All;Unigene91481_All;CL16495.Contig2_All;Unigene22117_All;CL13349.Contig29_All;CL16495.Contig5_All;Unigene12097_All;Unigene73079_All;Unigene90317_All;CL13349.Contig40_All;CL13349.Contig37_All;CL13349.Contig25_All;Unigene29914_All;Unigene49424_All;Unigene64761_All;CL13349.Contig44_All;Unigene102564_All;CL13349.Contig22_All;Unigene554_All;U…	K06856+K10785+K06752+K10784
Calcium signaling pathway	66	1.7092e-33	3.27377e-32	ko04020	Environmental Information Processing	Signal transduction	CL13349.Contig38_All;CL13349.Contig26_All;CL13349.Contig39_All;Unigene91481_All;CL16495.Contig2_All;Unigene22117_All;CL13349.Contig29_All;CL16495.Contig5_All;Unigene12097_All;Unigene73079_All;Unigene90317_All;CL13349.Contig40_All;CL13349.Contig37_All;CL13349.Contig25_All;Unigene29914_All;Unigene49424_All;Unigene64761_All;CL13349.Contig44_All;Unigene102564_All;CL13349.Contig22_All;Unigene554_All;U…	K06856+K10785+K05865+K02183+K05858+K05857+K05859+K10784+K04136
Fc epsilon RI signaling pathway	54	1.54699e-31	2.75143e-30	ko04664	Organismal Systems	Immune system	CL13349.Contig38_All;CL13349.Contig26_All;CL13349.Contig39_All;Unigene91481_All;CL16495.Contig2_All;CL13349.Contig29_All;CL16495.Contig5_All;Unigene12097_All;Unigene73079_All;Unigene90317_All;CL13349.Contig40_All;CL13349.Contig37_All;CL13349.Contig25_All;Unigene29914_All;Unigene49424_All;Unigene64761_All;CL13349.Contig44_All;Unigene102564_All;CL13349.Contig22_All;Unigene554_All;Unigene33494_All;U…	K06856+K05859
Phagosome	89	1.93769e-31	3.21657e-30	ko04145	Cellular Processes	Transport and catabolism	CL310.Contig1_All;CL13349.Contig38_All;CL13349.Contig26_All;CL13349.Contig39_All;Unigene91481_All;CL16495.Contig2_All;CL13349.Contig29_All;CL9195.Contig2_All;CL16495.Contig5_All;Unigene12097_All;Unigene73079_All;Unigene90317_All;CL13349.Contig40_All;CL4440.Contig3_All;Unigene6876_All;CL13349.Contig37_All;CL13349.Contig25_All;Unigene29914_All;Unigene49424_All;Unigene64761_All;CL13349.Contig44_All;…	K06560+K06856+K05719+K06752+K06493+K06751+K13882+K06464+K13884
Rheumatoid arthritis	60	7.33813e-31	1.142e-29	ko05323	Human Diseases	Immune diseases	CL13349.Contig38_All;CL13349.Contig26_All;CL13349.Contig39_All;Unigene91481_All;CL16495.Contig2_All;Unigene22117_All;CL13349.Contig29_All;CL16495.Contig5_All;Unigene12097_All;Unigene73079_All;Unigene90317_All;CL13349.Contig40_All;CL13349.Contig37_All;CL13349.Contig25_All;Unigene29914_All;Unigene49424_All;Unigene64761_All;CL13349.Contig44_All;Unigene102564_All;CL13349.Contig22_All;Unigene554_All;U…	K06856+K10785+K06752+K10784+K06464
Viral myocarditis	64	8.8529e-28	1.29669e-26	ko05416	Human Diseases	Cardiovascular diseases	CL13349.Contig38_All;CL13349.Contig26_All;CL13349.Contig39_All;Unigene91481_All;CL16495.Contig2_All;Unigene22117_All;CL13349.Contig29_All;CL16495.Contig5_All;Unigene12097_All;Unigene73079_All;Unigene90317_All;CL13349.Contig40_All;CL13349.Contig37_All;CL13349.Contig25_All;Unigene29914_All;Unigene49424_All;Unigene64761_All;CL13349.Contig44_All;Unigene102564_All;CL13349.Contig22_All;Unigene554_All;U…	K06856+K10785+K06752+K06751+K10784+K06464+K03260+K06265+K06788
NF-kappa B signaling pathway	67	3.15465e-27	4.36394e-26	ko04064	Environmental Information Processing	Signal transduction	CL13349.Contig38_All;CL13349.Contig26_All;CL13349.Contig39_All;Unigene91481_All;CL16495.Contig2_All;Unigene22117_All;CL13349.Contig29_All;CL16495.Contig5_All;Unigene12097_All;Unigene73079_All;Unigene90317_All;CL13349.Contig40_All;CL13349.Contig37_All;CL13349.Contig25_All;Unigene29914_All;Unigene49424_All;Unigene64761_All;Unigene60712_All;CL13349.Contig44_All;Unigene102564_All;Unigene10729_All;CL1…	K06856+K10785+K04386+K04402+K05399+K12793+K05859+K10784+K10798+K04734+K16062
Fc gamma R-mediated phagocytosis	58	8.18536e-26	1.07271e-24	ko04666	Organismal Systems	Immune system	CL13349.Contig38_All;CL13349.Contig26_All;CL13349.Contig39_All;Unigene91481_All;CL16495.Contig2_All;CL13349.Contig29_All;CL16495.Contig5_All;Unigene12097_All;Unigene73079_All;Unigene90317_All;CL13349.Contig40_All;CL13349.Contig37_All;CL13349.Contig25_All;Unigene29914_All;Unigene49424_All;Unigene64761_All;CL13349.Contig44_All;Unigene102564_All;CL13349.Contig22_All;Unigene554_All;Unigene33494_All;U…	K06856+K12562+K01080+K05859+K12488+K12559
B cell receptor signaling pathway	56	1.55663e-24	1.93801e-23	ko04662	Organismal Systems	Immune system	CL13349.Contig38_All;CL13349.Contig26_All;CL13349.Contig39_All;Unigene91481_All;CL16495.Contig2_All;CL13349.Contig29_All;CL16495.Contig5_All;Unigene12097_All;Unigene73079_All;Unigene90317_All;CL13349.Contig40_All;CL13349.Contig37_All;CL13349.Contig25_All;Unigene29914_All;Unigene49424_All;Unigene64761_All;CL13349.Contig44_All;Unigene102564_All;CL13349.Contig22_All;Unigene554_All;Unigene33494_All;U…	K06856+K12230+K05859+K04734
PI3K-Akt signaling pathway	90	5.20161e-24	6.16763e-23	ko04151	Environmental Information Processing	Signal transduction	CL13349.Contig38_All;CL13349.Contig26_All;CL13349.Contig39_All;Unigene91481_All;CL16495.Contig2_All;CL13349.Contig29_All;CL16495.Contig5_All;Unigene12097_All;Unigene73079_All;Unigene90317_All;CL13349.Contig40_All;CL13349.Contig37_All;CL13349.Contig25_All;Unigene29914_All;Unigene49424_All;Unigene64761_All;CL13349.Contig44_All;Unigene102564_All;CL13349.Contig22_All;Unigene554_All;Unigene33494_All;C…	K06856+K05719+K06238+K16340+K05725+K05098+K06236+K06493+K06590+K06485+K12230+K04362+K06071+K06237+K06591+K05635+K06525+K11584
Transcriptional misregulation in cancer	67	3.25383e-23	3.56855e-22	ko05202	Human Diseases	Cancers: Overview	CL13349.Contig38_All;CL13349.Contig26_All;CL13349.Contig39_All;Unigene91481_All;CL16495.Contig2_All;Unigene22117_All;CL13349.Contig29_All;CL16495.Contig5_All;Unigene12097_All;Unigene73079_All;Unigene90317_All;CL13349.Contig40_All;CL13349.Contig37_All;CL13349.Contig25_All;Unigene29914_All;Unigene49424_All;Unigene64761_All;CL13349.Contig44_All;Unigene102564_All;CL13349.Contig22_All;Unigene554_All;U…	K06856+K10785+K05725+K02633+K10053+K17693+K06590+K08559+K10138+K10784
Epstein-Barr virus infection	79	3.29625e-23	3.56855e-22	ko05169	Human Diseases	Infectious diseases: Viral	CL13349.Contig38_All;CL13349.Contig26_All;CL13349.Contig39_All;Unigene91481_All;CL16495.Contig2_All;Unigene34445_All;CL13349.Contig29_All;CL16495.Contig5_All;Unigene12097_All;Unigene73079_All;Unigene90317_All;CL13349.Contig40_All;CL13349.Contig37_All;CL13349.Contig25_All;Unigene29914_All;Unigene49424_All;Unigene64761_All;CL13349.Contig44_All;Unigene102564_All;CL13349.Contig22_All;Unigene554_All;U…	K06856+K06477+K06752+K06256+K06751+K05859+K04498+K04734
Phospholipase D signaling pathway	67	1.04186e-21	1.08093e-20	ko04072	Environmental Information Processing	Signal transduction	CL13349.Contig38_All;CL13349.Contig26_All;CL13349.Contig39_All;Unigene91481_All;CL16495.Contig2_All;CL13349.Contig29_All;CL16495.Contig5_All;Unigene12097_All;Unigene73079_All;Unigene90317_All;CL13349.Contig40_All;CL13349.Contig37_All;CL13349.Contig25_All;Unigene29914_All;Unigene49424_All;Unigene64761_All;CL13349.Contig44_All;Unigene102564_All;CL13349.Contig22_All;Unigene554_All;Unigene33494_All;U…	K06856+K04608+K01080+K05858+K05859+K18441
Measles	60	1.23925e-21	1.2343e-20	ko05162	Human Diseases	Infectious diseases: Viral	CL13349.Contig38_All;CL13349.Contig26_All;CL13349.Contig39_All;Unigene91481_All;CL16495.Contig2_All;Unigene22117_All;CL13349.Contig29_All;CL16495.Contig5_All;Unigene12097_All;Unigene73079_All;Unigene90317_All;CL13349.Contig40_All;CL13349.Contig37_All;CL13349.Contig25_All;Unigene29914_All;Unigene49424_All;Unigene64761_All;CL13349.Contig44_All;Unigene102564_All;CL13349.Contig22_All;Unigene554_All;U…	K06856+K10785+K10784+K05404+K04734
Tuberculosis	66	2.36367e-20	2.26367e-19	ko05152	Human Diseases	Infectious diseases: Bacterial	CL310.Contig1_All;CL13349.Contig38_All;CL13349.Contig26_All;CL13349.Contig39_All;Unigene91481_All;CL16495.Contig2_All;CL13349.Contig29_All;CL9195.Contig2_All;CL16495.Contig5_All;Unigene12097_All;Unigene73079_All;Unigene90317_All;CL13349.Contig40_All;CL4440.Contig3_All;Unigene6876_All;CL13349.Contig37_All;CL13349.Contig25_All;Unigene29914_All;Unigene49424_All;Unigene64761_All;CL13349.Contig44_All;…	K06560+K06856+K06752+K05399+K02183+K10059+K13882+K04498+K06464
Natural killer cell mediated cytotoxicity	56	2.95424e-19	2.72447e-18	ko04650	Organismal Systems	Immune system	CL13349.Contig38_All;CL13349.Contig26_All;CL13349.Contig39_All;Unigene91481_All;CL16495.Contig2_All;CL13349.Contig29_All;CL16495.Contig5_All;Unigene12097_All;Unigene73079_All;Unigene90317_All;CL13349.Contig40_All;CL13349.Contig37_All;CL13349.Contig25_All;Unigene29914_All;Unigene49424_All;Unigene64761_All;CL13349.Contig44_All;Unigene102564_All;CL13349.Contig22_All;Unigene554_All;Unigene33494_All;U…	K06856+K06751+K05859+K06464
Protein digestion and absorption	25	9.80364e-12	8.71824e-11	ko04974	Organismal Systems	Digestive system	CL3419.Contig2_All;Unigene8624_All;Unigene61292_All;Unigene8620_All;CL8208.Contig5_All;Unigene49481_All;CL442.Contig1_All;CL13845.Contig3_All;Unigene17841_All;CL442.Contig7_All;CL442.Contig8_All;Unigene37393_All;Unigene8623_All;CL442.Contig4_All;Unigene8621_All;CL442.Contig2_All;Unigene8622_All;Unigene22363_All;CL442.Contig3_All;CL14594.Contig1_All;CL14594.Contig2_All;Unigene36865_All;Unigene7287…	K06238+K06236+K01312+K06237+K01310
Alzheimer's disease	30	1.03733e-08	8.9067e-08	ko05010	Human Diseases	Neurodegenerative diseases	CL12124.Contig4_All;Unigene107280_All;Unigene8624_All;Unigene61292_All;Unigene8620_All;CL442.Contig1_All;CL13845.Contig3_All;Unigene17841_All;CL442.Contig7_All;CL442.Contig8_All;Unigene37393_All;Unigene8623_All;CL442.Contig4_All;Unigene8621_All;CL442.Contig2_All;Unigene8622_All;Unigene22363_All;CL442.Contig3_All;Unigene67540_All;Unigene29682_All;Unigene72416_All;Unigene18938_All;Unigene36865_All;…	K02134+K02263+K04520+K02183+K01059+K05858+K04522+K00415+K02270+K03940
Leukocyte transendothelial migration	41	2.27795e-08	1.8907e-07	ko04670	Organismal Systems	Immune system	Unigene91481_All;CL16495.Contig2_All;CL16495.Contig5_All;Unigene33494_All;CL3419.Contig2_All;Unigene63439_All;CL57.Contig1_All;CL16495.Contig7_All;CL16495.Contig1_All;Unigene8624_All;Unigene61292_All;Unigene8620_All;CL8208.Contig5_All;Unigene49481_All;CL442.Contig1_All;CL13845.Contig3_All;CL16717.Contig6_All;Unigene17841_All;CL442.Contig7_All;CL442.Contig8_All;Unigene37393_All;Unigene8623_All;CL4…	K05700+K05719+K05725+K12758+K06787+K05859+K06089+K06464+K06735+K06785+K10351+K12756
Hypertrophic cardiomyopathy (HCM)	35	6.28252e-08	5.04628e-07	ko05410	Human Diseases	Cardiovascular diseases	CL3419.Contig2_All;CL16307.Contig3_All;CL10938.Contig1_All;Unigene8624_All;Unigene61292_All;Unigene8620_All;CL8208.Contig5_All;Unigene49481_All;CL442.Contig1_All;CL13845.Contig3_All;Unigene17841_All;CL442.Contig7_All;CL16307.Contig4_All;CL442.Contig8_All;Unigene37393_All;Unigene8623_All;CL442.Contig4_All;Unigene8621_All;CL442.Contig2_All;CL2164.Contig19_All;Unigene8622_All;Unigene22363_All;CL442.…	K05719+K12314+K05865+K06493+K10374+K10375+K06590+K06485+K01283+K06591+K06265+K06525+K10351
Shigellosis	34	2.70737e-07	2.10668e-06	ko05131	Human Diseases	Infectious diseases: Bacterial	Unigene91481_All;CL16495.Contig2_All;CL16495.Contig5_All;Unigene33494_All;CL3419.Contig2_All;Unigene63439_All;CL16495.Contig7_All;CL16495.Contig1_All;Unigene8624_All;Unigene61292_All;Unigene8620_All;CL8208.Contig5_All;Unigene49481_All;CL442.Contig1_All;CL13845.Contig3_All;CL16717.Contig6_All;Unigene17841_All;CL442.Contig7_All;CL442.Contig8_All;Unigene37393_All;Unigene8623_All;CL442.Contig4_All;Un…	K05700+K05719+K06256+K04734
Bacterial invasion of epithelial cells	34	4.24596e-07	3.20377e-06	ko05100	Human Diseases	Infectious diseases: Bacterial	Unigene91481_All;CL16495.Contig2_All;CL16495.Contig5_All;Unigene33494_All;CL3419.Contig2_All;Unigene63439_All;CL57.Contig1_All;CL16495.Contig7_All;CL16495.Contig1_All;Unigene8624_All;Unigene61292_All;Unigene8620_All;CL8208.Contig5_All;Unigene49481_All;CL442.Contig1_All;CL13845.Contig3_All;CL16717.Contig6_All;Unigene17841_All;CL442.Contig7_All;CL442.Contig8_All;Unigene37393_All;Unigene8623_All;CL4…	K05700+K05719+K05725+K05689
ECM-receptor interaction	28	6.17826e-07	4.52467e-06	ko04512	Environmental Information Processing	Signaling molecules and interaction	CL3419.Contig2_All;Unigene8624_All;Unigene61292_All;Unigene8620_All;CL8208.Contig5_All;Unigene49481_All;CL442.Contig1_All;CL13845.Contig3_All;Unigene17841_All;CL442.Contig7_All;CL442.Contig8_All;Unigene37393_All;Unigene8623_All;CL442.Contig4_All;Unigene8621_All;CL442.Contig2_All;Unigene8622_All;Unigene22363_All;CL442.Contig3_All;Unigene8456_All;Unigene62040_All;CL51.Contig3_All;Unigene36865_All;U…	K05719+K06238+K06236+K06256+K06257+K06493+K06590+K06485+K16338+K06237+K06591+K05635+K06265+K06525
Serotonergic synapse	21	1.41718e-06	1.00822e-05	ko04726	Organismal Systems	Nervous system	Unigene8624_All;Unigene61292_All;Unigene8620_All;CL442.Contig1_All;CL13845.Contig3_All;Unigene17841_All;CL442.Contig7_All;CL442.Contig8_All;Unigene37393_All;Unigene8623_All;CL442.Contig4_All;Unigene8621_All;CL442.Contig2_All;Unigene8622_All;Unigene22363_All;CL442.Contig3_All;Unigene72416_All;Unigene36865_All;Unigene72874_All;CL4250.Contig4_All;CL8720.Contig3_All	K04520+K05858
Malaria	25	1.82458e-06	1.262e-05	ko05144	Human Diseases	Infectious diseases: Parasitic	Unigene22117_All;CL14950.Contig16_All;Unigene102536_All;CL14950.Contig20_All;Unigene8624_All;Unigene61292_All;Unigene8620_All;CL442.Contig1_All;CL13845.Contig3_All;Unigene17841_All;CL442.Contig7_All;CL442.Contig8_All;Unigene37393_All;Unigene8623_All;CL442.Contig4_All;Unigene8621_All;CL442.Contig2_All;Unigene8622_All;Unigene22363_All;CL442.Contig3_All;Unigene62040_All;Unigene36865_All;CL11296.Cont…	K10785+K06257+K10784+K06464
Arrhythmogenic right ventricular cardiomyopathy (ARVC)	29	4.80889e-06	3.23625e-05	ko05412	Human Diseases	Cardiovascular diseases	CL3419.Contig2_All;Unigene8624_All;Unigene61292_All;Unigene8620_All;CL8208.Contig5_All;Unigene49481_All;CL442.Contig1_All;CL13845.Contig3_All;Unigene17841_All;CL442.Contig7_All;CL442.Contig8_All;Unigene37393_All;Unigene8623_All;CL442.Contig4_All;Unigene8621_All;CL442.Contig2_All;Unigene8622_All;Unigene22363_All;CL442.Contig3_All;Unigene8456_All;Unigene62040_All;CL51.Contig3_All;Unigene72232_All;U…	K05719+K06493+K06590+K06485+K06736+K06591+K06265+K06525
Regulation of actin cytoskeleton	48	1.57526e-05	0.000103221	ko04810	Cellular Processes	Cell motility	Unigene91481_All;CL16495.Contig2_All;CL16495.Contig5_All;Unigene26923_All;Unigene33494_All;CL3419.Contig2_All;Unigene63439_All;CL57.Contig1_All;CL16495.Contig7_All;CL16495.Contig1_All;Unigene8624_All;Unigene61292_All;Unigene8620_All;CL8208.Contig5_All;Unigene49481_All;CL442.Contig1_All;CL13845.Contig3_All;CL16717.Contig6_All;Unigene17841_All;CL442.Contig7_All;CL442.Contig8_All;Unigene37393_All;Un…	K05700+K10352+K05719+K05725+K06493+K06270+K12758+K06590+K06485+K04362+K06591+K05731+K06464+K06525+K10351+K12756
Focal adhesion	41	3.644e-05	0.000232655	ko04510	Cellular Processes	Cellular community	Unigene91481_All;CL16495.Contig2_All;CL16495.Contig5_All;Unigene33494_All;CL3419.Contig2_All;Unigene63439_All;CL57.Contig1_All;Unigene9970_All;CL16495.Contig7_All;CL16495.Contig1_All;Unigene8624_All;Unigene61292_All;Unigene8620_All;CL8208.Contig5_All;Unigene49481_All;CL442.Contig1_All;CL13845.Contig3_All;CL16717.Contig6_All;Unigene17841_All;CL442.Contig7_All;CL442.Contig8_All;Unigene37393_All;Uni…	K05700+K05719+K06238+K05725+K05098+K06236+K06493+K06270+K12758+K06590+K06485+K06237+K06591+K05635+K06525+K10351+K12756
Small cell lung cancer	28	3.76659e-05	0.00023447	ko05222	Human Diseases	Cancers: Specific types	CL3419.Contig2_All;CL57.Contig1_All;Unigene8624_All;Unigene61292_All;Unigene8620_All;CL8208.Contig5_All;Unigene49481_All;CL442.Contig1_All;CL13845.Contig3_All;Unigene17841_All;CL442.Contig7_All;CL442.Contig8_All;Unigene37393_All;Unigene8623_All;CL442.Contig4_All;Unigene8621_All;CL442.Contig2_All;Unigene8622_All;Unigene22363_All;CL442.Contig3_All;Unigene8456_All;Unigene62040_All;CL51.Contig3_All;U…	K05719+K05725+K06485+K06237+K04734+K05635
Rap1 signaling pathway	43	7.10473e-05	0.000431482	ko04015	Environmental Information Processing	Signal transduction	Unigene22117_All;CL10317.Contig2_All;CL10317.Contig1_All;CL3419.Contig2_All;CL14950.Contig16_All;Unigene9970_All;Unigene102536_All;CL14950.Contig20_All;Unigene8624_All;Unigene61292_All;Unigene8620_All;CL8208.Contig5_All;Unigene49481_All;CL442.Contig1_All;CL13845.Contig3_All;Unigene17841_All;CL442.Contig7_All;CL442.Contig8_All;Unigene37393_All;Unigene8623_All;CL442.Contig4_All;Unigene8621_All;CL44…	K10785+K04680+K05719+K05098+K06493+K05689+K02183+K05858+K08019+K05631+K04362+K10784+K05731+K06464
Axon guidance	32	9.37259e-05	0.000555661	ko04360	Organismal Systems	Development	CL3419.Contig2_All;CL57.Contig1_All;Unigene9970_All;Unigene8624_All;Unigene61292_All;Unigene8620_All;CL8208.Contig5_All;Unigene49481_All;CL442.Contig1_All;CL13845.Contig3_All;Unigene17841_All;CL442.Contig7_All;CL442.Contig8_All;Unigene37393_All;CL16729.Contig18_All;Unigene8623_All;CL442.Contig4_All;Unigene8621_All;CL442.Contig2_All;Unigene8622_All;Unigene22363_All;CL442.Contig3_All;Unigene8456_Al…	K05719+K05725+K07520+K07527+K06753+K06754+K06839+K06550+K06820+K06842
Cell adhesion molecules (CAMs)	46	0.000113624	0.000657962	ko04514	Environmental Information Processing	Signaling molecules and interaction	CL310.Contig1_All;Unigene34445_All;Unigene22117_All;CL14359.Contig2_All;CL3419.Contig2_All;CL14950.Contig16_All;Unigene102536_All;CL14950.Contig20_All;Unigene15519_All;Unigene8624_All;Unigene61292_All;Unigene8620_All;CL8208.Contig5_All;Unigene49481_All;CL442.Contig1_All;CL13845.Contig3_All;Unigene17841_All;CL442.Contig7_All;Unigene102565_All;CL442.Contig8_All;Unigene37393_All;CL14359.Contig1_All;…	K05695+K06477+K10785+K06449+K05719+K06454+K06752+K06257+K06781+K05689+K06590+K06458+K06459+K06751+K06485+K16338+K06081+K06531+K06539+K06592+K06780+K16350+K06787+K06491+K06550+K06736+K10784+K06591+K06756+K06089+K06464+K06735+K06785+K07377+K07378
Pathogenic Escherichia coli infection	26	0.000244096	0.00138136	ko05130	Human Diseases	Infectious diseases: Bacterial	CL3419.Contig2_All;Unigene12897_All;Unigene8624_All;Unigene61292_All;Unigene8620_All;CL8208.Contig5_All;Unigene49481_All;CL442.Contig1_All;CL13845.Contig3_All;Unigene17841_All;CL442.Contig7_All;CL442.Contig8_All;Unigene37393_All;Unigene8623_All;CL442.Contig4_All;Unigene8621_All;CL442.Contig2_All;Unigene8622_All;Unigene22363_All;CL442.Contig3_All;Unigene8456_All;CL51.Contig3_All;Unigene36865_All;U…	K05719+K07604+K05689
Butanoate metabolism	5	0.00103652	0.00573542	ko00650	Metabolism	Carbohydrate metabolism	CL1668.Contig2_All;CL3209.Contig3_All;CL3209.Contig2_All;Unigene28806_All;CL12655.Contig1_All	K00248+K07515+K01896+K01640
Thyroid hormone signaling pathway	26	0.00203987	0.0110419	ko04919	Organismal Systems	Endocrine system	Unigene8624_All;Unigene61292_All;Unigene8620_All;CL442.Contig1_All;CL13845.Contig3_All;Unigene17841_All;CL442.Contig7_All;CL9286.Contig4_All;CL442.Contig8_All;Unigene37393_All;Unigene8623_All;CL442.Contig4_All;Unigene8621_All;CL442.Contig2_All;Unigene8622_All;Unigene22363_All;CL442.Contig3_All;Unigene72416_All;Unigene15295_All;Unigene74997_All;Unigene36865_All;Unigene71415_All;Unigene64795_All;Un…	K06493+K17902+K05858+K05857+K05859+K04498+K08268
Toxoplasmosis	28	0.00256331	0.0135801	ko05145	Human Diseases	Infectious diseases: Parasitic	CL3419.Contig2_All;Unigene15519_All;Unigene8624_All;Unigene61292_All;Unigene8620_All;CL8208.Contig5_All;Unigene49481_All;CL442.Contig1_All;CL13845.Contig3_All;Unigene17841_All;CL442.Contig7_All;CL442.Contig8_All;Unigene37393_All;Unigene8623_All;CL442.Contig4_All;Unigene8621_All;CL442.Contig2_All;Unigene8622_All;Unigene22363_All;CL442.Contig3_All;Unigene8456_All;Unigene62040_All;CL51.Contig3_All;U…	K05719+K06752+K06485+K04734+K05635
Proteoglycans in cancer	37	0.00302803	0.0157079	ko05205	Human Diseases	Cancers: Overview	Unigene64073_All;CL3419.Contig2_All;CL57.Contig1_All;Unigene9970_All;CL5958.Contig3_All;Unigene8624_All;Unigene61292_All;Unigene8620_All;CL5958.Contig5_All;CL8208.Contig5_All;Unigene49481_All;CL442.Contig1_All;CL13845.Contig3_All;Unigene17841_All;CL442.Contig7_All;CL442.Contig8_All;Unigene37393_All;Unigene8623_All;CL442.Contig4_All;Unigene8621_All;CL442.Contig2_All;Unigene8622_All;Unigene22363_Al…	K06225+K05719+K05725+K05098+K16866+K06236+K06256+K06257+K06493+K06270+K16338+K05859+K04362+K05731+K08268
Osteoclast differentiation	24	0.00329607	0.0167494	ko04380	Organismal Systems	Development	Unigene60712_All;Unigene8624_All;Unigene61292_All;Unigene8620_All;CL442.Contig1_All;CL13845.Contig3_All;Unigene17841_All;CL442.Contig7_All;CL442.Contig8_All;Unigene37393_All;Unigene8623_All;CL442.Contig4_All;Unigene8621_All;CL442.Contig2_All;Unigene8622_All;Unigene22363_All;CL442.Contig3_All;Unigene74997_All;Unigene36865_All;Unigene71415_All;Unigene72874_All;Unigene28178_All;Unigene69073_All;CL87…	K04386+K06493+K05859+K04734+K08601
Cardiac muscle contraction	9	0.00500805	0.0249401	ko04260	Organismal Systems	Circulatory system	CL16307.Contig3_All;CL10938.Contig1_All;Unigene107280_All;CL16307.Contig4_All;CL2164.Contig19_All;CL16307.Contig7_All;Unigene65359_All;CL8266.Contig1_All;CL13081.Contig1_All	K12314+K05865+K02263+K10374+K10375+K00415+K02270+K10351
Degradation of aromatic compounds	2	0.00988598	0.0482668	ko01220	Metabolism	Global and overview maps	CL13649.Contig2_All;CL13649.Contig1_All	K00121
Platelet activation	29	0.0102313	0.0489921	ko04611	Organismal Systems	Immune system	CL3419.Contig2_All;Unigene8624_All;Unigene61292_All;Unigene8620_All;CL8208.Contig5_All;Unigene49481_All;CL442.Contig1_All;CL13845.Contig3_All;Unigene17841_All;CL442.Contig7_All;CL442.Contig8_All;Unigene37393_All;Unigene8623_All;CL442.Contig4_All;Unigene8621_All;CL442.Contig2_All;Unigene8622_All;Unigene22363_All;Unigene29893_All;CL442.Contig3_All;Unigene8456_All;CL51.Contig3_All;Unigene72416_All;U…	K05719+K06236+K06493+K06270+K05858+K05859
Pertussis	29	0.012732	0.0598162	ko05133	Human Diseases	Infectious diseases: Bacterial	CL3419.Contig2_All;Unigene8624_All;Unigene61292_All;Unigene8620_All;CL8208.Contig5_All;Unigene49481_All;CL442.Contig1_All;CL13845.Contig3_All;Unigene17841_All;CL442.Contig7_All;CL442.Contig8_All;Unigene37393_All;Unigene8623_All;CL442.Contig4_All;Unigene8621_All;CL442.Contig2_All;Unigene8622_All;Unigene22363_All;CL442.Contig3_All;Unigene8456_All;Unigene67540_All;CL51.Contig3_All;Unigene52521_All;U…	K05719+K02183+K12800+K06464
Fatty acid degradation	5	0.0187437	0.0856543	ko00071	Metabolism	Lipid metabolism	CL1668.Contig2_All;CL3209.Contig3_All;CL3209.Contig2_All;CL13649.Contig2_All;CL13649.Contig1_All	K00248+K07515+K00121
MicroRNAs in cancer	25	0.0189196	0.0856543	ko05206	Human Diseases	Cancers: Overview	CL5958.Contig3_All;Unigene8624_All;Unigene61292_All;Unigene8620_All;CL5958.Contig5_All;CL442.Contig1_All;CL13845.Contig3_All;Unigene17841_All;CL442.Contig7_All;CL442.Contig8_All;Unigene37393_All;Unigene8623_All;CL442.Contig4_All;Unigene8621_All;CL442.Contig2_All;Unigene8622_All;Unigene22363_All;CL442.Contig3_All;Unigene74997_All;Unigene36865_All;Unigene71415_All;Unigene64795_All;Unigene72874_All;…	K16866+K06256+K06493+K05859+K04498+K04445
Adherens junction	17	0.0415131	0.184585	ko04520	Cellular Processes	Cellular community	CL310.Contig1_All;Unigene91481_All;CL16495.Contig2_All;CL16495.Contig5_All;Unigene33494_All;Unigene63439_All;CL8513.Contig4_All;CL16495.Contig7_All;CL16495.Contig1_All;CL7896.Contig1_All;CL16717.Contig6_All;CL8513.Contig2_All;Unigene8456_All;CL3181.Contig1_All;Unigene72232_All;Unigene64795_All;CL4250.Contig4_All	K05695+K05700+K05706+K05689+K06081+K06531+K06592+K04362+K04498
Retinol metabolism	4	0.0502651	0.219579	ko00830	Metabolism	Metabolism of cofactors and vitamins	CL13649.Contig2_All;CL13649.Contig1_All;CL9989.Contig1_All;Unigene84546_All	K00121+K11153+K00699
Lipoic acid metabolism	1	0.056319	0.240683	ko00785	Metabolism	Metabolism of cofactors and vitamins	Unigene28806_All	K01896
Complement and coagulation cascades	7	0.0570294	0.240683	ko04610	Organismal Systems	Immune system	Unigene63272_All;CL15567.Contig10_All;CL10637.Contig2_All;CL14359.Contig2_All;CL14359.Contig1_All;Unigene20646_All;CL16039.Contig1_All	K04004+K01333+K04008+K03982+K03898
Biosynthesis of unsaturated fatty acids	3	0.0672886	0.279248	ko01040	Metabolism	Lipid metabolism	CL3846.Contig2_All;CL3209.Contig3_All;CL3209.Contig2_All	K10203+K07515
Fatty acid elongation	3	0.0692716	0.282764	ko00062	Metabolism	Lipid metabolism	CL3846.Contig2_All;CL3209.Contig3_All;CL3209.Contig2_All	K10203+K07515
Drug metabolism - cytochrome P450	3	0.0871586	0.35004	ko00982	Metabolism	Xenobiotics biodegradation and metabolism	CL13649.Contig2_All;CL13649.Contig1_All;Unigene84546_All	K00121+K00699
Adrenergic signaling in cardiomyocytes	13	0.0908397	0.359033	ko04261	Organismal Systems	Circulatory system	CL16307.Contig3_All;CL10938.Contig1_All;CL16307.Contig4_All;CL2164.Contig19_All;CL16307.Contig7_All;Unigene67540_All;Unigene72416_All;Unigene73056_All;Unigene67989_All;CL2113.Contig5_All;Unigene67359_All;CL2113.Contig8_All;CL13081.Contig1_All	K12314+K05865+K10374+K10375+K02183+K05858+K04445+K04136+K11584+K10351
Olfactory transduction	8	0.0936079	0.364056	ko04740	Organismal Systems	Sensory system	Unigene73079_All;Unigene49424_All;Unigene49425_All;Unigene67059_All;Unigene87356_All;Unigene12131_All;Unigene67540_All;Unigene67989_All	K04257+K02183
Metabolism of xenobiotics by cytochrome P450	3	0.0950348	0.364056	ko00980	Metabolism	Xenobiotics biodegradation and metabolism	CL13649.Contig2_All;CL13649.Contig1_All;Unigene84546_All	K00121+K00699
Valine, leucine and isoleucine degradation	4	0.0965648	0.364313	ko00280	Metabolism	Amino acid metabolism	CL1668.Contig2_All;CL3209.Contig3_All;CL3209.Contig2_All;CL12655.Contig1_All	K00248+K07515+K01640
Oxidative phosphorylation	7	0.101584	0.377528	ko00190	Metabolism	Energy metabolism	CL12124.Contig4_All;Unigene107280_All;Unigene65359_All;CL5313.Contig1_All;CL8266.Contig1_All;Unigene4126_All;CL7111.Contig3_All	K02134+K02263+K00415+K02260+K02270+K03940+K02129
Arginine and proline metabolism	5	0.105052	0.384677	ko00330	Metabolism	Amino acid metabolism	Unigene39768_All;Unigene31929_All;Unigene12370_All;Unigene12372_All;Unigene69197_All	K00613+K00933+K00472
Glycine, serine and threonine metabolism	4	0.110217	0.397741	ko00260	Metabolism	Amino acid metabolism	Unigene39768_All;Unigene31929_All;Unigene68251_All;CL3033.Contig1_All	K00613+K00306+K01620
Neuroactive ligand-receptor interaction	19	0.118548	0.421691	ko04080	Environmental Information Processing	Signaling molecules and interaction	CL13111.Contig2_All;Unigene21299_All;CL13111.Contig1_All;Unigene12027_All;CL14594.Contig1_All;CL14594.Contig2_All;CL5043.Contig2_All;Unigene28978_All;Unigene63785_All;Unigene70717_All;Unigene71124_All;Unigene63784_All;CL2689.Contig12_All;CL2113.Contig5_All;Unigene33_All;CL2113.Contig8_All;CL2689.Contig13_All;Unigene67130_All;Unigene70972_All	K08522+K04608+K01312+K05207+K04615+K04136
Antigen processing and presentation	8	0.121683	0.426747	ko04612	Organismal Systems	Immune system	Unigene22117_All;CL5731.Contig3_All;CL14950.Contig16_All;Unigene102536_All;CL14950.Contig20_All;Unigene15519_All;Unigene63281_All;CL11296.Contig3_All	K10785+K01363+K06454+K06752+K06458+K06459+K06751+K10784
Vibrio cholerae infection	9	0.124202	0.429532	ko05110	Human Diseases	Infectious diseases: Bacterial	CL721.Contig23_All;CL721.Contig31_All;CL721.Contig11_All;CL721.Contig33_All;CL721.Contig4_All;CL721.Contig20_All;CL721.Contig8_All;Unigene74997_All;CL5223.Contig6_All	K10955+K05859
Ether lipid metabolism	4	0.128663	0.434739	ko00565	Metabolism	Lipid metabolism	CL14950.Contig24_All;Unigene8518_All;Unigene31718_All;CL4167.Contig2_All	K13512+K01080
Chemical carcinogenesis	3	0.1292	0.434739	ko05204	Human Diseases	Cancers: Overview	CL13649.Contig2_All;CL13649.Contig1_All;Unigene84546_All	K00121+K00699
Fatty acid metabolism	4	0.137821	0.457565	ko01212	Metabolism	Global and overview maps	CL1668.Contig2_All;CL3846.Contig2_All;CL3209.Contig3_All;CL3209.Contig2_All	K00248+K10203+K07515
Graft-versus-host disease	7	0.15262	0.50003	ko05332	Human Diseases	Immune diseases	Unigene22117_All;CL14950.Contig16_All;Unigene102536_All;CL14950.Contig20_All;Unigene15519_All;Unigene63281_All;CL11296.Contig3_All	K10785+K06752+K06751+K10784
Glycosaminoglycan biosynthesis - chondroitin sulfate / dermatan sulfate	2	0.165333	0.533025	ko00532	Metabolism	Glycan biosynthesis and metabolism	CL6954.Contig2_All;CL6954.Contig1_All	K08106
Steroid hormone biosynthesis	3	0.166972	0.533025	ko00140	Metabolism	Lipid metabolism	CL3106.Contig2_All;CL3106.Contig1_All;Unigene84546_All	K00497+K00699
Starch and sucrose metabolism	3	0.175451	0.546481	ko00500	Metabolism	Carbohydrate metabolism	Unigene25937_All;CL7065.Contig4_All;Unigene84546_All	K00963+K01513+K00699
Maturity onset diabetes of the young	2	0.175576	0.546481	ko04950	Human Diseases	Endocrine and metabolic diseases	CL2181.Contig4_All;Unigene70931_All	K08027+K08029
Type I diabetes mellitus	7	0.190017	0.584125	ko04940	Human Diseases	Endocrine and metabolic diseases	Unigene22117_All;CL14950.Contig16_All;Unigene102536_All;CL14950.Contig20_All;Unigene15519_All;Unigene63281_All;CL11296.Contig3_All	K10785+K06752+K06751+K10784
Circadian rhythm - fly	2	0.194248	0.58985	ko04711	Organismal Systems	Environmental adaptation	CL1749.Contig4_All;CL1749.Contig7_All	K02633
Glycerophospholipid metabolism	7	0.210802	0.632406	ko00564	Metabolism	Lipid metabolism	Unigene90587_All;CL14950.Contig24_All;Unigene8518_All;Unigene31718_All;CL4167.Contig2_All;Unigene95709_All;Unigene68239_All	K13506+K13512+K01080+K14156+K08729
Pathways in cancer	38	0.217276	0.644068	ko05200	Human Diseases	Cancers: Overview	Unigene64073_All;CL3419.Contig2_All;CL57.Contig1_All;Unigene5759_All;Unigene8624_All;Unigene61292_All;Unigene8620_All;CL8208.Contig5_All;Unigene49481_All;CL442.Contig1_All;CL13845.Contig3_All;Unigene17841_All;CL442.Contig7_All;CL442.Contig8_All;Unigene37393_All;Unigene8623_All;CL442.Contig4_All;Unigene8621_All;Unigene62345_All;CL442.Contig2_All;Unigene8622_All;Unigene22363_All;Unigene29893_All;CL…	K06225+K05719+K05725+K10053+K09291+K05689+K06485+K05858+K05859+K04362+K04498+K06237+K04734+K02678+K05635+K08268+K09095
Nicotinate and nicotinamide metabolism	3	0.22245	0.644071	ko00760	Metabolism	Metabolism of cofactors and vitamins	CL2178.Contig7_All;CL2178.Contig8_All;CL7065.Contig4_All	K03783+K01513
Phototransduction - fly	3	0.22245	0.644071	ko04745	Organismal Systems	Sensory system	Unigene67540_All;Unigene72416_All;Unigene67989_All	K02183+K05858
Renin secretion	5	0.255926	0.732479	ko04924	Organismal Systems	Endocrine system	CL5731.Contig3_All;Unigene67540_All;CL4354.Contig1_All;Unigene72416_All;Unigene67989_All	K01363+K02183+K01283+K05858
Phenylalanine metabolism	1	0.273049	0.756505	ko00360	Metabolism	Amino acid metabolism	Unigene69493_All	K00628
Chagas disease (American trypanosomiasis)	9	0.274126	0.756505	ko05142	Human Diseases	Infectious diseases: Parasitic	Unigene22117_All;CL14950.Contig16_All;Unigene102536_All;CL14950.Contig20_All;Unigene20646_All;CL4354.Contig1_All;Unigene72416_All;CL11296.Contig3_All;Unigene28178_All	K10785+K03982+K01283+K05858+K10784+K04734
Tyrosine metabolism	2	0.274865	0.756505	ko00350	Metabolism	Amino acid metabolism	CL13649.Contig2_All;CL13649.Contig1_All	K00121
Inflammatory bowel disease (IBD)	6	0.27811	0.756505	ko05321	Human Diseases	Immune diseases	Unigene22117_All;CL14950.Contig16_All;Unigene102536_All;CL14950.Contig20_All;Unigene15519_All;CL11296.Contig3_All	K10785+K06752+K10784
Propanoate metabolism	2	0.285528	0.756505	ko00640	Metabolism	Carbohydrate metabolism	CL3209.Contig3_All;CL3209.Contig2_All	K07515
beta-Alanine metabolism	2	0.285528	0.756505	ko00410	Metabolism	Metabolism of other amino acids	CL3209.Contig3_All;CL3209.Contig2_All	K07515
Synthesis and degradation of ketone bodies	1	0.285588	0.756505	ko00072	Metabolism	Lipid metabolism	CL12655.Contig1_All	K01640
Pentose and glucuronate interconversions	2	0.294046	0.770711	ko00040	Metabolism	Carbohydrate metabolism	Unigene25937_All;Unigene84546_All	K00963+K00699
Phototransduction	2	0.308917	0.799268	ko04744	Organismal Systems	Sensory system	Unigene67540_All;Unigene67989_All	K02183
Vascular smooth muscle contraction	11	0.311362	0.799268	ko04270	Organismal Systems	Circulatory system	Unigene26923_All;Unigene33898_All;Unigene29893_All;CL15538.Contig3_All;Unigene67540_All;Unigene72416_All;Unigene21945_All;Unigene67989_All;Unigene76394_All;CL2113.Contig5_All;CL2113.Contig8_All	K10352+K06270+K02183+K05858+K04136
Mineral absorption	3	0.374984	0.9431	ko04978	Organismal Systems	Digestive system	CL7176.Contig2_All;CL16220.Contig2_All;CL3301.Contig2_All	K14739+K04982
Pantothenate and CoA biosynthesis	1	0.38203	0.9431	ko00770	Metabolism	Metabolism of cofactors and vitamins	CL7065.Contig4_All	K01513
Glutamatergic synapse	11	0.38318	0.9431	ko04724	Organismal Systems	Nervous system	Unigene21299_All;Unigene12027_All;CL5043.Contig2_All;Unigene72416_All;Unigene63785_All;Unigene63784_All;CL2689.Contig12_All;Unigene33_All;CL2689.Contig13_All;Unigene67130_All;Unigene70972_All	K04608+K05858
Salivary secretion	7	0.385151	0.9431	ko04970	Organismal Systems	Digestive system	CL3160.Contig6_All;CL7753.Contig1_All;Unigene67540_All;Unigene72416_All;Unigene67989_All;CL2113.Contig5_All;CL2113.Contig8_All	K13915+K13912+K02183+K05858+K04136
Carbon metabolism	7	0.389831	0.9431	ko01200	Metabolism	Global and overview maps	CL1668.Contig2_All;CL3209.Contig3_All;CL3209.Contig2_All;CL13649.Contig2_All;CL13649.Contig1_All;Unigene68251_All;Unigene70931_All	K00248+K07515+K00121+K00030+K00025
DNA replication	2	0.390118	0.9431	ko03030	Genetic Information Processing	Replication and repair	Unigene34985_All;CL4549.Contig2_All	K10754+K02320
Parkinson's disease	5	0.4187	0.996563	ko05012	Human Diseases	Neurodegenerative diseases	CL12124.Contig4_All;Unigene107280_All;Unigene65359_All;CL8266.Contig1_All;Unigene4126_All	K02134+K02263+K00415+K02270+K03940
Nitrogen metabolism	1	0.420237	0.996563	ko00910	Metabolism	Energy metabolism	CL867.Contig2_All	K01672
Circadian entrainment	6	0.424739	0.997735	ko04713	Organismal Systems	Environmental adaptation	CL1749.Contig4_All;CL1749.Contig7_All;Unigene67540_All;Unigene72416_All;Unigene73056_All;Unigene67989_All	K02633+K02183+K05858+K04445
Ras signaling pathway	15	0.428749	0.997744	ko04014	Environmental Information Processing	Signal transduction	Unigene22117_All;CL14950.Contig16_All;Unigene9970_All;Unigene102536_All;CL14950.Contig20_All;CL3371.Contig7_All;Unigene67540_All;Unigene69143_All;Unigene61768_All;Unigene74997_All;Unigene72232_All;CL11296.Contig3_All;Unigene24473_All;Unigene67989_All;CL13684.Contig2_All	K10785+K05098+K17638+K02183+K08019+K08052+K05859+K04362+K10784+K05731+K02678
Glycerolipid metabolism	3	0.436507	0.999954	ko00561	Metabolism	Lipid metabolism	Unigene90587_All;CL4167.Contig2_All;Unigene29682_All	K13506+K01080+K01059
Tryptophan metabolism	2	0.437963	0.999954	ko00380	Metabolism	Amino acid metabolism	CL3209.Contig3_All;CL3209.Contig2_All	K07515
Aminoacyl-tRNA biosynthesis	2	0.443801	0.999954	ko00970	Genetic Information Processing	Translation	Unigene30996_All;Unigene71504_All	K01886+K01873
Tight junction	12	0.449211	0.999954	ko04530	Cellular Processes	Cellular community	Unigene26923_All;Unigene62908_All;Unigene33898_All;CL13081.Contig3_All;CL13081.Contig4_All;CL15538.Contig3_All;CL8871.Contig5_All;Unigene69080_All;Unigene21945_All;CL14468.Contig1_All;Unigene76394_All;CL13081.Contig1_All	K10352+K06110+K12758+K05631+K06786+K06089+K06735+K06785+K10351+K12756
TGF-beta signaling pathway	5	0.453485	0.999954	ko04350	Environmental Information Processing	Signal transduction	CL10317.Contig2_All;CL10317.Contig1_All;Unigene25039_All;CL14553.Contig2_All;Unigene64795_All	K04680+K19558+K17693+K04498
Renin-angiotensin system	1	0.471642	0.999954	ko04614	Organismal Systems	Endocrine system	CL4354.Contig1_All	K01283
Thyroid hormone synthesis	4	0.482021	0.999954	ko04918	Organismal Systems	Endocrine system	CL13111.Contig2_All;CL15893.Contig2_All;CL13111.Contig1_All;Unigene72416_All	K08522+K10809+K05858
Mismatch repair	1	0.483765	0.999954	ko03430	Genetic Information Processing	Replication and repair	Unigene34985_All	K10754
Ribosome biogenesis in eukaryotes	4	0.494351	0.999954	ko03008	Genetic Information Processing	Translation	Unigene83813_All;CL5502.Contig4_All;Unigene15508_All;Unigene67947_All	K14574+K14570+K03538
Pancreatic secretion	4	0.508982	0.999954	ko04972	Organismal Systems	Digestive system	CL14594.Contig1_All;CL14594.Contig2_All;Unigene72416_All;Unigene23834_All	K01312+K05858+K01310
Phosphatidylinositol signaling system	8	0.511957	0.999954	ko04070	Environmental Information Processing	Signal transduction	Unigene67540_All;Unigene31454_All;Unigene48947_All;Unigene72416_All;Unigene15295_All;Unigene74997_All;Unigene69026_All;Unigene67989_All	K02183+K13084+K18082+K05858+K05857+K05859+K01106
Ascorbate and aldarate metabolism	1	0.512874	0.999954	ko00053	Metabolism	Carbohydrate metabolism	Unigene84546_All	K00699
Circadian rhythm	2	0.51644	0.999954	ko04710	Organismal Systems	Environmental adaptation	CL1749.Contig4_All;CL1749.Contig7_All	K02633
Basal transcription factors	2	0.523529	0.999954	ko03022	Genetic Information Processing	Transcription	CL5158.Contig4_All;Unigene35833_All	K03128+K03121
Glycosaminoglycan biosynthesis - heparan sulfate / heparin	2	0.580902	0.999954	ko00534	Metabolism	Glycan biosynthesis and metabolism	CL3412.Contig1_All;Unigene95407_All	K07809+K02367
Glutathione metabolism	2	0.601457	0.999954	ko00480	Metabolism	Metabolism of other amino acids	CL13536.Contig1_All;CL13536.Contig2_All	K05360
Oocyte meiosis	6	0.615208	0.999954	ko04114	Cellular Processes	Cell growth and death	Unigene67419_All;Unigene107352_All;Unigene67540_All;CL16363.Contig26_All;Unigene67989_All;Unigene67359_All	K03363+K02183+K03348+K11584
Hippo signaling pathway	9	0.616301	0.999954	ko04390	Environmental Information Processing	Signal transduction	CL10317.Contig2_All;CL10317.Contig1_All;CL8513.Contig4_All;CL14553.Contig2_All;CL7896.Contig1_All;CL8513.Contig2_All;Unigene20646_All;Unigene8456_All;CL14468.Contig1_All	K04680+K05706+K17693+K03982+K05689+K06464
Salmonella infection	7	0.616942	0.999954	ko05132	Human Diseases	Infectious diseases: Bacterial	Unigene26923_All;Unigene8788_All;Unigene33898_All;CL15538.Contig3_All;Unigene78805_All;Unigene21945_All;Unigene76394_All	K10352+K05399+K06071
VEGF signaling pathway	4	0.631736	0.999954	ko04370	Environmental Information Processing	Signal transduction	CL57.Contig1_All;Unigene9970_All;Unigene62385_All;Unigene74997_All	K05725+K05098+K08273+K05859
Glycolysis / Gluconeogenesis	2	0.651587	0.999954	ko00010	Metabolism	Carbohydrate metabolism	CL13649.Contig2_All;CL13649.Contig1_All	K00121
Aldosterone synthesis and secretion	4	0.655961	0.999954	ko04925	Organismal Systems	Endocrine system	Unigene67540_All;Unigene45871_All;Unigene72416_All;Unigene67989_All	K02183+K08558+K05858
Lysine degradation	5	0.662525	0.999954	ko00310	Metabolism	Amino acid metabolism	CL3209.Contig3_All;CL3209.Contig2_All;Unigene68251_All;Unigene61691_All;Unigene69483_All	K07515+K00306+K11422+K11703
Inflammatory mediator regulation of TRP channels	5	0.664275	0.999954	ko04750	Organismal Systems	Sensory system	Unigene60712_All;Unigene67540_All;Unigene72416_All;Unigene74997_All;Unigene67989_All	K04386+K02183+K05858+K05859
Amino sugar and nucleotide sugar metabolism	2	0.665344	0.999954	ko00520	Metabolism	Carbohydrate metabolism	Unigene25937_All;CL4191.Contig1_All	K00963+K17497
Taste transduction	1	0.671775	0.999954	ko04742	Organismal Systems	Sensory system	Unigene72416_All	K05858
Inositol phosphate metabolism	5	0.67465	0.999954	ko00562	Metabolism	Carbohydrate metabolism	Unigene48947_All;Unigene72416_All;Unigene15295_All;Unigene74997_All;Unigene69026_All	K18082+K05858+K05857+K05859+K01106
Long-term potentiation	4	0.680973	0.999954	ko04720	Organismal Systems	Nervous system	Unigene67540_All;Unigene72416_All;Unigene64795_All;Unigene67989_All	K02183+K05858+K04498
Pyruvate metabolism	2	0.682569	0.999954	ko00620	Metabolism	Carbohydrate metabolism	CL13279.Contig1_All;Unigene70931_All	K01759+K00025
2-Oxocarboxylic acid metabolism	1	0.706074	0.999954	ko01210	Metabolism	Global and overview maps	Unigene68251_All	K00030
Citrate cycle (TCA cycle)	2	0.708855	0.999954	ko00020	Metabolism	Carbohydrate metabolism	Unigene68251_All;Unigene70931_All	K00030+K00025
Dopaminergic synapse	5	0.710058	0.999954	ko04728	Organismal Systems	Nervous system	Unigene67540_All;Unigene72416_All;Unigene50500_All;Unigene67989_All;Unigene67359_All	K02183+K05858+K10396+K11584
Porphyrin and chlorophyll metabolism	1	0.711152	0.999954	ko00860	Metabolism	Metabolism of cofactors and vitamins	Unigene84546_All	K00699
GnRH signaling pathway	5	0.712424	0.999954	ko04912	Organismal Systems	Endocrine system	CL13111.Contig2_All;CL13111.Contig1_All;Unigene67540_All;Unigene72416_All;Unigene67989_All	K08522+K02183+K05858
Ovarian steroidogenesis	2	0.712458	0.999954	ko04913	Organismal Systems	Endocrine system	CL13111.Contig2_All;CL13111.Contig1_All	K08522
One carbon pool by folate	1	0.716143	0.999954	ko00670	Metabolism	Metabolism of cofactors and vitamins	Unigene68465_All	K13403
Peroxisome	3	0.716214	0.999954	ko04146	Cellular Processes	Transport and catabolism	CL7596.Contig1_All;Unigene68251_All;CL12655.Contig1_All	K04564+K00306+K01640
Fat digestion and absorption	1	0.72427	0.999954	ko04975	Organismal Systems	Digestive system	CL4167.Contig2_All	K01080
RNA transport	13	0.730124	0.999954	ko03013	Genetic Information Processing	Translation	CL13577.Contig3_All;Unigene33611_All;CL4723.Contig2_All;Unigene62595_All;CL7484.Contig1_All;Unigene29893_All;CL100.Contig1_All;CL137.Contig1_All;CL10139.Contig1_All;CL15888.Contig11_All;Unigene67130_All;Unigene67947_All;Unigene22029_All	K18645+K14297+K12875+K14306+K03754+K09291+K14316+K12160+K14313+K03260+K03538+K03231
Galactose metabolism	1	0.736794	0.999954	ko00052	Metabolism	Carbohydrate metabolism	Unigene25937_All	K00963
HIF-1 signaling pathway	7	0.751822	0.999954	ko04066	Environmental Information Processing	Signal transduction	CL5958.Contig3_All;CL5958.Contig5_All;Unigene20646_All;Unigene74997_All;Unigene64795_All;Unigene71416_All;Unigene67624_All	K16451+K03982+K05859+K04498+K04372+K08268
Huntington's disease	8	0.752238	0.999954	ko05016	Human Diseases	Neurodegenerative diseases	CL12124.Contig4_All;Unigene107280_All;CL7596.Contig1_All;Unigene72416_All;Unigene64795_All;Unigene65359_All;CL8266.Contig1_All;Unigene4126_All	K02134+K02263+K04564+K05858+K04498+K00415+K02270+K03940
ABC transporters	1	0.754523	0.999954	ko02010	Environmental Information Processing	Membrane transport	Unigene78051_All	K05667
Alanine, aspartate and glutamate metabolism	1	0.762935	0.999954	ko00250	Metabolism	Amino acid metabolism	Unigene71819_All	K01939
Melanogenesis	4	0.77681	0.999954	ko04916	Organismal Systems	Endocrine system	Unigene67540_All;Unigene72416_All;Unigene64795_All;Unigene67989_All	K02183+K05858+K04498
Estrogen signaling pathway	5	0.784196	0.999954	ko04915	Organismal Systems	Endocrine system	Unigene67540_All;Unigene72416_All;Unigene70717_All;Unigene67989_All;Unigene71124_All	K02183+K05858+K04615
cAMP signaling pathway	10	0.790796	0.999954	ko04024	Environmental Information Processing	Signal transduction	Unigene64073_All;Unigene29893_All;Unigene67540_All;Unigene64795_All;CL2554.Contig8_All;Unigene24473_All;Unigene70717_All;Unigene67989_All;Unigene71124_All;Unigene28178_All	K06225+K06270+K02183+K04498+K13360+K05731+K04615+K04734
Metabolic pathways	49	0.791569	0.999954	ko01100	Metabolism	Global and overview maps	Unigene39768_All;CL12124.Contig4_All;CL1668.Contig2_All;CL3106.Contig2_All;CL3106.Contig1_All;Unigene90587_All;CL14950.Contig24_All;Unigene8518_All;CL2178.Contig7_All;Unigene33611_All;Unigene107280_All;CL3209.Contig3_All;Unigene25937_All;Unigene31718_All;CL3209.Contig2_All;Unigene31929_All;CL13649.Contig2_All;Unigene30996_All;CL13649.Contig1_All;CL2178.Contig8_All;Unigene12370_All;Unigene12372_Al…	K00613+K02134+K00248+K00497+K13506+K13512+K03783+K12354+K02263+K07515+K00963+K00121+K01886+K00933+K11153+K00306+K00030+K01080+K17497+K18082+K05858+K05857+K05859+K01513+K02367+K00699+K13403+K18533+K00472+K01939+K00415+K01620+K02260+K01106+K14156+K03494+K00025+K01896+K08729+K03940+K02320+K02129+K01640
Drug metabolism - other enzymes	1	0.792601	0.999954	ko00983	Metabolism	Xenobiotics biodegradation and metabolism	Unigene84546_All	K00699
Fructose and mannose metabolism	1	0.796187	0.999954	ko00051	Metabolism	Carbohydrate metabolism	CL4191.Contig1_All	K17497
Epithelial cell signaling in Helicobacter pylori infection	5	0.799643	0.999954	ko05120	Human Diseases	Infectious diseases: Bacterial	CL8871.Contig5_All;Unigene74997_All;Unigene69080_All;CL14468.Contig1_All;Unigene28178_All	K06786+K05859+K06089+K06735+K06785+K04734
Signaling pathways regulating pluripotency of stem cells	6	0.800118	0.999954	ko04550	Cellular Processes	Cellular community	CL10317.Contig2_All;CL10317.Contig1_All;Unigene16621_All;CL14553.Contig2_All;Unigene72232_All;CL11886.Contig1_All	K04680+K11478+K17693+K04362+K05419
Cell cycle	5	0.802032	0.999954	ko04110	Cellular Processes	Cell growth and death	Unigene10729_All;Unigene67419_All;Unigene107352_All;CL16363.Contig26_All;Unigene64795_All	K04402+K03363+K03348+K04498
Other types of O-glycan biosynthesis	1	0.805449	0.999954	ko00514	Metabolism	Glycan biosynthesis and metabolism	Unigene69483_All	K11703
p53 signaling pathway	3	0.80966	0.999954	ko04115	Cellular Processes	Cell growth and death	Unigene10729_All;Unigene20646_All;Unigene74624_All	K04402+K03982+K10138
Bile secretion	2	0.810129	0.999954	ko04976	Organismal Systems	Digestive system	Unigene78051_All;Unigene84546_All	K05667+K00699
Glycosylphosphatidylinositol(GPI)-anchor biosynthesis	1	0.813208	0.999954	ko00563	Metabolism	Glycan biosynthesis and metabolism	Unigene8456_All	K01127
Carbohydrate digestion and absorption	1	0.815368	0.999954	ko04973	Organismal Systems	Digestive system	Unigene72416_All	K05858
Gastric acid secretion	3	0.818699	0.999954	ko04971	Organismal Systems	Digestive system	Unigene67540_All;Unigene72416_All;Unigene67989_All	K02183+K05858
Glucagon signaling pathway	4	0.820303	0.999954	ko04922	Organismal Systems	Endocrine system	Unigene67540_All;Unigene72416_All;Unigene64795_All;Unigene67989_All	K02183+K05858+K04498
Amphetamine addiction	2	0.820694	0.999954	ko05031	Human Diseases	Substance dependence	Unigene67540_All;Unigene67989_All	K02183
Base excision repair	3	0.822746	0.999954	ko03410	Genetic Information Processing	Replication and repair	CL2061.Contig3_All;Unigene70931_All;CL6086.Contig7_All	K03649+K10798
PPAR signaling pathway	2	0.82846	0.999954	ko03320	Organismal Systems	Endocrine system	Unigene29682_All;CL15439.Contig1_All	K01059+K08762
HTLV-I infection	18	0.832433	0.999954	ko05166	Human Diseases	Infectious diseases: Viral	Unigene22117_All;Unigene60712_All;CL14950.Contig16_All;Unigene67419_All;Unigene102536_All;Unigene33611_All;CL14950.Contig20_All;Unigene15519_All;Unigene107352_All;Unigene63281_All;CL16363.Contig26_All;Unigene69143_All;Unigene11921_All;Unigene64795_All;CL11296.Contig3_All;CL14468.Contig1_All;Unigene28178_All;CL13684.Contig2_All	K10785+K04386+K03363+K11126+K06752+K06751+K03348+K11304+K04498+K10784+K06464+K04734+K02678
Cytokine-cytokine receptor interaction	8	0.83839	0.999954	ko04060	Environmental Information Processing	Signaling molecules and interaction	Unigene60712_All;Unigene9970_All;CL7290.Contig2_All;CL7290.Contig3_All;CL7290.Contig1_All;Unigene3512_All;Unigene98569_All;CL11886.Contig1_All	K04386+K05098+K05153+K16062+K05420+K05419
Nucleotide excision repair	1	0.838482	0.999954	ko03420	Genetic Information Processing	Replication and repair	Unigene34985_All	K10754
Apoptosis	4	0.83984	0.999954	ko04210	Cellular Processes	Cell growth and death	Unigene60712_All;Unigene69958_All;CL15490.Contig2_All;Unigene28178_All	K04386+K04739+K01173+K04734
Biosynthesis of amino acids	2	0.847936	0.999954	ko01230	Metabolism	Global and overview maps	Unigene68251_All;CL3033.Contig1_All	K00030+K01620
Prion diseases	2	0.847936	0.999954	ko05020	Human Diseases	Neurodegenerative diseases	Unigene72232_All;CL4250.Contig4_All	K06491+K05635
Proximal tubule bicarbonate reclamation	1	0.857054	0.999954	ko04964	Organismal Systems	Excretory system	Unigene70931_All	K00025
Basal cell carcinoma	1	0.862758	0.999954	ko05217	Human Diseases	Cancers: Specific types	Unigene64073_All	K06225
Hedgehog signaling pathway	1	0.864346	0.999954	ko04340	Environmental Information Processing	Signal transduction	Unigene64073_All	K06225
MAPK signaling pathway - fly	1	0.865133	0.999954	ko04013	Environmental Information Processing	Signal transduction	CL13684.Contig2_All	K02678
Glyoxylate and dicarboxylate metabolism	1	0.882026	0.999954	ko00630	Metabolism	Carbohydrate metabolism	Unigene70931_All	K00025
Sphingolipid metabolism	2	0.883673	0.999954	ko00600	Metabolism	Lipid metabolism	Unigene33611_All;CL4167.Contig2_All	K12354+K01080
Long-term depression	2	0.8889	0.999954	ko04730	Organismal Systems	Nervous system	Unigene72416_All;Unigene28978_All	K05858+K05207
Glycosphingolipid biosynthesis - lacto and neolacto series	1	0.896205	0.999954	ko00601	Metabolism	Glycan biosynthesis and metabolism	Unigene70931_All	K03494
Insulin signaling pathway	7	0.900476	0.999954	ko04910	Organismal Systems	Endocrine system	CL310.Contig1_All;Unigene69958_All;Unigene67540_All;Unigene69026_All;Unigene67989_All;Unigene71416_All;CL4250.Contig4_All	K05695+K04739+K02183+K01106+K04372
Pyrimidine metabolism	4	0.902826	0.999954	ko00240	Metabolism	Nucleotide metabolism	CL2178.Contig7_All;CL2178.Contig8_All;Unigene72203_All;CL4549.Contig2_All	K03783+K18533+K02320
RNA degradation	2	0.907704	0.999954	ko03018	Genetic Information Processing	Folding, sorting and degradation	Unigene68504_All;Unigene67846_All	K03514+K12571
Neurotrophin signaling pathway	6	0.909284	0.999954	ko04722	Organismal Systems	Nervous system	Unigene67540_All;Unigene74997_All;Unigene18938_All;Unigene73056_All;Unigene67989_All;Unigene28178_All	K02183+K05859+K04522+K04445+K04734
Regulation of lipolysis in adipocytes	2	0.909833	0.999954	ko04923	Organismal Systems	Endocrine system	CL13111.Contig2_All;CL13111.Contig1_All	K08522
Endocrine and other factor-regulated calcium reabsorption	1	0.912838	0.999954	ko04961	Organismal Systems	Excretory system	Unigene72416_All	K05858
Legionellosis	3	0.926952	0.999954	ko05134	Human Diseases	Infectious diseases: Bacterial	CL14468.Contig1_All;Unigene28178_All;Unigene22029_All	K06464+K04734+K03231
Bladder cancer	2	0.92703	0.999954	ko05219	Human Diseases	Cancers: Specific types	Unigene8456_All;Unigene73056_All	K05689+K04445
mRNA surveillance pathway	5	0.929358	0.999954	ko03015	Genetic Information Processing	Translation	Unigene33611_All;CL2229.Contig3_All;CL4723.Contig2_All;Unigene70190_All;Unigene67359_All	K14401+K14376+K12875+K08873+K11584
Wnt signaling pathway	4	0.929476	0.999954	ko04310	Environmental Information Processing	Signal transduction	Unigene25039_All;Unigene72416_All;Unigene64795_All;Unigene66403_All	K01645+K05858+K04498+K02166
Amyotrophic lateral sclerosis (ALS)	2	0.930407	0.999954	ko05014	Human Diseases	Neurodegenerative diseases	Unigene33362_All;Unigene88546_All	K07607+K04574
Glioma	3	0.935014	0.999954	ko05214	Human Diseases	Cancers: Specific types	Unigene67540_All;Unigene74997_All;Unigene67989_All	K02183+K05859
Insulin resistance	5	0.93646	0.999954	ko04931	Human Diseases	Endocrine and metabolic diseases	CL310.Contig1_All;CL9286.Contig4_All;CL2970.Contig23_All;Unigene28178_All;CL4250.Contig4_All	K05695+K17902+K15719+K04734
Non-alcoholic fatty liver disease (NAFLD)	4	0.936854	0.999954	ko04932	Human Diseases	Endocrine and metabolic diseases	Unigene107280_All;Unigene65359_All;CL8266.Contig1_All;Unigene4126_All	K02263+K00415+K02270+K03940
Thyroid cancer	2	0.939961	0.999954	ko05216	Human Diseases	Cancers: Specific types	Unigene29893_All;Unigene8456_All	K09291+K05689
Cysteine and methionine metabolism	1	0.942024	0.999954	ko00270	Metabolism	Amino acid metabolism	Unigene70931_All	K00025
RIG-I-like receptor signaling pathway	2	0.942768	0.999954	ko04622	Organismal Systems	Immune system	Unigene28178_All;Unigene69073_All	K04734+K08601
Cytosolic DNA-sensing pathway	1	0.945623	0.999954	ko04623	Organismal Systems	Immune system	Unigene28178_All	K04734
Purine metabolism	6	0.948616	0.999954	ko00230	Metabolism	Nucleotide metabolism	CL2178.Contig7_All;CL2178.Contig8_All;CL7065.Contig4_All;Unigene72203_All;Unigene71819_All;CL4549.Contig2_All	K03783+K01513+K18533+K01939+K02320
Acute myeloid leukemia	2	0.954369	0.999954	ko05221	Human Diseases	Cancers: Specific types	Unigene5759_All;Unigene62345_All	K10053
Toll-like receptor signaling pathway	3	0.954924	0.999954	ko04620	Organismal Systems	Immune system	Unigene8788_All;CL10048.Contig2_All;Unigene28178_All	K05399+K05404+K04734
cGMP-PKG signaling pathway	7	0.955543	0.999954	ko04022	Environmental Information Processing	Signal transduction	Unigene29893_All;Unigene67540_All;Unigene72416_All;Unigene35833_All;Unigene67989_All;CL2113.Contig5_All;CL2113.Contig8_All	K06270+K02183+K05858+K03121+K04136
T cell receptor signaling pathway	8	0.956292	0.999954	ko04660	Organismal Systems	Immune system	Unigene22117_All;CL14950.Contig16_All;Unigene102536_All;CL14950.Contig20_All;Unigene15519_All;Unigene63281_All;CL11296.Contig3_All;Unigene28178_All	K10785+K06454+K06458+K06459+K10784+K04734
Ribosome	1	0.959842	0.999954	ko03010	Genetic Information Processing	Translation	CL5198.Contig7_All	K02865
Notch signaling pathway	2	0.960943	0.999954	ko04330	Environmental Information Processing	Signal transduction	Unigene18938_All;Unigene64795_All	K04522+K04498
Dorso-ventral axis formation	1	0.960996	0.999954	ko04320	Organismal Systems	Development	CL13684.Contig2_All	K02678
Alcoholism	3	0.961765	0.999954	ko05034	Human Diseases	Substance dependence	Unigene62358_All;Unigene67540_All;Unigene67989_All	K11408+K02183
Renal cell carcinoma	3	0.962261	0.999954	ko05211	Human Diseases	Cancers: Specific types	Unigene64795_All;CL13684.Contig2_All;Unigene67624_All	K04498+K02678+K08268+K09095
mTOR signaling pathway	2	0.965097	0.999954	ko04150	Environmental Information Processing	Signal transduction	Unigene25855_All;Unigene67624_All	K08271+K08268
Morphine addiction	2	0.967733	0.999954	ko05032	Human Diseases	Substance dependence	Unigene70717_All;Unigene71124_All	K04615
Oxytocin signaling pathway	5	0.968122	0.999954	ko04921	Organismal Systems	Endocrine system	Unigene38339_All;Unigene29893_All;Unigene67540_All;Unigene72416_All;Unigene67989_All	K03234+K06270+K02183+K05858
Ubiquitin mediated proteolysis	4	0.970317	0.999954	ko04120	Genetic Information Processing	Folding, sorting and degradation	Unigene67419_All;Unigene107352_All;CL16363.Contig26_All;Unigene67423_All	K03363+K03348+K10592
Prolactin signaling pathway	2	0.970469	0.999954	ko04917	Organismal Systems	Endocrine system	CL13111.Contig2_All;CL13111.Contig1_All	K08522
Melanoma	2	0.974666	0.999954	ko05218	Human Diseases	Cancers: Specific types	Unigene8456_All;Unigene72232_All	K05689+K04362
GABAergic synapse	2	0.976484	0.999954	ko04727	Organismal Systems	Nervous system	Unigene70717_All;Unigene71124_All	K04615
Insulin secretion	1	0.977329	0.999954	ko04911	Organismal Systems	Endocrine system	Unigene72416_All	K05858
Central carbon metabolism in cancer	2	0.980446	0.999954	ko05230	Human Diseases	Cancers: Overview	Unigene72232_All;Unigene67624_All	K04362+K08268
Choline metabolism in cancer	3	0.984401	0.999954	ko05231	Human Diseases	Cancers: Overview	CL4167.Contig2_All;Unigene95709_All;Unigene67624_All	K01080+K14156+K08268
Herpes simplex infection	11	0.984515	0.999954	ko05168	Human Diseases	Infectious diseases: Viral	CL3623.Contig4_All;CL3623.Contig1_All;CL1749.Contig4_All;Unigene15519_All;CL1535.Contig3_All;CL1749.Contig7_All;Unigene63281_All;CL3181.Contig1_All;Unigene64795_All;Unigene35833_All;Unigene28178_All	K15412+K02633+K06752+K14966+K06751+K06081+K06531+K04498+K03121+K04734
AMPK signaling pathway	3	0.987708	0.999954	ko04152	Environmental Information Processing	Signal transduction	Unigene25855_All;Unigene38339_All;Unigene67359_All	K08271+K03234+K11584
Chemokine signaling pathway	5	0.988382	0.999954	ko04062	Organismal Systems	Immune system	CL57.Contig1_All;Unigene72416_All;Unigene24473_All;Unigene28178_All;Unigene98569_All	K05725+K05858+K05731+K04734+K16062
ErbB signaling pathway	2	0.988422	0.999954	ko04012	Environmental Information Processing	Signal transduction	CL57.Contig1_All;Unigene74997_All	K05725+K05859
Prostate cancer	3	0.988739	0.999954	ko05215	Human Diseases	Cancers: Specific types	Unigene72232_All;Unigene64795_All;Unigene28178_All	K04362+K04498+K04734
Spliceosome	5	0.990161	0.999954	ko03040	Genetic Information Processing	Transcription	Unigene83463_All;CL4723.Contig2_All;CL724.Contig6_All;Unigene95109_All;CL2990.Contig13_All	K11093+K12875+K12835+K12897+K12838
FoxO signaling pathway	4	0.99033	0.999954	ko04068	Environmental Information Processing	Signal transduction	Unigene10729_All;CL7596.Contig1_All;Unigene64795_All;Unigene67206_All	K04402+K04564+K04498+K17848
Adipocytokine signaling pathway	1	0.991303	0.999954	ko04920	Organismal Systems	Endocrine system	Unigene28178_All	K04734
Non-small cell lung cancer	1	0.993036	0.999954	ko05223	Human Diseases	Cancers: Specific types	Unigene74997_All	K05859
Endocytosis	12	0.993083	0.999954	ko04144	Cellular Processes	Transport and catabolism	Unigene9970_All;CL1535.Contig3_All;Unigene87639_All;Unigene63281_All;Unigene53166_All;Unigene50500_All;CL8711.Contig1_All;Unigene44365_All;CL4411.Contig5_All;Unigene68562_All;Unigene67206_All;Unigene7510_All	K05098+K12562+K12484+K06751+K04705+K10396+K12472+K18441+K12488+K17848+K18462
TNF signaling pathway	4	0.993294	0.999954	ko04668	Environmental Information Processing	Signal transduction	Unigene60651_All;Unigene73056_All;Unigene28178_All;CL11886.Contig1_All	K12793+K16510+K04445+K04734+K05419
Progesterone-mediated oocyte maturation	1	0.994019	0.999954	ko04914	Organismal Systems	Endocrine system	CL16363.Contig26_All	K03348
Lysosome	2	0.994575	0.999954	ko04142	Cellular Processes	Transport and catabolism	Unigene64981_All;CL5731.Contig3_All	K12404+K01363
Viral carcinogenesis	7	0.99461	0.999954	ko05203	Human Diseases	Cancers: Overview	Unigene67419_All;Unigene107352_All;Unigene62358_All;Unigene63281_All;Unigene64795_All;Unigene29222_All;Unigene28178_All	K03363+K11408+K06751+K04498+K08665+K04734
Jak-STAT signaling pathway	3	0.995182	0.999954	ko04630	Environmental Information Processing	Signal transduction	Unigene53166_All;Unigene64795_All;CL11886.Contig1_All	K04705+K04498+K05420+K05419
Retrograde endocannabinoid signaling	1	0.995484	0.999954	ko04723	Organismal Systems	Nervous system	Unigene72416_All	K05858
Cholinergic synapse	1	0.995815	0.999954	ko04725	Organismal Systems	Nervous system	Unigene72416_All	K05858
Endometrial cancer	1	0.996342	0.999954	ko05213	Human Diseases	Cancers: Specific types	Unigene8456_All	K05689
Gap junction	1	0.997615	0.999954	ko04540	Cellular Processes	Cellular community	Unigene72416_All	K05858
MAPK signaling pathway	6	0.997852	0.999954	ko04010	Environmental Information Processing	Signal transduction	Unigene60712_All;Unigene10729_All;Unigene61768_All;Unigene72232_All;Unigene73056_All;Unigene71416_All	K04386+K04402+K08052+K04362+K16510+K04445+K04372
Sphingolipid signaling pathway	2	0.998234	0.999954	ko04071	Environmental Information Processing	Signal transduction	Unigene72416_All;Unigene67359_All	K05858+K11584
NOD-like receptor signaling pathway	3	0.99894	0.999954	ko04621	Organismal Systems	Immune system	Unigene52521_All;Unigene60651_All;Unigene28178_All	K12800+K12793+K04734
Chronic myeloid leukemia	1	0.998963	0.999954	ko05220	Human Diseases	Cancers: Specific types	Unigene28178_All	K04734
Hepatitis C	1	0.999668	0.999954	ko05160	Human Diseases	Infectious diseases: Viral	Unigene28178_All	K04734
Influenza A	8	0.999672	0.999954	ko05164	Human Diseases	Infectious diseases: Viral	Unigene33611_All;Unigene15519_All;CL14594.Contig1_All;CL14594.Contig2_All;Unigene52521_All;Unigene64795_All;CL10048.Contig2_All;Unigene28178_All	K14297+K06752+K01312+K12800+K04498+K05404+K04734
Hepatitis B	2	0.999749	0.999954	ko05161	Human Diseases	Infectious diseases: Viral	Unigene64795_All;Unigene28178_All	K04498+K04734
Protein processing in endoplasmic reticulum	1	0.999954	0.999954	ko04141	Genetic Information Processing	Folding, sorting and degradation	CL2114.Contig2_All	K10086

## Sheet: Unique up-regulation in H
Pathway	Number of DEUs	P value	Q value	Pathway ID	Level 1	Level 2	Unigene ID	KO ID
Primary immunodeficiency	47	7.23711e-17	1.82375e-14	ko05340	Human Diseases	Immune diseases	CL13300.Contig46_All;CL2776.Contig36_All;Unigene41840_All;CL7972.Contig3_All;CL13300.Contig29_All;Unigene86852_All;Unigene29837_All;Unigene47743_All;Unigene92086_All;Unigene18932_All;Unigene73016_All;CL3526.Contig4_All;Unigene23486_All;Unigene87356_All;Unigene12691_All;Unigene102944_All;Unigene43333_All;Unigene90317_All;Unigene87355_All;CL3526.Contig5_All;Unigene21453_All;CL14950.Contig32_All;CL1…	K10603+K03161+K06856+K03160+K06554+K06458+K06459+K10988
Systemic lupus erythematosus	39	1.50867e-15	1.90092e-13	ko05322	Human Diseases	Immune diseases	CL2776.Contig36_All;Unigene104872_All;Unigene41840_All;CL1385.Contig6_All;Unigene9639_All;Unigene49203_All;CL7972.Contig3_All;CL1385.Contig5_All;CL2269.Contig2_All;Unigene26807_All;Unigene86852_All;Unigene29837_All;Unigene92086_All;Unigene18932_All;Unigene6490_All;Unigene6614_All;CL13981.Contig34_All;Unigene87356_All;Unigene12691_All;Unigene102944_All;Unigene43333_All;Unigene90317_All;Unigene8735…	K03161+K05412+K06470+K06856+K10651+K05699+K11253+K03160+K10784+K10785
Measles	52	1.5676e-14	1.31678e-12	ko05162	Human Diseases	Infectious diseases: Viral	Unigene11030_All;Unigene108109_All;Unigene104872_All;Unigene41840_All;CL16522.Contig4_All;Unigene13345_All;CL15477.Contig3_All;CL2842.Contig6_All;Unigene86852_All;Unigene29837_All;CL2842.Contig1_All;CL16358.Contig2_All;Unigene92086_All;CL16358.Contig24_All;CL16358.Contig19_All;CL3009.Contig3_All;CL2842.Contig3_All;Unigene18932_All;CL16358.Contig25_All;Unigene16311_All;Unigene27611_All;Unigene8735…	K10160+K02649+K06470+K06856+K03283+K14754+K10784+K12646+K09447+K11220+K04692+K16195+K06563+K16194+K10785
Allograft rejection	35	3.49531e-14	2.20205e-12	ko05330	Human Diseases	Immune diseases	CL2776.Contig36_All;Unigene41142_All;Unigene104872_All;Unigene41840_All;CL7972.Contig3_All;Unigene86852_All;Unigene29837_All;Unigene92086_All;Unigene18932_All;Unigene23486_All;Unigene87356_All;Unigene12691_All;Unigene102944_All;Unigene43333_All;CL4586.Contig16_All;Unigene90317_All;CL6363.Contig6_All;Unigene87355_All;Unigene21453_All;CL4586.Contig15_All;CL4586.Contig2_All;Unigene12100_All;CL993.Co…	K03161+K01353+K05412+K06470+K06856+K03160+K10784+K06751+K07818+K10785
Autoimmune thyroid disease	35	6.25252e-14	3.15127e-12	ko05320	Human Diseases	Immune diseases	CL2776.Contig36_All;Unigene41142_All;Unigene104872_All;Unigene41840_All;CL7972.Contig3_All;Unigene86852_All;Unigene29837_All;Unigene92086_All;Unigene18932_All;Unigene23486_All;Unigene87356_All;Unigene12691_All;Unigene102944_All;Unigene43333_All;CL4586.Contig16_All;Unigene90317_All;CL6363.Contig6_All;Unigene87355_All;Unigene21453_All;CL4586.Contig15_All;CL4586.Contig2_All;Unigene12100_All;CL993.Co…	K03161+K01353+K05412+K06470+K06538+K06856+K03160+K10784+K06751+K07818+K10785
Asthma	26	7.64143e-13	3.2094e-11	ko05310	Human Diseases	Immune diseases	CL2776.Contig36_All;Unigene41840_All;CL7972.Contig3_All;Unigene86852_All;Unigene29837_All;Unigene92086_All;Unigene18932_All;Unigene87356_All;Unigene12691_All;Unigene102944_All;Unigene43333_All;Unigene90317_All;Unigene87355_All;Unigene21453_All;CL10554.Contig5_All;Unigene12100_All;Unigene102631_All;Unigene89506_All;CL16495.Contig2_All;CL16495.Contig5_All;Unigene90057_All;CL13349.Contig29_All;Unige…	K03161+K06856+K03160+K10784+K16597+K10785
Viral myocarditis	39	2.16499e-09	7.79398e-08	ko05416	Human Diseases	Cardiovascular diseases	CL2776.Contig36_All;Unigene106737_All;Unigene89927_All;Unigene104872_All;CL16601.Contig18_All;Unigene41840_All;Unigene103918_All;CL1574.Contig23_All;CL7972.Contig3_All;Unigene86852_All;Unigene29837_All;Unigene92086_All;Unigene36092_All;Unigene18932_All;Unigene23486_All;Unigene87356_All;Unigene12691_All;Unigene105322_All;Unigene102944_All;Unigene43333_All;CL4586.Contig16_All;Unigene90317_All;Unige…	K03161+K06788+K06464+K05412+K06470+K10366+K06856+K03260+K03160+K10784+K06751+K07818+K10785
Calcium signaling pathway	35	3.65451e-09	1.15117e-07	ko04020	Environmental Information Processing	Signal transduction	CL4601.Contig1_All;Unigene89927_All;Unigene41840_All;CL14637.Contig1_All;Unigene103684_All;Unigene107960_All;Unigene105022_All;Unigene76848_All;Unigene106085_All;Unigene107977_All;Unigene106885_All;Unigene86852_All;Unigene29837_All;Unigene92086_All;Unigene18932_All;CL3231.Contig1_All;CL3231.Contig7_All;Unigene87356_All;Unigene12691_All;Unigene102944_All;Unigene43333_All;Unigene90317_All;Unigene87…	K00911+K05089+K06856+K04260+K05218+K05871+K04718+K05212+K07190+K01242+K05857+K10784+K00907+K10785
Hematopoietic cell lineage	41	2.29192e-08	6.41738e-07	ko04640	Organismal Systems	Immune system	Unigene106737_All;Unigene89927_All;Unigene41840_All;Unigene33216_All;Unigene107977_All;CL5742.Contig4_All;CL1076.Contig5_All;CL1076.Contig9_All;Unigene29837_All;CL1076.Contig6_All;Unigene27708_All;Unigene92086_All;CL1076.Contig7_All;Unigene36092_All;Unigene18932_All;CL1076.Contig1_All;Unigene18732_All;CL1076.Contig10_All;Unigene23486_All;Unigene87356_All;Unigene12691_All;CL1076.Contig2_All;Unigen…	K06493+K06256+K06856+K01242+K06460+K06458+K06459+K06263+K06260
Rheumatoid arthritis	31	3.59472e-08	9.05869e-07	ko05323	Human Diseases	Immune diseases	Unigene11030_All;Unigene89927_All;Unigene104872_All;Unigene41840_All;Unigene86852_All;Unigene29837_All;Unigene92086_All;Unigene18932_All;Unigene87356_All;Unigene12691_All;Unigene102944_All;Unigene43333_All;Unigene90317_All;Unigene87355_All;Unigene21453_All;CL10554.Contig5_All;CL15995.Contig16_All;Unigene12100_All;Unigene102631_All;Unigene89506_All;CL16495.Contig2_All;CL16495.Contig5_All;Unigene90…	K10160+K06464+K05412+K06470+K06538+K06856+K10784+K05408+K01365+K10030+K04379+K10785
NF-kappa B signaling pathway	39	5.28658e-08	1.1717e-06	ko04064	Environmental Information Processing	Signal transduction	CL2776.Contig36_All;Unigene11030_All;Unigene79420_All;Unigene41840_All;CL7972.Contig3_All;Unigene105736_All;Unigene103313_All;Unigene86852_All;Unigene29837_All;CL16358.Contig2_All;Unigene92086_All;Unigene67574_All;CL16358.Contig24_All;CL16358.Contig19_All;Unigene18932_All;CL16358.Contig25_All;CL1421.Contig2_All;Unigene87356_All;Unigene12691_All;Unigene102944_All;Unigene43333_All;CL16358.Contig21_…	K03161+K06527+K10160+K10798+K06856+K03160+K10784+K12646+K10652+K03173+K09849+K16062+K10030+K10785
Intestinal immune network for IgA production	29	5.57951e-08	1.1717e-06	ko04672	Organismal Systems	Immune system	CL2776.Contig36_All;Unigene104872_All;Unigene41840_All;CL7972.Contig3_All;Unigene87633_All;Unigene105736_All;Unigene86852_All;Unigene29837_All;Unigene92086_All;Unigene18932_All;Unigene87356_All;Unigene12691_All;Unigene102944_All;Unigene43333_All;Unigene3512_All;Unigene90317_All;Unigene87355_All;Unigene21453_All;Unigene12100_All;Unigene102631_All;Unigene89506_All;CL16495.Contig2_All;CL16495.Contig…	K03161+K05412+K06470+K06856+K03160+K06590+K10784+K05153+K10785
Staphylococcus aureus infection	25	2.05598e-07	3.98545e-06	ko05150	Human Diseases	Infectious diseases: Bacterial	Unigene89927_All;Unigene41840_All;Unigene86852_All;Unigene29837_All;Unigene92086_All;Unigene18932_All;Unigene87356_All;Unigene12691_All;Unigene102944_All;Unigene43333_All;Unigene90317_All;Unigene87355_All;Unigene21453_All;Unigene12100_All;Unigene102631_All;Unigene89506_All;CL16495.Contig2_All;CL16495.Contig5_All;Unigene90057_All;CL13349.Contig29_All;CL9612.Contig1_All;Unigene89384_All;CL14950.Con…	K06464+K06856+K10784+K01334+K10785
African trypanosomiasis	22	2.39774e-07	4.31593e-06	ko05143	Human Diseases	Infectious diseases: Parasitic	CL2776.Contig36_All;Unigene41840_All;Unigene29837_All;Unigene92086_All;Unigene18932_All;Unigene87356_All;Unigene12691_All;Unigene102944_All;Unigene43333_All;Unigene90317_All;Unigene87355_All;Unigene21453_All;Unigene12100_All;Unigene102631_All;Unigene89506_All;CL16495.Contig2_All;CL16495.Contig5_All;CL3343.Contig5_All;Unigene90057_All;CL13349.Contig29_All;Unigene89384_All;CL13349.Contig38_All	K06527+K06856+K06494
Epstein-Barr virus infection	50	9.31704e-07	1.56526e-05	ko05169	Human Diseases	Infectious diseases: Viral	Unigene66555_All;Unigene108109_All;Unigene89927_All;Unigene41840_All;CL16522.Contig4_All;CL7972.Contig3_All;Unigene107977_All;CL5742.Contig4_All;Unigene87291_All;Unigene29837_All;CL16358.Contig2_All;Unigene92086_All;CL16358.Contig24_All;CL16358.Contig19_All;Unigene18932_All;CL16655.Contig22_All;CL16358.Contig25_All;CL1421.Contig2_All;CL16655.Contig31_All;Unigene23486_All;Unigene87356_All;Unigene1…	K11406+K02649+K06256+K06856+K03283+K03160+K01242+K03006+K12646+K11838+K03173+K09849+K06751+K03033+K04692+K16195+K06477+K16194
Transcriptional misregulation in cancer	39	3.23396e-06	5.09349e-05	ko05202	Human Diseases	Cancers: Overview	Unigene107699_All;CL14766.Contig2_All;Unigene41142_All;Unigene41840_All;Unigene455_All;Unigene49203_All;CL7972.Contig3_All;Unigene42055_All;Unigene87633_All;Unigene105736_All;Unigene25976_All;Unigene86852_All;Unigene29837_All;Unigene92086_All;Unigene18932_All;Unigene87356_All;Unigene12691_All;Unigene102944_All;Unigene43333_All;Unigene90317_All;CL6363.Contig6_All;Unigene87355_All;Unigene21453_All;…	K11447+K05087+K01353+K06856+K09299+K11253+K03160+K09355+K06590+K09186+K10784+K10030+K10785
Phospholipase D signaling pathway	40	6.12621e-06	9.08121e-05	ko04072	Environmental Information Processing	Signal transduction	Unigene63633_All;Unigene103510_All;Unigene86421_All;CL386.Contig17_All;Unigene108109_All;Unigene96682_All;Unigene89927_All;Unigene41840_All;Unigene96649_All;Unigene87203_All;Unigene103511_All;Unigene91811_All;Unigene107960_All;Unigene105022_All;Unigene98809_All;Unigene86413_All;Unigene29837_All;Unigene92086_All;Unigene18932_All;Unigene98511_All;CL14529.Contig1_All;Unigene87356_All;Unigene12691_Al…	K04608+K01528+K02649+K05089+K06856+K05871+K04718+K04605+K16342+K10030
Fc epsilon RI signaling pathway	22	9.08362e-06	0.000127171	ko04664	Organismal Systems	Immune system	Unigene108109_All;Unigene41840_All;Unigene29837_All;Unigene92086_All;Unigene18932_All;Unigene87356_All;Unigene12691_All;Unigene102944_All;Unigene43333_All;Unigene90317_All;Unigene87355_All;Unigene21453_All;Unigene12100_All;Unigene102631_All;Unigene89506_All;CL16495.Contig2_All;CL16495.Contig5_All;Unigene90057_All;CL13349.Contig29_All;CL1686.Contig5_All;Unigene89384_All;CL13349.Contig38_All	K02649+K06856+K16342
Porphyrin and chlorophyll metabolism	9	1.14672e-05	0.000152091	ko00860	Metabolism	Metabolism of cofactors and vitamins	Unigene108673_All;CL8987.Contig3_All;CL8987.Contig2_All;CL197.Contig1_All;CL1117.Contig1_All;CL16340.Contig2_All;CL158.Contig4_All;CL197.Contig11_All;CL16340.Contig3_All	K13624+K14735+K01772+K01719+K00231+K01698+K01599
Leishmaniasis	35	1.55211e-05	0.000195566	ko05140	Human Diseases	Infectious diseases: Parasitic	CL2776.Contig36_All;Unigene11030_All;Unigene106737_All;Unigene89927_All;Unigene41840_All;Unigene87633_All;Unigene105736_All;Unigene29837_All;Unigene92086_All;Unigene36092_All;Unigene18932_All;Unigene16311_All;Unigene27611_All;Unigene87356_All;Unigene12691_All;Unigene26475_All;Unigene102944_All;Unigene43333_All;Unigene90317_All;Unigene87355_All;Unigene5286_All;Unigene21453_All;Unigene12100_All;Uni…	K05719+K10160+K06464+K06856+K11220+K04379
RIG-I-like receptor signaling pathway	17	1.76573e-05	0.000211887	ko04622	Organismal Systems	Immune system	Unigene105839_All;CL16358.Contig2_All;Unigene67574_All;CL16358.Contig24_All;CL16358.Contig19_All;CL3009.Contig3_All;CL16358.Contig25_All;CL1421.Contig2_All;CL3009.Contig2_All;CL3009.Contig4_All;CL16358.Contig21_All;CL1421.Contig1_All;CL3009.Contig5_All;CL11375.Contig3_All;CL11375.Contig2_All;CL13317.Contig1_All;Unigene16377_All	K11594+K12646+K10652+K09447+K03173+K12649+K10030
Natural killer cell mediated cytotoxicity	32	4.49265e-05	0.000514613	ko04650	Organismal Systems	Immune system	Unigene41142_All;Unigene108109_All;Unigene89927_All;Unigene41840_All;Unigene107960_All;Unigene29837_All;Unigene92086_All;Unigene18932_All;Unigene23486_All;Unigene87356_All;Unigene12691_All;Unigene102944_All;Unigene43333_All;CL4586.Contig16_All;Unigene90317_All;CL6363.Contig6_All;Unigene87355_All;Unigene21453_All;CL4586.Contig15_All;CL4586.Contig2_All;Unigene12100_All;CL993.Contig6_All;CL4586.Cont…	K01353+K02649+K06464+K06856+K05871+K06751+K07818
Phagosome	43	5.4554e-05	0.000597722	ko04145	Cellular Processes	Transport and catabolism	CL2776.Contig36_All;Unigene11030_All;Unigene106737_All;Unigene89927_All;Unigene41840_All;Unigene33216_All;Unigene87633_All;CL5144.Contig7_All;Unigene105736_All;Unigene21704_All;Unigene29837_All;CL14518.Contig15_All;CL6420.Contig4_All;Unigene92086_All;CL6420.Contig6_All;Unigene36092_All;CL14518.Contig13_All;Unigene18932_All;CL14518.Contig7_All;CL6420.Contig7_All;Unigene23486_All;Unigene87356_All;U…	K05719+K10160+K06493+K06464+K06856+K12478+K07375+K07374+K06751+K01368+K01365+K06563+K06560
Hepatitis C	22	9.89753e-05	0.00103924	ko05160	Human Diseases	Infectious diseases: Viral	Unigene108109_All;CL6545.Contig4_All;CL16358.Contig2_All;CL16358.Contig24_All;CL16358.Contig19_All;CL3009.Contig3_All;CL16358.Contig25_All;CL1421.Contig2_All;Unigene16311_All;Unigene27611_All;CL3009.Contig2_All;Unigene26475_All;CL3009.Contig4_All;CL16358.Contig21_All;CL1421.Contig1_All;Unigene5286_All;CL3009.Contig5_All;Unigene84458_All;Unigene44329_All;CL13317.Contig1_All;Unigene102760_All;CL155…	K02649+K14217+K12646+K09447+K03173+K11220+K04692+K16195+K10030+K16194
B cell receptor signaling pathway	25	0.000236647	0.00237931	ko04662	Organismal Systems	Immune system	Unigene108109_All;Unigene41840_All;Unigene105753_All;Unigene3279_All;Unigene29837_All;Unigene92086_All;Unigene18932_All;Unigene87356_All;Unigene12691_All;Unigene102944_All;Unigene43333_All;Unigene90317_All;Unigene87355_All;Unigene21453_All;Unigene12100_All;Unigene102631_All;Unigene89506_All;CL16495.Contig2_All;CL16495.Contig5_All;Unigene90057_All;CL13349.Contig29_All;Unigene89384_All;CL4321.Conti…	K02649+K06856+K12230+K12229+K04379
Amoebiasis	28	0.000245485	0.00237931	ko05146	Human Diseases	Infectious diseases: Parasitic	CL5223.Contig6_All;Unigene11030_All;Unigene108109_All;Unigene89927_All;Unigene41840_All;Unigene9639_All;CL2269.Contig2_All;Unigene29837_All;Unigene92086_All;Unigene18932_All;Unigene87356_All;Unigene12691_All;Unigene103604_All;Unigene102944_All;Unigene43333_All;Unigene90317_All;Unigene87355_All;Unigene21453_All;Unigene12100_All;Unigene102631_All;Unigene89506_All;CL16495.Contig2_All;CL16495.Contig5…	K10955+K10160+K02649+K06464+K06856+K05699+K05700+K10030
Toll-like receptor signaling pathway	18	0.000350605	0.00327231	ko04620	Organismal Systems	Immune system	Unigene11030_All;Unigene108109_All;Unigene104872_All;CL7972.Contig3_All;CL3009.Contig3_All;Unigene16311_All;Unigene27611_All;CL3009.Contig2_All;Unigene26475_All;CL3009.Contig4_All;Unigene5286_All;CL10554.Contig5_All;CL3009.Contig5_All;Unigene44329_All;CL13317.Contig1_All;Unigene102760_All;CL4321.Contig7_All;CL4321.Contig2_All	K10160+K02649+K05412+K03160+K09447+K11220+K05408+K10030+K04379
Fc gamma R-mediated phagocytosis	24	0.000683028	0.00600541	ko04666	Organismal Systems	Immune system	CL386.Contig17_All;Unigene108109_All;Unigene41840_All;Unigene105022_All;Unigene29837_All;Unigene92086_All;Unigene18932_All;Unigene87356_All;Unigene12691_All;Unigene102944_All;Unigene43333_All;Unigene90317_All;Unigene87355_All;Unigene21453_All;Unigene12100_All;Unigene102631_All;Unigene89506_All;CL16495.Contig2_All;CL16495.Contig5_All;Unigene90057_All;CL13349.Contig29_All;CL1686.Contig5_All;Unigene…	K01528+K02649+K06856+K04718+K16342
Influenza A	40	0.000691099	0.00600541	ko05164	Human Diseases	Infectious diseases: Viral	CL6077.Contig1_All;Unigene11030_All;Unigene108109_All;Unigene103425_All;CL16522.Contig4_All;Unigene33872_All;Unigene107060_All;Unigene15309_All;Unigene13345_All;CL15477.Contig3_All;CL2842.Contig6_All;CL2842.Contig1_All;CL16358.Contig2_All;Unigene67574_All;CL16358.Contig24_All;CL16358.Contig19_All;CL3009.Contig3_All;Unigene26981_All;CL2842.Contig3_All;CL16358.Contig25_All;CL16674.Contig2_All;CL166…	K12800+K10160+K02649+K03283+K14297+K14754+K12646+K10652+K09447+K15045+K11220+K16195+K10030+K16194
Tuberculosis	34	0.0010314	0.0086638	ko05152	Human Diseases	Infectious diseases: Bacterial	Unigene11030_All;Unigene89927_All;Unigene41840_All;Unigene105022_All;CL5144.Contig7_All;Unigene29837_All;Unigene92086_All;Unigene18932_All;Unigene16311_All;CL1647.Contig7_All;Unigene27611_All;Unigene87356_All;Unigene12691_All;Unigene26475_All;Unigene102944_All;Unigene43333_All;Unigene90317_All;Unigene87355_All;Unigene5286_All;Unigene21453_All;CL15995.Contig16_All;Unigene12100_All;Unigene102631_Al…	K10160+K06464+K06856+K04718+K12478+K11220+K08066+K01368+K06563+K06560
Graft-versus-host disease	13	0.00139708	0.0113569	ko05332	Human Diseases	Immune diseases	Unigene41142_All;Unigene104872_All;Unigene86852_All;Unigene23486_All;CL4586.Contig16_All;CL6363.Contig6_All;CL4586.Contig15_All;CL4586.Contig2_All;CL993.Contig6_All;CL4586.Contig4_All;CL4586.Contig14_All;CL14950.Contig20_All;Unigene22117_All	K01353+K05412+K06470+K10784+K06751+K07818+K10785
Type I diabetes mellitus	13	0.002428	0.0191205	ko04940	Human Diseases	Endocrine and metabolic diseases	Unigene41142_All;Unigene104872_All;Unigene86852_All;Unigene23486_All;CL4586.Contig16_All;CL6363.Contig6_All;CL4586.Contig15_All;CL4586.Contig2_All;CL993.Contig6_All;CL4586.Contig4_All;CL4586.Contig14_All;CL14950.Contig20_All;Unigene22117_All	K01353+K05412+K06470+K10784+K06751+K07818+K10785
Hepatitis B	22	0.0042683	0.0325943	ko05161	Human Diseases	Infectious diseases: Viral	Unigene11030_All;Unigene105839_All;Unigene108109_All;Unigene107960_All;CL16358.Contig2_All;CL16358.Contig24_All;CL16358.Contig19_All;CL3009.Contig3_All;CL16358.Contig25_All;Unigene16311_All;Unigene27611_All;CL3009.Contig2_All;Unigene26475_All;CL3009.Contig4_All;CL16358.Contig21_All;Unigene5286_All;CL3009.Contig5_All;Unigene44329_All;CL13317.Contig1_All;Unigene102760_All;CL4321.Contig7_All;CL4321.…	K10160+K11594+K02649+K05871+K12646+K09447+K11220+K04692+K11222+K10030+K04379
Dilated cardiomyopathy	27	0.00533256	0.0389755	ko05414	Human Diseases	Cardiovascular diseases	CL2776.Contig36_All;Unigene106737_All;CL16601.Contig18_All;Unigene41840_All;Unigene33216_All;Unigene87633_All;Unigene105736_All;Unigene29837_All;Unigene92086_All;Unigene36092_All;Unigene18932_All;Unigene87356_All;Unigene12691_All;Unigene102944_All;Unigene43333_All;Unigene90317_All;Unigene87355_All;Unigene21453_All;Unigene12100_All;Unigene102631_All;Unigene89506_All;CL16495.Contig2_All;CL16495.Con…	K05719+K06493+K06589+K10366+K06856+K06590
Cytosolic DNA-sensing pathway	9	0.00541327	0.0389755	ko04623	Organismal Systems	Immune system	CL16358.Contig2_All;CL16358.Contig24_All;CL16358.Contig19_All;CL3009.Contig3_All;CL16358.Contig25_All;CL3009.Contig2_All;CL3009.Contig4_All;CL16358.Contig21_All;CL3009.Contig5_All	K12646+K09447
Arachidonic acid metabolism	6	0.00793175	0.0555222	ko00590	Metabolism	Lipid metabolism	CL6980.Contig2_All;Unigene25131_All;Unigene107937_All;CL1686.Contig5_All;CL1331.Contig7_All;CL1331.Contig9_All	K00079+K00458+K00432+K16342+K00461
Base excision repair	11	0.0116762	0.0795242	ko03410	Genetic Information Processing	Replication and repair	Unigene79420_All;Unigene70854_All;Unigene105736_All;CL3898.Contig1_All;Unigene103313_All;Unigene19325_All;Unigene19330_All;Unigene19320_All;Unigene19321_All;Unigene19319_All;CL4026.Contig3_All	K10798+K02325+K02324+K01142+K10771+K04799
Proteasome	5	0.015309	0.101523	ko03050	Genetic Information Processing	Folding, sorting and degradation	Unigene104898_All;CL11054.Contig5_All;CL11054.Contig3_All;CL11054.Contig4_All;CL6156.Contig1_All	K02730+K03033+K02739
Inflammatory bowel disease (IBD)	10	0.025918	0.16747	ko05321	Human Diseases	Immune diseases	Unigene11030_All;Unigene86852_All;Unigene16311_All;Unigene27611_All;Unigene26475_All;Unigene5286_All;Unigene44329_All;Unigene102760_All;CL14950.Contig20_All;Unigene22117_All	K10160+K10784+K11220+K04692+K11222+K10785
Drug metabolism - cytochrome P450	4	0.028973	0.18253	ko00982	Metabolism	Xenobiotics biodegradation and metabolism	Unigene105753_All;Unigene104991_All;CL11959.Contig1_All;Unigene2234_All	K13980+K00274+K00485+K00799
Osteoclast differentiation	22	0.0331379	0.203677	ko04380	Organismal Systems	Development	CL12698.Contig1_All;Unigene108109_All;Unigene106737_All;CL12698.Contig2_All;Unigene33216_All;CL4361.Contig2_All;CL4361.Contig5_All;Unigene62423_All;CL4361.Contig4_All;CL15932.Contig1_All;Unigene36092_All;CL1421.Contig2_All;Unigene16311_All;Unigene27611_All;Unigene26475_All;CL1421.Contig1_All;Unigene5286_All;Unigene83974_All;Unigene44329_All;Unigene102760_All;CL4321.Contig7_All;CL4321.Contig2_All	K06551+K02649+K06493+K03173+K11220+K09029+K04379
DNA replication	4	0.0633781	0.372131	ko03030	Genetic Information Processing	Replication and repair	Unigene70854_All;CL3898.Contig1_All;CL12614.Contig4_All;CL4026.Contig3_All	K02325+K02324+K10745+K04799
Ether lipid metabolism	5	0.0639302	0.372131	ko00565	Metabolism	Lipid metabolism	CL16599.Contig1_All;CL16599.Contig5_All;CL1686.Contig5_All;CL16599.Contig4_All;CL16599.Contig6_All	K16860+K16342
Proximal tubule bicarbonate reclamation	5	0.0652306	0.372131	ko04964	Organismal Systems	Excretory system	Unigene79420_All;Unigene75248_All;Unigene23263_All;CL14318.Contig1_All;CL11174.Contig4_All	K00025+K18245+K01425+K09864+K18246
PI3K-Akt signaling pathway	38	0.066452	0.372131	ko04151	Environmental Information Processing	Signal transduction	CL14766.Contig2_All;CL2776.Contig36_All;Unigene11030_All;Unigene108109_All;Unigene106737_All;Unigene89927_All;Unigene68378_All;Unigene41840_All;Unigene105753_All;Unigene33216_All;Unigene106721_All;Unigene84631_All;Unigene103846_All;Unigene87633_All;Unigene105736_All;CL10756.Contig2_All;Unigene29837_All;Unigene92086_All;Unigene36092_All;Unigene18932_All;Unigene87356_All;Unigene12691_All;Unigene102…	K05087+K05719+K10160+K02649+K06252+K06493+K06589+K05089+K05460+K06856+K12230+K13302+K05098+K06590+K04362+K05095+K05466
Gap junction	11	0.0719097	0.39394	ko04540	Cellular Processes	Cellular community	Unigene89927_All;Unigene21704_All;CL14518.Contig15_All;CL6420.Contig4_All;CL6420.Contig6_All;CL14518.Contig13_All;CL14518.Contig7_All;CL6420.Contig7_All;Unigene8493_All;CL15560.Contig20_All;CL15560.Contig15_All	K05089+K07375+K07374
Prolactin signaling pathway	10	0.0757597	0.406201	ko04917	Organismal Systems	Endocrine system	Unigene108109_All;Unigene103080_All;Unigene16311_All;Unigene27611_All;Unigene26475_All;Unigene5286_All;Unigene44329_All;Unigene102760_All;CL4321.Contig7_All;CL4321.Contig2_All	K02649+K04699+K11220+K04692+K04379
Glutamatergic synapse	16	0.0777509	0.408192	ko04724	Organismal Systems	Nervous system	Unigene63633_All;Unigene103510_All;Unigene86421_All;Unigene96682_All;Unigene96649_All;Unigene87203_All;Unigene103511_All;Unigene91811_All;Unigene76848_All;Unigene98809_All;Unigene86413_All;Unigene23263_All;Unigene98511_All;CL14529.Contig1_All;CL16262.Contig1_All;CL1686.Contig5_All	K04608+K05212+K01425+K04605+K16342
Herpes simplex infection	28	0.0832619	0.420663	ko05168	Human Diseases	Infectious diseases: Viral	CL13300.Contig46_All;CL13300.Contig29_All;Unigene87291_All;CL6545.Contig4_All;CL16358.Contig2_All;CL16358.Contig24_All;CL16358.Contig19_All;CL3009.Contig3_All;CL16655.Contig22_All;CL16358.Contig25_All;CL1421.Contig2_All;Unigene16311_All;Unigene27611_All;CL16655.Contig31_All;Unigene23486_All;CL3009.Contig2_All;Unigene26475_All;CL3009.Contig4_All;CL16358.Contig21_All;CL1421.Contig1_All;Unigene5286_…	K15413+K03006+K14217+K12646+K09447+K11838+K03173+K09849+K11220+K06751+K16195+K16194+K04379
Cocaine addiction	5	0.0834648	0.420663	ko05030	Human Diseases	Substance dependence	Unigene76848_All;Unigene104991_All;CL14529.Contig1_All;Unigene83974_All;Unigene101411_All	K05212+K00274+K04605+K09029+K13765
Malaria	14	0.0852361	0.421167	ko05144	Human Diseases	Infectious diseases: Parasitic	CL2776.Contig36_All;Unigene11030_All;Unigene106737_All;Unigene89927_All;Unigene68378_All;Unigene106721_All;CL7972.Contig3_All;Unigene107977_All;Unigene86852_All;Unigene36092_All;CL3343.Contig5_All;CL13317.Contig1_All;CL14950.Contig20_All;Unigene22117_All	K03161+K06257+K06527+K10160+K04550+K06464+K05460+K03160+K06471+K10784+K06494+K10030+K10785
Antigen processing and presentation	9	0.0971401	0.470756	ko04612	Organismal Systems	Immune system	CL16522.Contig4_All;Unigene86852_All;CL1647.Contig7_All;Unigene23486_All;CL15995.Contig16_All;Unigene37605_All;Unigene85520_All;CL14950.Contig20_All;Unigene22117_All	K03283+K10784+K08066+K06458+K06459+K06751+K01368+K01365+K10785
Metabolism of xenobiotics by cytochrome P450	3	0.118624	0.564025	ko00980	Metabolism	Xenobiotics biodegradation and metabolism	CL6980.Contig2_All;Unigene105753_All;Unigene2234_All	K00079+K13980+K00799
Nitrogen metabolism	2	0.121584	0.567394	ko00910	Metabolism	Energy metabolism	Unigene75248_All;CL11174.Contig4_All	K18245+K18246
Phototransduction	3	0.128444	0.588509	ko04744	Organismal Systems	Sensory system	CL13343.Contig4_All;Unigene101411_All;Unigene73042_All	K04948+K13765+K04952
Ovarian steroidogenesis	5	0.144101	0.648457	ko04913	Organismal Systems	Endocrine system	CL14766.Contig2_All;CL13934.Contig5_All;CL1686.Contig5_All;CL1331.Contig7_All;CL1331.Contig9_All	K05087+K13373+K16342+K00461
Chemical carcinogenesis	3	0.159492	0.702487	ko05204	Human Diseases	Cancers: Overview	CL6980.Contig2_All;Unigene105753_All;Unigene2234_All	K00079+K13980+K00799
Melanoma	9	0.161684	0.702487	ko05218	Human Diseases	Cancers: Specific types	CL14766.Contig2_All;CL2776.Contig36_All;Unigene108109_All;Unigene89927_All;Unigene68378_All;Unigene106721_All;Unigene87633_All;Unigene105736_All;CL10756.Contig2_All	K05087+K05689+K02649+K05089+K05460+K04362
Pathogenic Escherichia coli infection	17	0.180936	0.772812	ko05130	Human Diseases	Infectious diseases: Bacterial	CL2776.Contig36_All;Unigene11030_All;Unigene106737_All;CL5512.Contig1_All;Unigene87633_All;Unigene105736_All;Unigene21704_All;CL14518.Contig15_All;CL6420.Contig4_All;CL6420.Contig6_All;Unigene36092_All;CL14518.Contig13_All;CL14518.Contig7_All;CL6420.Contig7_All;Unigene8493_All;CL15560.Contig20_All;CL15560.Contig15_All	K05689+K05719+K10160+K11294+K07375+K07374
Proteoglycans in cancer	30	0.187661	0.788175	ko05205	Human Diseases	Cancers: Overview	CL13343.Contig5_All;CL13343.Contig4_All;CL14766.Contig2_All;CL2776.Contig36_All;Unigene107944_All;Unigene11030_All;Unigene85643_All;Unigene108109_All;Unigene106737_All;Unigene89927_All;Unigene68378_All;CL538.Contig2_All;Unigene33216_All;Unigene106721_All;Unigene107067_All;Unigene6939_All;Unigene103846_All;Unigene87633_All;Unigene105736_All;CL5742.Contig4_All;CL10756.Contig2_All;Unigene36092_All;U…	K03985+K05087+K05719+K06257+K16338+K10380+K10160+K02375+K02649+K06493+K06256+K05460+K04437+K03685+K05098+K04362+K04692+K01365+K05760
Glycosaminoglycan biosynthesis - chondroitin sulfate / dermatan sulfate	2	0.192718	0.796147	ko00532	Metabolism	Glycan biosynthesis and metabolism	Unigene104740_All;CL6954.Contig3_All	K01020+K08106
Protein processing in endoplasmic reticulum	14	0.207642	0.843963	ko04141	Genetic Information Processing	Folding, sorting and degradation	CL804.Contig6_All;CL11789.Contig1_All;CL16522.Contig4_All;CL15160.Contig5_All;CL16040.Contig6_All;CL1421.Contig2_All;CL5512.Contig2_All;CL15160.Contig7_All;CL1421.Contig1_All;Unigene84458_All;Unigene37605_All;Unigene85520_All;Unigene14238_All;CL1553.Contig6_All	K05546+K12669+K03283+K14019+K06689+K03173+K09580+K16195+K03853+K16194
Neuroactive ligand-receptor interaction	19	0.219761	0.879043	ko04080	Environmental Information Processing	Signaling molecules and interaction	Unigene63633_All;Unigene103510_All;Unigene86421_All;Unigene41142_All;Unigene96682_All;Unigene96649_All;CL14637.Contig1_All;Unigene87203_All;Unigene103511_All;Unigene91811_All;Unigene103684_All;Unigene75248_All;Unigene76848_All;Unigene98809_All;Unigene86413_All;Unigene98511_All;CL14529.Contig1_All;CL16262.Contig1_All;CL7585.Contig3_All	K04608+K01352+K04260+K05218+K05186+K05212+K04148+K04605+K04818
Drug metabolism - other enzymes	3	0.250729	0.987245	ko00983	Metabolism	Xenobiotics biodegradation and metabolism	Unigene85426_All;CL13704.Contig2_All;Unigene2200_All	K00569+K00760
Viral carcinogenesis	20	0.260786	0.992553	ko05203	Human Diseases	Cancers: Overview	CL13300.Contig46_All;Unigene105839_All;Unigene66555_All;Unigene108109_All;Unigene9639_All;CL2269.Contig2_All;CL13300.Contig29_All;CL3009.Contig3_All;CL16655.Contig22_All;CL1421.Contig2_All;CL16655.Contig31_All;Unigene23486_All;CL3009.Contig2_All;CL3009.Contig4_All;CL1421.Contig1_All;Unigene5286_All;CL3009.Contig5_All;Unigene84458_All;Unigene38241_All;Unigene102760_All	K15413+K11594+K11406+K02649+K05699+K09447+K11838+K03173+K09849+K06751+K04692+K16195+K05760
ECM-receptor interaction	13	0.261122	0.992553	ko04512	Environmental Information Processing	Signaling molecules and interaction	CL2776.Contig36_All;Unigene106737_All;Unigene89927_All;Unigene68378_All;Unigene33216_All;Unigene106721_All;Unigene87633_All;Unigene105736_All;CL5742.Contig4_All;CL6103.Contig11_All;Unigene36092_All;Unigene1511_All;CL16056.Contig2_All	K05719+K06257+K16338+K06252+K06493+K06589+K06256+K06590+K06258+K06263+K06260
Amphetamine addiction	5	0.26569	0.992553	ko05031	Human Diseases	Substance dependence	Unigene76848_All;Unigene104991_All;Unigene83974_All;CL4321.Contig7_All;CL4321.Contig2_All	K05212+K00274+K09029+K04379
Nicotinate and nicotinamide metabolism	3	0.267832	0.992553	ko00760	Metabolism	Metabolism of cofactors and vitamins	CL7155.Contig5_All;CL3813.Contig10_All;Unigene107977_All	K03462+K00858+K01242
Glycosylphosphatidylinositol(GPI)-anchor biosynthesis	3	0.281608	0.999973	ko00563	Metabolism	Glycan biosynthesis and metabolism	Unigene87633_All;Unigene103519_All;CL1486.Contig5_All	K01127+K05285+K03860
Pancreatic cancer	8	0.287153	0.999973	ko05212	Human Diseases	Cancers: Specific types	Unigene108109_All;Unigene17912_All;Unigene16311_All;Unigene27611_All;Unigene26475_All;Unigene5286_All;Unigene44329_All;Unigene102760_All	K02649+K08775+K11220+K04692
Phenylalanine metabolism	1	0.297144	0.999973	ko00360	Metabolism	Amino acid metabolism	Unigene104991_All	K00274
Non-homologous end-joining	1	0.297144	0.999973	ko03450	Genetic Information Processing	Replication and repair	CL4026.Contig3_All	K04799
D-Glutamine and D-glutamate metabolism	1	0.301637	0.999973	ko00471	Metabolism	Metabolism of other amino acids	Unigene23263_All	K01425
Sulfur relay system	1	0.306101	0.999973	ko04122	Genetic Information Processing	Folding, sorting and degradation	CL14603.Contig2_All	K01011
Alcoholism	9	0.31192	0.999973	ko05034	Human Diseases	Substance dependence	Unigene66555_All;Unigene49203_All;Unigene76848_All;Unigene104991_All;CL15095.Contig2_All;Unigene1722_All;Unigene83974_All;CL16852.Contig1_All;CL15609.Contig1_All	K11406+K11253+K05212+K00274+K15014+K09029
Tyrosine metabolism	2	0.314762	0.999973	ko00350	Metabolism	Amino acid metabolism	Unigene105753_All;Unigene104991_All	K13980+K00274
Complement and coagulation cascades	5	0.324653	0.999973	ko04610	Organismal Systems	Immune system	CL13343.Contig5_All;CL13343.Contig4_All;CL13336.Contig16_All;Unigene84707_All;CL9612.Contig1_All	K03985+K03902+K01334
Nucleotide excision repair	3	0.324958	0.999973	ko03420	Genetic Information Processing	Replication and repair	Unigene32428_All;Unigene70854_All;CL3898.Contig1_All	K10843+K02325+K02324
Collecting duct acid secretion	2	0.363399	0.999973	ko04966	Organismal Systems	Excretory system	Unigene107600_All;Unigene75248_All	K06573+K18245
Toxoplasmosis	19	0.370793	0.999973	ko05145	Human Diseases	Infectious diseases: Parasitic	CL2776.Contig36_All;Unigene11030_All;Unigene108109_All;Unigene106737_All;CL16522.Contig4_All;CL7972.Contig3_All;Unigene87633_All;Unigene105736_All;Unigene36092_All;Unigene16311_All;Unigene27611_All;Unigene26475_All;Unigene5286_All;Unigene37605_All;Unigene85520_All;Unigene44329_All;Unigene102760_All;CL1331.Contig7_All;CL1331.Contig9_All	K03161+K05719+K10160+K02649+K03283+K03160+K11220+K04692+K00461
Chagas disease (American trypanosomiasis)	9	0.375757	0.999973	ko05142	Human Diseases	Infectious diseases: Parasitic	Unigene11030_All;Unigene108109_All;Unigene86852_All;CL10554.Contig5_All;CL13317.Contig1_All;CL4321.Contig7_All;CL14950.Contig20_All;Unigene22117_All;CL4321.Contig2_All	K10160+K02649+K10784+K05408+K10030+K04379+K10785
Glutathione metabolism	3	0.387244	0.999973	ko00480	Metabolism	Metabolism of other amino acids	Unigene107937_All;Unigene32428_All;Unigene2234_All	K00432+K11142+K00799
Peroxisome	5	0.388599	0.999973	ko04146	Cellular Processes	Transport and catabolism	Unigene103846_All;CL9203.Contig2_All;CL6694.Contig3_All;Unigene63957_All;Unigene9522_All	K12663+K13348+K00649+K13279
Olfactory transduction	6	0.399116	0.999973	ko04740	Organismal Systems	Sensory system	Unigene79420_All;Unigene104991_All;CL3271.Contig2_All;Unigene87356_All;Unigene87355_All;Unigene73042_All	K04257+K18154+K04952
Sulfur metabolism	1	0.401271	0.999973	ko00920	Metabolism	Energy metabolism	CL14603.Contig2_All	K01011
One carbon pool by folate	2	0.404021	0.999973	ko00670	Metabolism	Metabolism of cofactors and vitamins	Unigene32428_All;Unigene109210_All	K00288
Glycosphingolipid biosynthesis - ganglio series	1	0.42017	0.999973	ko00604	Metabolism	Glycan biosynthesis and metabolism	CL8598.Contig3_All	K03375
Galactose metabolism	2	0.432577	0.999973	ko00052	Metabolism	Carbohydrate metabolism	CL3182.Contig3_All;CL3491.Contig4_All	K12316+K01189
Mineral absorption	3	0.436413	0.999973	ko04978	Organismal Systems	Digestive system	Unigene108673_All;Unigene106222_All;Unigene105720_All	K14735+K14613+K05011
Glycerophospholipid metabolism	6	0.441844	0.999973	ko00564	Metabolism	Lipid metabolism	CL6694.Contig3_All;CL16599.Contig1_All;CL16599.Contig5_All;CL1686.Contig5_All;CL16599.Contig4_All;CL16599.Contig6_All	K00649+K16860+K16342
Selenocompound metabolism	1	0.442064	0.999973	ko00450	Metabolism	Metabolism of other amino acids	Unigene100930_All	K01008
Legionellosis	7	0.449221	0.999973	ko05134	Human Diseases	Infectious diseases: Bacterial	Unigene11030_All;Unigene89927_All;CL16522.Contig4_All;Unigene73891_All;Unigene37605_All;Unigene85520_All;CL13317.Contig1_All	K10160+K06464+K03283+K07874+K10030
Ubiquitin mediated proteolysis	10	0.459493	0.999973	ko04120	Genetic Information Processing	Folding, sorting and degradation	CL13300.Contig46_All;Unigene1385_All;CL2666.Contig2_All;CL13300.Contig29_All;CL10273.Contig29_All;CL16040.Contig6_All;Unigene87363_All;CL10273.Contig88_All;CL10273.Contig85_All;CL10273.Contig99_All	K10603+K10594+K04649+K10615+K10614+K06689
PPAR signaling pathway	4	0.46839	0.999973	ko03320	Organismal Systems	Endocrine system	CL8212.Contig5_All;CL13993.Contig2_All;CL8212.Contig1_All;Unigene10070_All	K08770+K08767
Steroid biosynthesis	1	0.469977	0.999973	ko00100	Metabolism	Lipid metabolism	CL13934.Contig5_All	K13373
RNA transport	17	0.483897	0.999973	ko03013	Genetic Information Processing	Translation	Unigene101459_All;Unigene94309_All;Unigene10439_All;Unigene105225_All;Unigene84124_All;CL1574.Contig23_All;Unigene101997_All;Unigene107060_All;Unigene107192_All;Unigene98875_All;CL14518.Contig7_All;Unigene105322_All;CL5053.Contig8_All;CL226.Contig63_All;CL5053.Contig9_All;Unigene104974_All;Unigene67176_All	K14306+K13171+K09291+K03260+K14297+K03754+K14326+K12875
Histidine metabolism	1	0.486711	0.999973	ko00340	Metabolism	Amino acid metabolism	Unigene104991_All	K00274
Prion diseases	4	0.505215	0.999973	ko05020	Human Diseases	Neurodegenerative diseases	CL16522.Contig4_All;CL10756.Contig2_All;Unigene37605_All;Unigene85520_All	K03283+K06491
Linoleic acid metabolism	1	0.506096	0.999973	ko00591	Metabolism	Lipid metabolism	CL1686.Contig5_All	K16342
Renin-angiotensin system	1	0.506096	0.999973	ko04614	Organismal Systems	Endocrine system	CL6363.Contig6_All	K01329
VEGF signaling pathway	5	0.524398	0.999973	ko04370	Environmental Information Processing	Signal transduction	Unigene108109_All;Unigene103846_All;Unigene105022_All;Unigene38241_All;CL1686.Contig5_All	K02649+K05098+K04718+K05760+K16342
alpha-Linolenic acid metabolism	1	0.527791	0.999973	ko00592	Metabolism	Lipid metabolism	CL1686.Contig5_All	K16342
Thyroid cancer	5	0.555549	0.999973	ko05216	Human Diseases	Cancers: Specific types	CL2776.Contig36_All;Unigene105225_All;Unigene87633_All;Unigene105736_All;CL226.Contig63_All	K05689+K09291
Thyroid hormone synthesis	4	0.560098	0.999973	ko04918	Organismal Systems	Endocrine system	Unigene89927_All;Unigene107937_All;CL1216.Contig3_All;CL1216.Contig2_All	K06233+K00432+K10063
NOD-like receptor signaling pathway	12	0.563152	0.999973	ko04621	Organismal Systems	Immune system	CL6077.Contig1_All;Unigene103425_All;Unigene33872_All;Unigene15309_All;CL4361.Contig2_All;CL4361.Contig5_All;CL4361.Contig4_All;Unigene26981_All;CL16672.Contig5_All;Unigene26982_All;CL13317.Contig1_All;CL2882.Contig6_All	K12800+K12797+K10030
Maturity onset diabetes of the young	1	0.568367	0.999973	ko04950	Human Diseases	Endocrine and metabolic diseases	Unigene105736_All	K08029
Circadian rhythm	2	0.570377	0.999973	ko04710	Organismal Systems	Environmental adaptation	CL3342.Contig9_All;Unigene94155_All	K07200+K03728
Valine, leucine and isoleucine degradation	2	0.570377	0.999973	ko00280	Metabolism	Amino acid metabolism	Unigene85558_All;CL4754.Contig2_All	K05605+K08683
Arginine biosynthesis	1	0.584673	0.999973	ko00220	Metabolism	Amino acid metabolism	Unigene23263_All	K01425
Arrhythmogenic right ventricular cardiomyopathy (ARVC)	12	0.588289	0.999973	ko05412	Human Diseases	Cardiovascular diseases	CL2776.Contig36_All;CL1952.Contig1_All;Unigene106737_All;CL11055.Contig2_All;CL16601.Contig18_All;Unigene9639_All;Unigene33216_All;Unigene105385_All;CL2269.Contig2_All;Unigene87633_All;Unigene105736_All;Unigene36092_All	K05719+K10381+K06493+K06589+K07597+K10366+K05699+K06736+K06590
Adipocytokine signaling pathway	5	0.596534	0.999973	ko04920	Organismal Systems	Endocrine system	CL3342.Contig9_All;CL1421.Contig2_All;CL1421.Contig1_All;Unigene5286_All;Unigene102760_All	K07200+K03173+K04692
Pyrimidine metabolism	7	0.609599	0.999973	ko00240	Metabolism	Nucleotide metabolism	Unigene70854_All;CL3898.Contig1_All;Unigene87291_All;Unigene26864_All;Unigene23367_All;CL15563.Contig1_All;CL15563.Contig7_All	K02325+K02324+K03006+K13809+K00893
Focal adhesion	22	0.611064	0.999973	ko04510	Cellular Processes	Cellular community	CL14766.Contig2_All;CL2776.Contig36_All;Unigene108109_All;Unigene106737_All;Unigene89927_All;Unigene68378_All;Unigene9639_All;CL538.Contig2_All;Unigene33216_All;Unigene106721_All;Unigene103846_All;CL2269.Contig2_All;Unigene87633_All;Unigene105736_All;CL2693.Contig3_All;Unigene36092_All;CL3231.Contig1_All;CL3231.Contig7_All;Unigene38241_All;CL16495.Contig2_All;CL16495.Contig5_All;Unigene14238_All	K05087+K05719+K02649+K06252+K06493+K06589+K05089+K05460+K05699+K04437+K05098+K06590+K06271+K00907+K05760+K05700+K03853
Basal cell carcinoma	2	0.6432	0.999973	ko05217	Human Diseases	Cancers: Specific types	Unigene85643_All;Unigene52465_All	K02375+K06228
Hedgehog signaling pathway	2	0.646338	0.999973	ko04340	Environmental Information Processing	Signal transduction	Unigene89927_All;Unigene52465_All	K06233+K06228
Glycosphingolipid biosynthesis - globo series	1	0.659621	0.999973	ko00603	Metabolism	Glycan biosynthesis and metabolism	CL3491.Contig4_All	K01189
Serotonergic synapse	6	0.668736	0.999973	ko04726	Organismal Systems	Nervous system	Unigene25131_All;Unigene104991_All;CL15568.Contig1_All;CL1686.Contig5_All;CL1331.Contig7_All;CL1331.Contig9_All	K00458+K00274+K04819+K16342+K00461
Propanoate metabolism	1	0.690876	0.999973	ko00640	Metabolism	Carbohydrate metabolism	Unigene85558_All	K05605
beta-Alanine metabolism	1	0.690876	0.999973	ko00410	Metabolism	Metabolism of other amino acids	Unigene85558_All	K05605
Bladder cancer	4	0.693555	0.999973	ko05219	Human Diseases	Cancers: Specific types	CL2776.Contig36_All;Unigene87633_All;Unigene105736_All;CL13317.Contig1_All	K05689+K10030
Fanconi anemia pathway	2	0.693609	0.999973	ko03460	Genetic Information Processing	Replication and repair	Unigene17912_All;CL14534.Contig3_All	K08775+K13960
Vitamin digestion and absorption	1	0.70256	0.999973	ko04977	Organismal Systems	Digestive system	Unigene106222_All	K14613
Homologous recombination	1	0.70256	0.999973	ko03440	Genetic Information Processing	Replication and repair	Unigene17912_All	K08775
Chemokine signaling pathway	11	0.703991	0.999973	ko04062	Organismal Systems	Immune system	Unigene108109_All;Unigene107960_All;Unigene16311_All;Unigene27611_All;Unigene26475_All;Unigene5286_All;CL10554.Contig5_All;Unigene38241_All;Unigene44329_All;CL13317.Contig1_All;Unigene102760_All	K02649+K05871+K11220+K04692+K16597+K05514+K16062+K05408+K05760+K10030
Nicotine addiction	2	0.709942	0.999973	ko05033	Human Diseases	Substance dependence	Unigene75248_All;Unigene76848_All	K05186+K05212
Colorectal cancer	4	0.710327	0.999973	ko05210	Human Diseases	Cancers: Specific types	Unigene108109_All;Unigene32428_All;CL4321.Contig7_All;CL4321.Contig2_All	K02649+K06765+K04379
Salmonella infection	7	0.717072	0.999973	ko05132	Human Diseases	Infectious diseases: Bacterial	Unigene11030_All;CL538.Contig2_All;CL10554.Contig5_All;Unigene460_All;CL13317.Contig1_All;CL4321.Contig7_All;CL4321.Contig2_All	K10160+K04437+K05408+K10352+K10030+K04379
Amino sugar and nucleotide sugar metabolism	2	0.717832	0.999973	ko00520	Metabolism	Carbohydrate metabolism	CL2747.Contig9_All;Unigene2129_All	K08080+K17497
Aldosterone-regulated sodium reabsorption	2	0.722991	0.999973	ko04960	Organismal Systems	Excretory system	Unigene108109_All;Unigene84631_All	K02649+K13302
TNF signaling pathway	10	0.723715	0.999973	ko04668	Environmental Information Processing	Signal transduction	CL2776.Contig36_All;Unigene108109_All;Unigene105121_All;CL1421.Contig2_All;CL1421.Contig1_All;CL1737.Contig4_All;CL3343.Contig5_All;CL1737.Contig2_All;CL4321.Contig7_All;CL4321.Contig2_All	K06527+K02649+K06052+K03173+K09849+K17072+K06494+K04379
mRNA surveillance pathway	8	0.727507	0.999973	ko03015	Genetic Information Processing	Translation	CL3965.Contig4_All;Unigene10439_All;Unigene79420_All;CL14518.Contig7_All;CL5053.Contig8_All;CL5053.Contig9_All;Unigene105216_All;Unigene67176_All	K15544+K13171+K14401+K14326+K14962+K12875
Estrogen signaling pathway	6	0.73116	0.999973	ko04915	Organismal Systems	Endocrine system	Unigene108109_All;CL16522.Contig4_All;Unigene37605_All;Unigene85520_All;CL4321.Contig7_All;CL4321.Contig2_All	K02649+K03283+K04379
N-Glycan biosynthesis	2	0.731828	0.999973	ko00510	Metabolism	Glycan biosynthesis and metabolism	CL804.Contig6_All;CL11789.Contig1_All	K05546+K12669
Adherens junction	10	0.738908	0.999973	ko04520	Cellular Processes	Cellular community	CL14766.Contig2_All;CL2776.Contig36_All;Unigene9639_All;CL2269.Contig2_All;Unigene87633_All;Unigene105736_All;CL5742.Contig4_All;CL10756.Contig2_All;CL16495.Contig2_All;CL16495.Contig5_All	K05087+K05689+K05699+K05695+K04362+K05700
Inflammatory mediator regulation of TRP channels	5	0.745946	0.999973	ko04750	Organismal Systems	Sensory system	Unigene108109_All;Unigene25131_All;CL1686.Contig5_All;CL1331.Contig7_All;CL1331.Contig9_All	K02649+K00458+K16342
Oxytocin signaling pathway	9	0.755693	0.999973	ko04921	Organismal Systems	Endocrine system	Unigene108109_All;CL3342.Contig9_All;Unigene107977_All;CL3271.Contig2_All;CL3231.Contig1_All;CL3231.Contig7_All;CL1686.Contig5_All;CL4321.Contig7_All;CL4321.Contig2_All	K02649+K07200+K01242+K18154+K00907+K16342+K04379
Arginine and proline metabolism	2	0.760325	0.999973	ko00330	Metabolism	Amino acid metabolism	Unigene32428_All;Unigene104991_All	K11142+K00274
Cell adhesion molecules (CAMs)	25	0.764996	0.999973	ko04514	Environmental Information Processing	Signaling molecules and interaction	CL2776.Contig36_All;Unigene106737_All;Unigene89927_All;Unigene104872_All;Unigene68378_All;Unigene32428_All;Unigene105385_All;Unigene106721_All;CL7972.Contig3_All;Unigene75248_All;Unigene87633_All;Unigene105736_All;Unigene107977_All;CL5742.Contig4_All;Unigene2815_All;CL10756.Contig2_All;Unigene86852_All;Unigene36092_All;Unigene23486_All;CL6101.Contig5_All;CL6101.Contig1_All;CL3343.Contig5_All;Unig…	K03161+K05689+K05719+K06257+K06527+K06550+K06735+K06756+K16338+K06464+K05412+K06470+K06538+K06745+K06766+K06736+K06797+K03160+K06809+K06590+K06471+K05695+K06495+K06793+K06491+K06760+K10784+K06458+K06459+K06751+K06477+K06494+K10785
Ras signaling pathway	13	0.773492	0.999973	ko04014	Environmental Information Processing	Signal transduction	CL14766.Contig2_All;Unigene108109_All;Unigene89927_All;Unigene68378_All;Unigene106721_All;Unigene103846_All;CL10756.Contig2_All;Unigene86852_All;CL6101.Contig5_All;CL6101.Contig1_All;CL1686.Contig5_All;CL14950.Contig20_All;Unigene22117_All	K05087+K02649+K05089+K05460+K05098+K04362+K05095+K10784+K05466+K16342+K10785
Sphingolipid metabolism	3	0.773846	0.999973	ko00600	Metabolism	Lipid metabolism	Unigene105488_All;Unigene105022_All;CL3491.Contig4_All	K12354+K04718+K01189
FoxO signaling pathway	9	0.776532	0.999973	ko04068	Environmental Information Processing	Signal transduction	CL14766.Contig2_All;Unigene108109_All;CL3342.Contig9_All;Unigene84631_All;CL16655.Contig22_All;CL16655.Contig31_All;Unigene5286_All;Unigene27698_All;Unigene102760_All	K05087+K02649+K07200+K13302+K11838+K04692+K10988
Retinol metabolism	1	0.782881	0.999973	ko00830	Metabolism	Metabolism of cofactors and vitamins	Unigene105753_All	K13980
ABC transporters	1	0.78839	0.999973	ko02010	Environmental Information Processing	Membrane transport	CL13305.Contig1_All	K05657
Steroid hormone biosynthesis	1	0.789746	0.999973	ko00140	Metabolism	Lipid metabolism	CL13934.Contig5_All	K13373
Alanine, aspartate and glutamate metabolism	1	0.796394	0.999973	ko00250	Metabolism	Amino acid metabolism	Unigene23263_All	K01425
Starch and sucrose metabolism	1	0.797698	0.999973	ko00500	Metabolism	Carbohydrate metabolism	CL3182.Contig3_All	K12316
Jak-STAT signaling pathway	8	0.801217	0.999973	ko04630	Environmental Information Processing	Signal transduction	Unigene108109_All;Unigene103080_All;Unigene16311_All;Unigene27611_All;Unigene26475_All;Unigene5286_All;Unigene44329_All;Unigene102760_All	K02649+K04699+K11220+K04692+K11222
Leukocyte transendothelial migration	14	0.806292	0.999973	ko04670	Organismal Systems	Immune system	CL2776.Contig36_All;Unigene108109_All;Unigene106737_All;Unigene89927_All;Unigene9639_All;Unigene107960_All;CL2269.Contig2_All;Unigene87633_All;Unigene105736_All;Unigene107977_All;Unigene36092_All;Unigene38241_All;CL16495.Contig2_All;CL16495.Contig5_All	K05719+K06527+K06735+K02649+K06464+K05699+K05871+K06471+K05760+K05700
Tryptophan metabolism	1	0.807836	0.999973	ko00380	Metabolism	Amino acid metabolism	Unigene104991_All	K00274
Pertussis	17	0.812802	0.999973	ko05133	Human Diseases	Infectious diseases: Bacterial	CL6077.Contig1_All;CL2776.Contig36_All;Unigene11030_All;Unigene106737_All;Unigene89927_All;Unigene103425_All;Unigene33872_All;Unigene87633_All;Unigene105736_All;Unigene15309_All;Unigene36092_All;Unigene26981_All;Unigene26982_All;CL13317.Contig1_All;CL4321.Contig7_All;CL4321.Contig2_All;CL2882.Contig6_All	K12800+K05719+K10160+K06464+K10030+K04379
Fatty acid degradation	1	0.813913	0.999973	ko00071	Metabolism	Lipid metabolism	Unigene105753_All	K13980
RNA degradation	3	0.815507	0.999973	ko03018	Genetic Information Processing	Folding, sorting and degradation	CL10434.Contig1_All;CL7752.Contig10_All;Unigene103633_All	K12592+K12611+K12604
Spliceosome	10	0.819964	0.999973	ko03040	Genetic Information Processing	Transcription	CL16522.Contig4_All;Unigene98637_All;Unigene104920_All;CL2990.Contig34_All;Unigene29456_All;Unigene37605_All;Unigene8830_All;Unigene85520_All;Unigene67176_All;CL16027.Contig2_All	K03283+K12841+K12821+K12838+K12874+K12875+K12834
Cysteine and methionine metabolism	2	0.821198	0.999973	ko00270	Metabolism	Amino acid metabolism	Unigene79420_All;CL14603.Contig2_All	K00025+K01011
Shigellosis	11	0.823847	0.999973	ko05131	Human Diseases	Infectious diseases: Bacterial	CL2776.Contig36_All;Unigene106737_All;Unigene89927_All;Unigene87633_All;Unigene105736_All;CL5742.Contig4_All;Unigene36092_All;CL16040.Contig6_All;CL16495.Contig2_All;CL16495.Contig5_All;CL13317.Contig1_All	K05719+K06256+K06689+K05700+K10030
Fructose and mannose metabolism	1	0.827726	0.999973	ko00051	Metabolism	Carbohydrate metabolism	Unigene2129_All	K17497
HIF-1 signaling pathway	7	0.834089	0.999973	ko04066	Environmental Information Processing	Signal transduction	CL14766.Contig2_All;Unigene11030_All;Unigene108109_All;Unigene5286_All;CL6101.Contig5_All;CL6101.Contig1_All;Unigene102760_All	K05087+K10160+K02649+K04692+K05466
Cytokine-cytokine receptor interaction	9	0.835348	0.999973	ko04060	Environmental Information Processing	Signaling molecules and interaction	CL2776.Contig36_All;Unigene89927_All;Unigene68378_All;Unigene106721_All;CL7972.Contig3_All;Unigene103846_All;Unigene3512_All;CL10554.Contig5_All;CL13317.Contig1_All	K03161+K05089+K05460+K03160+K05098+K05153+K16597+K05514+K16062+K05408+K10030
Endocytosis	20	0.837672	0.999973	ko04144	Cellular Processes	Transport and catabolism	CL814.Contig2_All;CL14766.Contig2_All;CL386.Contig17_All;Unigene105234_All;CL16522.Contig4_All;Unigene108457_All;Unigene103846_All;CL5144.Contig7_All;Unigene20873_All;Unigene107560_All;CL10756.Contig2_All;CL16655.Contig22_All;CL3231.Contig1_All;CL13877.Contig2_All;CL16655.Contig31_All;Unigene23486_All;CL13877.Contig1_All;Unigene37605_All;Unigene85520_All;CL627.Contig6_All	K12471+K05087+K01528+K10396+K03283+K19475+K05098+K12478+K12495+K12494+K05095+K11839+K12484+K06751
Thyroid hormone signaling pathway	12	0.84363	0.999973	ko04919	Organismal Systems	Endocrine system	Unigene108109_All;Unigene106737_All;Unigene33216_All;Unigene106885_All;Unigene36092_All;Unigene16311_All;Unigene27611_All;Unigene26475_All;Unigene5286_All;Unigene44329_All;CL244.Contig3_All;Unigene102760_All	K02649+K06493+K05857+K11220+K15167
Metabolic pathways	53	0.844449	0.999973	ko01100	Metabolism	Global and overview maps	CL804.Contig6_All;CL11789.Contig1_All;CL4601.Contig1_All;CL6980.Contig2_All;CL4158.Contig3_All;CL7155.Contig5_All;Unigene25131_All;Unigene100930_All;CL3182.Contig3_All;Unigene79420_All;Unigene32428_All;Unigene105753_All;Unigene85558_All;Unigene105488_All;Unigene105022_All;Unigene104991_All;Unigene70854_All;CL3813.Contig10_All;Unigene107977_All;CL3898.Contig1_All;CL7085.Contig2_All;Unigene109210_A…	K05546+K12669+K00911+K00079+K00888+K03462+K00458+K01008+K12316+K00025+K00288+K11142+K13980+K05605+K12354+K04718+K00274+K02325+K00858+K01242+K02324+K15745+K05285+K13373+K03006+K05857+K01425+K17497+K01772+K08683+K03494+K03375+K01719+K00231+K03860+K00760+K13809+K01698+K16860+K01599+K01011+K16342+K00893+K00461
Carbohydrate digestion and absorption	1	0.845561	0.999973	ko04973	Organismal Systems	Digestive system	Unigene108109_All	K02649
Bile secretion	2	0.851738	0.999973	ko04976	Organismal Systems	Digestive system	Unigene75248_All;CL14318.Contig1_All	K18245+K09864
Pathways in cancer	31	0.856676	0.999973	ko05200	Human Diseases	Cancers: Overview	CL14766.Contig2_All;CL2776.Contig36_All;Unigene108024_All;Unigene85643_All;Unigene108109_All;Unigene106737_All;Unigene105225_All;Unigene89927_All;Unigene68378_All;Unigene32428_All;Unigene106721_All;CL14637.Contig1_All;Unigene52465_All;Unigene87633_All;Unigene105736_All;Unigene17912_All;CL10756.Contig2_All;Unigene36092_All;CL1421.Contig2_All;Unigene16311_All;Unigene27611_All;Unigene26475_All;Unige…	K05087+K05689+K05719+K08557+K02375+K02649+K09291+K05089+K05460+K06765+K04260+K06228+K08775+K04362+K09848+K03173+K09849+K11220+K00799+K04692+K10030+K04379
Amyotrophic lateral sclerosis (ALS)	3	0.856733	0.999973	ko05014	Human Diseases	Neurodegenerative diseases	Unigene107937_All;Unigene76848_All;CL553.Contig13_All	K00432+K05212+K04574
Basal transcription factors	1	0.857028	0.999973	ko03022	Genetic Information Processing	Transcription	Unigene32428_All	K10843
Endometrial cancer	4	0.864046	0.999973	ko05213	Human Diseases	Cancers: Specific types	CL2776.Contig36_All;Unigene108109_All;Unigene87633_All;Unigene105736_All	K05689+K02649
Glycine, serine and threonine metabolism	1	0.866792	0.999973	ko00260	Metabolism	Amino acid metabolism	Unigene104991_All	K00274
Gastric acid secretion	3	0.866848	0.999973	ko04971	Organismal Systems	Digestive system	Unigene75248_All;CL3231.Contig1_All;CL3231.Contig7_All	K18245+K00907
Signaling pathways regulating pluripotency of stem cells	6	0.868055	0.999973	ko04550	Cellular Processes	Cellular community	CL14766.Contig2_All;Unigene85643_All;Unigene108109_All;CL10756.Contig2_All;Unigene5286_All;Unigene102760_All	K05087+K02375+K02649+K04362+K05095+K04692
Ribosome	2	0.869156	0.999973	ko03010	Genetic Information Processing	Translation	Unigene107871_All;CL3728.Contig3_All	K02937+K02894
Glycosaminoglycan biosynthesis - heparan sulfate / heparin	1	0.885109	0.999973	ko00534	Metabolism	Glycan biosynthesis and metabolism	Unigene103313_All	K08103
Central carbon metabolism in cancer	4	0.88558	0.999973	ko05230	Human Diseases	Cancers: Overview	Unigene108109_All;Unigene89927_All;CL10756.Contig2_All;Unigene23263_All	K02649+K05089+K04362+K01425
Apoptosis	4	0.890038	0.999973	ko04210	Cellular Processes	Cell growth and death	Unigene108109_All;CL1421.Contig2_All;CL1421.Contig1_All;Unigene14238_All	K02649+K03173+K03853
Prostate cancer	6	0.890061	0.999973	ko05215	Human Diseases	Cancers: Specific types	CL14766.Contig2_All;Unigene108024_All;Unigene108109_All;Unigene89927_All;CL10756.Contig2_All;Unigene2234_All	K05087+K08557+K02649+K05089+K04362+K00799
Salivary secretion	4	0.895188	0.999973	ko04970	Organismal Systems	Digestive system	Unigene103319_All;Unigene108457_All;Unigene107977_All;CL14529.Contig1_All	K13912+K13909+K01242+K13908
Dopaminergic synapse	4	0.895188	0.999973	ko04728	Organismal Systems	Nervous system	Unigene105234_All;Unigene104991_All;CL4321.Contig7_All;CL4321.Contig2_All	K10396+K00274+K04379
Acute myeloid leukemia	3	0.902589	0.999973	ko05221	Human Diseases	Cancers: Specific types	Unigene108109_All;Unigene5286_All;Unigene102760_All	K02649+K04692
Bacterial invasion of epithelial cells	10	0.903832	0.999973	ko05100	Human Diseases	Infectious diseases: Bacterial	CL2776.Contig36_All;CL386.Contig17_All;Unigene108109_All;Unigene106737_All;Unigene87633_All;Unigene105736_All;Unigene36092_All;Unigene38241_All;CL16495.Contig2_All;CL16495.Contig5_All	K05689+K05719+K01528+K02649+K05760+K05700
Lysosome	5	0.905065	0.999973	ko04142	Cellular Processes	Transport and catabolism	CL3182.Contig3_All;CL3491.Contig4_All;CL15995.Contig16_All;CL11277.Contig4_All;CL2035.Contig3_All	K12316+K01189+K01368+K01365+K12382
Glyoxylate and dicarboxylate metabolism	1	0.905882	0.999973	ko00630	Metabolism	Carbohydrate metabolism	Unigene79420_All	K00025
Non-alcoholic fatty liver disease (NAFLD)	5	0.909928	0.999973	ko04932	Human Diseases	Endocrine and metabolic diseases	Unigene108109_All;CL3342.Contig9_All;CL1421.Contig2_All;CL1421.Contig1_All;CL13317.Contig1_All	K02649+K07200+K03173+K10030
Ribosome biogenesis in eukaryotes	2	0.911649	0.999973	ko03008	Genetic Information Processing	Translation	Unigene107067_All;CL3899.Contig2_All	K03685+K14569
Glycolysis / Gluconeogenesis	1	0.91509	0.999973	ko00010	Metabolism	Carbohydrate metabolism	Unigene105753_All	K13980
Pancreatic secretion	2	0.916973	0.999973	ko04972	Organismal Systems	Digestive system	Unigene75248_All;Unigene107977_All	K18245+K01242
Glycosphingolipid biosynthesis - lacto and neolacto series	1	0.918306	0.999973	ko00601	Metabolism	Glycan biosynthesis and metabolism	Unigene4218_All	K03494
Long-term depression	2	0.919101	0.999973	ko04730	Organismal Systems	Nervous system	CL14766.Contig2_All;CL1686.Contig5_All	K05087+K16342
Rap1 signaling pathway	19	0.921815	0.999973	ko04015	Environmental Information Processing	Signal transduction	CL14766.Contig2_All;CL2776.Contig36_All;Unigene108109_All;Unigene106737_All;Unigene89927_All;Unigene68378_All;Unigene33216_All;Unigene106721_All;Unigene103846_All;Unigene87633_All;Unigene105736_All;CL2693.Contig3_All;CL10756.Contig2_All;Unigene86852_All;Unigene36092_All;CL6101.Contig5_All;CL6101.Contig1_All;CL14950.Contig20_All;Unigene22117_All	K05087+K05689+K05719+K02649+K06493+K05089+K06464+K05460+K05098+K06271+K04362+K05095+K10784+K05466+K10785
T cell receptor signaling pathway	10	0.923279	0.999973	ko04660	Organismal Systems	Immune system	CL2776.Contig36_All;Unigene108109_All;Unigene104872_All;CL7972.Contig3_All;Unigene86852_All;Unigene23486_All;CL4321.Contig7_All;CL14950.Contig20_All;Unigene22117_All;CL4321.Contig2_All	K03161+K02649+K06470+K06538+K10784+K06458+K06459+K04379+K10785
Pyruvate metabolism	1	0.926774	0.999973	ko00620	Metabolism	Carbohydrate metabolism	Unigene79420_All	K00025
Circadian entrainment	3	0.929113	0.999973	ko04713	Organismal Systems	Environmental adaptation	Unigene76848_All;CL4321.Contig7_All;CL4321.Contig2_All	K05212+K04379
Choline metabolism in cancer	5	0.931908	0.999973	ko05231	Human Diseases	Cancers: Overview	Unigene108109_All;Unigene89927_All;CL1686.Contig5_All;CL4321.Contig7_All;CL4321.Contig2_All	K02649+K05089+K16342+K04379
Glycerolipid metabolism	1	0.932218	0.999973	ko00561	Metabolism	Lipid metabolism	CL3491.Contig4_All	K01189
Endocrine and other factor-regulated calcium reabsorption	1	0.932652	0.999973	ko04961	Organismal Systems	Excretory system	CL386.Contig17_All	K01528
Citrate cycle (TCA cycle)	1	0.936033	0.999973	ko00020	Metabolism	Carbohydrate metabolism	Unigene79420_All	K00025
Regulation of lipolysis in adipocytes	2	0.936073	0.999973	ko04923	Organismal Systems	Endocrine system	Unigene108109_All;CL14637.Contig1_All	K02649+K04260
Cholinergic synapse	3	0.939726	0.999973	ko04725	Organismal Systems	Nervous system	Unigene108109_All;CL4321.Contig7_All;CL4321.Contig2_All	K02649+K04379
MAPK signaling pathway	11	0.949046	0.999973	ko04010	Environmental Information Processing	Signal transduction	Unigene89927_All;CL538.Contig2_All;CL16522.Contig4_All;CL10756.Contig2_All;CL1421.Contig2_All;CL1421.Contig1_All;Unigene37605_All;Unigene85520_All;CL1686.Contig5_All;CL4321.Contig7_All;CL4321.Contig2_All	K05089+K04437+K03283+K04362+K05095+K03173+K16342+K04379
Type II diabetes mellitus	1	0.950241	0.999973	ko04930	Human Diseases	Endocrine and metabolic diseases	Unigene108109_All	K02649
Inositol phosphate metabolism	3	0.951445	0.999973	ko00562	Metabolism	Carbohydrate metabolism	CL4601.Contig1_All;CL4158.Contig3_All;Unigene106885_All	K00911+K00888+K05857
HTLV-I infection	17	0.952254	0.999973	ko05166	Human Diseases	Infectious diseases: Viral	CL2776.Contig36_All;Unigene85643_All;Unigene108109_All;Unigene89927_All;Unigene105753_All;CL7972.Contig3_All;Unigene70854_All;Unigene88876_All;CL3898.Contig1_All;CL2693.Contig3_All;Unigene86852_All;CL15173.Contig15_All;Unigene23486_All;CL4321.Contig7_All;CL14950.Contig20_All;Unigene22117_All;CL4321.Contig2_All	K06527+K02375+K02649+K05089+K06464+K11126+K03160+K02325+K11304+K02324+K06271+K10784+K06751+K04379+K10785
Small cell lung cancer	8	0.953409	0.999973	ko05222	Human Diseases	Cancers: Specific types	CL2776.Contig36_All;Unigene108109_All;Unigene106737_All;Unigene87633_All;Unigene105736_All;Unigene36092_All;CL1421.Contig2_All;CL1421.Contig1_All	K05719+K02649+K09848+K03173+K09849
Wnt signaling pathway	4	0.957523	0.999973	ko04310	Environmental Information Processing	Signal transduction	Unigene85643_All;Unigene61008_All;Unigene85588_All;Unigene14351_All	K02375+K03068
Glioma	3	0.958899	0.999973	ko05214	Human Diseases	Cancers: Specific types	CL14766.Contig2_All;Unigene108109_All;Unigene89927_All	K05087+K02649+K05089
Synaptic vesicle cycle	1	0.961545	0.999973	ko04721	Organismal Systems	Nervous system	CL386.Contig17_All	K01528
Insulin resistance	5	0.964345	0.999973	ko04931	Human Diseases	Endocrine and metabolic diseases	Unigene108109_All;CL3342.Contig9_All;CL5742.Contig4_All;Unigene5286_All;Unigene102760_All	K02649+K07200+K05695+K04692
MicroRNAs in cancer	11	0.964945	0.999973	ko05206	Human Diseases	Cancers: Overview	Unigene66555_All;Unigene108109_All;Unigene106737_All;Unigene89927_All;Unigene455_All;Unigene33216_All;CL5742.Contig4_All;Unigene23263_All;Unigene36092_All;Unigene5286_All;Unigene102760_All	K11406+K02649+K06252+K06493+K05089+K06256+K09299+K01425+K04692
Hypertrophic cardiomyopathy (HCM)	8	0.965039	0.999973	ko05410	Human Diseases	Cardiovascular diseases	CL2776.Contig36_All;Unigene106737_All;CL16601.Contig18_All;Unigene33216_All;CL3342.Contig9_All;Unigene87633_All;Unigene105736_All;Unigene36092_All	K05719+K06493+K06589+K10366+K07200+K06590
Platelet activation	13	0.965514	0.999973	ko04611	Organismal Systems	Immune system	CL2776.Contig36_All;Unigene108109_All;Unigene106737_All;Unigene33216_All;Unigene87633_All;Unigene105736_All;CL2693.Contig3_All;Unigene36092_All;CL3231.Contig1_All;CL3231.Contig7_All;Unigene1511_All;CL16056.Contig2_All;CL1686.Contig5_All	K05719+K02649+K06493+K06271+K00907+K06263+K06260+K16342
Phosphatidylinositol signaling system	4	0.972275	0.999973	ko04070	Environmental Information Processing	Signal transduction	CL4601.Contig1_All;Unigene108109_All;CL4158.Contig3_All;Unigene106885_All	K00911+K02649+K00888+K05857
Dorso-ventral axis formation	1	0.972319	0.999973	ko04320	Organismal Systems	Development	CL2007.Contig2_All	K02098
Oocyte meiosis	3	0.972508	0.999973	ko04114	Cellular Processes	Cell growth and death	CL14766.Contig2_All;Unigene108024_All;CL6248.Contig3_All	K05087+K08557+K10292
Non-small cell lung cancer	2	0.97308	0.999973	ko05223	Human Diseases	Cancers: Specific types	Unigene108109_All;CL983.Contig20_All	K02649+K15420
Purine metabolism	6	0.973561	0.999973	ko00230	Metabolism	Nucleotide metabolism	Unigene70854_All;CL3898.Contig1_All;Unigene87291_All;CL13704.Contig2_All;CL15563.Contig1_All;CL15563.Contig7_All	K02325+K02324+K03006+K00760+K00893
Notch signaling pathway	2	0.975066	0.999973	ko04330	Environmental Information Processing	Signal transduction	Unigene105121_All;Unigene75248_All	K06052+K06058
RNA polymerase	1	0.975668	0.999973	ko03020	Genetic Information Processing	Transcription	Unigene87291_All	K03006
Progesterone-mediated oocyte maturation	2	0.976654	0.999973	ko04914	Organismal Systems	Endocrine system	CL14766.Contig2_All;Unigene108109_All	K05087+K02649
Renin secretion	1	0.977334	0.999973	ko04924	Organismal Systems	Endocrine system	CL14318.Contig1_All	K09864
Renal cell carcinoma	3	0.977866	0.999973	ko05211	Human Diseases	Cancers: Specific types	Unigene108109_All;Unigene68378_All;Unigene106721_All	K02649+K05460
Hippo signaling pathway	5	0.980697	0.999973	ko04390	Environmental Information Processing	Signal transduction	CL2776.Contig36_All;Unigene85643_All;Unigene89927_All;Unigene87633_All;Unigene105736_All	K05689+K02375+K06464
Regulation of actin cytoskeleton	18	0.981455	0.999973	ko04810	Cellular Processes	Cell motility	CL2776.Contig36_All;Unigene108109_All;Unigene106737_All;CL13831.Contig2_All;Unigene89927_All;Unigene9639_All;Unigene33216_All;CL2269.Contig2_All;Unigene87633_All;Unigene105736_All;CL10756.Contig2_All;Unigene36092_All;CL3231.Contig1_All;CL3231.Contig7_All;Unigene460_All;Unigene38241_All;CL16495.Contig2_All;CL16495.Contig5_All	K05719+K02649+K06493+K06589+K05750+K05089+K06464+K05699+K06590+K04362+K05095+K00907+K10352+K05760+K05700
cAMP signaling pathway	7	0.983597	0.999973	ko04024	Environmental Information Processing	Signal transduction	CL13343.Contig4_All;Unigene108109_All;CL14637.Contig1_All;Unigene76848_All;Unigene73042_All;CL4321.Contig7_All;CL4321.Contig2_All	K04948+K02649+K04260+K05212+K04952+K04379
Sphingolipid signaling pathway	4	0.985019	0.999973	ko04071	Environmental Information Processing	Signal transduction	Unigene108109_All;Unigene105022_All;CL1421.Contig2_All;CL1421.Contig1_All	K02649+K04718+K03173
Tight junction	6	0.985382	0.999973	ko04530	Cellular Processes	Cellular community	CL2776.Contig36_All;Unigene9639_All;CL2269.Contig2_All;Unigene460_All;CL4867.Contig4_All;CL4867.Contig1_All	K06735+K05699+K10352+K06107
GABAergic synapse	2	0.985894	0.999973	ko04727	Organismal Systems	Nervous system	Unigene75248_All;Unigene23263_All	K05186+K01425
Lysine degradation	2	0.98605	0.999973	ko00310	Metabolism	Amino acid metabolism	Unigene25976_All;Unigene102604_All	K09186+K11429
Glucagon signaling pathway	2	0.986881	0.999973	ko04922	Organismal Systems	Endocrine system	CL3342.Contig9_All;Unigene106085_All	K07200+K07190
Oxidative phosphorylation	1	0.987319	0.999973	ko00190	Metabolism	Energy metabolism	Unigene61754_All	K01507
Vibrio cholerae infection	2	0.987455	0.999973	ko05110	Human Diseases	Infectious diseases: Bacterial	CL5223.Contig6_All;Unigene103604_All	K10955
Axon guidance	9	0.98793	0.999973	ko04360	Organismal Systems	Development	CL2776.Contig36_All;Unigene103958_All;Unigene106737_All;Unigene32428_All;Unigene87633_All;Unigene105736_All;CL10756.Contig2_All;Unigene36092_All;CL8959.Contig1_All	K05719+K06550+K07521+K06765+K06843+K06755+K07520
Alzheimer's disease	4	0.988324	0.999973	ko05010	Human Diseases	Neurodegenerative diseases	Unigene89927_All;Unigene76848_All;CL4754.Contig2_All;Unigene14238_All	K04550+K05212+K08683+K03853
GnRH signaling pathway	2	0.990034	0.999973	ko04912	Organismal Systems	Endocrine system	Unigene107960_All;CL1686.Contig5_All	K05871+K16342
Carbon metabolism	2	0.990145	0.999973	ko01200	Metabolism	Global and overview maps	Unigene79420_All;Unigene85558_All	K00025+K05605
Vascular smooth muscle contraction	4	0.9911	0.999973	ko04270	Organismal Systems	Circulatory system	CL3231.Contig1_All;CL3231.Contig7_All;Unigene460_All;CL1686.Contig5_All	K00907+K10352+K16342
Parkinson's disease	1	0.99111	0.999973	ko05012	Human Diseases	Neurodegenerative diseases	CL3861.Contig2_All	K08844
cGMP-PKG signaling pathway	6	0.991468	0.999973	ko04022	Environmental Information Processing	Signal transduction	CL13343.Contig4_All;Unigene108109_All;CL3271.Contig2_All;CL3231.Contig1_All;CL3231.Contig7_All;Unigene73042_All	K04948+K02649+K18154+K00907+K04952
TGF-beta signaling pathway	1	0.992724	0.999973	ko04350	Environmental Information Processing	Signal transduction	CL589.Contig16_All	K04683
Protein digestion and absorption	1	0.993353	0.999973	ko04974	Organismal Systems	Digestive system	CL13607.Contig1_All	K04916
AMPK signaling pathway	3	0.993798	0.999973	ko04152	Environmental Information Processing	Signal transduction	CL14766.Contig2_All;Unigene108109_All;CL3342.Contig9_All	K05087+K02649+K07200
Long-term potentiation	1	0.994234	0.999973	ko04720	Organismal Systems	Nervous system	Unigene76848_All	K05212
Epithelial cell signaling in Helicobacter pylori infection	2	0.995124	0.999973	ko05120	Human Diseases	Infectious diseases: Bacterial	CL2776.Contig36_All;CL13317.Contig1_All	K06735+K10030
mTOR signaling pathway	1	0.996758	0.999973	ko04150	Environmental Information Processing	Signal transduction	Unigene108109_All	K02649
Morphine addiction	1	0.997077	0.999973	ko05032	Human Diseases	Substance dependence	Unigene75248_All	K05186
Insulin signaling pathway	4	0.997116	0.999973	ko04910	Organismal Systems	Endocrine system	Unigene108109_All;CL3342.Contig9_All;Unigene106085_All;CL5742.Contig4_All	K02649+K07200+K07190+K05695
Melanogenesis	1	0.997278	0.999973	ko04916	Organismal Systems	Endocrine system	Unigene85643_All	K02375
Retrograde endocannabinoid signaling	1	0.997448	0.999973	ko04723	Organismal Systems	Nervous system	Unigene75248_All	K05186
ErbB signaling pathway	1	0.999225	0.999973	ko04012	Environmental Information Processing	Signal transduction	Unigene108109_All	K02649
Cell cycle	1	0.999444	0.999973	ko04110	Cellular Processes	Cell growth and death	CL589.Contig16_All	K04683
Chronic myeloid leukemia	1	0.999498	0.999973	ko05220	Human Diseases	Cancers: Specific types	Unigene108109_All	K02649
Huntington's disease	2	0.999762	0.999973	ko05016	Human Diseases	Neurodegenerative diseases	Unigene107937_All;Unigene87291_All	K00432+K03006
Adrenergic signaling in cardiomyocytes	1	0.999928	0.999973	ko04261	Organismal Systems	Circulatory system	Unigene108109_All	K02649
Neurotrophin signaling pathway	1	0.999973	0.999973	ko04722	Organismal Systems	Nervous system	Unigene108109_All	K02649

## Sheet: Unique down-regulation in H
Pathway	Number of DEUs	P value	Q value	Pathway ID	Level 1	Level 2	Unigene ID	KO ID
Type II diabetes mellitus	14	3.92222e-08	9.53098e-06	ko04930	Human Diseases	Endocrine and metabolic diseases	Unigene21626_All;CL9494.Contig3_All;Unigene87120_All;Unigene101395_All;Unigene98851_All;CL13549.Contig10_All;CL9494.Contig11_All;CL16847.Contig1_All;Unigene96683_All;Unigene91441_All;Unigene87590_All;CL14474.Contig4_All;Unigene95355_All;CL13549.Contig1_All	K17446+K00844+K04849
Adipocytokine signaling pathway	17	2.57877e-07	3.13321e-05	ko04920	Organismal Systems	Endocrine system	CL3735.Contig5_All;CL3735.Contig2_All;CL3735.Contig3_All;Unigene21626_All;CL9494.Contig3_All;Unigene87120_All;Unigene101395_All;Unigene98851_All;CL13549.Contig10_All;CL9494.Contig11_All;CL16847.Contig1_All;Unigene96683_All;Unigene91441_All;Unigene82642_All;Unigene87590_All;CL3342.Contig11_All;CL13549.Contig1_All	K01897+K17446+K07198+K07200
Regulation of lipolysis in adipocytes	14	4.14589e-06	0.000335817	ko04923	Organismal Systems	Endocrine system	Unigene21626_All;CL9494.Contig3_All;CL15119.Contig10_All;Unigene87120_All;Unigene101395_All;Unigene98851_All;CL13549.Contig10_All;CL15119.Contig3_All;CL9494.Contig11_All;CL16847.Contig1_All;Unigene96683_All;Unigene91441_All;Unigene87590_All;CL13549.Contig1_All	K17446+K11987
Nicotine addiction	10	1.28138e-05	0.000778435	ko05033	Human Diseases	Substance dependence	CL15899.Contig3_All;Unigene28623_All;CL15899.Contig4_All;Unigene88225_All;CL9494.Contig6_All;Unigene98039_All;CL5943.Contig1_All;Unigene88518_All;Unigene95355_All;Unigene25714_All	K05185+K05186+K04849+K04809
Circadian rhythm	8	7.24833e-05	0.00333785	ko04710	Organismal Systems	Environmental adaptation	Unigene89101_All;CL1749.Contig9_All;CL1749.Contig10_All;CL780.Contig5_All;CL1749.Contig11_All;Unigene53858_All;Unigene82642_All;CL3342.Contig11_All	K09026+K02633+K03728+K08532+K07198+K07200
AMPK signaling pathway	18	8.24159e-05	0.00333785	ko04152	Environmental Information Processing	Signal transduction	Unigene21626_All;CL9494.Contig3_All;CL7761.Contig2_All;CL7761.Contig3_All;Unigene87120_All;Unigene101395_All;Unigene98851_All;CL13549.Contig10_All;CL9494.Contig11_All;CL16847.Contig1_All;Unigene96683_All;Unigene91441_All;Unigene103626_All;Unigene82642_All;Unigene96034_All;Unigene87590_All;CL3342.Contig11_All;CL13549.Contig1_All	K17446+K08269+K11584+K07198+K07197+K07200
Fat digestion and absorption	6	0.000548692	0.0168593	ko04975	Organismal Systems	Digestive system	CL11943.Contig1_All;Unigene77097_All;CL11943.Contig3_All;Unigene103408_All;Unigene35996_All;CL10132.Contig3_All	K08760+K05641+K14461
C5-Branched dibasic acid metabolism	2	0.00055504	0.0168593	ko00660	Metabolism	Carbohydrate metabolism	CL10626.Contig3_All;CL10626.Contig4_All	K17724
Nitrogen metabolism	4	0.000894	0.024138	ko00910	Metabolism	Energy metabolism	CL9646.Contig3_All;CL9646.Contig1_All;Unigene85990_All;Unigene94627_All	K01672+K01948
Retrograde endocannabinoid signaling	12	0.00117129	0.0284624	ko04723	Organismal Systems	Nervous system	CL15899.Contig3_All;CL15119.Contig10_All;Unigene28623_All;CL15899.Contig4_All;Unigene88225_All;CL9494.Contig6_All;CL15119.Contig3_All;Unigene46284_All;Unigene98039_All;CL5943.Contig1_All;Unigene88518_All;Unigene95355_All	K05185+K11987+K04634+K05186+K04849
Chemical carcinogenesis	5	0.00303765	0.0671044	ko05204	Human Diseases	Cancers: Overview	CL15119.Contig10_All;CL15119.Contig3_All;CL4970.Contig2_All;Unigene92326_All;Unigene25714_All	K11987+K00699+K13980+K04809
Insulin signaling pathway	17	0.00401497	0.0813032	ko04910	Organismal Systems	Endocrine system	Unigene21626_All;CL9494.Contig3_All;Unigene87120_All;Unigene101395_All;Unigene98851_All;CL13549.Contig10_All;CL9494.Contig11_All;CL16847.Contig1_All;Unigene96683_All;Unigene91441_All;Unigene82642_All;Unigene94965_All;Unigene96034_All;Unigene87590_All;CL14474.Contig4_All;CL3342.Contig11_All;CL13549.Contig1_All	K17446+K07198+K06269+K07197+K00844+K07200
GABAergic synapse	11	0.004993	0.0933307	ko04727	Organismal Systems	Nervous system	CL15899.Contig3_All;Unigene28623_All;CL15899.Contig4_All;Unigene88225_All;CL9494.Contig6_All;Unigene91682_All;Unigene98039_All;CL5943.Contig1_All;Unigene88518_All;Unigene95355_All;Unigene98339_All	K05185+K14207+K05186+K04849+K13576
Mineral absorption	6	0.00779547	0.135307	ko04978	Organismal Systems	Digestive system	CL13574.Contig4_All;Unigene9948_All;Unigene39086_All;Unigene87556_All;Unigene102555_All;Unigene95489_All	K00510+K08370+K05849+K14738+K05011
cGMP-PKG signaling pathway	17	0.0137772	0.223191	ko04022	Environmental Information Processing	Signal transduction	Unigene21626_All;CL9494.Contig3_All;Unigene87120_All;Unigene101395_All;Unigene98851_All;Unigene39086_All;CL13549.Contig10_All;CL9494.Contig11_All;CL16847.Contig1_All;Unigene96683_All;Unigene91441_All;Unigene46284_All;Unigene94965_All;CL5167.Contig1_All;Unigene87590_All;Unigene92087_All;CL13549.Contig1_All	K17446+K05849+K04634+K06269+K00907+K13762
Fatty acid biosynthesis	3	0.0164747	0.250209	ko00061	Metabolism	Lipid metabolism	CL3735.Contig5_All;CL3735.Contig2_All;CL3735.Contig3_All	K01897
Complement and coagulation cascades	7	0.0181763	0.259814	ko04610	Organismal Systems	Immune system	CL16771.Contig14_All;CL3831.Contig2_All;Unigene13089_All;CL3831.Contig1_All;Unigene91924_All;Unigene45821_All;CL7151.Contig2_All	K03910+K03996+K04007+K03899+K03994+K03912
Morphine addiction	9	0.0227907	0.307675	ko05032	Human Diseases	Substance dependence	CL15899.Contig3_All;Unigene28623_All;CL15899.Contig4_All;Unigene88225_All;CL9494.Contig6_All;Unigene98039_All;CL5943.Contig1_All;Unigene88518_All;Unigene95355_All	K05185+K05186+K04849
Regulation of autophagy	4	0.0244072	0.309038	ko04140	Cellular Processes	Transport and catabolism	CL7761.Contig2_All;CL7761.Contig3_All;CL15767.Contig1_All;Unigene82642_All	K08269+K08334+K07198
Circadian rhythm - fly	3	0.0257141	0.309038	ko04711	Organismal Systems	Environmental adaptation	CL1749.Contig9_All;CL1749.Contig10_All;CL1749.Contig11_All	K02633
FoxO signaling pathway	14	0.026707	0.309038	ko04068	Environmental Information Processing	Signal transduction	Unigene21626_All;CL9494.Contig3_All;Unigene87120_All;Unigene101395_All;Unigene98851_All;CL13549.Contig10_All;CL9494.Contig11_All;CL16847.Contig1_All;Unigene96683_All;Unigene91441_All;Unigene82642_All;Unigene87590_All;CL3342.Contig11_All;CL13549.Contig1_All	K17446+K07198+K07200
Neuroactive ligand-receptor interaction	18	0.0291399	0.321863	ko04080	Environmental Information Processing	Signaling molecules and interaction	CL16111.Contig6_All;CL15899.Contig3_All;Unigene28623_All;CL15743.Contig3_All;CL15899.Contig4_All;Unigene88225_All;Unigene39086_All;CL9494.Contig6_All;CL15743.Contig1_All;Unigene98039_All;Unigene98877_All;Unigene93304_All;CL5943.Contig1_All;Unigene88518_All;CL13181.Contig1_All;CL10132.Contig3_All;CL10835.Contig3_All;Unigene25714_All	K04296+K05185+K05080+K05220+K04608+K05186+K05051+K04582+K04809
Fatty acid degradation	4	0.0313672	0.331401	ko00071	Metabolism	Lipid metabolism	CL3735.Contig5_All;CL3735.Contig2_All;CL3735.Contig3_All;Unigene92326_All	K01897+K13980
Prion diseases	6	0.0480696	0.47564	ko05020	Human Diseases	Neurodegenerative diseases	CL9221.Contig3_All;CL3831.Contig2_All;CL3831.Contig1_All;Unigene86049_All;Unigene45821_All;CL12226.Contig1_All	K06491+K03996+K03994
Basal transcription factors	4	0.0489342	0.47564	ko03022	Genetic Information Processing	Transcription	CL9221.Contig4_All;Unigene13089_All;Unigene98039_All;Unigene97244_All	K14650+K03120
Fatty acid metabolism	4	0.0697502	0.632753	ko01212	Metabolism	Global and overview maps	CL3735.Contig5_All;CL3735.Contig2_All;CL3735.Contig3_All;Unigene22476_All	K01897+K01074
Peroxisome	6	0.0710521	0.632753	ko04146	Cellular Processes	Transport and catabolism	CL3735.Contig5_All;CL10134.Contig2_All;CL3735.Contig2_All;CL3735.Contig3_All;CL10134.Contig1_All;CL2625.Contig1_All	K01897+K11187+K13349
Porphyrin and chlorophyll metabolism	3	0.0729099	0.632753	ko00860	Metabolism	Metabolism of cofactors and vitamins	CL13574.Contig4_All;Unigene102555_All;CL4970.Contig2_All	K00510+K00699
Cytokine-cytokine receptor interaction	13	0.077472	0.649162	ko04060	Environmental Information Processing	Signaling molecules and interaction	Unigene23909_All;Unigene12232_All;CL16621.Contig20_All;Unigene17856_All;Unigene27817_All;CL15743.Contig3_All;Unigene19802_All;Unigene10024_All;Unigene32231_All;CL15743.Contig1_All;CL3260.Contig12_All;Unigene13844_All;Unigene75004_All	K05050+K03161+K10030+K05505+K05080+K05061+K05060+K04667
Epithelial cell signaling in Helicobacter pylori infection	9	0.0808056	0.654525	ko05120	Human Diseases	Infectious diseases: Bacterial	Unigene23909_All;Unigene12232_All;CL16621.Contig20_All;Unigene17856_All;Unigene27817_All;Unigene19802_All;Unigene39086_All;Unigene10024_All;Unigene101380_All	K05050+K06785+K10030+K05505+K08114+K05859
Retinol metabolism	3	0.0930588	0.729461	ko00830	Metabolism	Metabolism of cofactors and vitamins	CL4970.Contig2_All;Unigene92326_All;CL4076.Contig1_All	K00699+K13980+K00515
Glycolysis / Gluconeogenesis	4	0.0964466	0.732391	ko00010	Metabolism	Carbohydrate metabolism	CL424.Contig2_All;CL1612.Contig2_All;CL14474.Contig4_All;Unigene92326_All	K00134+K03103+K00844+K13980
PPAR signaling pathway	5	0.104884	0.772327	ko03320	Organismal Systems	Endocrine system	CL3735.Contig5_All;CL3735.Contig2_All;CL3735.Contig3_All;Unigene97664_All;CL4815.Contig1_All	K01897+K08770+K01388
Glycosaminoglycan biosynthesis - chondroitin sulfate / dermatan sulfate	2	0.110655	0.790854	ko00532	Metabolism	Glycan biosynthesis and metabolism	Unigene98427_All;Unigene3289_All	K13499
Biosynthesis of amino acids	5	0.121465	0.822223	ko01230	Metabolism	Global and overview maps	CL424.Contig2_All;CL4987.Contig8_All;Unigene94439_All;Unigene15373_All;Unigene94627_All	K00134+K00286+K00831+K01697+K01948
Glycerolipid metabolism	4	0.121811	0.822223	ko00561	Metabolism	Lipid metabolism	CL12348.Contig2_All;CL2353.Contig2_All;CL10030.Contig5_All;CL6094.Contig4_All	K00901+K15728
ECM-receptor interaction	11	0.129051	0.828339	ko04512	Environmental Information Processing	Signaling molecules and interaction	CL16176.Contig2_All;CL9221.Contig3_All;CL13961.Contig3_All;CL3177.Contig3_All;Unigene39086_All;Unigene87347_All;Unigene92278_All;Unigene94326_All;CL12226.Contig1_All;CL4815.Contig1_All;Unigene88031_All	K06256+K05719+K06237+K06493+K06591+K06261+K06257+K06485+K16338+K06236+K06254
Arginine and proline metabolism	4	0.129534	0.828339	ko00330	Metabolism	Amino acid metabolism	Unigene23346_All;Unigene87565_All;CL4987.Contig8_All;CL12556.Contig2_All	K12259+K00286+K11142
Butirosin and neomycin biosynthesis	1	0.138244	0.86019	ko00524	Metabolism	Biosynthesis of other secondary metabolites	CL14474.Contig4_All	K00844
Protein digestion and absorption	6	0.141595	0.86019	ko04974	Organismal Systems	Digestive system	CL13961.Contig3_All;Unigene39086_All;Unigene91682_All;Unigene26073_All;Unigene7133_All;Unigene94326_All	K06237+K05849+K14207+K08606+K16628+K06236
Staphylococcus aureus infection	8	0.15531	0.920496	ko05150	Human Diseases	Infectious diseases: Bacterial	Unigene12232_All;Unigene30943_All;CL9221.Contig3_All;Unigene90256_All;CL3177.Contig3_All;Unigene5450_All;CL9494.Contig2_All;Unigene45821_All	K06461+K06490+K06464+K07604+K03994
Fatty acid elongation	2	0.167099	0.966789	ko00062	Metabolism	Lipid metabolism	CL6407.Contig6_All;Unigene22476_All	K17360+K01074
Cysteine and methionine metabolism	4	0.180638	0.999717	ko00270	Metabolism	Amino acid metabolism	Unigene15373_All;CL1110.Contig2_All;Unigene106843_All;Unigene91438_All	K01697+K17399+K00025+K01251
Carbon metabolism	7	0.18729	0.999717	ko01200	Metabolism	Global and overview maps	CL424.Contig2_All;Unigene94439_All;Unigene13384_All;Unigene106843_All;Unigene94627_All;CL14474.Contig4_All;CL5913.Contig1_All	K00134+K00831+K00036+K00025+K01948+K00844+K01965
Drug metabolism - cytochrome P450	2	0.194432	0.999717	ko00982	Metabolism	Xenobiotics biodegradation and metabolism	CL4970.Contig2_All;Unigene92326_All	K00699+K13980
beta-Alanine metabolism	2	0.199315	0.999717	ko00410	Metabolism	Metabolism of other amino acids	Unigene23346_All;Unigene87565_All	K12259
Serotonergic synapse	7	0.201433	0.999717	ko04726	Organismal Systems	Nervous system	CL15119.Contig10_All;CL13961.Contig3_All;CL15119.Contig3_All;Unigene46284_All;Unigene94326_All;Unigene88780_All;Unigene95355_All	K11987+K04520+K04634+K04892+K04849
Metabolism of xenobiotics by cytochrome P450	2	0.205848	0.999717	ko00980	Metabolism	Xenobiotics biodegradation and metabolism	CL4970.Contig2_All;Unigene92326_All	K00699+K13980
Vitamin digestion and absorption	2	0.209123	0.999717	ko04977	Organismal Systems	Digestive system	CL11943.Contig1_All;CL11943.Contig3_All	K08760
Homologous recombination	2	0.209123	0.999717	ko03440	Genetic Information Processing	Replication and repair	CL276.Contig16_All;Unigene91928_All	K10877+K10739
Vitamin B6 metabolism	1	0.21257	0.999717	ko00750	Metabolism	Metabolism of cofactors and vitamins	Unigene94439_All	K00831
Oxytocin signaling pathway	10	0.236049	0.999717	ko04921	Organismal Systems	Endocrine system	CL15119.Contig10_All;Unigene35090_All;Unigene12957_All;CL15119.Contig3_All;Unigene93189_All;Unigene46284_All;Unigene82642_All;Unigene94965_All;CL5167.Contig1_All;CL3342.Contig11_All	K11987+K08794+K04515+K04634+K07198+K06269+K00907+K07200
Fanconi anemia pathway	3	0.240084	0.999717	ko03460	Genetic Information Processing	Replication and repair	CL2813.Contig1_All;Unigene96461_All;Unigene91928_All	K15363+K15361+K10739
SNARE interactions in vesicular transport	2	0.2504	0.999717	ko04130	Genetic Information Processing	Folding, sorting and degradation	Unigene106705_All;CL9354.Contig2_All	K08497+K08495
Glycosphingolipid biosynthesis - lacto and neolacto series	3	0.256831	0.999717	ko00601	Metabolism	Glycan biosynthesis and metabolism	CL8481.Contig1_All;CL8481.Contig5_All;CL475.Contig6_All	K03766+K07635
Amino sugar and nucleotide sugar metabolism	3	0.261646	0.999717	ko00520	Metabolism	Carbohydrate metabolism	CL3825.Contig2_All;CL3825.Contig3_All;CL14474.Contig4_All	K01183+K00844
Aldosterone synthesis and secretion	5	0.271229	0.999717	ko04925	Organismal Systems	Endocrine system	Unigene35090_All;Unigene12957_All;Unigene93189_All;Unigene46284_All;Unigene89097_All	K08794+K04515+K04634+K00513
Olfactory transduction	5	0.28924	0.999717	ko04740	Organismal Systems	Sensory system	Unigene39086_All;Unigene93189_All;Unigene91860_All;Unigene88518_All;Unigene88411_All	K05849+K04515+K04257+K12321
ABC transporters	2	0.296847	0.999717	ko02010	Environmental Information Processing	Membrane transport	Unigene77097_All;Unigene103408_All	K05641
Steroid hormone biosynthesis	2	0.298501	0.999717	ko00140	Metabolism	Lipid metabolism	Unigene89097_All;CL4970.Contig2_All	K00513+K00699
Sulfur metabolism	1	0.302866	0.999717	ko00920	Metabolism	Energy metabolism	CL5682.Contig6_All	K17218
Starch and sucrose metabolism	2	0.308412	0.999717	ko00500	Metabolism	Carbohydrate metabolism	CL4970.Contig2_All;CL14474.Contig4_All	K00699+K00844
Hippo signaling pathway - fly	5	0.33111	0.999717	ko04391	Environmental Information Processing	Signal transduction	Unigene88518_All;CL12556.Contig2_All;Unigene84906_All;CL4114.Contig1_All;CL13145.Contig5_All	K06093+K16672+K05628+K16682+K09448
Arachidonic acid metabolism	2	0.339586	0.999717	ko00590	Metabolism	Lipid metabolism	CL15119.Contig10_All;CL15119.Contig3_All	K11987
Amoebiasis	11	0.341356	0.999717	ko05146	Human Diseases	Infectious diseases: Parasitic	Unigene12232_All;Unigene30943_All;CL9221.Contig3_All;Unigene27817_All;CL13961.Contig3_All;Unigene46284_All;Unigene60439_All;Unigene94326_All;CL5688.Contig1_All;CL13961.Contig1_All;CL10132.Contig3_All	K06461+K06464+K10030+K05505+K06237+K04634+K10955+K06236+K13963
Metabolic pathways	45	0.345824	0.999717	ko01100	Metabolism	Global and overview maps	CL8481.Contig1_All;CL424.Contig2_All;CL3735.Contig5_All;CL8481.Contig5_All;CL3825.Contig2_All;CL7689.Contig3_All;CL3735.Contig2_All;CL9221.Contig3_All;CL3735.Contig3_All;CL1612.Contig2_All;CL15119.Contig10_All;CL3825.Contig3_All;CL4987.Contig8_All;CL2178.Contig10_All;CL475.Contig6_All;CL12348.Contig2_All;CL15119.Contig3_All;CL2353.Contig2_All;Unigene98427_All;Unigene94439_All;Unigene97214_All;Uni…	K03766+K00134+K01897+K01183+K03006+K03103+K11987+K00286+K03783+K07635+K00901+K15728+K13499+K00831+K18533+K00036+K01697+K17399+K00025+K01948+K11540+K01251+K00513+K03849+K00699+K13997+K00844+K05859+K01074+K01099+K12348+K01965+K00288+K11142+K13980+K12354+K00515
Steroid biosynthesis	1	0.360141	0.999717	ko00100	Metabolism	Lipid metabolism	Unigene91485_All	K00637
Phototransduction - fly	2	0.360667	0.999717	ko04745	Organismal Systems	Sensory system	Unigene93189_All;Unigene46284_All	K04515+K04634
Other types of O-glycan biosynthesis	2	0.362279	0.999717	ko00514	Metabolism	Glycan biosynthesis and metabolism	CL475.Contig6_All;CL6323.Contig9_All	K07635+K09667
Circadian entrainment	5	0.385005	0.999717	ko04713	Organismal Systems	Environmental adaptation	CL1749.Contig9_All;CL1749.Contig10_All;CL1749.Contig11_All;Unigene93189_All;Unigene46284_All	K02633+K04515+K04634
Hematopoietic cell lineage	12	0.400714	0.999717	ko04640	Organismal Systems	Immune system	Unigene33098_All;Unigene12232_All;Unigene1610_All;CL16176.Contig2_All;CL13961.Contig3_All;CL3177.Contig3_All;Unigene32231_All;Unigene87347_All;CL7537.Contig6_All;Unigene92278_All;Unigene94326_All;Unigene88031_All	K06467+K06461+K06256+K06493+K06261+K05061+K06485
Mismatch repair	1	0.402023	0.999717	ko03430	Genetic Information Processing	Replication and repair	Unigene91928_All	K10739
African trypanosomiasis	5	0.407968	0.999717	ko05143	Human Diseases	Infectious diseases: Parasitic	Unigene12232_All;CL3177.Contig3_All;CL1345.Contig1_All;Unigene46284_All;Unigene96955_All	K06490+K06494+K06527+K14480+K04634
Nucleotide excision repair	2	0.412951	0.999717	ko03420	Genetic Information Processing	Replication and repair	CL3761.Contig1_All;Unigene91928_All	K10847+K10739
Glycine, serine and threonine metabolism	2	0.412951	0.999717	ko00260	Metabolism	Amino acid metabolism	Unigene94439_All;Unigene15373_All	K00831+K01697
Vasopressin-regulated water reabsorption	2	0.423774	0.999717	ko04962	Organismal Systems	Excretory system	CL15337.Contig2_All;Unigene97722_All	K12462+K10414
Ascorbate and aldarate metabolism	1	0.428412	0.999717	ko00053	Metabolism	Carbohydrate metabolism	CL4970.Contig2_All	K00699
Phospholipase D signaling pathway	14	0.429765	0.999717	ko04072	Environmental Information Processing	Signal transduction	Unigene23909_All;Unigene30976_All;CL16621.Contig20_All;Unigene17856_All;Unigene27817_All;Unigene19802_All;Unigene10024_All;CL12348.Contig2_All;Unigene98877_All;Unigene93304_All;Unigene101380_All;CL13181.Contig1_All;CL10030.Contig5_All;CL6094.Contig4_All	K05050+K07983+K10030+K00901+K04608+K05859
Proximal tubule bicarbonate reclamation	2	0.445104	0.999717	ko04964	Organismal Systems	Excretory system	Unigene106843_All;Unigene98339_All	K00025+K13576
Glycosaminoglycan biosynthesis - heparan sulfate / heparin	2	0.448115	0.999717	ko00534	Metabolism	Glycan biosynthesis and metabolism	Unigene94564_All;Unigene26073_All	K08103
Small cell lung cancer	10	0.450937	0.999717	ko05222	Human Diseases	Cancers: Specific types	CL9221.Contig3_All;CL15119.Contig10_All;CL2342.Contig4_All;CL13961.Contig3_All;Unigene39086_All;CL15119.Contig3_All;Unigene36786_All;Unigene92278_All;Unigene94326_All;CL4815.Contig1_All	K05719+K11987+K16061+K06237+K16060+K06485
Inositol phosphate metabolism	5	0.456082	0.999717	ko00562	Metabolism	Carbohydrate metabolism	CL1612.Contig2_All;Unigene89655_All;Unigene101380_All;Unigene92644_All;Unigene94340_All	K03103+K01771+K05859+K01099
Pathogenic Escherichia coli infection	10	0.45751	0.999717	ko05130	Human Diseases	Infectious diseases: Bacterial	CL9221.Contig3_All;Unigene90256_All;CL13961.Contig3_All;Unigene5450_All;Unigene39086_All;CL9494.Contig2_All;Unigene90250_All;Unigene47181_All;Unigene94326_All;CL4815.Contig1_All	K05719+K07604+K12791+K06087
Arginine biosynthesis	1	0.46099	0.999717	ko00220	Metabolism	Amino acid metabolism	Unigene94627_All	K01948
Legionellosis	5	0.462137	0.999717	ko05134	Human Diseases	Infectious diseases: Bacterial	Unigene12232_All;Unigene30943_All;CL9221.Contig3_All;Unigene27817_All;Unigene7934_All	K06461+K06464+K10030+K05505+K08823
Hippo signaling pathway	8	0.465807	0.999717	ko04390	Environmental Information Processing	Signal transduction	Unigene30943_All;CL9221.Contig3_All;Unigene36786_All;Unigene94965_All;Unigene88518_All;Unigene79419_All;CL4114.Contig1_All;CL13145.Contig5_All	K06464+K16060+K06269+K06093+K03213+K16682+K09448
Glutathione metabolism	2	0.467461	0.999717	ko00480	Metabolism	Metabolism of other amino acids	Unigene13384_All;CL12556.Contig2_All	K00036+K11142
Malaria	7	0.476984	0.999717	ko05144	Human Diseases	Infectious diseases: Parasitic	Unigene12232_All;Unigene30943_All;CL9221.Contig3_All;Unigene27817_All;CL3177.Contig3_All;Unigene92278_All;Unigene94326_All	K03161+K06490+K06494+K06527+K06464+K10030+K06257
Salivary secretion	5	0.492936	0.999717	ko04970	Organismal Systems	Digestive system	CL7689.Contig3_All;CL7689.Contig4_All;CL7689.Contig1_All;CL5962.Contig1_All;Unigene46284_All	K13912+K13908+K04634
Dopaminergic synapse	5	0.492936	0.999717	ko04728	Organismal Systems	Nervous system	Unigene93189_All;Unigene103626_All;Unigene46284_All;Unigene94965_All;Unigene95355_All	K04515+K11584+K04634+K06269+K04849
Glyoxylate and dicarboxylate metabolism	2	0.493569	0.999717	ko00630	Metabolism	Carbohydrate metabolism	Unigene106843_All;CL5913.Contig1_All	K00025+K01965
Biosynthesis of unsaturated fatty acids	1	0.516344	0.999717	ko01040	Metabolism	Lipid metabolism	CL6407.Contig6_All	K17360
Glycerophospholipid metabolism	4	0.517493	0.999717	ko00564	Metabolism	Lipid metabolism	CL12348.Contig2_All;CL2353.Contig2_All;CL10030.Contig5_All;CL6094.Contig4_All	K00901+K15728
Rheumatoid arthritis	7	0.544152	0.999717	ko05323	Human Diseases	Immune diseases	Unigene12232_All;Unigene30943_All;CL9221.Contig3_All;Unigene27817_All;CL3177.Contig3_All;CL9176.Contig4_All;CL4815.Contig1_All	K06490+K06464+K10030+K05505+K01365+K01388
Tyrosine metabolism	1	0.552085	0.999717	ko00350	Metabolism	Amino acid metabolism	Unigene92326_All	K13980
Oocyte meiosis	5	0.554814	0.999717	ko04114	Cellular Processes	Cell growth and death	Unigene35593_All;Unigene93189_All;Unigene103626_All;Unigene94965_All;CL6844.Contig7_All	K13056+K04515+K11584+K06269+K06636
Phosphatidylinositol signaling system	6	0.56018	0.999717	ko04070	Environmental Information Processing	Signal transduction	CL12348.Contig2_All;Unigene101380_All;Unigene92644_All;Unigene94340_All;CL10030.Contig5_All;CL6094.Contig4_All	K00901+K05859+K01099
Propanoate metabolism	1	0.562087	0.999717	ko00640	Metabolism	Carbohydrate metabolism	CL5913.Contig1_All	K01965
Endocrine and other factor-regulated calcium reabsorption	2	0.564265	0.999717	ko04961	Organismal Systems	Excretory system	Unigene39086_All;Unigene46284_All	K05849+K04634
Pentose and glucuronate interconversions	1	0.569928	0.999717	ko00040	Metabolism	Carbohydrate metabolism	CL4970.Contig2_All	K00699
Ovarian steroidogenesis	2	0.578284	0.999717	ko04913	Organismal Systems	Endocrine system	CL15119.Contig10_All;CL15119.Contig3_All	K11987
Taste transduction	1	0.579532	0.999717	ko04742	Organismal Systems	Sensory system	Unigene95355_All	K04849
Pertussis	14	0.580732	0.999717	ko05133	Human Diseases	Infectious diseases: Bacterial	Unigene12232_All;Unigene30943_All;CL9221.Contig3_All;Unigene27817_All;CL13961.Contig3_All;Unigene39086_All;Unigene16449_All;Unigene94326_All;Unigene96755_All;CL11955.Contig23_All;Unigene45821_All;Unigene83849_All;CL4815.Contig1_All;CL11955.Contig71_All	K06461+K06464+K05719+K10030+K12800+K03994
MicroRNAs in cancer	12	0.582443	0.999717	ko05206	Human Diseases	Cancers: Overview	CL13574.Contig4_All;CL16176.Contig2_All;CL15119.Contig10_All;CL13961.Contig3_All;CL10106.Contig2_All;CL15119.Contig3_All;Unigene87347_All;Unigene102555_All;CL1110.Contig2_All;Unigene94326_All;Unigene101380_All;Unigene88031_All	K00510+K06256+K11987+K06493+K01403+K17399+K05859
Phototransduction	1	0.583314	0.999717	ko04744	Organismal Systems	Sensory system	Unigene88411_All	K12321
Pyrimidine metabolism	5	0.596983	0.999717	ko00240	Metabolism	Nucleotide metabolism	CL7689.Contig3_All;CL9221.Contig3_All;CL2178.Contig10_All;Unigene97214_All;Unigene94627_All	K03006+K03783+K18533+K11540
Cholinergic synapse	4	0.611371	0.999717	ko04725	Organismal Systems	Nervous system	Unigene93189_All;Unigene46284_All;Unigene95355_All;Unigene25714_All	K04515+K04634+K04849+K04809
Cell adhesion molecules (CAMs)	19	0.616947	0.999717	ko04514	Environmental Information Processing	Signaling molecules and interaction	CL7316.Contig7_All;Unigene33098_All;CL7316.Contig10_All;Unigene12232_All;Unigene30943_All;Unigene1610_All;CL9221.Contig3_All;CL13961.Contig3_All;CL3177.Contig3_All;Unigene39086_All;CL7537.Contig6_All;Unigene47181_All;Unigene26131_All;Unigene86049_All;Unigene92278_All;Unigene94326_All;CL12226.Contig1_All;CL1173.Contig1_All;CL4815.Contig1_All	K06746+K06467+K03161+K06461+K06490+K06494+K06523+K06527+K06785+K06464+K06486+K05719+K06491+K06550+K06771+K06591+K06477+K06548+K06756+K06757+K06759+K06760+K06087+K06736+K06797+K06257+K06485+K16338+K06081
One carbon pool by folate	1	0.624437	0.999717	ko00670	Metabolism	Metabolism of cofactors and vitamins	CL12556.Contig2_All	K00288
Hypertrophic cardiomyopathy (HCM)	9	0.629966	0.999717	ko05410	Human Diseases	Cardiovascular diseases	CL9221.Contig3_All;CL13961.Contig3_All;CL12348.Contig3_All;Unigene39086_All;Unigene82642_All;Unigene92278_All;Unigene94326_All;CL3342.Contig11_All;CL4815.Contig1_All	K05719+K06493+K06591+K12567+K05849+K07198+K06485+K07200
Proteasome	1	0.63777	0.999717	ko03050	Genetic Information Processing	Folding, sorting and degradation	Unigene51316_All	K02741
Inflammatory mediator regulation of TRP channels	4	0.638994	0.999717	ko04750	Organismal Systems	Sensory system	Unigene93189_All;Unigene46284_All;Unigene94965_All;Unigene101380_All	K04515+K04634+K06269+K05859
Bladder cancer	3	0.645162	0.999717	ko05219	Human Diseases	Cancers: Specific types	Unigene27817_All;CL10106.Contig2_All;CL4815.Contig1_All	K10030+K01403+K01388
Galactose metabolism	1	0.645863	0.999717	ko00052	Metabolism	Carbohydrate metabolism	CL14474.Contig4_All	K00844
Glucagon signaling pathway	4	0.646089	0.999717	ko04922	Organismal Systems	Endocrine system	Unigene93189_All;Unigene46284_All;Unigene82642_All;CL3342.Contig11_All	K04515+K04634+K07198+K07200
Shigellosis	9	0.648289	0.999717	ko05131	Human Diseases	Infectious diseases: Bacterial	CL16176.Contig2_All;CL9221.Contig3_All;Unigene27817_All;CL13961.Contig3_All;Unigene39086_All;Unigene87347_All;Unigene94326_All;CL4815.Contig1_All;Unigene88031_All	K06256+K05719+K10030
DNA replication	1	0.650631	0.999717	ko03030	Genetic Information Processing	Replication and repair	Unigene91928_All	K10739
Vibrio cholerae infection	4	0.652318	0.999717	ko05110	Human Diseases	Infectious diseases: Bacterial	Unigene60439_All;Unigene101380_All;CL5688.Contig1_All;CL13961.Contig1_All	K10955+K05859
mRNA surveillance pathway	6	0.653764	0.999717	ko03015	Genetic Information Processing	Translation	Unigene103626_All;Unigene94965_All;Unigene88518_All;Unigene106843_All;Unigene92326_All;CL10132.Contig3_All	K11584+K06269+K03267+K14401
HIF-1 signaling pathway	6	0.655037	0.999717	ko04066	Environmental Information Processing	Signal transduction	CL424.Contig2_All;CL13574.Contig4_All;Unigene93189_All;Unigene102555_All;CL14474.Contig4_All;Unigene101380_All	K00134+K00510+K04515+K00844+K05859
Pentose phosphate pathway	1	0.655336	0.999717	ko00030	Metabolism	Carbohydrate metabolism	Unigene13384_All	K00036
Leukocyte transendothelial migration	11	0.65578	0.999717	ko04670	Organismal Systems	Immune system	Unigene12232_All;Unigene30943_All;CL9221.Contig3_All;CL13961.Contig3_All;CL10106.Contig2_All;CL3177.Contig3_All;Unigene39086_All;Unigene47181_All;Unigene94326_All;Unigene101380_All;CL4815.Contig1_All	K06461+K06490+K06514+K06527+K06785+K06464+K05719+K01403+K06087+K05859
VEGF signaling pathway	3	0.657632	0.999717	ko04370	Environmental Information Processing	Signal transduction	CL15119.Contig10_All;CL15119.Contig3_All;Unigene101380_All	K11987+K05859
Calcium signaling pathway	7	0.66005	0.999717	ko04020	Environmental Information Processing	Signal transduction	Unigene39086_All;Unigene93189_All;Unigene46284_All;CL5167.Contig1_All;Unigene101380_All;Unigene95355_All;Unigene25714_All	K05849+K05220+K04515+K04634+K00907+K05859+K04849+K04809
Gastric acid secretion	3	0.668927	0.999717	ko04971	Organismal Systems	Digestive system	Unigene93189_All;Unigene46284_All;CL5167.Contig1_All	K04515+K04634+K00907
Alanine, aspartate and glutamate metabolism	1	0.673531	0.999717	ko00250	Metabolism	Amino acid metabolism	Unigene94627_All	K01948+K11540
Systemic lupus erythematosus	5	0.674839	0.999717	ko05322	Human Diseases	Immune diseases	Unigene12232_All;CL3831.Contig2_All;CL3831.Contig1_All;CL13981.Contig55_All;Unigene45821_All	K03161+K03996+K10651+K03994
Alzheimer's disease	6	0.684702	0.999717	ko05010	Human Diseases	Neurodegenerative diseases	CL424.Contig2_All;CL13961.Contig3_All;CL11943.Contig1_All;CL11943.Contig3_All;Unigene46284_All;Unigene94326_All	K00134+K04520+K04524+K04634
Long-term potentiation	3	0.699574	0.999717	ko04720	Organismal Systems	Nervous system	Unigene93189_All;Unigene46284_All;Unigene94965_All	K04515+K04634+K06269
Amphetamine addiction	2	0.700301	0.999717	ko05031	Human Diseases	Substance dependence	Unigene93189_All;Unigene94965_All	K04515+K06269
Drug metabolism - other enzymes	1	0.705768	0.999717	ko00983	Metabolism	Xenobiotics biodegradation and metabolism	CL4970.Contig2_All	K00699
NF-kappa B signaling pathway	9	0.705847	0.999717	ko04064	Environmental Information Processing	Signal transduction	Unigene12232_All;CL15119.Contig10_All;Unigene27817_All;CL3177.Contig3_All;CL15119.Contig3_All;Unigene36786_All;Unigene92611_All;CL955.Contig5_All;Unigene101380_All	K03161+K06490+K06527+K11987+K10030+K05505+K16060+K10798+K07369+K05859
TNF signaling pathway	7	0.70921	0.999717	ko04668	Environmental Information Processing	Signal transduction	Unigene12232_All;CL15119.Contig10_All;Unigene27817_All;CL10106.Contig2_All;CL3177.Contig3_All;CL15119.Contig3_All;Unigene36786_All	K06490+K06494+K06527+K11987+K05505+K01403+K16060
Fructose and mannose metabolism	1	0.709732	0.999717	ko00051	Metabolism	Carbohydrate metabolism	CL14474.Contig4_All	K00844
Nicotinate and nicotinamide metabolism	1	0.718775	0.999717	ko00760	Metabolism	Metabolism of cofactors and vitamins	CL2178.Contig10_All	K03783
Glycosylphosphatidylinositol(GPI)-anchor biosynthesis	1	0.728765	0.999717	ko00563	Metabolism	Glycan biosynthesis and metabolism	Unigene26073_All	K01127
Carbohydrate digestion and absorption	1	0.731207	0.999717	ko04973	Organismal Systems	Digestive system	CL14474.Contig4_All	K00844
RNA polymerase	2	0.7342	0.999717	ko03020	Genetic Information Processing	Transcription	CL7689.Contig3_All;CL9221.Contig3_All	K03006
Valine, leucine and isoleucine degradation	1	0.740758	0.999717	ko00280	Metabolism	Amino acid metabolism	CL5913.Contig1_All	K01965
NOD-like receptor signaling pathway	7	0.756718	0.999717	ko04621	Organismal Systems	Immune system	Unigene27817_All;Unigene36786_All;Unigene16449_All;Unigene96755_All;CL11955.Contig23_All;Unigene83849_All;CL11955.Contig71_All	K10030+K05505+K16060+K12800
mTOR signaling pathway	3	0.764383	0.999717	ko04150	Environmental Information Processing	Signal transduction	CL7761.Contig2_All;CL7761.Contig3_All;Unigene82642_All	K08269+K07198
Huntington's disease	6	0.764817	0.999717	ko05016	Human Diseases	Neurodegenerative diseases	CL7689.Contig3_All;CL9221.Contig3_All;Unigene46284_All;Unigene98039_All;Unigene91438_All;Unigene97244_All	K03006+K04634+K03120+K10408
Glutamatergic synapse	6	0.769674	0.999717	ko04724	Organismal Systems	Nervous system	Unigene91682_All;Unigene46284_All;Unigene98877_All;Unigene93304_All;CL13181.Contig1_All;Unigene98339_All	K14207+K04634+K04608+K13576
Arrhythmogenic right ventricular cardiomyopathy (ARVC)	7	0.772749	0.999717	ko05412	Human Diseases	Cardiovascular diseases	CL9221.Contig3_All;CL13961.Contig3_All;Unigene39086_All;Unigene26131_All;Unigene92278_All;Unigene94326_All;CL4815.Contig1_All	K05719+K06493+K06591+K05849+K06736+K06485
Transcriptional misregulation in cancer	10	0.779701	0.999717	ko05202	Human Diseases	Cancers: Overview	Unigene84245_All;Unigene6807_All;Unigene12232_All;CL1749.Contig9_All;Unigene27817_All;CL1749.Contig10_All;CL10106.Contig2_All;CL1749.Contig11_All;Unigene36786_All;CL2627.Contig5_All	K08527+K06461+K02633+K10030+K01403+K16060+K10500
Proteoglycans in cancer	15	0.780481	0.999717	ko05205	Human Diseases	Cancers: Overview	CL16176.Contig2_All;CL9221.Contig3_All;CL13961.Contig3_All;CL10106.Contig2_All;Unigene39086_All;CL9176.Contig4_All;Unigene87347_All;Unigene93189_All;Unigene94965_All;Unigene92278_All;Unigene94326_All;Unigene101380_All;Unigene48380_All;CL4815.Contig1_All;Unigene88031_All	K06256+K05719+K06493+K01403+K01365+K04515+K06269+K06257+K16338+K06236+K05859+K06225
Protein processing in endoplasmic reticulum	6	0.780562	0.999717	ko04141	Genetic Information Processing	Folding, sorting and degradation	CL9221.Contig1_All;CL9221.Contig3_All;CL9221.Contig5_All;CL15999.Contig9_All;Unigene96248_All;Unigene9770_All	K14007+K10601+K13989+K14020+K09521
Sphingolipid metabolism	2	0.781486	0.999717	ko00600	Metabolism	Lipid metabolism	CL2488.Contig21_All;CL10132.Contig3_All	K12348+K12354
Prolactin signaling pathway	3	0.785956	0.999717	ko04917	Organismal Systems	Endocrine system	Unigene87887_All;CL16176.Contig7_All;CL9494.Contig13_All	K17106
Basal cell carcinoma	1	0.78658	0.999717	ko05217	Human Diseases	Cancers: Specific types	Unigene48380_All	K06225
Leishmaniasis	9	0.787158	0.999717	ko05140	Human Diseases	Infectious diseases: Parasitic	Unigene12232_All;Unigene30943_All;CL9221.Contig3_All;CL15119.Contig10_All;CL13961.Contig3_All;Unigene39086_All;CL15119.Contig3_All;Unigene94326_All;CL4815.Contig1_All	K06461+K06464+K05719+K11987
Hedgehog signaling pathway	1	0.788503	0.999717	ko04340	Environmental Information Processing	Signal transduction	Unigene48380_All	K06225
Insulin secretion	2	0.791566	0.999717	ko04911	Organismal Systems	Endocrine system	Unigene93189_All;Unigene46284_All	K04515+K04634
Adrenergic signaling in cardiomyocytes	5	0.794736	0.999717	ko04261	Organismal Systems	Circulatory system	Unigene39086_All;Unigene93189_All;Unigene103626_All;Unigene46284_All;Unigene94965_All	K05849+K04515+K11584+K04634+K06269
B cell receptor signaling pathway	6	0.807554	0.999717	ko04662	Organismal Systems	Immune system	Unigene1388_All;Unigene33098_All;Unigene1610_All;CL7537.Contig6_All;CL955.Contig5_All;Unigene101380_All	K06566+K06467+K07369+K05859
Insulin resistance	5	0.808653	0.999717	ko04931	Human Diseases	Endocrine and metabolic diseases	Unigene82642_All;Unigene94965_All;Unigene96034_All;CL3342.Contig11_All;CL6323.Contig9_All	K07198+K06269+K07197+K07200+K09667
Viral myocarditis	7	0.810385	0.999717	ko05416	Human Diseases	Cardiovascular diseases	CL9221.Contig1_All;Unigene12232_All;Unigene30943_All;CL9221.Contig3_All;CL3177.Contig3_All;Unigene26073_All;CL12226.Contig1_All	K03260+K03161+K06490+K06464+K08887+K06788
Asthma	2	0.812438	0.999717	ko05310	Human Diseases	Immune diseases	Unigene30976_All;Unigene12232_All	K07983+K03161
Herpes simplex infection	12	0.813028	0.999717	ko05168	Human Diseases	Infectious diseases: Viral	CL7689.Contig3_All;CL9221.Contig3_All;CL1749.Contig9_All;CL1749.Contig10_All;CL9221.Contig4_All;Unigene13089_All;CL1749.Contig11_All;Unigene98039_All;Unigene94965_All;Unigene45821_All;Unigene97244_All;CL1173.Contig1_All	K03006+K02633+K14650+K03120+K06269+K03994+K06081
RNA degradation	2	0.815624	0.999717	ko03018	Genetic Information Processing	Folding, sorting and degradation	CL2239.Contig6_All;CL7822.Contig5_All	K12610+K12584
Lysosome	4	0.818571	0.999717	ko04142	Cellular Processes	Transport and catabolism	CL9176.Contig4_All;Unigene22476_All;CL2488.Contig21_All;Unigene92970_All	K01365+K01074+K12348+K01125
Purine metabolism	6	0.820248	0.999717	ko00230	Metabolism	Nucleotide metabolism	CL7689.Contig3_All;CL9221.Contig3_All;CL2178.Contig10_All;Unigene97214_All;Unigene88411_All;Unigene92087_All	K03006+K03783+K18533+K12321+K13762
RNA transport	9	0.822287	0.999717	ko03013	Genetic Information Processing	Translation	CL9221.Contig1_All;CL13577.Contig1_All;Unigene39086_All;Unigene94564_All;Unigene26073_All;Unigene58656_All;Unigene97909_All;CL10835.Contig3_All;Unigene106735_All	K03260+K18645+K03254+K14297+K14306+K14301
Non-alcoholic fatty liver disease (NAFLD)	4	0.825097	0.999717	ko04932	Human Diseases	Endocrine and metabolic diseases	Unigene27817_All;Unigene82642_All;Unigene96034_All;CL3342.Contig11_All	K10030+K07198+K07197+K07200
Platelet activation	11	0.839388	0.999717	ko04611	Organismal Systems	Immune system	Unigene30976_All;CL9221.Contig3_All;CL13961.Contig3_All;CL3177.Contig3_All;Unigene39086_All;Unigene46284_All;Unigene94965_All;CL5167.Contig1_All;Unigene94326_All;Unigene101380_All;CL4815.Contig1_All	K07983+K05719+K06493+K06261+K04634+K06269+K00907+K06236+K05859
N-Glycan biosynthesis	1	0.839526	0.999717	ko00510	Metabolism	Glycan biosynthesis and metabolism	Unigene88780_All	K03849
Pyruvate metabolism	1	0.840973	0.999717	ko00620	Metabolism	Carbohydrate metabolism	Unigene106843_All	K00025
GnRH signaling pathway	3	0.843866	0.999717	ko04912	Organismal Systems	Endocrine system	CL9221.Contig3_All;Unigene93189_All;Unigene46284_All	K04428+K04515+K04634
Jak-STAT signaling pathway	5	0.846318	0.999717	ko04630	Environmental Information Processing	Signal transduction	CL15743.Contig3_All;Unigene32231_All;CL15743.Contig1_All;CL3260.Contig12_All;Unigene13844_All	K05080+K05061+K05060
Citrate cycle (TCA cycle)	1	0.855398	0.999717	ko00020	Metabolism	Carbohydrate metabolism	Unigene106843_All	K00025
Epstein-Barr virus infection	13	0.857645	0.999717	ko05169	Human Diseases	Infectious diseases: Viral	CL7689.Contig3_All;Unigene12232_All;CL16176.Contig2_All;CL9221.Contig3_All;CL13961.Contig3_All;CL3177.Contig3_All;Unigene87347_All;CL7537.Contig6_All;Unigene98039_All;Unigene94326_All;Unigene101380_All;Unigene97244_All;Unigene88031_All	K03006+K06490+K06256+K06477+K03120+K05859
Toxoplasmosis	9	0.86046	0.999717	ko05145	Human Diseases	Infectious diseases: Parasitic	Unigene12232_All;CL9221.Contig3_All;CL2342.Contig4_All;CL13961.Contig3_All;Unigene39086_All;Unigene36786_All;Unigene92278_All;Unigene94326_All;CL4815.Contig1_All	K03161+K05719+K16061+K16060+K06485
Signaling pathways regulating pluripotency of stem cells	4	0.86255	0.999717	ko04550	Cellular Processes	Cellular community	Unigene96683_All;CL3260.Contig12_All;Unigene13844_All;Unigene75004_All	K09326+K05060+K04667
Tight junction	6	0.871045	0.999717	ko04530	Cellular Processes	Cellular community	Unigene12232_All;Unigene47181_All;Unigene96041_All;Unigene88518_All;CL2659.Contig1_All;CL15148.Contig1_All	K06785+K06087+K06115+K06093+K06105+K06101
Chemokine signaling pathway	6	0.873761	0.999717	ko04062	Organismal Systems	Immune system	Unigene23909_All;CL16621.Contig20_All;Unigene17856_All;Unigene27817_All;Unigene19802_All;Unigene10024_All	K05050+K10030+K05505
ErbB signaling pathway	3	0.877159	0.999717	ko04012	Environmental Information Processing	Signal transduction	Unigene93189_All;Unigene26073_All;Unigene101380_All	K04515+K08887+K05859
Acute myeloid leukemia	2	0.890403	0.999717	ko05221	Human Diseases	Cancers: Specific types	Unigene84245_All;Unigene6807_All	K08527
Influenza A	12	0.892585	0.999717	ko05164	Human Diseases	Infectious diseases: Viral	CL559.Contig35_All;Unigene12232_All;Unigene27817_All;CL3177.Contig3_All;Unigene16449_All;Unigene94564_All;Unigene26073_All;Unigene96755_All;CL11955.Contig23_All;Unigene83849_All;CL11955.Contig71_All;CL10835.Contig3_All	K15046+K06490+K10030+K12800+K14297
Ubiquitin mediated proteolysis	4	0.896215	0.999717	ko04120	Genetic Information Processing	Folding, sorting and degradation	CL9221.Contig3_All;CL2342.Contig4_All;Unigene36786_All;Unigene90332_All	K10601+K16061+K16060+K10592
Synaptic vesicle cycle	1	0.898903	0.999717	ko04721	Organismal Systems	Nervous system	Unigene95355_All	K04849
Sphingolipid signaling pathway	4	0.899119	0.999717	ko04071	Environmental Information Processing	Signal transduction	Unigene30976_All;Unigene103626_All;Unigene46284_All;CL2488.Contig21_All	K07983+K11584+K04634+K12348
Bile secretion	1	0.908083	0.999717	ko04976	Organismal Systems	Digestive system	CL4970.Contig2_All	K00699
Axon guidance	8	0.910142	0.999717	ko04360	Organismal Systems	Development	Unigene89165_All;CL9221.Contig3_All;Unigene8862_All;CL13961.Contig3_All;Unigene39086_All;Unigene86049_All;Unigene94326_All;CL4815.Contig1_All	K07520+K05719+K06550+K06820
Cardiac muscle contraction	1	0.91567	0.999717	ko04260	Organismal Systems	Circulatory system	Unigene39086_All	K05849
Melanogenesis	2	0.918607	0.999717	ko04916	Organismal Systems	Endocrine system	Unigene93189_All;Unigene46284_All	K04515+K04634
cAMP signaling pathway	6	0.919599	0.999717	ko04024	Environmental Information Processing	Signal transduction	CL4876.Contig3_All;Unigene93189_All;Unigene93763_All;Unigene94965_All;Unigene48380_All;CL2554.Contig4_All	K04328+K04515+K04955+K06269+K06225+K13360
Vascular smooth muscle contraction	4	0.92663	0.999717	ko04270	Organismal Systems	Circulatory system	CL1112.Contig10_All;Unigene46284_All;Unigene94965_All;CL5167.Contig1_All	K12327+K04634+K06269+K00907
Dilated cardiomyopathy	7	0.927804	0.999717	ko05414	Human Diseases	Cardiovascular diseases	CL9221.Contig3_All;CL13961.Contig3_All;CL12348.Contig3_All;Unigene39086_All;Unigene92278_All;Unigene94326_All;CL4815.Contig1_All	K05719+K06493+K06591+K12567+K05849+K06485
Salmonella infection	3	0.930128	0.999717	ko05132	Human Diseases	Infectious diseases: Bacterial	Unigene30727_All;Unigene27817_All;Unigene97722_All	K10407+K10030+K05505+K10414
Renin secretion	1	0.930296	0.999717	ko04924	Organismal Systems	Endocrine system	Unigene46284_All	K04634
Pathways in cancer	19	0.937999	0.999717	ko05200	Human Diseases	Cancers: Overview	Unigene84245_All;Unigene6807_All;CL9221.Contig3_All;CL15119.Contig10_All;Unigene27817_All;CL2342.Contig4_All;CL13961.Contig3_All;CL10106.Contig2_All;Unigene39086_All;CL15119.Contig3_All;Unigene36786_All;Unigene32231_All;Unigene46284_All;Unigene25737_All;Unigene92278_All;Unigene94326_All;Unigene101380_All;Unigene48380_All;CL4815.Contig1_All	K08527+K05719+K11987+K10030+K16061+K06237+K01403+K16060+K05061+K04634+K08878+K06485+K05859+K06225+K01388
Thyroid hormone synthesis	1	0.939442	0.999717	ko04918	Organismal Systems	Endocrine system	Unigene46284_All	K04634
Central carbon metabolism in cancer	2	0.941654	0.999717	ko05230	Human Diseases	Cancers: Overview	Unigene13384_All;CL14474.Contig4_All	K00036+K00844
Choline metabolism in cancer	3	0.942034	0.999717	ko05231	Human Diseases	Cancers: Overview	CL12348.Contig2_All;CL10030.Contig5_All;CL6094.Contig4_All	K00901
Apoptosis	2	0.943793	0.999717	ko04210	Cellular Processes	Cell growth and death	CL2342.Contig4_All;Unigene36786_All	K16061+K16060
Glioma	2	0.944628	0.999717	ko05214	Human Diseases	Cancers: Specific types	Unigene93189_All;Unigene101380_All	K04515+K05859
Pancreatic secretion	1	0.945196	0.999717	ko04972	Organismal Systems	Digestive system	Unigene46284_All	K04634
Primary immunodeficiency	4	0.945579	0.999717	ko05340	Human Diseases	Immune diseases	Unigene12232_All;CL14950.Contig22_All;Unigene92076_All;Unigene97682_All	K03161+K06554
Long-term depression	1	0.946426	0.999717	ko04730	Organismal Systems	Nervous system	Unigene46284_All	K04634
Natural killer cell mediated cytotoxicity	6	0.947199	0.999717	ko04650	Organismal Systems	Immune system	Unigene30976_All;Unigene12232_All;Unigene30943_All;CL9221.Contig3_All;CL3177.Contig3_All;Unigene101380_All	K07983+K06490+K06523+K06464+K05859
Intestinal immune network for IgA production	3	0.952518	0.999717	ko04672	Organismal Systems	Immune system	CL7316.Contig7_All;CL7316.Contig10_All;Unigene12232_All	K13073+K03161
Oxidative phosphorylation	1	0.95367	0.999717	ko00190	Metabolism	Energy metabolism	Unigene91438_All	K01507
Estrogen signaling pathway	2	0.963737	0.999717	ko04915	Organismal Systems	Endocrine system	CL10106.Contig2_All;Unigene46284_All	K01403+K04634
[truncated: 40 more rows]
