# Supplementary material for: Differential expression of innate and adaptive immune genes in the survivors of three gibel carp gynogenetic clones after herpesvirus challenge
Source: BMC Genomics. 2019 May 28;20:432. doi: 10.1186/s12864-019-5777-z (PMC6540555; doi:10.1186/s12864-019-5777-z)
Supplement: Supplementary file 8 — Table S6. Up−/down-regulated DEUs annotated as IFN system genes, immunoglobulins and members of myosin superfamily in s-A+ vs c-A+, s-F vs c-F and s-H vs c-H. List of DEUs includes Unigene ID, FPKM, log2 fold change, up- or down-regulation and annotation. (XLSX 67 kb) [file 12864_2019_5777_MOESM8_ESM.xlsx]

## Sheet: up-regulated DEUs in H
Unigene ID	c-H FPKM	s-H FPKM	Log2 fold change (s-H/c-H)	Up/Down-regulation	NR	KEGG
CL12698.Contig1_All	0.01	2.80667	8.13271	Up	gi|31580624|gb|AAP49828.1|/1.47652e-60/interferon-inducible protein Gig1 [Carassius auratus]	lcm:102360533/1e-07/CD276 antigen-like; K06551 signal-regulatory protein alpha/beta1/gamma
CL12698.Contig2_All	0.0633333	7.23333	6.83555	Up	gi|31580624|gb|AAP49828.1|/2.64792e-61/interferon-inducible protein Gig1 [Carassius auratus]	lcm:102360533/6e-08/CD276 antigen-like; K06551 signal-regulatory protein alpha/beta1/gamma
Unigene87945_All	0.01	0.95	6.56986	Up	gi|688540639|ref|XP_009297340.1|/3.73513e-33/PREDICTED: interferon-induced very large GTPase 1-like isoform X3 [Danio rerio]	NA
CL6545.Contig4_All	0.06	2.32667	5.27716	Up	gi|31075432|gb|AAP42146.1|/0/interferon-inducible protein IFI56 [Carassius auratus]	ggo:101127055/2e-55/IFIT1; interferon-induced protein with tetratricopeptide repeats 1 isoform 1; K14217 interferon-induced protein with tetratricopeptide repeats 1
CL4361.Contig2_All	0.0733333	1.9	4.69539	Up	gi|326669328|ref|XP_684086.4|/0/PREDICTED: interferon-induced very large GTPase 1-like [Danio rerio] &gt;gi|528484675|ref|XP_005172299.1| PREDICTED: interferon-induced very large GTPase 1-like [Danio rerio]	xtr:101733039/1e-138/up-regulator of cell proliferation-like; K06551 signal-regulatory protein alpha/beta1/gamma
Unigene15804_All	0.783333	17.8133	4.50719	Up	gi|31580624|gb|AAP49828.1|/1.04434e-66/interferon-inducible protein Gig1 [Carassius auratus]	NA
CL4361.Contig5_All	0.12	2.68333	4.48292	Up	gi|326669328|ref|XP_684086.4|/0/PREDICTED: interferon-induced very large GTPase 1-like [Danio rerio] &gt;gi|528484675|ref|XP_005172299.1| PREDICTED: interferon-induced very large GTPase 1-like [Danio rerio]	xtr:101733039/7e-141/up-regulator of cell proliferation-like; K06551 signal-regulatory protein alpha/beta1/gamma
CL14518.Contig15_All	0.203333	3.75333	4.20625	Up	gi|688531562|ref|XP_009304657.1|/2.55214e-79/PREDICTED: interferon-induced protein 44-like [Danio rerio]	xma:102225574/4e-26/uncharacterized LOC102225574; K07374 tubulin alpha
CL4361.Contig4_All	0.29	4.90333	4.07964	Up	gi|326669328|ref|XP_684086.4|/0/PREDICTED: interferon-induced very large GTPase 1-like [Danio rerio] &gt;gi|528484675|ref|XP_005172299.1| PREDICTED: interferon-induced very large GTPase 1-like [Danio rerio]	xtr:101733039/2e-141/up-regulator of cell proliferation-like; K06551 signal-regulatory protein alpha/beta1/gamma
CL15885.Contig6_All	1.76667	22.9967	3.70232	Up	gi|125833568|ref|XP_704934.2|/9.34321e-29/PREDICTED: interferon alpha-inducible protein 27-like protein 2A [Danio rerio]	NA
CL3009.Contig3_All	0.623333	7.85667	3.65584	Up	gi|326368652|gb|ADZ55457.1|/0/interferon regulatory factor 7 [Cyprinus carpio]	dre:393650/2e-172/irf7, wu:fl24c03, zgc:66043, zgc:77947; interferon regulatory factor 7; K09447 interferon regulatory factor 7
CL15885.Contig4_All	4.88667	56.2867	3.52587	Up	gi|125833568|ref|XP_704934.2|/7.21865e-29/PREDICTED: interferon alpha-inducible protein 27-like protein 2A [Danio rerio]	NA
CL14518.Contig7_All	0.306667	2.86333	3.22295	Up	gi|189514433|ref|XP_001345957.2|/8.76479e-116/PREDICTED: interferon-induced protein 44 [Danio rerio]	xma:102225574/1e-35/uncharacterized LOC102225574; K07374 tubulin alpha
CL3009.Contig2_All	0.443333	3.04333	2.77919	Up	gi|326368652|gb|ADZ55457.1|/0/interferon regulatory factor 7 [Cyprinus carpio]	dre:393650/3e-180/irf7, wu:fl24c03, zgc:66043, zgc:77947; interferon regulatory factor 7; K09447 interferon regulatory factor 7
CL3009.Contig4_All	0.57	3.60333	2.6603	Up	gi|326368652|gb|ADZ55457.1|/4.60374e-153/interferon regulatory factor 7 [Cyprinus carpio]	dre:393650/3e-124/irf7, wu:fl24c03, zgc:66043, zgc:77947; interferon regulatory factor 7; K09447 interferon regulatory factor 7
Unigene15810_All	0.903333	5.16667	2.5159	Up	gi|31580624|gb|AAP49828.1|/8.8153e-67/interferon-inducible protein Gig1 [Carassius auratus]	NA
Unigene13585_All	4.71667	25.5933	2.43993	Up	gi|326486569|gb|ADZ76342.1|/4.1414e-64/Gig2-like protein CauD [Carassius auratus]	NA
CL7201.Contig1_All	1.09333	5.83333	2.41559	Up	gi|326486567|gb|ADZ76341.1|/1.28296e-121/Gig2-like protein CauA [Carassius auratus]	NA
Unigene8493_All	1.53667	8.08667	2.39574	Up	gi|326678521|ref|XP_003201083.1|/0/PREDICTED: interferon-induced protein 44-like isoform X1 [Danio rerio]	xma:102225574/3e-47/uncharacterized LOC102225574; K07374 tubulin alpha
CL15560.Contig20_All	2.32333	12.05	2.37477	Up	gi|688609958|ref|XP_009294791.1|/9.15897e-126/PREDICTED: interferon-induced protein 44-like [Danio rerio]	xma:102225574/2e-94/uncharacterized LOC102225574; K07374 tubulin alpha
CL3009.Contig5_All	0.996667	5.07	2.3468	Up	gi|326368652|gb|ADZ55457.1|/0/interferon regulatory factor 7 [Cyprinus carpio]	dre:393650/0.0/irf7, wu:fl24c03, zgc:66043, zgc:77947; interferon regulatory factor 7; K09447 interferon regulatory factor 7
CL16674.Contig1_All	2.09333	10.3	2.29877	Up	gi|31979213|gb|AAP68824.1|/0/IFN-inducible and antiviral protein [Carassius auratus]	dre:570456/5e-180/rsad2, si:ch211-276e8.2, vig1, zgc:112342; radical S-adenosyl methionine domain containing 2; K15045 radical S-adenosyl methionine domain-containing protein 2
Unigene84458_All	0.7	3.43333	2.29418	Up	gi|31580628|gb|AAP49830.1|/2.46166e-175/interferon-inducible and double-stranded-dependent eIF-2kinase [Carassius auratus]	dre:503703/8e-153/pkz, zgc:136657; protein kinase containing Z-DNA binding domains; K16195 eukaryotic translation initiation factor 2-alpha kinase 2 [EC:2.7.11.1]
Unigene33943_All	0.94	4.31333	2.19807	Up	gi|326486571|gb|ADZ76343.1|/1.35479e-33/Gig2-like protein CauIb [Carassius auratus]	NA
CL1737.Contig4_All	1.86	8.25	2.14909	Up	gi|688591117|ref|XP_009290582.1|/3.08186e-165/PREDICTED: interferon-inducible GTPase 5-like [Danio rerio] &gt;gi|688591119|ref|XP_009290583.1| PREDICTED: interferon-inducible GTPase 5-like [Danio rerio]	cfa:481471/1e-56/IFGGC1; interferon-inducible GTPase 1-like; K17072 interferon gamma inducible protein 47
CL1737.Contig2_All	1.69333	6.31	1.89777	Up	gi|688591117|ref|XP_009290582.1|/3.14934e-163/PREDICTED: interferon-inducible GTPase 5-like [Danio rerio] &gt;gi|688591119|ref|XP_009290583.1| PREDICTED: interferon-inducible GTPase 5-like [Danio rerio]	cfa:481471/2e-56/IFGGC1; interferon-inducible GTPase 1-like; K17072 interferon gamma inducible protein 47
Unigene11030_All	0.01	1.66	7.37504	Up	gi|353078646|gb|AEQ64879.1|/3.33508e-21/toll-like receptor 4.3 [Ctenopharyngodon idella]	dre:403131/2e-21/tlr4ba, TIR4.1, tlr4a; toll-like receptor 4b, duplicate a; K10160 toll-like receptor 4
Unigene57558_All	0.01	0.99	6.62936	Up	gi|336462400|gb|AEI59679.1|/1.68907e-17/TLR22 [Ictalurus punctatus]	dre:403135/4e-13/tlr22, TLR21.2; toll-like receptor 22; K18808 toll-like receptor 13
CL9020.Contig1_All	0.01	0.913333	6.51307	Up	gi|28779299|gb|AAO19474.1|/1.71949e-23/toll-like receptor [Carassius auratus]	dre:403135/5e-20/tlr22, TLR21.2; toll-like receptor 22; K18808 toll-like receptor 13
CL3507.Contig4_All	0.01	0.906667	6.5025	Up	gi|167515596|ref|XP_001742139.1|/3.25601e-21/hypothetical protein [Monosiga brevicollis MX1] &gt;gi|163778763|gb|EDQ92377.1| predicted protein [Monosiga brevicollis MX1]	fch:102057050/5e-16/uncharacterized LOC102057050; K09534 DnaJ homolog subfamily C member 14
Unigene13345_All	0.0366667	2.82	6.26508	Up	gi|31979219|gb|AAP68827.1|/0/Mx3 protein [Carassius auratus]	cmk:103187274/0.0/interferon-induced GTP-binding protein Mx-like; K14754 interferon-induced GTP-binding protein Mx1
CL15477.Contig3_All	0.156667	5.31	5.08294	Up	gi|31979219|gb|AAP68827.1|/0/Mx3 protein [Carassius auratus]	cmk:103187274/0.0/interferon-induced GTP-binding protein Mx-like; K14754 interferon-induced GTP-binding protein Mx1
CL2842.Contig6_All	0.413333	8.82	4.4154	Up	gi|31979221|gb|AAP68828.1|/0/Mx1 protein [Carassius auratus]	dre:360142/0.0/mxa, Mx, fj23d12, wu:fj23d12, zgc:136725; myxovirus (influenza) resistance A; K14754 interferon-induced GTP-binding protein Mx1
CL2842.Contig1_All	0.58	10.8867	4.23037	Up	gi|31979221|gb|AAP68828.1|/0/Mx1 protein [Carassius auratus]	dre:360142/0.0/mxa, Mx, fj23d12, wu:fj23d12, zgc:136725; myxovirus (influenza) resistance A; K14754 interferon-induced GTP-binding protein Mx1
CL2842.Contig3_All	0.186667	2.32	3.63559	Up	gi|31979221|gb|AAP68828.1|/0/Mx1 protein [Carassius auratus]	dre:360142/0.0/mxa, Mx, fj23d12, wu:fj23d12, zgc:136725; myxovirus (influenza) resistance A; K14754 interferon-induced GTP-binding protein Mx1
CL16674.Contig2_All	1.14333	9.98	3.12579	Up	gi|407317381|gb|AFU07734.1|/0/viperin [Cyprinus carpio]	dre:570456/1e-179/rsad2, si:ch211-276e8.2, vig1, zgc:112342; radical S-adenosyl methionine domain containing 2; K15045 radical S-adenosyl methionine domain-containing protein 2
CL16674.Contig3_All	4.11	33.9633	3.04677	Up	gi|407317381|gb|AFU07734.1|/0/viperin [Cyprinus carpio]	dre:570456/3e-180/rsad2, si:ch211-276e8.2, vig1, zgc:112342; radical S-adenosyl methionine domain containing 2; K15045 radical S-adenosyl methionine domain-containing protein 2
CL16674.Contig3_All	4.11	33.9633	3.04677	Up	gi|407317381|gb|AFU07734.1|/0/viperin [Cyprinus carpio]	dre:570456/3e-180/rsad2, si:ch211-276e8.2, vig1, zgc:112342; radical S-adenosyl methionine domain containing 2; K15045 radical S-adenosyl methionine domain-containing protein 2
Unigene16311_All	0.956667	7.87	3.04028	Up	gi|29540612|gb|AAO88245.1|/1.12313e-58/signal transducer and activator of transcription 1 [Carassius auratus]	dre:368481/3e-51/stat1b, STAT, STAT1, si:by134g18.3, si:by51f19.2, si:dz199m19.1, si:dz199m19.2, si:dz73o4.3, si:dz87i4.1, si:xx-51f19.2, wu:fi49f02, zgc:55503; signal transducer and activator of transcription 1b; K11220 signal transducer and activator of transcription 1
Unigene27611_All	0.66	4.77	2.85345	Up	gi|29540612|gb|AAO88245.1|/0/signal transducer and activator of transcription 1 [Carassius auratus]	dre:368481/0.0/stat1b, STAT, STAT1, si:by134g18.3, si:by51f19.2, si:dz199m19.1, si:dz199m19.2, si:dz73o4.3, si:dz87i4.1, si:xx-51f19.2, wu:fi49f02, zgc:55503; signal transducer and activator of transcription 1b; K11220 signal transducer and activator of transcription 1
CL1.Contig37_All	0.533333	3.75	2.81378	Up	gi|688589174|ref|XP_009290209.1|/0/PREDICTED: E3 ubiquitin/ISG15 ligase TRIM25 isoform X1 [Danio rerio]	ola:101165097/1e-123/tripartite motif-containing protein 16-like; K12006 tripartite motif-containing protein 16
Unigene91171_All	0.636667	4.38	2.78232	Up	gi|390196173|gb|AFL69829.1|/5.77821e-26/STAT2 [Carassius auratus]	NA
Unigene26475_All	0.57	3.64	2.6749	Up	gi|29540612|gb|AAO88245.1|/0/signal transducer and activator of transcription 1 [Carassius auratus]	dre:368481/0.0/stat1b, STAT, STAT1, si:by134g18.3, si:by51f19.2, si:dz199m19.1, si:dz199m19.2, si:dz73o4.3, si:dz87i4.1, si:xx-51f19.2, wu:fi49f02, zgc:55503; signal transducer and activator of transcription 1b; K11220 signal transducer and activator of transcription 1
CL1.Contig8_All	0.793333	4.94667	2.64046	Up	gi|688589183|ref|XP_009290212.1|/0/PREDICTED: E3 ubiquitin/ISG15 ligase TRIM25-like isoform X2 [Danio rerio]	dre:338307/7e-119/ftr82, id:ibd1340, sb:cb579, si:dkey-252h13.6, wu:fb99c05, zgc:153276; finTRIM family, member 82; K12023 tripartite motif-containing protein 47
Unigene5286_All	0.8	4.43	2.46923	Up	gi|390196173|gb|AFL69829.1|/0/STAT2 [Carassius auratus]	xma:102236235/0.0/signal transducer and activator of transcription 1-alpha/beta-like; K04692 signal transducer and activator of transcription 3
CL11375.Contig3_All	2.74	13.4433	2.29464	Up	gi|723045417|gb|AIX47137.1|/0/LGP2 [Cyprinus carpio]	dre:100148871/0.0/dhx58; DEXH (Asp-Glu-X-His) box polypeptide 58 (EC:3.6.4.13); K12649 ATP-dependent RNA helicase DHX58 [EC:3.6.3.14]
CL1.Contig1_All	1.74667	7.98	2.19178	Up	gi|688589183|ref|XP_009290212.1|/0/PREDICTED: E3 ubiquitin/ISG15 ligase TRIM25-like isoform X2 [Danio rerio]	ola:101172838/3e-121/tripartite motif-containing protein 16-like; K12023 tripartite motif-containing protein 47
CL11375.Contig2_All	2.59667	11.1	2.09583	Up	gi|723045417|gb|AIX47137.1|/0/LGP2 [Cyprinus carpio]	dre:100148871/0.0/dhx58; DEXH (Asp-Glu-X-His) box polypeptide 58 (EC:3.6.4.13); K12649 ATP-dependent RNA helicase DHX58 [EC:3.6.3.14]
Unigene102760_All	9.26333	32.9267	1.82965	Up	gi|390196173|gb|AFL69829.1|/0/STAT2 [Carassius auratus]	xma:102236235/0.0/signal transducer and activator of transcription 1-alpha/beta-like; K04692 signal transducer and activator of transcription 3
Unigene16377_All	2.65	9.12333	1.78357	Up	gi|723045417|gb|AIX47137.1|/8.14399e-110/LGP2 [Cyprinus carpio]	dre:100148871/1e-89/dhx58; DEXH (Asp-Glu-X-His) box polypeptide 58 (EC:3.6.4.13); K12649 ATP-dependent RNA helicase DHX58 [EC:3.6.3.14]
CL6077.Contig1_All	0.01	1.88667	7.5597	Up	gi|12007504|gb|AAG45230.1|AF327410_1/5.55423e-19/Caspy2 [Danio rerio]	xma:102217706/2e-09/NACHT, LRR and PYD domains-containing protein 3-like; K12800 NACHT, LRR and PYD domains-containing protein 3
Unigene103425_All	0.01	1.27	6.98868	Up	gi|688608539|ref|XP_009294437.1|/1.28329e-41/PREDICTED: uncharacterized protein LOC566957 isoform X25 [Danio rerio]	mze:101473953/2e-07/NACHT, LRR and PYD domains-containing protein 12-like; K12800 NACHT, LRR and PYD domains-containing protein 3
Unigene103482_All	0.01	1.16333	6.86212	Up	gi|548474254|ref|XP_005748511.1|/1.31132e-09/PREDICTED: NACHT, LRR and PYD domains-containing protein 12-like [Pundamilia nyererei]	NA
Unigene33872_All	0.01	1.05	6.71425	Up	gi|688608508|ref|XP_009294424.1|/3.61759e-41/PREDICTED: uncharacterized protein LOC566957 isoform X13 [Danio rerio]	mze:101473953/9e-06/NACHT, LRR and PYD domains-containing protein 12-like; K12800 NACHT, LRR and PYD domains-containing protein 3
Unigene15309_All	0.01	0.943333	6.5597	Up	gi|688538794|ref|XP_005171463.2|/2.37955e-53/PREDICTED: NACHT, LRR and PYD domains-containing protein 3-like [Danio rerio]	cmy:102936329/7e-23/NACHT, LRR and PYD domains-containing protein 3-like; K12800 NACHT, LRR and PYD domains-containing protein 3
Unigene26981_All	0.206667	2.57333	3.63826	Up	gi|528522418|ref|XP_003201532.2|/0/PREDICTED: uncharacterized protein wu:fl09a04 isoform X1 [Danio rerio]	xma:102228242/4e-28/NACHT, LRR and PYD domains-containing protein 4E-like; K12800 NACHT, LRR and PYD domains-containing protein 3
Unigene26982_All	0.456667	2.81667	2.62478	Up	gi|528522418|ref|XP_003201532.2|/0/PREDICTED: uncharacterized protein wu:fl09a04 isoform X1 [Danio rerio]	xma:102228242/2e-28/NACHT, LRR and PYD domains-containing protein 4E-like; K12800 NACHT, LRR and PYD domains-containing protein 3
CL2882.Contig6_All	3.28	10.1267	1.62639	Up	gi|597754567|ref|XP_007239089.1|/7.285e-88/PREDICTED: NACHT, LRR and PYD domains-containing protein 12-like [Astyanax mexicanus]	dre:561595/3e-80/si:ch211-196h16.5; K12800 NACHT, LRR and PYD domains-containing protein 3
Unigene7542_All	0.01	1.43333	7.16323	Up	gi|577156663|gb|AHH83793.1|/8.65152e-38/polymeric immunoglobulin receptor-like group 1-1, partial [Danio rerio]	mcf:102129014/3e-12/CD300E; CD300e molecule; K06719 CD300 antigen
Unigene33164_All	0.01	1.35667	7.08392	Up	gi|20269259|dbj|BAB91001.1|/5.15892e-06/immunoglobulin light chain [Cyprinus carpio]	NA
Unigene41840_All	0.01	1.27	6.98868	Up	gi|51559336|gb|AAU06704.1|/1.3362e-65/immunoglobulin mu heavy chain [Danio rerio]	ssc:396781/6e-31/IgG heavy chain; K06856 immunoglobulin heavy chain
Unigene86852_All	0.903333	18.2	4.33254	Up	gi|20269259|dbj|BAB91001.1|/3.20594e-37/immunoglobulin light chain [Cyprinus carpio]	mcc:100430606/3e-14/immunoglobulin lambda-like polypeptide 1-like; K06554 immunoglobulin lambda-like polypeptide 1
Unigene29837_All	0.24	4.57	4.25109	Up	gi|51559403|gb|AAU06723.1|/7.29807e-58/immunoglobulin mu heavy chain [Danio rerio]	ssc:396781/9e-20/IgG heavy chain; K06856 immunoglobulin heavy chain
Unigene47743_All	0.456667	7.4	4.01831	Up	gi|20269271|dbj|BAB91007.1|/8.28926e-25/immunoglobulin light chain [Cyprinus carpio]	mcc:100430606/5e-08/immunoglobulin lambda-like polypeptide 1-like; K06554 immunoglobulin lambda-like polypeptide 1
Unigene92086_All	22.6233	365.847	4.01536	Up	gi|51559411|gb|AAU06725.1|/9.33564e-55/immunoglobulin zeta heavy chain [Danio rerio]	bta:100300716/4e-25/Ig heavy chain Mem5; K06856 immunoglobulin heavy chain
Unigene18932_All	1.93	23.76	3.62186	Up	gi|291170965|gb|ADD82660.1|/3.13049e-99/immunoglobulin mu heavy chain [Ctenopharyngodon idella]	ssc:396781/2e-32/IgG heavy chain; K06856 immunoglobulin heavy chain
CL14950.Contig38_All	0.406667	4.55	3.48395	Up	gi|20269263|dbj|BAB91003.1|/1.40414e-27/immunoglobulin light chain [Cyprinus carpio]	tup:102496497/2e-09/immunoglobulin omega chain-like; K06553 pre-B lymphocyte gene
CL14950.Contig41_All	2.98667	25.2933	3.08215	Up	gi|20269261|dbj|BAB91002.1|/1.86334e-24/immunoglobulin light chain [Cyprinus carpio]	asn:102385910/1e-09/immunoglobulin omega chain-like; K06553 pre-B lymphocyte gene
CL14950.Contig40_All	0.44	3.69333	3.06935	Up	gi|20269249|dbj|BAB90996.1|/2.39535e-32/immunoglobulin light chain [Cyprinus carpio]	fca:105260055/3e-07/immunoglobulin omega chain-like; K06553 pre-B lymphocyte gene
CL3526.Contig4_All	0.92	6.88	2.9027	Up	gi|308322517|gb|ADO28396.1|/9.51733e-73/IG lambda chain v-ii region nIG-84 [Ictalurus furcatus]	chx:102176353/4e-27/immunoglobulin lambda-like polypeptide 1-like; K06554 immunoglobulin lambda-like polypeptide 1
Unigene87356_All	1.04	7.31333	2.81395	Up	gi|159155650|gb|AAI54614.1|/3.69828e-57/Ighm protein [Danio rerio]	ssc:396781/2e-21/IgG heavy chain; K06856 immunoglobulin heavy chain
Unigene12691_All	1.17667	8.25667	2.81085	Up	gi|34882169|gb|AAQ83457.1|/5.68172e-47/immunoglobulin heavy chain variable region [Ictalurus punctatus]	bta:100300716/5e-23/Ig heavy chain Mem5; K06856 immunoglobulin heavy chain
Unigene102944_All	0.69	4.38	2.66626	Up	gi|94450431|gb|ABF19723.1|/4.57689e-31/immunoglobulin Z heavy chain [Ctenopharyngodon idella]	ssc:396781/9e-18/IgG heavy chain; K06856 immunoglobulin heavy chain
Unigene43333_All	2.03333	12.61	2.63265	Up	gi|51559382|gb|AAU06718.1|/7.27888e-47/immunoglobulin mu heavy chain [Danio rerio]	ssc:396781/2e-22/IgG heavy chain; K06856 immunoglobulin heavy chain
Unigene90317_All	5.81667	33.3333	2.5187	Up	gi|291170983|gb|ADD82669.1|/5.65104e-66/immunoglobulin mu heavy chain [Ctenopharyngodon idella]	ssc:396781/7e-26/IgG heavy chain; K06856 immunoglobulin heavy chain
CL3526.Contig5_All	4.35667	24.0567	2.46514	Up	gi|597733496|ref|XP_007229060.1|/7.68271e-40/PREDICTED: Ig heavy chain Mem5-like [Astyanax mexicanus]	mcc:100430606/9e-16/immunoglobulin lambda-like polypeptide 1-like; K06554 immunoglobulin lambda-like polypeptide 1
Unigene21453_All	0.833333	4.58	2.45838	Up	gi|34882169|gb|AAQ83457.1|/5.31729e-43/immunoglobulin heavy chain variable region [Ictalurus punctatus]	bta:100300716/6e-22/Ig heavy chain Mem5; K06856 immunoglobulin heavy chain
CL14950.Contig32_All	5	27.3233	2.45013	Up	gi|20269261|dbj|BAB91002.1|/9.32619e-59/immunoglobulin light chain [Cyprinus carpio]	mcc:100430606/2e-23/immunoglobulin lambda-like polypeptide 1-like; K06554 immunoglobulin lambda-like polypeptide 1
CL14950.Contig2_All	10.69	50.8433	2.2498	Up	gi|20269273|dbj|BAB91008.1|/2.97456e-65/immunoglobulin light chain [Cyprinus carpio]	mcc:100430606/2e-25/immunoglobulin lambda-like polypeptide 1-like; K06554 immunoglobulin lambda-like polypeptide 1
Unigene12100_All	32.3433	149.8	2.2115	Up	gi|51559344|gb|AAU06706.1|/1.01978e-78/immunoglobulin mu heavy chain [Danio rerio]	bta:524810/6e-34/IgM; K06856 immunoglobulin heavy chain
Unigene90696_All	1.11333	4.92333	2.14475	Up	gi|688618074|ref|XP_009296505.1|/1.05736e-58/PREDICTED: Ig heavy chain Mem5-like isoform X2 [Danio rerio]	chx:102176353/1e-25/immunoglobulin lambda-like polypeptide 1-like; K06554 immunoglobulin lambda-like polypeptide 1
Unigene34808_All	1.04333	4.61	2.14357	Up	gi|223646778|gb|ACN10147.1|/2.31568e-35/Ig kappa chain V-III region CLL precursor [Salmo salar] &gt;gi|223672633|gb|ACN12498.1| Ig kappa chain V-III region CLL precursor [Salmo salar]	mcc:100430606/2e-16/immunoglobulin lambda-like polypeptide 1-like; K06554 immunoglobulin lambda-like polypeptide 1
Unigene100035_All	1.74667	7.63	2.12708	Up	gi|688618074|ref|XP_009296505.1|/1.69683e-33/PREDICTED: Ig heavy chain Mem5-like isoform X2 [Danio rerio]	chx:102176353/2e-17/immunoglobulin lambda-like polypeptide 1-like; K06554 immunoglobulin lambda-like polypeptide 1
CL14950.Contig29_All	1.59333	6.91667	2.11803	Up	gi|20269259|dbj|BAB91001.1|/3.27272e-55/immunoglobulin light chain [Cyprinus carpio]	chx:102176353/6e-18/immunoglobulin lambda-like polypeptide 1-like; K06554 immunoglobulin lambda-like polypeptide 1
CL14950.Contig49_All	13.0833	55.8433	2.09365	Up	gi|20269271|dbj|BAB91007.1|/2.46857e-91/immunoglobulin light chain [Cyprinus carpio]	mcc:100430606/3e-40/immunoglobulin lambda-like polypeptide 1-like; K06554 immunoglobulin lambda-like polypeptide 1
Unigene102631_All	3.07333	13.0567	2.08691	Up	gi|284178219|gb|ADB81842.1|/2.10246e-51/immunoglobulin delta heavy chain membrane bound form, partial [Ictalurus punctatus]	bta:100300716/2e-26/Ig heavy chain Mem5; K06856 immunoglobulin heavy chain
Unigene89506_All	7.04333	29.73	2.07759	Up	gi|291170994|gb|ADD82674.1|/1.80444e-52/immunoglobulin mu heavy chain [Ctenopharyngodon idella]	ecb:100060306/5e-21/uncharacterized LOC100060306; K06856 immunoglobulin heavy chain
CL16495.Contig2_All	12.0333	49.2967	2.03445	Up	gi|51559399|gb|AAU06722.1|/1.15578e-58/immunoglobulin mu heavy chain [Danio rerio]	ssc:396781/3e-24/IgG heavy chain; K06856 immunoglobulin heavy chain
CL16495.Contig5_All	12.03	48.2967	2.00529	Up	gi|51559399|gb|AAU06722.1|/2.92206e-54/immunoglobulin mu heavy chain [Danio rerio]	ssc:396781/3e-23/IgG heavy chain; K06856 immunoglobulin heavy chain
Unigene90057_All	5.87667	22.91	1.96291	Up	gi|51559382|gb|AAU06718.1|/3.37714e-77/immunoglobulin mu heavy chain [Danio rerio]	ssc:396781/4e-30/IgG heavy chain; K06856 immunoglobulin heavy chain
CL13349.Contig29_All	16.8967	62.8433	1.89502	Up	gi|3953518|dbj|BAA34718.1|/0/immunoglobulin heavy chain [Cyprinus carpio]	xtr:548369/1e-59/uncharacterized LOC548369; K06856 immunoglobulin heavy chain
Unigene102535_All	6.12667	21.8067	1.83159	Up	gi|688618057|ref|XP_009296501.1|/8.69776e-52/PREDICTED: immunoglobulin lambda-like polypeptide 1 isoform X1 [Danio rerio]	chx:102176353/3e-16/immunoglobulin lambda-like polypeptide 1-like; K06554 immunoglobulin lambda-like polypeptide 1
Unigene102535_All	6.12667	21.8067	1.83159	Up	gi|688618057|ref|XP_009296501.1|/8.69776e-52/PREDICTED: immunoglobulin lambda-like polypeptide 1 isoform X1 [Danio rerio]	chx:102176353/3e-16/immunoglobulin lambda-like polypeptide 1-like; K06554 immunoglobulin lambda-like polypeptide 1
Unigene42109_All	7.64333	25.3733	1.73104	Up	gi|20269259|dbj|BAB91001.1|/1.30771e-83/immunoglobulin light chain [Cyprinus carpio]	mcc:100430606/1e-37/immunoglobulin lambda-like polypeptide 1-like; K06554 immunoglobulin lambda-like polypeptide 1
CL14950.Contig20_All	21.03	69.48	1.72415	Up	gi|20269249|dbj|BAB90996.1|/5.95776e-100/immunoglobulin light chain [Cyprinus carpio]	mcc:100430606/3e-30/immunoglobulin lambda-like polypeptide 1-like; K06554 immunoglobulin lambda-like polypeptide 1
Unigene22117_All	11.22	36.8867	1.71703	Up	gi|20269249|dbj|BAB90996.1|/3.64877e-92/immunoglobulin light chain [Cyprinus carpio]	mcc:100430606/4e-34/immunoglobulin lambda-like polypeptide 1-like; K06554 immunoglobulin lambda-like polypeptide 1
CL16828.Contig4_All	15.42	47.57	1.62525	Up	gi|20269259|dbj|BAB91001.1|/4.94238e-73/immunoglobulin light chain [Cyprinus carpio]	mcc:100430606/9e-33/immunoglobulin lambda-like polypeptide 1-like; K06554 immunoglobulin lambda-like polypeptide 1
CL13349.Contig38_All	155.593	460.72	1.56611	Up	gi|3953518|dbj|BAA34718.1|/0/immunoglobulin heavy chain [Cyprinus carpio]	xtr:548369/7e-64/uncharacterized LOC548369; K06856 immunoglobulin heavy chain
Unigene33586_All	21.5067	63.4433	1.56068	Up	gi|20269259|dbj|BAB91001.1|/7.1543e-81/immunoglobulin light chain [Cyprinus carpio]	mcc:100430606/8e-38/immunoglobulin lambda-like polypeptide 1-like; K06554 immunoglobulin lambda-like polypeptide 1
CL14950.Contig11_All	8.84667	29.9833	1.76095	Up	gi|20269259|dbj|BAB91001.1|/5.30892e-108/immunoglobulin light chain [Cyprinus carpio]	mcc:100430606/4e-40/immunoglobulin lambda-like polypeptide 1-like; K06554 immunoglobulin lambda-like polypeptide 1
Unigene89384_All	18.7767	63.5167	1.75819	Up	gi|291170950|gb|ADD82653.1|/4.28562e-144/immunoglobulin Z heavy chain [Ctenopharyngodon idella]	bta:524810/9e-33/IgM; K06856 immunoglobulin heavy chain
Unigene460_All	0.79	4.06	2.36156	Up	gi|688558694|ref|XP_009300424.1|/5.51739e-48/PREDICTED: myosin-10 isoform X4 [Danio rerio]	dre:555454/1e-48/myh10, dZ204D19.2, si:dz150i12.3, wu:fc46h07, wu:fy19d11; myosin, heavy chain 10, non-muscle; K10352 myosin heavy chain
CL3231.Contig1_All	0.45	4.68	3.37851	Up	gi|528489603|ref|XP_005168018.1|/7.70281e-135/PREDICTED: epithelial-stromal interaction protein 1 [Danio rerio]	mze:101479888/3e-15/myosin light chain kinase, smooth muscle-like; K00907 myosin-light-chain kinase [EC:2.7.11.18]
CL3231.Contig7_All	0.756667	5.4	2.83523	Up	gi|528489603|ref|XP_005168018.1|/3.49434e-133/PREDICTED: epithelial-stromal interaction protein 1 [Danio rerio]	mze:101479888/9e-15/myosin light chain kinase, smooth muscle-like; K00907 myosin-light-chain kinase [EC:2.7.11.18]

## Sheet: down-regulated DEUs in H
Unigene ID	c-H FPKM	s-H FPKM	Log2 fold change (s-H/c-H)	Up/Down-regulation	NR	KEGG
Unigene1388_All	671.407	219.557	-1.61259	Down	gi|407080643|gb|AFS89611.1|/1.14591e-51/interferon-induced transmembrane protein 1 [Cyprinus carpio]	dre:100003209/5e-31/ifitm1; si:dkey-226m8.7; K06566 interferon induced transmembrane protein
Unigene108971_All	1.06	0.01	-6.72792	Down	gi|167533748|ref|XP_001748553.1|/7.88259e-07/hypothetical protein [Monosiga brevicollis MX1] &gt;gi|163773072|gb|EDQ86717.1| predicted protein [Monosiga brevicollis MX1]	NA
Unigene48380_All	1.26333	0.01	-6.98109	Down	gi|167534246|ref|XP_001748801.1|/1.24973e-20/hypothetical protein [Monosiga brevicollis MX1] &gt;gi|163772763|gb|EDQ86411.1| predicted protein [Monosiga brevicollis MX1]	aga:AgaP_AGAP011395/6e-20/AGAP011395-PA; K06225 patched 1
Unigene58656_All	1.46667	0.01	-7.1964	Down	gi|167520326|ref|XP_001744502.1|/2.26232e-30/hypothetical protein [Monosiga brevicollis MX1] &gt;gi|163776833|gb|EDQ90451.1| predicted protein [Monosiga brevicollis MX1]	cin:100177251/6e-12/protein catecholamines up-like; K14713 solute carrier family 39 (zinc transporter), member 7
Unigene16449_All	0.896667	0.01	-6.4865	Down	gi|688545302|ref|XP_009298128.1|/1.08424e-40/PREDICTED: protein NLRC3-like [Danio rerio]	xma:102226521/4e-19/NACHT, LRR and PYD domains-containing protein 3-like; K12800 NACHT, LRR and PYD domains-containing protein 3
Unigene96755_All	1.09667	0.01	-6.77698	Down	gi|688608535|ref|XP_009294435.1|/7.36014e-21/PREDICTED: uncharacterized protein LOC566957 isoform X23 [Danio rerio]	dre:561595/7e-15/si:ch211-196h16.5; K12800 NACHT, LRR and PYD domains-containing protein 3
Unigene83849_All	1.48333	0.01	-7.2127	Down	gi|528522440|ref|XP_005174460.1|/6.71895e-22/PREDICTED: protein NLRC3-like [Danio rerio]	dre:561595/2e-12/si:ch211-196h16.5; K12800 NACHT, LRR and PYD domains-containing protein 3
CL11955.Contig71_All	1.79333	0.01	-7.4865	Down	gi|688608462|ref|XP_009294408.1|/4.85962e-25/PREDICTED: uncharacterized protein LOC569265 isoform X1 [Danio rerio]	dre:561595/5e-19/si:ch211-196h16.5; K12800 NACHT, LRR and PYD domains-containing protein 3
CL14950.Contig22_All	5.16333	1.45	-1.83225	Down	gi|20269249|dbj|BAB90996.1|/2.9475e-55/immunoglobulin light chain [Cyprinus carpio]	myb:102259216/9e-18/immunoglobulin iota chain-like; K06553 pre-B lymphocyte gene
Unigene92076_All	12.34	0.78	-3.98372	Down	gi|688618062|ref|XP_009296502.1|/9.51342e-49/PREDICTED: signal-regulatory protein beta-1 isoform X2 [Danio rerio]	chx:102176353/1e-13/immunoglobulin lambda-like polypeptide 1-like; K06554 immunoglobulin lambda-like polypeptide 1
Unigene97682_All	0.933333	0.01	-6.54432	Down	gi|62203539|gb|AAH93291.1|/6.56797e-22/LOC793066 protein [Danio rerio]	mcc:100430606/3e-07/immunoglobulin lambda-like polypeptide 1-like; K06554 immunoglobulin lambda-like polypeptide 1
Unigene86844_All	1.25	0.01	-6.96578	Down	gi|20269247|dbj|BAB90995.1|/7.73989e-26/immunoglobulin light chain [Cyprinus carpio]	pss:102459859/3e-09/immunoglobulin omega chain-like; K06553 pre-B lymphocyte gene
Unigene97408_All	1.35667	0.01	-7.08392	Down	gi|50540442|ref|NP_001002687.1|/4.38542e-26/uncharacterized protein LOC572021 precursor [Danio rerio] &gt;gi|49900272|gb|AAH76538.1| Zgc:91849 [Danio rerio]	mze:101479353/8e-11/immunoglobulin superfamily member 2-like; K06522 immunoglobulin superfamily, member 2/3
Unigene95506_All	0.936667	0.01	-6.54946	Down	NA	dre:565267/4e-06/myo5ab, im:7152131; myosin VAb; K10357 myosin V
CL5167.Contig1_All	0.943333	0.01	-6.5597	Down	gi|597748931|ref|XP_007236415.1|/1.51963e-56/PREDICTED: myosin light chain kinase, smooth muscle-like [Astyanax mexicanus]	mze:101471112/1e-51/myosin light chain kinase, smooth muscle-like; K00907 myosin-light-chain kinase [EC:2.7.11.18]
CL10757.Contig2_All	1.05333	0.01	-6.71882	Down	gi|657548073|ref|XP_008278993.1|/2.86563e-57/PREDICTED: unconventional myosin-XVIIIb isoform X2 [Stegastes partitus]	tru:101071504/7e-55/myo18b; myosin XVIIIB; K10362 myosin XVIII

## Sheet: up-regulated DEUs in F
Unigene ID	c-F FPKM	s-F FPKM	Log2 fold change (s-F/c-F)	Up/Down-regulation	NR	KEGG
CL563.Contig13_All	0.01	2.01	7.65105	Up	gi|17066696|gb|AAL35360.1|AF442732_3/8.80396e-68/reverse transcriptase/ribonuclease H/putative methyltransferase, partial [Tetraodon nigroviridis]	cmy:102929704/6e-26/uncharacterized LOC102929704; K05133 interferon gamma receptor 2
Unigene78673_All	0.01	1.71667	7.42347	Up	gi|292614056|ref|XP_002662121.1|/3.53014e-15/PREDICTED: interferon-induced very large GTPase 1-like [Danio rerio]	NA
Unigene68004_All	0.01	1.09	6.76818	Up	gi|167527177|ref|XP_001747921.1|/7.82794e-31/hypothetical protein [Monosiga brevicollis MX1] &gt;gi|163773670|gb|EDQ87308.1| predicted protein [Monosiga brevicollis MX1]	cin:100177251/4e-16/protein catecholamines up-like; K14713 solute carrier family 39 (zinc transporter), member 7
CL11203.Contig2_All	0.01	1.07	6.74147	Up	gi|688592646|ref|XP_009290911.1|/2.69065e-23/PREDICTED: interferon-induced transmembrane protein 3 [Danio rerio]	NA
Unigene81192_All	0.01	1.03	6.6865	Up	gi|723045417|gb|AIX47137.1|/1.2934e-17/LGP2 [Cyprinus carpio]	dre:100148871/1e-16/dhx58; DEXH (Asp-Glu-X-His) box polypeptide 58 (EC:3.6.4.13); K12649 ATP-dependent RNA helicase DHX58 [EC:3.6.3.14]
Unigene79673_All	0.01	1.01	6.65821	Up	gi|688612807|ref|XP_009295408.1|/1.38495e-11/PREDICTED: LOW QUALITY PROTEIN: interferon-induced very large GTPase 1-like [Danio rerio]	NA
CL11212.Contig4_All	0.01	0.99	6.62936	Up	gi|196051503|gb|ACG68885.1|/2.55331e-94/interferon gamma [Carassius auratus]	dre:405790/4e-86/ifng1-2, INF-G, ifng; interferon, gamma 1-2; K04687 interferon gamma
Unigene80622_All	0.01	0.98	6.61471	Up	gi|167527177|ref|XP_001747921.1|/3.15703e-24/hypothetical protein [Monosiga brevicollis MX1] &gt;gi|163773670|gb|EDQ87308.1| predicted protein [Monosiga brevicollis MX1]	dre:100331906/3e-10/si:ch73-40a17.1; K16340 PH domain and leucine-rich repeat-containing protein phosphatase [EC:3.1.3.16]
Unigene77146_All	0.01	0.973333	6.60486	Up	gi|688559953|ref|XP_009300613.1|/6.64164e-38/PREDICTED: uncharacterized protein LOC103911222, partial [Danio rerio]	cmy:102929704/4e-28/uncharacterized LOC102929704; K05133 interferon gamma receptor 2
Unigene63259_All	0.01	0.946667	6.56478	Up	gi|31580624|gb|AAP49828.1|/1.74237e-57/interferon-inducible protein Gig1 [Carassius auratus]	NA
Unigene16449_All	0.01	0.936667	6.54946	Up	gi|688545302|ref|XP_009298128.1|/1.08424e-40/PREDICTED: protein NLRC3-like [Danio rerio]	xma:102226521/4e-19/NACHT, LRR and PYD domains-containing protein 3-like; K12800 NACHT, LRR and PYD domains-containing protein 3
Unigene33147_All	0.01	0.883333	6.46489	Up	gi|528502464|ref|XP_001338900.5|/1.17818e-41/PREDICTED: uncharacterized protein si:ch211-281l24.3 isoform X1 [Danio rerio]	dre:561595/8e-07/si:ch211-196h16.5; K12800 NACHT, LRR and PYD domains-containing protein 3
Unigene32931_All	0.01	0.843333	6.39803	Up	gi|167524801|ref|XP_001746736.1|/5.16998e-06/hypothetical protein [Monosiga brevicollis MX1] &gt;gi|163775006|gb|EDQ88632.1| predicted protein [Monosiga brevicollis MX1]	NA
CL5606.Contig3_All	0.163333	6.74667	5.36828	Up	gi|528516646|ref|XP_005161881.1|/9.7339e-43/PREDICTED: interferon-induced very large GTPase 1-like [Danio rerio] &gt;gi|688609777|ref|XP_009294738.1| PREDICTED: interferon-induced very large GTPase 1-like [Danio rerio]	NA
Unigene62965_All	0.11	3.9	5.1479	Up	gi|688616440|ref|XP_009296165.1|/0/PREDICTED: myxovirus (influenza virus) resistance G isoform X1 [Danio rerio]	ola:101164884/4e-151/mx1; MX dynamin-like GTPase 1; K14754 interferon-induced GTP-binding protein Mx1
Unigene16764_All	0.0533333	1.59333	4.90087	Up	gi|292614056|ref|XP_002662121.1|/1.18372e-122/PREDICTED: interferon-induced very large GTPase 1-like [Danio rerio]	NA
CL15477.Contig5_All	0.383333	6.88333	4.16644	Up	gi|688571293|ref|XP_005167721.2|/0/PREDICTED: interferon-induced GTP-binding protein MxE isoform X1 [Danio rerio]	asn:102384884/2e-124/interferon-induced GTP-binding protein Mx-like; K14754 interferon-induced GTP-binding protein Mx1
CL11955.Contig61_All	0.223333	3.63667	4.02535	Up	gi|688608524|ref|XP_009294431.1|/9.36221e-61/PREDICTED: uncharacterized protein LOC566957 isoform X19 [Danio rerio]	dre:561595/4e-28/si:ch211-196h16.5; K12800 NACHT, LRR and PYD domains-containing protein 3
CL14518.Contig11_All	0.123333	2.00667	4.02417	Up	gi|125802987|ref|XP_001346001.1|/1.04585e-111/PREDICTED: interferon-induced protein 44 [Danio rerio] &gt;gi|528467403|ref|XP_005170930.1| PREDICTED: interferon-induced protein 44 [Danio rerio]	xma:102225574/2e-36/uncharacterized LOC102225574; K07374 tubulin alpha
CL15477.Contig4_All	0.273333	4.43	4.01857	Up	gi|688571293|ref|XP_005167721.2|/0/PREDICTED: interferon-induced GTP-binding protein MxE isoform X1 [Danio rerio]	asn:102384884/3e-168/interferon-induced GTP-binding protein Mx-like; K14754 interferon-induced GTP-binding protein Mx1
CL14518.Contig2_All	0.456667	7.02333	3.94294	Up	gi|189514433|ref|XP_001345957.2|/3.71601e-107/PREDICTED: interferon-induced protein 44 [Danio rerio]	xma:102225574/1e-39/uncharacterized LOC102225574; K07374 tubulin alpha
CL14518.Contig3_All	0.38	5.79	3.92949	Up	gi|189514433|ref|XP_001345957.2|/8.73119e-115/PREDICTED: interferon-induced protein 44 [Danio rerio]	xma:102225574/5e-39/uncharacterized LOC102225574; K07374 tubulin alpha
CL15477.Contig2_All	0.186667	2.75333	3.88264	Up	gi|688571293|ref|XP_005167721.2|/0/PREDICTED: interferon-induced GTP-binding protein MxE isoform X1 [Danio rerio]	asn:102384884/2e-168/interferon-induced GTP-binding protein Mx-like; K14754 interferon-induced GTP-binding protein Mx1
Unigene66304_All	0.296667	4.05667	3.77338	Up	gi|688562668|ref|XP_009301112.1|/0/PREDICTED: uncharacterized protein LOC100331508 isoform X2 [Danio rerio]	xma:102228242/1e-53/NACHT, LRR and PYD domains-containing protein 4E-like; K12800 NACHT, LRR and PYD domains-containing protein 3
CL16720.Contig17_All	0.163333	2.16333	3.72736	Up	gi|528472005|ref|XP_001332986.5|/0/PREDICTED: uncharacterized protein LOC793259 [Danio rerio]	xma:102228242/8e-32/NACHT, LRR and PYD domains-containing protein 4E-like; K12800 NACHT, LRR and PYD domains-containing protein 3
Unigene61070_All	0.63	7.87	3.64294	Up	gi|528472909|ref|XP_001346132.4|/0/PREDICTED: interferon-induced very large GTPase 1-like [Danio rerio]	xtr:101733039/3e-38/up-regulator of cell proliferation-like; K06551 signal-regulatory protein alpha/beta1/gamma
CL14518.Contig5_All	0.26	2.91333	3.48609	Up	gi|189514433|ref|XP_001345957.2|/1.33374e-115/PREDICTED: interferon-induced protein 44 [Danio rerio]	xma:102225574/7e-37/uncharacterized LOC102225574; K07374 tubulin alpha
Unigene63537_All	0.196667	2.05667	3.38648	Up	gi|528472726|ref|XP_691419.6|/8.75631e-22/PREDICTED: interferon-induced very large GTPase 1 [Danio rerio]	NA
CL14518.Contig4_All	1.17333	12.26	3.38527	Up	gi|189514433|ref|XP_001345957.2|/1.22827e-118/PREDICTED: interferon-induced protein 44 [Danio rerio]	xma:102225574/7e-37/uncharacterized LOC102225574; K07374 tubulin alpha
Unigene76338_All	0.28	2.16	2.94753	Up	gi|688540609|ref|XP_009297332.1|/1.29821e-57/PREDICTED: interferon-induced very large GTPase 1-like [Danio rerio]	NA
Unigene42421_All	0.34	2.6	2.9349	Up	gi|688545387|ref|XP_009298144.1|/9.94214e-31/PREDICTED: NACHT, LRR and PYD domains-containing protein 12 isoform X3 [Danio rerio]	NA
Unigene61067_All	1.61667	12.28	2.92522	Up	gi|292614056|ref|XP_002662121.1|/0/PREDICTED: interferon-induced very large GTPase 1-like [Danio rerio]	xtr:101733039/8e-69/up-regulator of cell proliferation-like; K06551 signal-regulatory protein alpha/beta1/gamma
CL2858.Contig5_All	0.336667	2.28333	2.76175	Up	gi|93117587|gb|ABE99696.1|/4.46515e-35/TNF receptor associated factor 2 [Ctenopharyngodon idella]	dre:557526/1e-32/traf2b, fd14c07, si:dkey-170o10.1, wu:fd14c07; Tnf receptor-associated factor 2b; K03173 TNF receptor-associated factor 2 [EC:2.3.2.27]
CL16770.Contig3_All	2.41333	15.0667	2.64226	Up	gi|528508774|ref|XP_002665479.2|/1.27795e-82/PREDICTED: tumor necrosis factor receptor superfamily member 11B [Danio rerio]	dre:407674/2e-83/tnfrsf11b, si:ch1073-210b3.1; tumor necrosis factor receptor superfamily, member 11b; K05148 tumor necrosis factor receptor superfamily member 11B
Unigene20425_All	0.42	2.61667	2.63927	Up	gi|597738423|ref|XP_007231428.1|/0/PREDICTED: NACHT, LRR and PYD domains-containing protein 12-like [Astyanax mexicanus]	xma:102226521/5e-172/NACHT, LRR and PYD domains-containing protein 3-like; K12800 NACHT, LRR and PYD domains-containing protein 3
Unigene49309_All	0.4	2.26333	2.50038	Up	gi|688545284|ref|XP_009298123.1|/2.86271e-44/PREDICTED: NACHT, LRR and PYD domains-containing protein 12-like [Danio rerio]	NA
CL14585.Contig4_All	0.55	2.91667	2.40682	Up	gi|528477245|ref|XP_001920654.4|/0/PREDICTED: interferon-induced guanylate-binding protein 1 isoform X1 [Danio rerio]	lcm:102358552/1e-18/ATL3; atlastin GTPase 3; K17339 atlastin [EC:3.6.5.-]
Unigene44569_All	0.723333	3.52333	2.28421	Up	gi|167536083|ref|XP_001749714.1|/6.08982e-09/hypothetical protein [Monosiga brevicollis MX1] &gt;gi|163771862|gb|EDQ85523.1| predicted protein [Monosiga brevicollis MX1]	soc:105199173/5e-08/microtubule-associated protein futsch; K12035 tripartite motif-containing protein 71 [EC:2.3.2.27]
CL11955.Contig16_All	0.703333	3.29333	2.22727	Up	gi|688608582|ref|XP_009294450.1|/0/PREDICTED: uncharacterized protein rnh1 isoform X10 [Danio rerio]	xma:102226521/0.0/NACHT, LRR and PYD domains-containing protein 3-like; K12800 NACHT, LRR and PYD domains-containing protein 3
Unigene63975_All	0.573333	2.64	2.20309	Up	gi|17066696|gb|AAL35360.1|AF442732_3/2.60196e-83/reverse transcriptase/ribonuclease H/putative methyltransferase, partial [Tetraodon nigroviridis]	cmy:102929704/1e-47/uncharacterized LOC102929704; K05133 interferon gamma receptor 2
Unigene66611_All	0.576667	2.61667	2.18192	Up	gi|688545387|ref|XP_009298144.1|/2.17352e-34/PREDICTED: NACHT, LRR and PYD domains-containing protein 12 isoform X3 [Danio rerio]	NA
Unigene41173_All	3.33667	14.59	2.1285	Up	gi|688593522|ref|XP_003200356.3|/3.68852e-126/PREDICTED: NACHT, LRR and PYD domains-containing protein 3-like [Danio rerio]	mze:101482260/2e-67/stonustoxin subunit alpha-like; K12800 NACHT, LRR and PYD domains-containing protein 3
Unigene60167_All	2.76	10.8333	1.97274	Up	gi|29540612|gb|AAO88245.1|/0/signal transducer and activator of transcription 1 [Carassius auratus]	dre:368481/0.0/stat1b, STAT, STAT1, si:by134g18.3, si:by51f19.2, si:dz199m19.1, si:dz199m19.2, si:dz73o4.3, si:dz87i4.1, si:xx-51f19.2, wu:fi49f02, zgc:55503; signal transducer and activator of transcription 1b; K11220 signal transducer and activator of transcription 1
Unigene61068_All	3.53667	13.88	1.97255	Up	gi|292614056|ref|XP_002662121.1|/0/PREDICTED: interferon-induced very large GTPase 1-like [Danio rerio]	xtr:101733039/9e-71/up-regulator of cell proliferation-like; K06551 signal-regulatory protein alpha/beta1/gamma
Unigene60166_All	2.16333	7.95333	1.8783	Up	gi|29540612|gb|AAO88245.1|/0/signal transducer and activator of transcription 1 [Carassius auratus]	dre:368481/0.0/stat1b, STAT, STAT1, si:by134g18.3, si:by51f19.2, si:dz199m19.1, si:dz199m19.2, si:dz73o4.3, si:dz87i4.1, si:xx-51f19.2, wu:fi49f02, zgc:55503; signal transducer and activator of transcription 1b; K11220 signal transducer and activator of transcription 1
Unigene23417_All	2.72333	9.85333	1.85524	Up	gi|29540612|gb|AAO88245.1|/6.14111e-179/signal transducer and activator of transcription 1 [Carassius auratus]	dre:368481/3e-160/stat1b, STAT, STAT1, si:by134g18.3, si:by51f19.2, si:dz199m19.1, si:dz199m19.2, si:dz73o4.3, si:dz87i4.1, si:xx-51f19.2, wu:fi49f02, zgc:55503; signal transducer and activator of transcription 1b; K11220 signal transducer and activator of transcription 1
Unigene1388_All	384.057	1346.43	1.80975	Up	gi|407080643|gb|AFS89611.1|/1.14591e-51/interferon-induced transmembrane protein 1 [Cyprinus carpio]	dre:100003209/5e-31/ifitm1; si:dkey-226m8.7; K06566 interferon induced transmembrane protein
CL2842.Contig4_All	1.6	4.97333	1.63614	Up	gi|31979221|gb|AAP68828.1|/0/Mx1 protein [Carassius auratus]	dre:360142/0.0/mxa, Mx, fj23d12, wu:fj23d12, zgc:136725; myxovirus (influenza) resistance A; K14754 interferon-induced GTP-binding protein Mx1
CL14585.Contig1_All	1.96667	6.07333	1.62674	Up	gi|528477245|ref|XP_001920654.4|/0/PREDICTED: interferon-induced guanylate-binding protein 1 isoform X1 [Danio rerio]	pbi:103057625/5e-17/atlastin-3-like; K17339 atlastin [EC:3.6.5.-]
CL11608.Contig3_All	1.91	5.99	1.64898	Up	gi|45356820|gb|AAS58449.1|/8.89023e-93/TRAF2 binding protein [Ctenopharyngodon idella]	NA
CL13254.Contig10_All	0.01	0.933333	6.54432	Up	gi|688539432|ref|XP_009297160.1|/3.60397e-20/PREDICTED: polymeric immunoglobulin receptor-like [Danio rerio]
Unigene9401_All	0.01	1.45	7.17991	Up	gi|528503555|ref|XP_005157991.1|/1.05149e-159/PREDICTED: myosin-10 isoform X6 [Danio rerio]	tru:777992/1e-150/myosin-10; K10352 myosin heavy chain
Unigene33492_All	0.01	1.09667	6.77698	Up	gi|688590542|ref|XP_009290474.1|/2.02126e-93/PREDICTED: myosin-10 isoform X5 [Danio rerio]	ola:101160019/2e-88/myosin-10-like; K10352 myosin heavy chain
Unigene6987_All	0.01	1.00333	6.64866	Up	gi|528471576|ref|XP_005171392.1|/0/PREDICTED: unconventional myosin-IXb isoform X3 [Danio rerio]	dre:560956/0.0/myo9b, fb53f01, si:dkeyp-66d1.8, wu:fb53f01, wu:fc47c07; myosin IXb; K10360 myosin IX
Unigene10261_All	0.01	0.973333	6.60486	Up	gi|688538701|ref|XP_009297015.1|/3.49657e-47/PREDICTED: unconventional myosin-X isoform X2 [Danio rerio]	dre:569779/5e-48/myo10, si:ch211-283p23.2; myosin X; K12559 myosin X
CL9409.Contig1_All	0.0833333	1.7	4.3505	Up	gi|688590542|ref|XP_009290474.1|/4.76724e-110/PREDICTED: myosin-10 isoform X5 [Danio rerio]	xma:102228705/8e-103/myosin-10-like; K10352 myosin heavy chain
CL5135.Contig13_All	1.13333	5.01	2.14424	Up	gi|688588244|ref|XP_009290024.1|/3.11575e-122/PREDICTED: unconventional myosin-XVIIIa isoform X1 [Danio rerio]	dre:559005/5e-123/myo18ab, myo18l1, si:ch211-103e6.2, tiaf1, wu:fb52c07; myosin XVIIIAb; K10362 myosin XVIII

## Sheet: down-regulated DEUs in F
Unigene ID	c-F FPKM	s-F FPKM	Log2 fold change (s-F/c-F)	Up/Down-regulation	NR	KEGG
Unigene62593_All	0.866667	0.01	-6.43741	Down	gi|167534874|ref|XP_001749112.1|/6.76609e-19/hypothetical protein [Monosiga brevicollis MX1] &gt;gi|163772536|gb|EDQ86187.1| predicted protein [Monosiga brevicollis MX1]	tgu:100219567/2e-08/CPXM2; carboxypeptidase X (M14 family), member 2; K08639 carboxypeptidase X2
Unigene62596_All	1.26	0.01	-6.97728	Down	gi|167534874|ref|XP_001749112.1|/1.9731e-18/hypothetical protein [Monosiga brevicollis MX1] &gt;gi|163772536|gb|EDQ86187.1| predicted protein [Monosiga brevicollis MX1]	tgu:100219567/2e-08/CPXM2; carboxypeptidase X (M14 family), member 2; K08639 carboxypeptidase X2
CL2689.Contig13_All	1.87	0.01	-7.54689	Down	gi|167523242|ref|XP_001745958.1|/4.28538e-37/hypothetical protein [Monosiga brevicollis MX1] &gt;gi|163775759|gb|EDQ89382.1| predicted protein [Monosiga brevicollis MX1]	cin:100177251/7e-18/protein catecholamines up-like; K14713 solute carrier family 39 (zinc transporter), member 7
Unigene52521_All	0.876667	0.01	-6.45396	Down	gi|688550327|ref|XP_009298961.1|/1.61044e-20/PREDICTED: NACHT, LRR and PYD domains-containing protein 12-like, partial [Danio rerio]	dre:566782/4e-13/NACHT, LRR and PYD domains-containing protein 3-like; K12800 NACHT, LRR and PYD domains-containing protein 3
CL10048.Contig2_All	1.25	0.01	-6.96578	Down	gi|307683209|dbj|BAJ19518.1|/4.83672e-36/toll-like receptor 7 [Cyprinus carpio]	dre:100534776/7e-34/tlr7, TLR7A; toll-like receptor 7; K05404 toll-like receptor 7
Unigene86847_All	94.5067	35.9033	-1.3963	Down	gi|688618066|ref|XP_009296503.1|/4.92275e-72/PREDICTED: signal-regulatory protein beta-1 isoform X3 [Danio rerio]	chx:102176353/1e-35/immunoglobulin lambda-like polypeptide 1-like; K06554 immunoglobulin lambda-like polypeptide 1
CL13349.Contig38_All	416.547	155.557	-1.42104	Down	gi|3953518|dbj|BAA34718.1|/0/immunoglobulin heavy chain [Cyprinus carpio]	xtr:548369/7e-64/uncharacterized LOC548369; K06856 immunoglobulin heavy chain
CL13349.Contig26_All	1373.36	512.537	-1.42198	Down	gi|89520723|gb|ABD76396.1|/0/immunoglobulin mu heavy chain [Ctenopharyngodon idella]	xtr:548369/5e-60/uncharacterized LOC548369; K06856 immunoglobulin heavy chain
CL13349.Contig39_All	19.1367	7.03333	-1.44406	Down	gi|291170954|gb|ADD82655.1|/0/secretory IgZ [Ctenopharyngodon idella]	ssc:396781/8e-38/IgG heavy chain; K06856 immunoglobulin heavy chain
Unigene13926_All	24.9333	9.08333	-1.45678	Down	gi|308322517|gb|ADO28396.1|/8.63683e-52/IG lambda chain v-ii region nIG-84 [Ictalurus furcatus]	cfa:608238/6e-13/immunoglobulin lambda-like polypeptide 5-like; K06554 immunoglobulin lambda-like polypeptide 1
Unigene91481_All	61.7767	22.4467	-1.46056	Down	gi|524845487|gb|AGR34023.1|/3.60187e-60/secreted immunoglobulin heavy chain IgM [Megalobrama amblycephala]	bta:100300716/3e-23/Ig heavy chain Mem5; K06856 immunoglobulin heavy chain
CL16495.Contig2_All	70.9433	25.7433	-1.46247	Down	gi|51559399|gb|AAU06722.1|/1.15578e-58/immunoglobulin mu heavy chain [Danio rerio]	ssc:396781/3e-24/IgG heavy chain; K06856 immunoglobulin heavy chain
Unigene22117_All	16.7667	5.97	-1.48979	Down	gi|20269249|dbj|BAB90996.1|/3.64877e-92/immunoglobulin light chain [Cyprinus carpio]	mcc:100430606/4e-34/immunoglobulin lambda-like polypeptide 1-like; K06554 immunoglobulin lambda-like polypeptide 1
CL13349.Contig29_All	99.8833	35.51	-1.49202	Down	gi|3953518|dbj|BAA34718.1|/0/immunoglobulin heavy chain [Cyprinus carpio]	xtr:548369/1e-59/uncharacterized LOC548369; K06856 immunoglobulin heavy chain
CL3526.Contig7_All	13.0133	4.58333	-1.50552	Down	gi|597733496|ref|XP_007229060.1|/9.91105e-30/PREDICTED: Ig heavy chain Mem5-like [Astyanax mexicanus]	chx:102176353/4e-15/immunoglobulin lambda-like polypeptide 1-like; K06554 immunoglobulin lambda-like polypeptide 1
Unigene67299_All	72.4133	25.4933	-1.50614	Down	gi|20269265|dbj|BAB91004.1|/9.51462e-93/immunoglobulin light chain [Cyprinus carpio]	mcc:100430606/4e-38/immunoglobulin lambda-like polypeptide 1-like; K06554 immunoglobulin lambda-like polypeptide 1
Unigene20251_All	18.3067	6.42333	-1.51098	Down	gi|688618057|ref|XP_009296501.1|/2.94618e-92/PREDICTED: immunoglobulin lambda-like polypeptide 1 isoform X1 [Danio rerio]	chx:102176353/2e-37/immunoglobulin lambda-like polypeptide 1-like; K06554 immunoglobulin lambda-like polypeptide 1
Unigene33578_All	27.1833	9.31667	-1.54484	Down	gi|688618066|ref|XP_009296503.1|/7.78389e-46/PREDICTED: signal-regulatory protein beta-1 isoform X3 [Danio rerio]	mcc:100430606/3e-17/immunoglobulin lambda-like polypeptide 1-like; K06554 immunoglobulin lambda-like polypeptide 1
CL16495.Contig5_All	83.8733	28.71	-1.54666	Down	gi|51559399|gb|AAU06722.1|/2.92206e-54/immunoglobulin mu heavy chain [Danio rerio]	ssc:396781/3e-23/IgG heavy chain; K06856 immunoglobulin heavy chain
Unigene12097_All	7.89667	2.7	-1.54828	Down	gi|291170971|gb|ADD82663.1|/1.43601e-104/immunoglobulin mu heavy chain [Ctenopharyngodon idella] &gt;gi|291170973|gb|ADD82664.1| immunoglobulin mu heavy chain [Ctenopharyngodon idella]	ssc:396781/3e-40/IgG heavy chain; K06856 immunoglobulin heavy chain
Unigene73079_All	10.6167	3.61333	-1.55493	Down	gi|60552512|gb|AAH91644.1|/1.39513e-56/Ighm protein [Danio rerio] &gt;gi|197247265|gb|AAI64695.1| Ighm protein [Danio rerio]	ssc:396781/3e-26/IgG heavy chain; K06856 immunoglobulin heavy chain
CL14950.Contig39_All	26.39	8.93	-1.56326	Down	gi|20269271|dbj|BAB91007.1|/2.02486e-86/immunoglobulin light chain [Cyprinus carpio]	mcc:100430606/2e-41/immunoglobulin lambda-like polypeptide 1-like; K06554 immunoglobulin lambda-like polypeptide 1
Unigene64074_All	9.76667	3.3	-1.5654	Down	gi|20269269|dbj|BAB91006.1|/9.63825e-13/immunoglobulin light chain [Cyprinus carpio]	NA
CL3526.Contig3_All	13.5433	4.57333	-1.56626	Down	gi|308322517|gb|ADO28396.1|/3.08576e-45/IG lambda chain v-ii region nIG-84 [Ictalurus furcatus]	chx:102176353/4e-14/immunoglobulin lambda-like polypeptide 1-like; K06554 immunoglobulin lambda-like polypeptide 1
Unigene66574_All	155.343	52.4	-1.56782	Down	gi|688618066|ref|XP_009296503.1|/3.41115e-90/PREDICTED: signal-regulatory protein beta-1 isoform X3 [Danio rerio]	mcc:100430606/9e-41/immunoglobulin lambda-like polypeptide 1-like; K06554 immunoglobulin lambda-like polypeptide 1
CL3526.Contig8_All	11.1833	3.73667	-1.58153	Down	gi|597733496|ref|XP_007229060.1|/8.02217e-36/PREDICTED: Ig heavy chain Mem5-like [Astyanax mexicanus]	chx:102176353/1e-14/immunoglobulin lambda-like polypeptide 1-like; K06554 immunoglobulin lambda-like polypeptide 1
Unigene90317_All	26.18	8.72667	-1.58496	Down	gi|291170983|gb|ADD82669.1|/5.65104e-66/immunoglobulin mu heavy chain [Ctenopharyngodon idella]	ssc:396781/7e-26/IgG heavy chain; K06856 immunoglobulin heavy chain
CL14950.Contig49_All	40.7833	13.5933	-1.58508	Down	gi|20269271|dbj|BAB91007.1|/2.46857e-91/immunoglobulin light chain [Cyprinus carpio]	mcc:100430606/3e-40/immunoglobulin lambda-like polypeptide 1-like; K06554 immunoglobulin lambda-like polypeptide 1
CL13349.Contig40_All	155.917	51.93	-1.58614	Down	gi|3953518|dbj|BAA34718.1|/0/immunoglobulin heavy chain [Cyprinus carpio]	xtr:548369/2e-55/uncharacterized LOC548369; K06856 immunoglobulin heavy chain
Unigene67521_All	13.7633	4.55	-1.59689	Down	gi|62203539|gb|AAH93291.1|/1.10592e-61/LOC793066 protein [Danio rerio]	mcc:100430606/6e-18/immunoglobulin lambda-like polypeptide 1-like; K06554 immunoglobulin lambda-like polypeptide 1
CL13349.Contig37_All	27.26	8.97667	-1.60253	Down	gi|60552512|gb|AAH91644.1|/0/Ighm protein [Danio rerio] &gt;gi|197247265|gb|AAI64695.1| Ighm protein [Danio rerio]	xtr:548369/1e-56/uncharacterized LOC548369; K06856 immunoglobulin heavy chain
CL13349.Contig25_All	2339.15	769.99	-1.60307	Down	gi|3953518|dbj|BAA34718.1|/0/immunoglobulin heavy chain [Cyprinus carpio]	xtr:548369/7e-52/uncharacterized LOC548369; K06856 immunoglobulin heavy chain
Unigene29914_All	35.45	11.62	-1.60918	Down	gi|291170971|gb|ADD82663.1|/1.8935e-117/immunoglobulin mu heavy chain [Ctenopharyngodon idella] &gt;gi|291170973|gb|ADD82664.1| immunoglobulin mu heavy chain [Ctenopharyngodon idella]	ssc:396781/6e-32/IgG heavy chain; K06856 immunoglobulin heavy chain
Unigene49424_All	6.13	2.00667	-1.61109	Down	gi|688543907|ref|XP_009297893.1|/4.73444e-52/PREDICTED: Ig heavy chain V region 914 [Danio rerio]	ssc:396781/2e-24/IgG heavy chain; K06856 immunoglobulin heavy chain
Unigene64073_All	10.05	3.28333	-1.61396	Down	gi|20269269|dbj|BAB91006.1|/1.27075e-22/immunoglobulin light chain [Cyprinus carpio]	aga:AgaP_AGAP011395/7e-08/AGAP011395-PA; K06225 patched 1
Unigene64761_All	45.9333	14.8167	-1.63232	Down	gi|291170965|gb|ADD82660.1|/5.38314e-106/immunoglobulin mu heavy chain [Ctenopharyngodon idella]	ssc:396781/1e-33/IgG heavy chain; K06856 immunoglobulin heavy chain
CL16648.Contig1_All	8.81667	2.84	-1.63434	Down	gi|20269261|dbj|BAB91002.1|/2.5424e-78/immunoglobulin light chain [Cyprinus carpio]	mcc:100430606/8e-35/immunoglobulin lambda-like polypeptide 1-like; K06554 immunoglobulin lambda-like polypeptide 1
CL16380.Contig5_All	4.91	1.58	-1.6358	Down	gi|148614109|gb|ABQ96283.1|/1.18883e-65/immunoglobulin light chain [Danio rerio]	mcc:100430606/2e-29/immunoglobulin lambda-like polypeptide 1-like; K06554 immunoglobulin lambda-like polypeptide 1
CL13349.Contig44_All	7.48	2.32667	-1.68477	Down	gi|3953518|dbj|BAA34718.1|/3.65235e-145/immunoglobulin heavy chain [Cyprinus carpio]	xtr:548369/1e-32/uncharacterized LOC548369; K06856 immunoglobulin heavy chain
Unigene102564_All	9.81333	3.05	-1.68593	Down	gi|524845487|gb|AGR34023.1|/2.46055e-59/secreted immunoglobulin heavy chain IgM [Megalobrama amblycephala]	ssc:396781/2e-25/IgG heavy chain; K06856 immunoglobulin heavy chain
CL13349.Contig22_All	39.84	12.37	-1.68737	Down	gi|524845487|gb|AGR34023.1|/0/secreted immunoglobulin heavy chain IgM [Megalobrama amblycephala]	xtr:548369/3e-59/uncharacterized LOC548369; K06856 immunoglobulin heavy chain
Unigene554_All	7.73333	2.37667	-1.70215	Down	gi|524845489|gb|AGR34024.1|/4.66986e-166/secreted immunoglobulin heavy chain IgZ [Megalobrama amblycephala]	xtr:548369/1e-36/uncharacterized LOC548369; K06856 immunoglobulin heavy chain
Unigene103446_All	10.0767	3.05667	-1.72099	Down	gi|20269273|dbj|BAB91008.1|/9.33969e-53/immunoglobulin light chain [Cyprinus carpio]	mcc:100430606/6e-22/immunoglobulin lambda-like polypeptide 1-like; K06554 immunoglobulin lambda-like polypeptide 1
Unigene33494_All	6.38	1.93333	-1.72247	Down	gi|51559370|gb|AAU06714.1|/3.55081e-49/immunoglobulin mu heavy chain [Danio rerio]	bta:100300716/5e-16/Ig heavy chain Mem5; K06856 immunoglobulin heavy chain
CL14950.Contig16_All	26.5467	7.92333	-1.74435	Down	gi|20269249|dbj|BAB90996.1|/5.74209e-100/immunoglobulin light chain [Cyprinus carpio]	mcc:100430606/1e-33/immunoglobulin lambda-like polypeptide 1-like; K06554 immunoglobulin lambda-like polypeptide 1
Unigene92092_All	29.2167	8.68	-1.75102	Down	gi|4586854|dbj|BAA76505.1|/2.94934e-54/immunoglobulin light chain [Cyprinus carpio]	mcc:100430606/3e-17/immunoglobulin lambda-like polypeptide 1-like; K06554 immunoglobulin lambda-like polypeptide 1
Unigene14977_All	25.19	7.48333	-1.7511	Down	gi|20269273|dbj|BAB91008.1|/3.79042e-49/immunoglobulin light chain [Cyprinus carpio]	mcc:100430606/9e-21/immunoglobulin lambda-like polypeptide 1-like; K06554 immunoglobulin lambda-like polypeptide 1
CL14950.Contig7_All	9.19667	2.69333	-1.77172	Down	gi|20269271|dbj|BAB91007.1|/6.25719e-94/immunoglobulin light chain [Cyprinus carpio]	mcc:100430606/4e-41/immunoglobulin lambda-like polypeptide 1-like; K06554 immunoglobulin lambda-like polypeptide 1
Unigene49425_All	7.20333	2.10667	-1.7737	Down	gi|688543907|ref|XP_009297893.1|/9.25349e-55/PREDICTED: Ig heavy chain V region 914 [Danio rerio]	ssc:396781/4e-25/IgG heavy chain; K06856 immunoglobulin heavy chain
Unigene63439_All	105.037	30.62	-1.77835	Down	gi|524845487|gb|AGR34023.1|/2.61627e-48/secreted immunoglobulin heavy chain IgM [Megalobrama amblycephala]	hgl:101698849/2e-18/zinc finger protein 709-like; K09228 KRAB domain-containing zinc finger protein
CL14950.Contig24_All	11.33	3.29333	-1.78253	Down	gi|20269271|dbj|BAB91007.1|/2.71002e-89/immunoglobulin light chain [Cyprinus carpio]	mcc:100430606/1e-34/immunoglobulin lambda-like polypeptide 1-like; K06554 immunoglobulin lambda-like polypeptide 1
Unigene17688_All	8.12	2.34333	-1.79292	Down	gi|308322517|gb|ADO28396.1|/1.70109e-49/IG lambda chain v-ii region nIG-84 [Ictalurus furcatus]	ssc:396781/1e-10/IgG heavy chain; K06856 immunoglobulin heavy chain
Unigene8929_All	47.1567	13.4467	-1.81021	Down	gi|60552512|gb|AAH91644.1|/7.89982e-77/Ighm protein [Danio rerio] &gt;gi|197247265|gb|AAI64695.1| Ighm protein [Danio rerio]	ssc:396781/3e-29/IgG heavy chain; K06856 immunoglobulin heavy chain
CL14950.Contig19_All	7.41667	2.11	-1.81353	Down	gi|20269259|dbj|BAB91001.1|/4.22424e-55/immunoglobulin light chain [Cyprinus carpio]	pps:100983576/7e-16/immunoglobulin iota chain-like; K06553 pre-B lymphocyte gene
CL16537.Contig11_All	14.5533	4.13	-1.81714	Down	gi|148614111|gb|ABQ96284.1|/2.30542e-105/immunoglobulin light chain [Danio rerio]	mcc:100430606/5e-34/immunoglobulin lambda-like polypeptide 1-like; K06554 immunoglobulin lambda-like polypeptide 1
Unigene8518_All	55.85	15.8467	-1.81738	Down	gi|20269273|dbj|BAB91008.1|/8.93785e-80/immunoglobulin light chain [Cyprinus carpio]	chx:102176353/7e-35/immunoglobulin lambda-like polypeptide 1-like; K06554 immunoglobulin lambda-like polypeptide 1
Unigene40186_All	6.92	1.96333	-1.81747	Down	gi|20269273|dbj|BAB91008.1|/6.46571e-53/immunoglobulin light chain [Cyprinus carpio]	mcc:100430606/2e-21/immunoglobulin lambda-like polypeptide 1-like; K06554 immunoglobulin lambda-like polypeptide 1
Unigene8521_All	52.5133	14.81	-1.82611	Down	gi|20269273|dbj|BAB91008.1|/7.15667e-48/immunoglobulin light chain [Cyprinus carpio]	myb:102240986/6e-18/immunoglobulin omega chain-like; K06553 pre-B lymphocyte gene
Unigene88592_All	24.94	7	-1.83303	Down	gi|291170962|gb|ADD82659.1|/6.09918e-50/immunoglobulin mu heavy chain [Ctenopharyngodon idella]	ssc:396781/2e-22/IgG heavy chain; K06856 immunoglobulin heavy chain
Unigene43333_All	4.93667	1.38	-1.83887	Down	gi|51559382|gb|AAU06718.1|/7.27888e-47/immunoglobulin mu heavy chain [Danio rerio]	ssc:396781/2e-22/IgG heavy chain; K06856 immunoglobulin heavy chain
Unigene32791_All	17.32	4.83333	-1.84135	Down	gi|20269273|dbj|BAB91008.1|/4.57299e-55/immunoglobulin light chain [Cyprinus carpio]	chx:102176353/5e-19/immunoglobulin lambda-like polypeptide 1-like; K06554 immunoglobulin lambda-like polypeptide 1
CL14950.Contig31_All	4.55667	1.27	-1.84315	Down	gi|20269261|dbj|BAB91002.1|/1.06431e-86/immunoglobulin light chain [Cyprinus carpio]	mcc:100430606/5e-38/immunoglobulin lambda-like polypeptide 1-like; K06554 immunoglobulin lambda-like polypeptide 1
Unigene92086_All	21.12	5.81333	-1.86117	Down	gi|51559411|gb|AAU06725.1|/9.33564e-55/immunoglobulin zeta heavy chain [Danio rerio]	bta:100300716/4e-25/Ig heavy chain Mem5; K06856 immunoglobulin heavy chain
CL13349.Contig51_All	4.34667	1.19333	-1.86491	Down	gi|51559336|gb|AAU06704.1|/1.26939e-53/immunoglobulin mu heavy chain [Danio rerio]	ssc:396781/9e-28/IgG heavy chain; K06856 immunoglobulin heavy chain
CL13349.Contig31_All	22.4633	6.14667	-1.8697	Down	gi|3953518|dbj|BAA34718.1|/0/immunoglobulin heavy chain [Cyprinus carpio]	xtr:548369/8e-61/uncharacterized LOC548369; K06856 immunoglobulin heavy chain
Unigene103445_All	4.66667	1.26333	-1.88516	Down	gi|688618074|ref|XP_009296505.1|/1.30425e-41/PREDICTED: Ig heavy chain Mem5-like isoform X2 [Danio rerio]	chx:102176353/2e-20/immunoglobulin lambda-like polypeptide 1-like; K06554 immunoglobulin lambda-like polypeptide 1
Unigene8508_All	15.49	4.16667	-1.89437	Down	gi|20269273|dbj|BAB91008.1|/6.83407e-93/immunoglobulin light chain [Cyprinus carpio]	mcc:100430606/9e-40/immunoglobulin lambda-like polypeptide 1-like; K06554 immunoglobulin lambda-like polypeptide 1
Unigene67419_All	5.89	1.57333	-1.90444	Down	gi|55700034|dbj|BAD69715.1|/9.88025e-26/immunoglobulin heavy chain [Cyprinus carpio]	ssc:396781/4e-15/IgG heavy chain; K06856 immunoglobulin heavy chain
CL13349.Contig24_All	117.01	31.05	-1.91397	Down	gi|3953518|dbj|BAA34718.1|/0/immunoglobulin heavy chain [Cyprinus carpio]	xtr:548369/9e-58/uncharacterized LOC548369; K06856 immunoglobulin heavy chain
Unigene102536_All	30.2733	7.94667	-1.92963	Down	gi|20269249|dbj|BAB90996.1|/1.07088e-80/immunoglobulin light chain [Cyprinus carpio]	chx:102176353/1e-32/immunoglobulin lambda-like polypeptide 1-like; K06554 immunoglobulin lambda-like polypeptide 1
CL14950.Contig20_All	13.6333	3.48333	-1.9686	Down	gi|20269249|dbj|BAB90996.1|/5.95776e-100/immunoglobulin light chain [Cyprinus carpio]	mcc:100430606/3e-30/immunoglobulin lambda-like polypeptide 1-like; K06554 immunoglobulin lambda-like polypeptide 1
Unigene66573_All	12.9567	3.29667	-1.97461	Down	gi|688618074|ref|XP_009296505.1|/1.71485e-42/PREDICTED: Ig heavy chain Mem5-like isoform X2 [Danio rerio]	chx:102176353/5e-15/immunoglobulin lambda-like polypeptide 1-like; K06554 immunoglobulin lambda-like polypeptide 1
Unigene33589_All	17.6467	4.48	-1.97783	Down	gi|688618074|ref|XP_009296505.1|/5.26056e-41/PREDICTED: Ig heavy chain Mem5-like isoform X2 [Danio rerio]	chx:102176353/5e-18/immunoglobulin lambda-like polypeptide 1-like; K06554 immunoglobulin lambda-like polypeptide 1
Unigene100037_All	4.43333	1.12333	-1.98061	Down	gi|20269265|dbj|BAB91004.1|/1.25025e-68/immunoglobulin light chain [Cyprinus carpio]	mcc:100430606/2e-22/immunoglobulin lambda-like polypeptide 1-like; K06554 immunoglobulin lambda-like polypeptide 1
Unigene63915_All	8.84333	2.23	-1.98755	Down	gi|85488|pir||PT0181/2.46608e-53/Ig heavy chain V region 99A precursor - goldfish (fragment)	bta:100300716/5e-23/Ig heavy chain Mem5; K06856 immunoglobulin heavy chain
Unigene102534_All	2.94667	0.736667	-2	Down	gi|688618074|ref|XP_009296505.1|/4.28423e-47/PREDICTED: Ig heavy chain Mem5-like isoform X2 [Danio rerio]	chx:102176353/8e-24/immunoglobulin lambda-like polypeptide 1-like; K06554 immunoglobulin lambda-like polypeptide 1
Unigene3489_All	21.4367	5.35333	-2.00157	Down	gi|148614109|gb|ABQ96283.1|/6.45257e-105/immunoglobulin light chain [Danio rerio]	mcc:100430606/1e-35/immunoglobulin lambda-like polypeptide 1-like; K06554 immunoglobulin lambda-like polypeptide 1
CL14950.Contig23_All	8.17333	2.03	-2.00944	Down	gi|20269259|dbj|BAB91001.1|/5.00645e-68/immunoglobulin light chain [Cyprinus carpio]	mcc:100430606/1e-22/immunoglobulin lambda-like polypeptide 1-like; K06554 immunoglobulin lambda-like polypeptide 1
Unigene99037_All	7.69333	1.88667	-2.02777	Down	gi|688618057|ref|XP_009296501.1|/1.06812e-52/PREDICTED: immunoglobulin lambda-like polypeptide 1 isoform X1 [Danio rerio]	mcc:100430606/1e-18/immunoglobulin lambda-like polypeptide 1-like; K06554 immunoglobulin lambda-like polypeptide 1
CL14950.Contig5_All	6.02	1.45	-2.05371	Down	gi|20269259|dbj|BAB91001.1|/5.645e-98/immunoglobulin light chain [Cyprinus carpio]	mcc:100430606/9e-40/immunoglobulin lambda-like polypeptide 1-like; K06554 immunoglobulin lambda-like polypeptide 1
CL16495.Contig7_All	6.96667	1.67667	-2.05487	Down	gi|51559399|gb|AAU06722.1|/1.26769e-57/immunoglobulin mu heavy chain [Danio rerio]	ssc:396781/2e-25/IgG heavy chain; K06856 immunoglobulin heavy chain
Unigene31718_All	63.0933	15.0567	-2.06709	Down	gi|20269273|dbj|BAB91008.1|/1.32256e-83/immunoglobulin light chain [Cyprinus carpio]	chx:102176353/8e-31/immunoglobulin lambda-like polypeptide 1-like; K06554 immunoglobulin lambda-like polypeptide 1
Unigene67905_All	3.31	0.786667	-2.07301	Down	gi|688618057|ref|XP_009296501.1|/8.85941e-54/PREDICTED: immunoglobulin lambda-like polypeptide 1 isoform X1 [Danio rerio]	chx:102176353/2e-15/immunoglobulin lambda-like polypeptide 1-like; K06554 immunoglobulin lambda-like polypeptide 1
Unigene62081_All	18.1333	4.22667	-2.10105	Down	gi|34882166|gb|AAQ83456.1|/5.96112e-39/immunoglobulin heavy chain variable region [Ictalurus punctatus]	bta:100300716/7e-18/Ig heavy chain Mem5; K06856 immunoglobulin heavy chain
Unigene63191_All	2.88667	0.67	-2.10717	Down	gi|51559415|gb|AAU06726.1|/9.75829e-58/immunoglobulin zeta heavy chain [Danio rerio]	ssc:396781/3e-21/IgG heavy chain; K06856 immunoglobulin heavy chain
Unigene90057_All	4.86	1.12	-2.11746	Down	gi|51559382|gb|AAU06718.1|/3.37714e-77/immunoglobulin mu heavy chain [Danio rerio]	ssc:396781/4e-30/IgG heavy chain; K06856 immunoglobulin heavy chain
Unigene67135_All	15.42	3.52	-2.13116	Down	gi|20269265|dbj|BAB91004.1|/6.08319e-44/immunoglobulin light chain [Cyprinus carpio]	mcc:100430606/1e-15/immunoglobulin lambda-like polypeptide 1-like; K06554 immunoglobulin lambda-like polypeptide 1
Unigene67059_All	31.2933	7.12	-2.13591	Down	gi|34882195|gb|AAQ83464.1|/3.35457e-42/immunoglobulin heavy chain variable region [Ictalurus punctatus]	hgl:101698849/9e-18/zinc finger protein 709-like; K09228 KRAB domain-containing zinc finger protein
Unigene33577_All	15.7433	3.58	-2.13671	Down	gi|11139496|gb|AAG31729.1|/1.41125e-71/immunoglobulin light chain [Danio rerio]	mcc:100430606/9e-24/immunoglobulin lambda-like polypeptide 1-like; K06554 immunoglobulin lambda-like polypeptide 1
Unigene87356_All	3.45	0.78	-2.14505	Down	gi|159155650|gb|AAI54614.1|/3.69828e-57/Ighm protein [Danio rerio]	ssc:396781/2e-21/IgG heavy chain; K06856 immunoglobulin heavy chain
Unigene12131_All	6.81	1.53667	-2.14785	Down	gi|81303129|gb|ABB71016.1|/7.74745e-47/immunoglobulin heavy chain variable region, partial [Ictalurus punctatus]	ssc:396781/2e-27/IgG heavy chain; K06856 immunoglobulin heavy chain
CL16714.Contig2_All	22.69	5.04	-2.17056	Down	gi|45709344|gb|AAH67633.1|/1.53442e-84/Ighm protein, partial [Danio rerio]	ssc:396781/3e-32/IgG heavy chain; K06856 immunoglobulin heavy chain
CL16495.Contig1_All	5.78	1.26333	-2.19383	Down	gi|149363923|gb|ABR24170.1|/9.70641e-50/immunoglobulin mu heavy chain [Oncorhynchus mykiss] &gt;gi|149363945|gb|ABR24181.1| immunoglobulin mu heavy chain [Oncorhynchus mykiss]	ssc:396781/6e-23/IgG heavy chain; K06856 immunoglobulin heavy chain
CL16717.Contig5_All	4.77	1.04	-2.19741	Down	gi|51559376|gb|AAU06716.1|/2.06473e-31/immunoglobulin mu heavy chain [Danio rerio]	ssc:396781/5e-17/IgG heavy chain; K06856 immunoglobulin heavy chain
Unigene89506_All	12.5633	2.66333	-2.23791	Down	gi|291170994|gb|ADD82674.1|/1.80444e-52/immunoglobulin mu heavy chain [Ctenopharyngodon idella]	ecb:100060306/5e-21/uncharacterized LOC100060306; K06856 immunoglobulin heavy chain
Unigene40193_All	11.3933	2.40667	-2.24308	Down	gi|20269247|dbj|BAB90995.1|/9.78095e-50/immunoglobulin light chain [Cyprinus carpio]	mcc:100430606/2e-21/immunoglobulin lambda-like polypeptide 1-like; K06554 immunoglobulin lambda-like polypeptide 1
CL14950.Contig48_All	14.2233	2.97333	-2.25811	Down	gi|20269273|dbj|BAB91008.1|/1.53778e-63/immunoglobulin light chain [Cyprinus carpio]	mcc:100430606/3e-26/immunoglobulin lambda-like polypeptide 1-like; K06554 immunoglobulin lambda-like polypeptide 1
Unigene49240_All	7.77333	1.58	-2.29861	Down	gi|51559463|gb|AAU06736.1|/2.02359e-55/immunoglobulin zeta heavy chain [Danio rerio]	ecb:100060306/2e-21/uncharacterized LOC100060306; K06856 immunoglobulin heavy chain
Unigene102538_All	2.70667	0.546667	-2.30778	Down	gi|20269273|dbj|BAB91008.1|/6.99105e-48/immunoglobulin light chain [Cyprinus carpio]	chx:102176353/1e-20/immunoglobulin lambda-like polypeptide 1-like; K06554 immunoglobulin lambda-like polypeptide 1
Unigene8750_All	7.82667	1.55	-2.33613	Down	gi|11139486|gb|AAG31724.1|/2.61037e-47/immunoglobulin light chain [Danio rerio]	mcc:100430606/5e-17/immunoglobulin lambda-like polypeptide 1-like; K06554 immunoglobulin lambda-like polypeptide 1
Unigene12129_All	9.44333	1.86667	-2.33883	Down	gi|165970331|gb|ABY76180.1|/1.24642e-160/membrane-bound IgZ [Ctenopharyngodon idella]	xtr:548369/2e-37/uncharacterized LOC548369; K06856 immunoglobulin heavy chain
Unigene107352_All	5.95	1.16	-2.35876	Down	gi|187938819|gb|ACD38428.1|/1.22478e-39/immunoglobulin heavy chain variable region [Ictalurus punctatus]	ssc:396781/4e-17/IgG heavy chain; K06856 immunoglobulin heavy chain
CL14950.Contig50_All	6.34333	1.23	-2.36658	Down	gi|20269271|dbj|BAB91007.1|/2.50559e-69/immunoglobulin light chain [Cyprinus carpio]	mcc:100430606/8e-26/immunoglobulin lambda-like polypeptide 1-like; K06554 immunoglobulin lambda-like polypeptide 1
CL16717.Contig6_All	33.9133	6.19667	-2.45229	Down	gi|51559376|gb|AAU06716.1|/6.99729e-60/immunoglobulin mu heavy chain [Danio rerio]	bta:100300716/1e-20/Ig heavy chain Mem5; K06856 immunoglobulin heavy chain
Unigene91285_All	18.7467	3.35667	-2.48153	Down	gi|20269273|dbj|BAB91008.1|/1.07768e-74/immunoglobulin light chain [Cyprinus carpio]	mcc:100430606/1e-26/immunoglobulin lambda-like polypeptide 1-like; K06554 immunoglobulin lambda-like polypeptide 1
Unigene69322_All	6.91333	1.13333	-2.60881	Down	gi|688618074|ref|XP_009296505.1|/1.08152e-32/PREDICTED: Ig heavy chain Mem5-like isoform X2 [Danio rerio]	mcc:100430606/8e-16/immunoglobulin lambda-like polypeptide 1-like; K06554 immunoglobulin lambda-like polypeptide 1
CL14950.Contig38_All	2.66333	0.423333	-2.65337	Down	gi|20269263|dbj|BAB91003.1|/1.40414e-27/immunoglobulin light chain [Cyprinus carpio]	tup:102496497/2e-09/immunoglobulin omega chain-like; K06553 pre-B lymphocyte gene
CL14950.Contig2_All	12.1833	1.90667	-2.67578	Down	gi|20269273|dbj|BAB91008.1|/2.97456e-65/immunoglobulin light chain [Cyprinus carpio]	mcc:100430606/2e-25/immunoglobulin lambda-like polypeptide 1-like; K06554 immunoglobulin lambda-like polypeptide 1
Unigene41110_All	4.44333	0.586667	-2.92103	Down	gi|688618057|ref|XP_009296501.1|/2.56845e-46/PREDICTED: immunoglobulin lambda-like polypeptide 1 isoform X1 [Danio rerio]	mcc:100430606/2e-18/immunoglobulin lambda-like polypeptide 1-like; K06554 immunoglobulin lambda-like polypeptide 1
Unigene66572_All	22.4567	2.95333	-2.92673	Down	gi|11139496|gb|AAG31729.1|/2.64534e-89/immunoglobulin light chain [Danio rerio]	mcc:100430606/2e-37/immunoglobulin lambda-like polypeptide 1-like; K06554 immunoglobulin lambda-like polypeptide 1
CL16714.Contig1_All	3.20667	0.42	-2.93261	Down	gi|45709344|gb|AAH67633.1|/3.55913e-72/Ighm protein, partial [Danio rerio]	ssc:396781/4e-30/IgG heavy chain; K06856 immunoglobulin heavy chain
Unigene10082_All	3.98667	0.513333	-2.95722	Down	gi|11139480|gb|AAG31721.1|/2.27121e-41/immunoglobulin light chain [Danio rerio]	chx:102176353/2e-17/immunoglobulin lambda-like polypeptide 1-like; K06554 immunoglobulin lambda-like polypeptide 1
CL14950.Contig47_All	2.83667	0.35	-3.01877	Down	gi|20269269|dbj|BAB91006.1|/3.91318e-61/immunoglobulin light chain [Cyprinus carpio]	mcc:100430606/2e-20/immunoglobulin lambda-like polypeptide 1-like; K06554 immunoglobulin lambda-like polypeptide 1
Unigene47742_All	12.0167	1.46333	-3.03771	Down	gi|11139480|gb|AAG31721.1|/2.54912e-39/immunoglobulin light chain [Danio rerio]	mcc:100430606/2e-21/immunoglobulin lambda-like polypeptide 1-like; K06554 immunoglobulin lambda-like polypeptide 1
Unigene87358_All	18.68	2.11	-3.14618	Down	gi|51559344|gb|AAU06706.1|/1.97372e-58/immunoglobulin mu heavy chain [Danio rerio]	bta:100300716/1e-25/Ig heavy chain Mem5; K06856 immunoglobulin heavy chain
Unigene87359_All	4.05	0.413333	-3.29254	Down	gi|159155650|gb|AAI54614.1|/4.64224e-31/Ighm protein [Danio rerio]	ssc:396781/2e-11/IgG heavy chain; K06856 immunoglobulin heavy chain
Unigene46199_All	30.4333	2.79333	-3.44559	Down	gi|291170998|gb|ADD82676.1|/8.67378e-38/immunoglobulin mu heavy chain [Ctenopharyngodon idella]	ecb:100060306/6e-20/uncharacterized LOC100060306; K06856 immunoglobulin heavy chain
Unigene34808_All	3.62667	0.12	-4.91754	Down	gi|223646778|gb|ACN10147.1|/2.31568e-35/Ig kappa chain V-III region CLL precursor [Salmo salar] &gt;gi|223672633|gb|ACN12498.1| Ig kappa chain V-III region CLL precursor [Salmo salar]	mcc:100430606/2e-16/immunoglobulin lambda-like polypeptide 1-like; K06554 immunoglobulin lambda-like polypeptide 1
CL14950.Contig44_All	1.13667	0.01	-6.82867	Down	gi|20269261|dbj|BAB91002.1|/2.16628e-28/immunoglobulin light chain [Cyprinus carpio]	myd:102753518/6e-09/immunoglobulin iota chain-like; K06553 pre-B lymphocyte gene
Unigene73443_All	1.32333	0.01	-7.04803	Down	gi|688618074|ref|XP_009296505.1|/5.6252e-27/PREDICTED: Ig heavy chain Mem5-like isoform X2 [Danio rerio]	chx:102176353/8e-13/immunoglobulin lambda-like polypeptide 1-like; K06554 immunoglobulin lambda-like polypeptide 1
Unigene105517_All	2.49333	0.01	-7.96193	Down	gi|11139496|gb|AAG31729.1|/2.82331e-20/immunoglobulin light chain [Danio rerio]	NA
Unigene67904_All	3.3	0.01	-8.36632	Down	gi|11139496|gb|AAG31729.1|/5.46107e-48/immunoglobulin light chain [Danio rerio]	mcc:100430606/4e-17/immunoglobulin lambda-like polypeptide 1-like; K06554 immunoglobulin lambda-like polypeptide 1
Unigene63562_All	3.5	0.01	-8.45121	Down	gi|4586846|dbj|BAA76501.1|/2.93609e-38/immunoglobulin light chain [Cyprinus carpio]	mcc:100430606/1e-15/immunoglobulin lambda-like polypeptide 1-like; K06554 immunoglobulin lambda-like polypeptide 1
Unigene26923_All	11.4633	3.76333	-1.60694	Down	gi|190339288|gb|AAI62152.1|/0/Myosin, heavy polypeptide 11, smooth muscle [Danio rerio]	dre:554168/0.0/myh11a, myh11; myosin, heavy chain 11a, smooth muscle; K10352 myosin heavy chain
Unigene33898_All	3.21	0.34	-3.23897	Down	gi|528483089|ref|XP_001339206.5|/3.7803e-124/PREDICTED: myosin heavy chain, fast skeletal muscle [Danio rerio]	dre:100002040/6e-125/myhb; myosin, heavy chain b; K10352 myosin heavy chain
CL13081.Contig3_All	3.51667	0.3	-3.55117	Down	gi|6729200|dbj|BAA89704.1|/5.74779e-91/myosin regulatory light chain [Cyprinus carpio] &gt;gi|6729202|dbj|BAA89705.1| myosin regulatory light chain [Cyprinus carpio]	dre:30429/2e-89/mylpfa, cb46, mlc2f, mylz2, sb:cb46; myosin light chain, phosphorylatable, fast skeletal muscle a; K12758 fast skeletal myosin light chain 2
CL7765.Contig1_All	3.15333	0.19	-4.05281	Down	gi|1339869|dbj|BAA12733.1|/2.55279e-80/fast skeletal myosin light chain 3 [Cyprinus carpio]	tru:101075868/1e-68/myosin light chain 3, skeletal muscle isoform-like; K05738 myosin light chain 1
CL13081.Contig4_All	2.89333	0.0966667	-4.90357	Down	gi|6729200|dbj|BAA89704.1|/7.37008e-91/myosin regulatory light chain [Cyprinus carpio] &gt;gi|6729202|dbj|BAA89705.1| myosin regulatory light chain [Cyprinus carpio]	dre:30429/2e-89/mylpfa, cb46, mlc2f, mylz2, sb:cb46; myosin light chain, phosphorylatable, fast skeletal muscle a; K12758 fast skeletal myosin light chain 2
CL15538.Contig3_All	2.33333	0.0533333	-5.45121	Down	gi|528483089|ref|XP_001339206.5|/0/PREDICTED: myosin heavy chain, fast skeletal muscle [Danio rerio]	dre:100002040/0.0/myhb; myosin, heavy chain b; K10352 myosin heavy chain
Unigene21945_All	1.00333	0.01	-6.64866	Down	NA	shr:100933421/3e-06/MYH9; myosin, heavy chain 9, non-muscle; K10352 myosin heavy chain
CL11117.Contig2_All	1.25667	0.01	-6.97346	Down	gi|1339865|dbj|BAA12731.1|/3.49848e-104/fast skeletal myosin light chain 1a [Cyprinus carpio]	dre:336165/2e-95/myl1, fj53a11, wu:fj53a11, zgc:65785, zgc:77231; myosin, light chain 1, alkali; skeletal, fast; K05738 myosin light chain 1
Unigene107275_All	1.27	0.01	-6.98868	Down	gi|688538244|ref|XP_009296937.1|/1.9509e-25/PREDICTED: unconventional myosin-IXb isoform X2 [Danio rerio]	dre:560956/3e-26/myo9b, fb53f01, si:dkeyp-66d1.8, wu:fb53f01, wu:fc47c07; myosin IXb; K10360 myosin IX
Unigene76394_All	1.29667	0.01	-7.01866	Down	gi|528472995|ref|XP_002661094.3|/1.01335e-14/PREDICTED: myosin-9-like [Danio rerio]	ola:101164562/4e-09/myh9; myosin, heavy chain 9, non-muscle; K10352 myosin heavy chain
Unigene78441_All	1.53333	0.01	-7.26053	Down	gi|528471807|ref|XP_005171458.1|/3.87629e-30/PREDICTED: unconventional myosin-X isoform X1 [Danio rerio]	dre:569779/5e-31/myo10, si:ch211-283p23.2; myosin X; K12559 myosin X
CL13081.Contig1_All	1.80333	0.01	-7.49452	Down	gi|62955715|ref|NP_001017871.1|/8.23524e-90/myosin, light chain 10, regulatory [Danio rerio] &gt;gi|62202388|gb|AAH92977.1| Zgc:110679 [Danio rerio]	ccw:104691114/3e-72/MYL10; myosin, light chain 10, regulatory; K10351 myosin regulatory light chain 2
CL10938.Contig1_All	6.11	1.55667	-1.97271	Down	gi|50344824|ref|NP_001002085.1|/2.90047e-86/troponin C type 1b (slow) [Danio rerio] &gt;gi|47939482|gb|AAH71546.1| Slow-specific troponin C [Danio rerio]	dre:415175/5e-87/tnnc1b, stnnc, zgc:86932; troponin C type 1b (slow); K05865 troponin C, slow skeletal and cardiac muscles
CL11461.Contig1_All	0.883333	0.01	-6.46489	Down	gi|55925265|ref|NP_001007366.1|/1.69918e-88/troponin I type 2a (skeletal, fast), tandem duplicate 1 [Danio rerio] &gt;gi|55250128|gb|AAH85574.1| Troponin I, skeletal, fast 2a.1 [Danio rerio] &gt;gi|182891618|gb|AAI64874.1| Tnni2a.1 protein [Danio rerio]	dre:492493/3e-89/tnni2a.1, zgc:103650; troponin I type 2a (skeletal, fast), tandem duplicate 1; K12043 troponin I, fast skeletal muscle

## Sheet: up-regulated DEUs in A+
Unigene ID	c-A+ FPKM	s-A+ FPKM	Log2 fold change (s-A+/c-A+)	Up/Down-regulation	NR	KEGG
Unigene42324_All	0.01	1.63333	7.35168	Up	gi|528488789|ref|XP_005167387.1|/1.8345e-35/PREDICTED: protein NLRC3 [Danio rerio] &gt;gi|688569380|ref|XP_009302564.1| PREDICTED: protein NLRC3 [Danio rerio] &gt;gi|688569383|ref|XP_009302565.1| PREDICTED: protein NLRC3 [Danio rerio]	xma:102226521/3e-28/NACHT, LRR and PYD domains-containing protein 3-like; K12800 NACHT, LRR and PYD domains-containing protein 3
Unigene5841_All	0.01	1.57667	7.30073	Up	gi|156629700|gb|ABU89560.1|/2.54978e-103/NOD-like receptor C [Danio rerio]	dre:566782/5e-70/NACHT, LRR and PYD domains-containing protein 3-like; K12800 NACHT, LRR and PYD domains-containing protein 3
Unigene57385_All	0.01	1.25	6.96578	Up	gi|688534996|ref|XP_009293975.1|/2.92812e-30/PREDICTED: protein NLRC3-like [Danio rerio] &gt;gi|688534999|ref|XP_002660682.3| PREDICTED: protein NLRC3-like [Danio rerio]	dre:566782/2e-20/NACHT, LRR and PYD domains-containing protein 3-like; K12800 NACHT, LRR and PYD domains-containing protein 3
CL2689.Contig159_All	0.01	1.23	6.94251	Up	gi|167523242|ref|XP_001745958.1|/3.6109e-28/hypothetical protein [Monosiga brevicollis MX1] &gt;gi|163775759|gb|EDQ89382.1| predicted protein [Monosiga brevicollis MX1]	dre:100331906/7e-15/si:ch73-40a17.1; K16340 PH domain and leucine-rich repeat-containing protein phosphatase [EC:3.1.3.16]
Unigene28000_All	0.01	1.15333	6.84967	Up	gi|688545384|ref|XP_009298143.1|/4.83617e-25/PREDICTED: NACHT, LRR and PYD domains-containing protein 12 isoform X2 [Danio rerio]	NA
CL14906.Contig1_All	0.01	1.07667	6.75043	Up	gi|383212899|dbj|BAM09181.1|/4.4838e-62/interferon gamma [Carassius auratus langsdorfii]	NA
CL11650.Contig4_All	0.01	0.976667	6.60979	Up	gi|167527177|ref|XP_001747921.1|/7.90785e-23/hypothetical protein [Monosiga brevicollis MX1] &gt;gi|163773670|gb|EDQ87308.1| predicted protein [Monosiga brevicollis MX1]	dre:445224/2e-14/mphosph6, zgc:100960; M-phase phosphoprotein 6; K12593 M-phase phosphoprotein 6, animal type
CL311.Contig11_All	0.01	0.916667	6.51833	Up	gi|167526593|ref|XP_001747630.1|/1.20246e-15/hypothetical protein [Monosiga brevicollis MX1] &gt;gi|163774076|gb|EDQ87710.1| predicted protein [Monosiga brevicollis MX1]	xtr:100485745/7e-07/inppl1; inositol polyphosphate phosphatase-like 1; K15909 phosphatidylinositol-3,4,5-trisphosphate 5-phosphatase 2 [EC:3.1.3.86]
CL5606.Contig1_All	0.0633333	2.15	5.08523	Up	gi|528516646|ref|XP_005161881.1|/7.18112e-29/PREDICTED: interferon-induced very large GTPase 1-like [Danio rerio] &gt;gi|688609777|ref|XP_009294738.1| PREDICTED: interferon-induced very large GTPase 1-like [Danio rerio]	NA
Unigene41032_All	1.93333	14.9633	2.95227	Up	gi|167536847|ref|XP_001750094.1|/1.44997e-08/hypothetical protein [Monosiga brevicollis MX1] &gt;gi|163771423|gb|EDQ85090.1| predicted protein [Monosiga brevicollis MX1]	aga:AgaP_AGAP011395/9e-06/AGAP011395-PA; K06225 patched 1
Unigene52925_All	0.01	2.20333	7.78354	Up	gi|51559367|gb|AAU06713.1|/3.67827e-28/immunoglobulin mu heavy chain [Danio rerio]	ssc:396781/3e-11/IgG heavy chain; K06856 immunoglobulin heavy chain
Unigene87359_All	0.01	1.87	7.54689	Up	gi|159155650|gb|AAI54614.1|/4.64224e-31/Ighm protein [Danio rerio]	ssc:396781/2e-11/IgG heavy chain; K06856 immunoglobulin heavy chain
Unigene51695_All	0.01	1.02667	6.68182	Up	gi|301298706|gb|ADK66818.1|/3.29673e-13/membrane-bound immunoglobulin D [Ctenopharyngodon idella]	NA
CL14588.Contig8_All	0.01	0.996667	6.63904	Up	gi|597733962|ref|XP_007229288.1|/2.41944e-89/PREDICTED: fibrocystin-L [Astyanax mexicanus]	ptg:102965597/2e-09/immunoglobulin omega chain-like; K06553 pre-B lymphocyte gene
Unigene86843_All	0.01	0.986667	6.62449	Up	gi|20269247|dbj|BAB90995.1|/2.96133e-30/immunoglobulin light chain [Cyprinus carpio]	cmy:102931439/7e-10/immunoglobulin iota chain-like; K06553 pre-B lymphocyte gene
Unigene49424_All	4.2	77.3633	4.20319	Up	gi|688543907|ref|XP_009297893.1|/4.73444e-52/PREDICTED: Ig heavy chain V region 914 [Danio rerio]	ssc:396781/2e-24/IgG heavy chain; K06856 immunoglobulin heavy chain
Unigene63192_All	1.41333	22.1767	3.97187	Up	gi|51559354|gb|AAU06709.1|/1.99522e-61/immunoglobulin mu heavy chain [Danio rerio]	ssc:396781/2e-22/IgG heavy chain; K06856 immunoglobulin heavy chain
Unigene91609_All	0.253333	3.2	3.65896	Up	gi|14579217|gb|AAK69167.1|AF281480_1/4.65167e-44/immunoglobulin M heavy chain secretory form [Danio rerio]	ssc:396781/2e-27/IgG heavy chain; K06856 immunoglobulin heavy chain
Unigene60053_All	1.79	22.5533	3.65531	Up	gi|688543907|ref|XP_009297893.1|/1.22558e-52/PREDICTED: Ig heavy chain V region 914 [Danio rerio]	ssc:396781/6e-23/IgG heavy chain; K06856 immunoglobulin heavy chain
Unigene40196_All	0.503333	5.59667	3.47498	Up	gi|11139496|gb|AAG31729.1|/2.02565e-51/immunoglobulin light chain [Danio rerio]	mcc:100430606/2e-14/immunoglobulin lambda-like polypeptide 1-like; K06554 immunoglobulin lambda-like polypeptide 1
CL14950.Contig8_All	1.15	10.7433	3.22374	Up	gi|20269259|dbj|BAB91001.1|/2.95086e-55/immunoglobulin light chain [Cyprinus carpio]	chx:102176353/5e-15/immunoglobulin lambda-like polypeptide 1-like; K06554 immunoglobulin lambda-like polypeptide 1
Unigene102945_All	0.73	6.71	3.20034	Up	gi|13375189|gb|AAK20222.1|AF273879_1/2.13699e-53/immunoglobulin heavy chain variable region [Danio rerio]	ssc:396781/4e-27/IgG heavy chain; K06856 immunoglobulin heavy chain
Unigene33213_All	1.24667	11.1567	3.16176	Up	gi|688618066|ref|XP_009296503.1|/1.67436e-42/PREDICTED: signal-regulatory protein beta-1 isoform X3 [Danio rerio]	mcc:100430606/6e-18/immunoglobulin lambda-like polypeptide 1-like; K06554 immunoglobulin lambda-like polypeptide 1
Unigene55612_All	0.356667	3.04667	3.09458	Up	gi|13375233|gb|AAK20244.1|/3.63614e-36/immunoglobulin heavy chain variable region [Danio rerio]	ecb:100060306/2e-17/uncharacterized LOC100060306; K06856 immunoglobulin heavy chain
Unigene98863_All	0.766667	5.87333	2.93751	Up	gi|94450431|gb|ABF19723.1|/3.73082e-125/immunoglobulin Z heavy chain [Ctenopharyngodon idella]	ssc:396781/9e-30/IgG heavy chain; K06856 immunoglobulin heavy chain
Unigene28017_All	1.36667	9.60333	2.81287	Up	gi|113679038|ref|NP_001038873.1|/1.59348e-75/uncharacterized protein LOC751695 precursor [Danio rerio] &gt;gi|112419432|gb|AAI22366.1| Zgc:153659 [Danio rerio]	chx:102176353/2e-26/immunoglobulin lambda-like polypeptide 1-like; K06554 immunoglobulin lambda-like polypeptide 1
Unigene55679_All	2.52	16.1333	2.67855	Up	gi|688618066|ref|XP_009296503.1|/5.95797e-48/PREDICTED: signal-regulatory protein beta-1 isoform X3 [Danio rerio]	chx:102176353/3e-15/immunoglobulin lambda-like polypeptide 1-like; K06554 immunoglobulin lambda-like polypeptide 1
CL14950.Contig26_All	4.64333	29.48	2.6665	Up	gi|20269259|dbj|BAB91001.1|/5.48271e-70/immunoglobulin light chain [Cyprinus carpio]	mcc:100430606/2e-21/immunoglobulin lambda-like polypeptide 1-like; K06554 immunoglobulin lambda-like polypeptide 1
CL5545.Contig1_All	0.513333	3.06333	2.57713	Up	gi|688568065|ref|XP_009302284.1|/1.25112e-27/PREDICTED: uncharacterized protein LOC100148399 [Danio rerio]	pbi:103054736/5e-06/PIGR; polymeric immunoglobulin receptor; K13073 polymeric immunoglobulin receptor
CL14950.Contig35_All	5.59667	33.0967	2.56405	Up	gi|20269259|dbj|BAB91001.1|/8.84928e-65/immunoglobulin light chain [Cyprinus carpio]	mcc:100430606/6e-21/immunoglobulin lambda-like polypeptide 1-like; K06554 immunoglobulin lambda-like polypeptide 1
CL14950.Contig27_All	0.706667	3.73	2.40007	Up	gi|20269267|dbj|BAB91005.1|/2.38395e-45/immunoglobulin light chain [Cyprinus carpio]	chx:102176353/4e-13/immunoglobulin lambda-like polypeptide 1-like; K06554 immunoglobulin lambda-like polypeptide 1
Unigene86848_All	6.86667	32.2067	2.22968	Up	gi|688618074|ref|XP_009296505.1|/1.99669e-49/PREDICTED: Ig heavy chain Mem5-like isoform X2 [Danio rerio]	chx:102176353/3e-19/immunoglobulin lambda-like polypeptide 1-like; K06554 immunoglobulin lambda-like polypeptide 1
Unigene73017_All	8.33333	38.8233	2.21996	Up	gi|20269259|dbj|BAB91001.1|/1.26184e-57/immunoglobulin light chain [Cyprinus carpio]	mcc:100430606/5e-21/immunoglobulin lambda-like polypeptide 1-like; K06554 immunoglobulin lambda-like polypeptide 1
Unigene98860_All	15.27	65.94	2.11045	Up	gi|20269259|dbj|BAB91001.1|/1.97669e-58/immunoglobulin light chain [Cyprinus carpio]	mcc:100430606/2e-20/immunoglobulin lambda-like polypeptide 1-like; K06554 immunoglobulin lambda-like polypeptide 1
Unigene86846_All	8.35	34.6033	2.05106	Up	gi|20269273|dbj|BAB91008.1|/4.32833e-41/immunoglobulin light chain [Cyprinus carpio]	chx:102176353/3e-17/immunoglobulin lambda-like polypeptide 1-like; K06554 immunoglobulin lambda-like polypeptide 1
Unigene63191_All	5.63	22.1633	1.97697	Up	gi|51559415|gb|AAU06726.1|/9.75829e-58/immunoglobulin zeta heavy chain [Danio rerio]	ssc:396781/3e-21/IgG heavy chain; K06856 immunoglobulin heavy chain
Unigene24270_All	4.67667	18.31	1.96908	Up	gi|14579217|gb|AAK69167.1|AF281480_1/4.72778e-75/immunoglobulin M heavy chain secretory form [Danio rerio]	ssc:396781/4e-45/IgG heavy chain; K06856 immunoglobulin heavy chain
Unigene33553_All	3.08333	11.59	1.91032	Up	gi|11139496|gb|AAG31729.1|/1.22894e-50/immunoglobulin light chain [Danio rerio]	mdo:100618555/3e-14/immunoglobulin iota chain-like; K06553 pre-B lymphocyte gene
Unigene77220_All	2.61	8.67333	1.73254	Up	gi|688618066|ref|XP_009296503.1|/1.6244e-32/PREDICTED: signal-regulatory protein beta-1 isoform X3 [Danio rerio]	chx:102176353/2e-13/immunoglobulin lambda-like polypeptide 1-like; K06554 immunoglobulin lambda-like polypeptide 1
Unigene86841_All	2.26333	7.3	1.68945	Up	gi|20269247|dbj|BAB90995.1|/5.48141e-43/immunoglobulin light chain [Cyprinus carpio]	asn:102383924/1e-14/immunoglobulin iota chain-like; K06553 pre-B lymphocyte gene
Unigene12099_All	22.2567	69.3967	1.64063	Up	gi|51559354|gb|AAU06709.1|/1.05524e-86/immunoglobulin mu heavy chain [Danio rerio]	ssc:396781/4e-28/IgG heavy chain; K06856 immunoglobulin heavy chain
Unigene63562_All	4.70667	14.6433	1.63747	Up	gi|4586846|dbj|BAA76501.1|/2.93609e-38/immunoglobulin light chain [Cyprinus carpio]	mcc:100430606/1e-15/immunoglobulin lambda-like polypeptide 1-like; K06554 immunoglobulin lambda-like polypeptide 1
CL14950.Contig28_All	15.2833	45.3367	1.56872	Up	gi|20269259|dbj|BAB91001.1|/1.63661e-72/immunoglobulin light chain [Cyprinus carpio]	mcc:100430606/4e-22/immunoglobulin lambda-like polypeptide 1-like; K06554 immunoglobulin lambda-like polypeptide 1
Unigene60591_All	0.01	1.35667	7.08392	Up	gi|688598408|ref|XP_009292203.1|/5.73797e-66/PREDICTED: myosin-7-like [Danio rerio]	dre:321552/2e-66/smyhc1, fb18g10, im:6897999, wu:fb18g10; slow myosin heavy chain 1; K10352 myosin heavy chain
CL3853.Contig2_All	0.0433333	4.60667	6.7321	Up	gi|2351221|dbj|BAA22068.1|/0/myosin heavy chain [Cyprinus carpio]	dre:100008376/0.0/fd14a01; wu:fd14a01; K10352 myosin heavy chain
Unigene95115_All	0.01	0.98	6.61471	Up	gi|528473037|ref|XP_005163758.1|/3.0645e-27/PREDICTED: myosin-9 isoform X2 [Danio rerio]	dre:561431/4e-28/myh9b, fb55d12, myh9l1, wu:fb30g06, wu:fb55d12; myosin, heavy chain 9b, non-muscle; K10352 myosin heavy chain
CL9866.Contig3_All	0.01	0.936667	6.54946	Up	gi|528491261|ref|XP_005172645.1|/1.41994e-24/PREDICTED: myosin-IIIb isoform X2 [Danio rerio]	pon:100435076/2e-12/MYO9A; myosin IXA; K10360 myosin IX
Unigene103161_All	0.01	0.906667	6.5025	Up	gi|688590542|ref|XP_009290474.1|/2.03445e-55/PREDICTED: myosin-10 isoform X5 [Danio rerio]	mze:101483420/3e-51/myosin-10-like; K10352 myosin heavy chain
Unigene34964_All	0.01	0.9	6.49185	Up	gi|597764164|ref|XP_007246008.1|/2.13624e-20/PREDICTED: unconventional myosin-XVIIIa-like isoform X4 [Astyanax mexicanus]	mze:101482622/5e-19/unconventional myosin-XVIIIa-like; K10362 myosin XVIII
CL15538.Contig4_All	0.173333	4.85333	4.80735	Up	gi|292627883|ref|XP_002666778.1|/0/PREDICTED: myosin-7-like [Danio rerio]	dre:100329748/0.0/myosin-7-like; K17751 myosin heavy chain 6/7
CL13081.Contig1_All	1.24	28.16	4.50524	Up	gi|62955715|ref|NP_001017871.1|/8.23524e-90/myosin, light chain 10, regulatory [Danio rerio] &gt;gi|62202388|gb|AAH92977.1| Zgc:110679 [Danio rerio]	ccw:104691114/3e-72/MYL10; myosin, light chain 10, regulatory; K10351 myosin regulatory light chain 2
CL13081.Contig3_All	0.723333	16.13	4.47894	Up	gi|6729200|dbj|BAA89704.1|/5.74779e-91/myosin regulatory light chain [Cyprinus carpio] &gt;gi|6729202|dbj|BAA89705.1| myosin regulatory light chain [Cyprinus carpio]	dre:30429/2e-89/mylpfa, cb46, mlc2f, mylz2, sb:cb46; myosin light chain, phosphorylatable, fast skeletal muscle a; K12758 fast skeletal myosin light chain 2
CL3788.Contig1_All	0.176667	3.85333	4.44701	Up	gi|41055823|ref|NP_956810.1|/1.24642e-99/uncharacterized protein LOC393488 [Danio rerio] &gt;gi|28822172|gb|AAO50214.1|AF434191_1 atrial myosin light chain [Danio rerio] &gt;gi|33416391|gb|AAH55583.1| Zgc:66286 [Danio rerio] &gt;gi|38566024|gb|AAH62288.1| Zgc:66286 protein [Danio rerio]	ola:101157250/3e-92/myl3; myosin, light chain 3, alkali; ventricular, skeletal, slow; K12749 myosin light chain 3
CL15538.Contig1_All	0.1	2.06333	4.36691	Up	gi|292627883|ref|XP_002666778.1|/0/PREDICTED: myosin-7-like [Danio rerio]	dre:100329748/0.0/myosin-7-like; K17751 myosin heavy chain 6/7
CL13081.Contig4_All	0.74	12.47	4.07479	Up	gi|6729200|dbj|BAA89704.1|/7.37008e-91/myosin regulatory light chain [Cyprinus carpio] &gt;gi|6729202|dbj|BAA89705.1| myosin regulatory light chain [Cyprinus carpio]	dre:30429/2e-89/mylpfa, cb46, mlc2f, mylz2, sb:cb46; myosin light chain, phosphorylatable, fast skeletal muscle a; K12758 fast skeletal myosin light chain 2
Unigene42992_All	0.136667	2.28333	4.06241	Up	gi|2351221|dbj|BAA22068.1|/0/myosin heavy chain [Cyprinus carpio]	dre:100008376/3e-172/fd14a01; wu:fd14a01; K10352 myosin heavy chain
CL15538.Contig2_All	0.813333	11.7133	3.84816	Up	gi|13431711|sp|Q90339.2|MYSS_CYPCA/0/RecName: Full=Myosin heavy chain, fast skeletal muscle [Cyprinus carpio] &gt;gi|2351223|dbj|BAA22069.1| myosin heavy chain [Cyprinus carpio]	dre:100008376/0.0/fd14a01; wu:fd14a01; K10352 myosin heavy chain
CL7765.Contig1_All	1.26667	13.6967	3.43472	Up	gi|1339869|dbj|BAA12733.1|/2.55279e-80/fast skeletal myosin light chain 3 [Cyprinus carpio]	tru:101075868/1e-68/myosin light chain 3, skeletal muscle isoform-like; K05738 myosin light chain 1
CL3788.Contig2_All	0.656667	7.05333	3.42507	Up	gi|41055823|ref|NP_956810.1|/2.35922e-100/uncharacterized protein LOC393488 [Danio rerio] &gt;gi|28822172|gb|AAO50214.1|AF434191_1 atrial myosin light chain [Danio rerio] &gt;gi|33416391|gb|AAH55583.1| Zgc:66286 [Danio rerio] &gt;gi|38566024|gb|AAH62288.1| Zgc:66286 protein [Danio rerio]	ola:101157250/7e-93/myl3; myosin, light chain 3, alkali; ventricular, skeletal, slow; K12749 myosin light chain 3
Unigene33898_All	0.866667	7.8	3.16993	Up	gi|528483089|ref|XP_001339206.5|/3.7803e-124/PREDICTED: myosin heavy chain, fast skeletal muscle [Danio rerio]	dre:100002040/6e-125/myhb; myosin, heavy chain b; K10352 myosin heavy chain

## Sheet: down-regulated DEUs in A+
Unigene ID	c-A+ FPKM	s-A+ FPKM	Log2 fold change (s-A+/c-A+)	Up/Down-regulation	NR	KEGG
CL16674.Contig3_All	84.71	27.0567	-1.64655	Down	gi|407317381|gb|AFU07734.1|/0/viperin [Cyprinus carpio]	dre:570456/3e-180/rsad2, si:ch211-276e8.2, vig1, zgc:112342; radical S-adenosyl methionine domain containing 2; K15045 radical S-adenosyl methionine domain-containing protein 2
Unigene16377_All	25.7267	8.09	-1.66905	Down	gi|723045417|gb|AIX47137.1|/8.14399e-110/LGP2 [Cyprinus carpio]	dre:100148871/1e-89/dhx58; DEXH (Asp-Glu-X-His) box polypeptide 58 (EC:3.6.4.13); K12649 ATP-dependent RNA helicase DHX58 [EC:3.6.3.14]
CL16674.Contig1_All	30.8133	9.54667	-1.69049	Down	gi|31979213|gb|AAP68824.1|/0/IFN-inducible and antiviral protein [Carassius auratus]	dre:570456/5e-180/rsad2, si:ch211-276e8.2, vig1, zgc:112342; radical S-adenosyl methionine domain containing 2; K15045 radical S-adenosyl methionine domain-containing protein 2
CL3009.Contig2_All	9.04333	2.68	-1.75462	Down	gi|326368652|gb|ADZ55457.1|/0/interferon regulatory factor 7 [Cyprinus carpio]	dre:393650/3e-180/irf7, wu:fl24c03, zgc:66043, zgc:77947; interferon regulatory factor 7; K09447 interferon regulatory factor 7
Unigene40772_All	16.0233	4.71333	-1.76535	Down	gi|688583320|ref|XP_009305714.1|/0/PREDICTED: E3 ubiquitin/ISG15 ligase TRIM25-like [Danio rerio]	tru:101074420/6e-101/tripartite motif-containing protein 16-like; K12023 tripartite motif-containing protein 47
Unigene42729_All	4.4	1.14333	-1.94426	Down	gi|326678521|ref|XP_003201083.1|/3.25156e-65/PREDICTED: interferon-induced protein 44-like isoform X1 [Danio rerio]	xma:102225574/1e-20/uncharacterized LOC102225574; K07374 tubulin alpha
Unigene47679_All	0.9	0.01	-6.49185	Down	gi|167523242|ref|XP_001745958.1|/1.47958e-29/hypothetical protein [Monosiga brevicollis MX1] &gt;gi|163775759|gb|EDQ89382.1| predicted protein [Monosiga brevicollis MX1]	cin:100177251/1e-12/protein catecholamines up-like; K14713 solute carrier family 39 (zinc transporter), member 7
Unigene44019_All	0.94	0.01	-6.55459	Down	gi|442738904|gb|AGC67025.1|/8.73479e-22/IRF-3 [Ctenopharyngodon idella]	dre:564854/2e-17/irf3; interferon regulatory factor 3; K05411 interferon regulatory factor 3
Unigene99039_All	0.94	0.01	-6.55459	Down	gi|167515506|ref|XP_001742094.1|/7.05844e-24/hypothetical protein [Monosiga brevicollis MX1] &gt;gi|163778718|gb|EDQ92332.1| predicted protein [Monosiga brevicollis MX1]	dre:100331906/9e-13/si:ch73-40a17.1; K16340 PH domain and leucine-rich repeat-containing protein phosphatase [EC:3.1.3.16]
Unigene46487_All	0.953333	0.01	-6.57491	Down	gi|528469672|ref|XP_005160270.1|/1.47653e-13/PREDICTED: protein NLRC3 [Danio rerio] &gt;gi|688535016|ref|XP_009293997.1| PREDICTED: protein NLRC3 [Danio rerio] &gt;gi|688535022|ref|XP_009294010.1| PREDICTED: protein NLRC3 [Danio rerio]	mze:101478395/4e-09/tripartite motif-containing protein 16-like; K12006 tripartite motif-containing protein 16
Unigene86779_All	1.06667	0.01	-6.73697	Down	gi|31979219|gb|AAP68827.1|/1.04813e-100/Mx3 protein [Carassius auratus]	cmk:103187274/2e-44/interferon-induced GTP-binding protein Mx-like; K14754 interferon-induced GTP-binding protein Mx1
Unigene81257_All	1.13333	0.01	-6.82443	Down	gi|528477333|ref|XP_003198414.2|/5.6229e-21/PREDICTED: protein NLRC3-like [Danio rerio]	mze:101486483/8e-14/tripartite motif-containing protein 16-like; K12006 tripartite motif-containing protein 16
Unigene18859_All	1.14	0.01	-6.83289	Down	gi|167520412|ref|XP_001744545.1|/7.45108e-13/hypothetical protein [Monosiga brevicollis MX1] &gt;gi|163776876|gb|EDQ90494.1| predicted protein [Monosiga brevicollis MX1]	dre:100331906/3e-10/si:ch73-40a17.1; K16340 PH domain and leucine-rich repeat-containing protein phosphatase [EC:3.1.3.16]
Unigene51933_All	1.3	0.01	-7.02237	Down	gi|688615103|ref|XP_009295904.1|/1.9111e-13/PREDICTED: protein NLRC3 [Danio rerio]	NA
Unigene32219_All	21.76	7.36	-1.5639	Down	gi|20269245|dbj|BAB90994.1|/7.77311e-55/immunoglobulin light chain [Cyprinus carpio]	myb:102259216/2e-15/immunoglobulin iota chain-like; K06553 pre-B lymphocyte gene
Unigene43016_All	7.22333	2.24333	-1.68702	Down	gi|201073350|gb|ACH92959.1|/4.27164e-85/immunoglobulin Z heavy chain constant region [Danio rerio]	ecb:100066058/1e-13/IGHC1; immunogobulin gamma 1 heavy chain constant region; K06856 immunoglobulin heavy chain
Unigene39888_All	6.18667	1.83333	-1.75469	Down	gi|201073350|gb|ACH92959.1|/2.0032e-24/immunoglobulin Z heavy chain constant region [Danio rerio]	NA
Unigene40191_All	3.87	0.863333	-2.16434	Down	gi|688618062|ref|XP_009296502.1|/3.31312e-45/PREDICTED: signal-regulatory protein beta-1 isoform X2 [Danio rerio]	chx:102176353/7e-14/immunoglobulin lambda-like polypeptide 1-like; K06554 immunoglobulin lambda-like polypeptide 1
Unigene22657_All	3.75333	0.776667	-2.2728	Down	gi|3953520|dbj|BAA34719.1|/2.05725e-32/immunoglobulin heavy chain [Cyprinus carpio]	NA
Unigene43516_All	474.59	94.42	-2.32952	Down	gi|59275995|dbj|BAD89545.1|/6.25223e-58/immunoglobulin light chain 1 [Carassius auratus langsdorfii]	ecb:100146654/6e-13/immunoglobulin lambda-like polypeptide 5-like; K06554 immunoglobulin lambda-like polypeptide 1
Unigene28025_All	3.03333	0.57	-2.41187	Down	gi|33604220|gb|AAH56302.1|/2.71143e-34/Ighm protein [Danio rerio]	ecb:100060306/3e-14/uncharacterized LOC100060306; K06856 immunoglobulin heavy chain
CL14588.Contig13_All	2.28333	0.143333	-3.9937	Down	gi|688599989|ref|XP_009292516.1|/4.32754e-107/PREDICTED: fibrocystin-L isoform X1 [Danio rerio]	ptg:102965597/2e-09/immunoglobulin omega chain-like; K06553 pre-B lymphocyte gene
Unigene42893_All	0.963333	0.01	-6.58996	Down	gi|240120114|ref|NP_001153138.1|/6.24607e-44/immunoglobulin superfamily member 3 precursor [Danio rerio]	dre:557878/9e-45/igsf3, si:ch211-247j6.1; immunoglobulin superfamily, member 3; K06522 immunoglobulin superfamily, member 2/3
Unigene35164_All	1.05667	0.01	-6.72338	Down	gi|290792575|gb|ADD63782.1|/4.39212e-11/immunoglobulin heavy chain mu [Carassius auratus langsdorfii]	NA
Unigene52499_All	1.22667	0.01	-6.9386	Down	gi|50540442|ref|NP_001002687.1|/8.57732e-17/uncharacterized protein LOC572021 precursor [Danio rerio] &gt;gi|49900272|gb|AAH76538.1| Zgc:91849 [Danio rerio]	apla:101800690/1e-07/IGSF3; immunoglobulin superfamily, member 3; K06522 immunoglobulin superfamily, member 2/3
Unigene39872_All	1.78667	0.01	-7.48113	Down	gi|49617444|gb|AAT67444.1|/4.24891e-29/immunoglobulin Z heavy chain constant region [Danio rerio]	NA
Unigene49244_All	3.10333	0.01	-8.27767	Down	gi|688618066|ref|XP_009296503.1|/2.75414e-23/PREDICTED: signal-regulatory protein beta-1 isoform X3 [Danio rerio]	mcc:100430606/3e-10/immunoglobulin lambda-like polypeptide 1-like; K06554 immunoglobulin lambda-like polypeptide 1
Unigene44301_All	0.91	0.01	-6.50779	Down	gi|657543780|ref|XP_008277443.1|/1.24628e-12/PREDICTED: myosin-9-like, partial [Stegastes partitus]	NA
