# Supplementary material for: Differential expression of innate and adaptive immune genes in the survivors of three gibel carp gynogenetic clones after herpesvirus challenge
Source: BMC Genomics. 2019 May 28;20:432. doi: 10.1186/s12864-019-5777-z (PMC6540555; doi:10.1186/s12864-019-5777-z)
Supplement: Supplementary file 9 — Table S7. DEUs in the turquoise and lightsteelbiue1 modules. List of DEUs includes Unigene ID, Module, Correlation, P value and annotation. (XLSX 62 kb) [file 12864_2019_5777_MOESM9_ESM.xlsx]

## Sheet: turquoise
Unigene ID	Module	Correlation	P value	Nr	Nt	Swissprot	KEGG	COG	Interpro	GO
CL732.Contig4_All	turquoise	0.994878	2.34482e-17	gi|124430737|ref|NP_991137.2|/1.07401e-51/parvalbumin-7 [Danio rerio] &gt;gi|62511042|sp|Q804W2.3|PRV7_DANRE RecName: Full=Parvalbumin-7; AltName: Full=Parvalbumin alpha; AltName: Full=Parvalbumin-4a [Danio rerio] &gt;gi|49901183|gb|AAH76256.1| Parvalbumin 7 [Danio rerio] &gt;gi|94733410|emb|CAK10745.1| parvalbumin [Danio rerio] &gt;gi|156229916|gb|AAI52076.1| Pvalb7 protein [Danio rerio] &gt;gi|…	gi|528516541|ref|XM_005161792.1|/0.0/PREDICTED: Danio rerio parvalbumin 7 (pvalb7), transcript variant X1, mRNA	sp|Q804W2|PRV7_DANRE/2e-53/Parvalbumin-7 OS=Danio rerio GN=pvalb7 PE=3 SV=3	cmk:103175571/4e-10/calmodulin-like; K02183 calmodulin	YOR257w/8e-07/---	PS50222/11.612/EF-hand calcium-binding domain profile.	molecular_function:GO:0005509//calcium ion binding;
Unigene53927_All	turquoise	0.958473	3.90288e-10	gi|675368093|gb|KFM60995.1|/1.09735e-24/hypothetical protein X975_04887, partial [Stegodyphus mimosarum]	gi|525457791|gb|KF318011.1|/2e-33/Lethenteron camtschaticum clone BAC 37B15 homeobox protein Hox-eta4 (Hox-eta4) and wingless-type MMTV integration site family, member eta (Wnt-eta) genes, complete cds, complete sequence	sp|Q54QR1|LIMA_DICDI/1e-06/LIM domain-containing protein A OS=Dictyostelium discoideum GN=limA PE=2 SV=1	dre:556993/9e-13/adgrb2, bai2, si:ch211-149a22.1; adhesion G protein-coupled receptor B2; K04597 brain-specific angiogenesis inhibitor 2	PM0926/1e-06/---	NA	NA
CL16307.Contig7_All	turquoise	0.957011	5.12407e-10	gi|1351868|sp|P49055.1|ACTS_CARAU/0/RecName: Full=Actin, alpha skeletal muscle; AltName: Full=Alpha-actin-1; Flags: Precursor [Carassius auratus] &gt;gi|762889|dbj|BAA08756.1| skeletal alpha-actin [Carassius auratus]	gi|762888|dbj|D50029.1|CRASAA2/0.0/Carassius auratus mRNA for skeletal alpha-actin, complete cds	sp|P49055|ACTS_CARAU/0.0/Actin, alpha skeletal muscle OS=Carassius auratus GN=acta1 PE=2 SV=1	dre:58114/0.0/actc1b, acta1, fa27h01, fb83f06, wu:fa27h01, wu:fb83f06; actin, alpha, cardiac muscle 1b; K12314 actin, alpha cardiac muscle	SPBC32H8.12c/0.0/---	PS00406/-/Actins signature 1.	cellular_component:GO:0005856//cytoskeleton;GO:0005737//cytoplasm;molecular_function:GO:0005524//ATP binding;
Unigene57944_All	turquoise	0.997054	2.82666e-19	gi|688599283|ref|XP_001340931.5|/5.44596e-40/PREDICTED: regulating synaptic membrane exocytosis protein 2-like [Danio rerio]	NA	sp|Q9EQZ7|RIMS2_MOUSE/1e-08/Regulating synaptic membrane exocytosis protein 2 OS=Mus musculus GN=Rims2 PE=1 SV=1	tru:101078153/7e-15/rims2; regulating synaptic membrane exocytosis 2; K15297 regulating synaptic membrane exocytosis protein 2	NA	PTHR12157:SF15/2.6E-12/--	NA
CL6197.Contig1_All	turquoise	0.651851	0.00337612	gi|688569976|ref|XP_009302709.1|/5.99377e-63/PREDICTED: neurabin-1 isoform X4 [Danio rerio]	gi|110162181|emb|BX957292.10|/2e-53/Zebrafish DNA sequence from clone CH211-173M16 in linkage group 9, complete sequence	sp|Q96SB3|NEB2_HUMAN/5e-29/Neurabin-2 OS=Homo sapiens GN=PPP1R9B PE=1 SV=2	dre:571989/1e-63/neurabin-1; K17551 neurabin	XF1267/2e-06/---	PTHR16154/5.4E-65/--	NA
Unigene59527_All	turquoise	0.996525	1.05737e-18	gi|139949174|ref|NP_001077296.1|/8.58666e-121/collagen alpha-1(X) chain precursor [Danio rerio] &gt;gi|61740433|gb|AAX54479.1| collagen type X alpha 1 [Danio rerio]	gi|154424493|emb|CU306817.11|/0.0/Zebrafish DNA sequence from clone CH211-266G18 in linkage group 17, complete sequence	sp|Q03692|COAA1_HUMAN/1e-73/Collagen alpha-1(X) chain OS=Homo sapiens GN=COL10A1 PE=1 SV=2	dre:558919/1e-121/col10a1a, col10a1, fa66d11, wu:fa66d11, wu:fb10c08; collagen, type X, alpha 1a; K19479 collagen, type X, alpha	NA	PR00007/4.22E-31/Complement C1Q domain signature	cellular_component:GO:0005581//collagen trimer;
Unigene19488_All	turquoise	0.648147	0.00362548	gi|658923627|ref|XP_008401529.1|/1.64099e-15/PREDICTED: uncharacterized protein LOC103460991 [Poecilia reticulata]	gi|375231254|gb|JN773546.1|/2e-36/Cyprinus carpio clone 840715 microsatellite sequence	sp|Q2EMV9|PAR14_MOUSE/2e-10/Poly [ADP-ribose] polymerase 14 OS=Mus musculus GN=Parp14 PE=1 SV=3	cge:100758989/8e-13/Parp14; poly (ADP-ribose) polymerase family, member 14; K15261 poly [ADP-ribose] polymerase 10/14/15 [EC:2.4.2.30]	TM0508_2/7e-13/---	SM00506/5.2E-15/Appr-1"-p processing enzyme	NA
CL6101.Contig5_All	turquoise	0.621879	0.00586064	gi|326664570|ref|XP_003197839.1|/1.90392e-97/PREDICTED: microfibril-associated glycoprotein 4 isoform X1 [Danio rerio]	gi|47086260|ref|NM_212889.1|/2e-92/Danio rerio microfibrillar-associated protein 4 (mfap4), mRNA >gi|42744563|gb|BC066621.1| Danio rerio zgc:77076, mRNA (cDNA clone MGC:77076 IMAGE:6960216), complete cds	sp|P55918|MFAP4_BOVIN/9e-61/Microfibril-associated glycoprotein 4 OS=Bos taurus GN=MFAP4 PE=1 SV=2	xtr:548521/2e-49/MGC108470 protein; K06477 sialophorin; K10104 ficolin	NA	PS51406/58.314/Fibrinogen C-terminal domain profile.	NA
Unigene38218_All	turquoise	0.997054	2.82666e-19	gi|551502205|ref|XP_005802647.1|/7.31094e-21/PREDICTED: zinc finger and BTB domain-containing protein 2-like [Xiphophorus maculatus]	gi|62148821|emb|CR926887.9|/3e-53/Zebrafish DNA sequence from clone DKEY-147L14 in linkage group 20, complete sequence	sp|Q8N680|ZBTB2_HUMAN/8e-21/Zinc finger and BTB domain-containing protein 2 OS=Homo sapiens GN=ZBTB2 PE=1 SV=1	xma:102235483/1e-21/zinc finger and BTB domain-containing protein 2-like; K10489 zinc finger and BTB domain-containing protein 2	NA	PF00651/6.4E-14/BTB/POZ domain	NA
Unigene52833_All	turquoise	0.856205	5.79502e-06	gi|528517301|ref|XP_005161998.1|/1.65181e-36/PREDICTED: regulator of G-protein signaling 19 isoform X2 [Danio rerio]	gi|117676032|emb|CT025851.12|/1e-75/Zebrafish DNA sequence from clone CH211-86I10 in linkage group 23, complete sequence	sp|O70521|RGS19_RAT/9e-09/Regulator of G-protein signaling 19 OS=Rattus norvegicus GN=Rgs19 PE=1 SV=1	ola:101158610/4e-20/regulator of G-protein signaling 17-like; K16449 regulator of G-protein signaling	NA	NA	NA
Unigene58085_All	turquoise	0.997054	2.82666e-19	gi|528485229|ref|XP_005168979.1|/7.33333e-28/PREDICTED: semaphorin-4B [Danio rerio]	gi|66793348|emb|CR356246.5|/9e-42/Zebrafish DNA sequence from clone CH211-107O10 in linkage group 7, complete sequence	NA	mze:101477407/2e-09/semaphorin-4B-like; K06521 semaphorin 4; K06819 neuropilin 2; K06820 plexin A; K06821 plexin B	NA	PTHR11036:SF14/8.0E-12/--	NA
CL16676.Contig17_All	turquoise	0.621216	0.00592896	gi|528492201|ref|XP_683623.4|/8.22266e-73/PREDICTED: high affinity cationic amino acid transporter 1 isoform X1 [Danio rerio]	gi|112703128|emb|CR925812.10|/2e-53/Zebrafish DNA sequence from clone DKEY-72P6 in linkage group 10, complete sequence	sp|P30825|CTR1_HUMAN/7e-66/High affinity cationic amino acid transporter 1 OS=Homo sapiens GN=SLC7A1 PE=1 SV=1	ola:101154797/2e-68/high affinity cationic amino acid transporter 1-like; K13863 solute carrier family 7 (cationic amino acid transporter), member 1	BS_yfnA/1e-27/---	PF00324/5.6E-25/Amino acid permease	NA
CL15160.Contig5_All	turquoise	0.611771	0.0069738	gi|130500549|ref|NP_001076390.1|/3.20695e-71/uncharacterized protein LOC797943 [Danio rerio] &gt;gi|126631714|gb|AAI33879.1| Zgc:162126 protein [Danio rerio]	gi|498827871|gb|KC191489.1|/4e-48/Hypophthalmichthys molitrix microsatellite HysdE745-1 sequence	sp|O75807|PR15A_HUMAN/6e-14/Protein phosphatase 1 regulatory subunit 15A OS=Homo sapiens GN=PPP1R15A PE=1 SV=1	asn:102376825/1e-16/PPP1R15A; protein phosphatase 1, regulatory subunit 15A; K14019 protein phosphatase 1 regulatory subunit 15A	XF1267/2e-06/---	PF10488/1.6E-5/Phosphatase-1 catalytic subunit binding region	NA
Unigene59125_All	turquoise	0.915429	1.00651e-07	gi|551490992|ref|XP_005797068.1|/1.357e-06/PREDICTED: RNA-binding protein 5-like [Xiphophorus maculatus]	gi|34221787|emb|BX005129.6|/5e-34/Zebrafish DNA sequence from clone CH211-241D24 in linkage group 6, complete sequence	NA	xma:102221289/2e-07/RNA-binding protein 5-like; K13094 RNA-binding protein 5/10	NA	NA	NA
Unigene60591_All	turquoise	0.930164	2.28158e-08	gi|688598408|ref|XP_009292203.1|/5.73797e-66/PREDICTED: myosin-7-like [Danio rerio]	gi|211578411|ref|NM_001102626.2|/1e-142/Danio rerio slow myosin heavy chain 2 (smyhc2), mRNA >gi|209972645|tpg|BK006466.1| TPA_exp: Danio rerio slow myosin heavy chain 2 (smyhc2) mRNA, complete cds	sp|Q076A4|MYH8_CANFA/9e-63/Myosin-8 OS=Canis familiaris GN=MYH8 PE=3 SV=1	dre:321552/2e-66/smyhc1, fb18g10, im:6897999, wu:fb18g10; slow myosin heavy chain 1; K10352 myosin heavy chain	PAB1382/6e-07/---	PTHR13140:SF358/2.5E-88/--	biological_process:GO:0031444//slow-twitch skeletal muscle fiber contraction;GO:0071688//striated muscle myosin thick filament assembly;GO:0030240//skeletal muscle thin filament assembly;cellular_component:GO:0016459//myosin complex;molecular_function:GO:0051015//actin filament binding;GO:0005524//ATP binding;GO:0003774//motor activity;
CL4250.Contig6_All	turquoise	0.576666	0.0122357	gi|224493177|sp|Q1LVF0.2|LAMC1_DANRE/2.32521e-35/RecName: Full=Laminin subunit gamma-1; Flags: Precursor [Danio rerio]	gi|46250389|gb|BC068426.1|/5e-55/Danio rerio laminin, gamma 1, mRNA (cDNA clone MGC:85930 IMAGE:6962073), complete cds	sp|Q1LVF0|LAMC1_DANRE/3e-37/Laminin subunit gamma-1 OS=Danio rerio GN=lamc1 PE=2 SV=2	dre:286832/1e-35/lamc1, sly; laminin, gamma 1; K04520 amyloid beta A4 protein; K05635 laminin, gamma 1; K05695 receptor-type tyrosine-protein phosphatase F [EC:3.1.3.48]; K05719 integrin beta 1; K06265 dystroglycan 1; K06525 integrin beta 4; K06534 melanoma cell adhesion molecule; K06578 Lutheran blood group glycoprotein; K06788 coxsackievirus and adenovirus receptor	NA	PF00053/1.9E-11/Laminin EGF-like (Domains III and V)	biological_process:GO:0031290//retinal ganglion cell axon guidance;GO:0007155//cell adhesion;GO:0050908//detection of light stimulus involved in visual perception;GO:0007634//optokinetic behavior;GO:0007519//skeletal muscle tissue development;cellular_component:GO:0005604//basement membrane;
CL2932.Contig2_All	turquoise	0.866829	3.24777e-06	gi|47086805|ref|NP_997780.1|/6.09205e-15/E3 ubiquitin-protein ligase RNF128 precursor [Danio rerio] &gt;gi|45501177|gb|AAH67341.1| Ring finger protein 128 [Danio rerio]	gi|47086804|ref|NM_212615.1|/1e-41/Danio rerio ring finger protein 128a (rnf128a), mRNA >gi|45501176|gb|BC067341.1| Danio rerio ring finger protein 128, mRNA (cDNA clone MGC:77843 IMAGE:7002238), complete cds	NA	dre:322325/8e-16/rnf128a, rnf128, wu:fb57h05, zgc:77843; ring finger protein 128a (EC:6.3.2.-); K10629 E3 ubiquitin-protein ligase RNF128 [EC:2.3.2.27]	NA	NA	molecular_function:GO:0008270//zinc ion binding;
Unigene57575_All	turquoise	0.820482	3.03603e-05	gi|688594074|ref|XP_009291235.1|/2.60585e-18/PREDICTED: prolyl 4-hydroxylase, alpha polypeptide I b isoform X3 [Danio rerio]	gi|47550696|ref|NM_214691.1|/2e-39/Danio rerio prolyl 4-hydroxylase, alpha polypeptide I b (p4ha1b), mRNA >gi|28277825|gb|BC045890.1| Danio rerio procollagen-proline, 2-oxoglutarate 4-dioxygenase (proline 4-hydroxylase), alpha polypeptide I, mRNA (cDNA clone MGC:56058 IMAGE:3820527), complete cds	sp|Q5RAG8|P4HA1_PONAB/4e-10/Prolyl 4-hydroxylase subunit alpha-1 OS=Pongo abelii GN=P4HA1 PE=2 SV=1	dre:100003675/4e-19/p4ha1b, p4ha1, wu:fc69d06, wu:fi27h11, zgc:56058; prolyl 4-hydroxylase, alpha polypeptide I b (EC:1.14.11.2); K00472 prolyl 4-hydroxylase [EC:1.14.11.2]	NA	NA	biological_process:GO:0055114//oxidation-reduction process;cellular_component:GO:0005783//endoplasmic reticulum;GO:0005581//collagen trimer;molecular_function:GO:0016702//oxidoreductase activity, acting on single donors with incorporation of molecular oxygen, incorporation of two atoms of oxygen;GO:0004656//procollagen-proline 4-dioxygenase activity;GO:0005506//iron ion binding;GO:0031418//L-asco…
CL617.Contig1_All	turquoise	0.845297	1.00325e-05	gi|528512684|ref|XP_003200843.2|/2.70191e-23/PREDICTED: AF4/FMR2 family member 1-like [Danio rerio]	gi|513224233|ref|XM_003642713.2|/1e-07/PREDICTED: Gallus gallus synaptotagmin II (SYT2), mRNA	sp|P51825|AFF1_HUMAN/3e-10/AF4/FMR2 family member 1 OS=Homo sapiens GN=AFF1 PE=1 SV=1	mze:101464123/2e-15/aff1; AF4/FMR2 family, member 1; K15184 AF4/FMR2 family member 1	NA	PF05110/1.8E-10/AF-4 proto-oncoprotein	NA
CL16729.Contig17_All	turquoise	0.635912	0.0045585	gi|315468037|ref|NP_001186798.1|/8.89041e-68/tyrosine-protein kinase Fes/Fps [Danio rerio]	gi|315468036|ref|NM_001199869.1|/1e-111/Danio rerio FES proto-oncogene, tyrosine kinase (fes), mRNA	sp|P07332|FES_HUMAN/7e-42/Tyrosine-protein kinase Fes/Fps OS=Homo sapiens GN=FES PE=1 SV=3	dre:566739/2e-68/fes; FES proto-oncogene, tyrosine kinase (EC:2.7.10.2); K07527 tyrosine-protein kinase Fes/Fps [EC:2.7.10.2]	NA	PTHR24418/3.5E-64/--	NA
CL2164.Contig19_All	turquoise	0.942608	4.93959e-09	gi|50344894|ref|NP_001002119.1|/8.30225e-148/tropomyosin beta chain [Danio rerio] &gt;gi|47939440|gb|AAH71471.1| Zgc:86810 [Danio rerio] &gt;gi|157422768|gb|AAI53591.1| Zgc:86810 [Danio rerio]	gi|50344893|ref|NM_001002119.1|/0.0/Danio rerio tropomyosin 2 (beta) (tpm2), mRNA >gi|47939439|gb|BC071471.1| Danio rerio zgc:86810, mRNA (cDNA clone MGC:86810 IMAGE:6901339), complete cds	sp|P19352|TPM2_CHICK/9e-137/Tropomyosin beta chain OS=Gallus gallus GN=TPM2 PE=1 SV=1	dre:415209/1e-148/tpm2, cb836, fb68h02, tpm4l, wu:fb68h02, wu:fj63f03, zgc:86810; tropomyosin 2 (beta); K10374 tropomyosin 2	aq_629/3e-15/---	PF00261/3.0E-96/Tropomyosin	cellular_component:GO:0005865//striated muscle thin filament;
Unigene33905_All	turquoise	0.997054	2.82666e-19	gi|528506859|ref|XP_005158946.1|/1.88479e-16/PREDICTED: zgc:66313 isoform X1 [Danio rerio] &gt;gi|528506861|ref|XP_005158947.1| PREDICTED: zgc:66313 isoform X1 [Danio rerio] &gt;gi|688595525|ref|XP_009291527.1| PREDICTED: zgc:66313 isoform X1 [Danio rerio] &gt;gi|688595528|ref|XP_009291528.1| PREDICTED: zgc:66313 isoform X1 [Danio rerio]	gi|260181586|gb|GQ856659.1|/2e-36/Ctenopharyngodon idella alpha-amylase (amy2A) mRNA, complete cds	sp|P83053|AMYP_STRCA/9e-15/Pancreatic alpha-amylase OS=Struthio camelus PE=1 SV=1	dre:393400/3e-17/zgc:66313 (EC:3.2.1.1); K01176 alpha-amylase [EC:3.2.1.1]	NA	NA	NA
Unigene30943_All	turquoise	0.736414	0.00049204	gi|294489282|ref|NP_001170922.1|/7.09944e-121/uncharacterized protein LOC564690 [Danio rerio] &gt;gi|159155997|gb|AAI54806.1| Zgc:174904 protein [Danio rerio]	gi|294489281|ref|NM_001177451.1|/1e-114/Danio rerio zgc:174904 (zgc:174904), mRNA >gi|159155996|gb|BC154805.1| Danio rerio zgc:174904, mRNA (cDNA clone MGC:174904 IMAGE:7153354), complete cds	sp|Q9R0Q8|CLC4E_MOUSE/4e-26/C-type lectin domain family 4 member E OS=Mus musculus GN=Clec4e PE=1 SV=1	pss:102461744/2e-26/CLEC17A; C-type lectin domain family 17, member A; K17513 C-type lectin superfamily 17 member A	NA	PS50041/23.45/C-type lectin domain profile.	NA
CL10664.Contig1_All	turquoise	0.767116	0.000203168	gi|3153197|gb|AAC17215.1|/4.36471e-37/Notch homologue 3 [Danio rerio]	gi|1617280|gb|U09191.1|GOTCHCDC/4e-93/Carassius auratus Notch-3 homolog mRNA, partial cds	sp|Q07008|NOTC1_RAT/1e-24/Neurogenic locus notch homolog protein 1 OS=Rattus norvegicus GN=Notch1 PE=2 SV=3	dre:58066/6e-38/notch3, fa14b08, notch5, wu:fa14b08; notch 3; K02599 Notch	NA	PTHR24033:SF47/1.0E-54/--	biological_process:GO:0050768//negative regulation of neurogenesis;GO:0001889//liver development;GO:0001840//neural plate development;GO:0021654//rhombomere boundary formation;GO:0048259//regulation of receptor-mediated endocytosis;GO:0035019//somatic stem cell maintenance;GO:0048936//peripheral nervous system neuron axonogenesis;GO:0007219//Notch signaling pathway;GO:0048793//pronephros developm…
Unigene59309_All	turquoise	0.997054	2.82666e-19	gi|688605576|ref|XP_009293682.1|/1.19144e-18/PREDICTED: DNA polymerase theta [Danio rerio]	gi|21998186|emb|AL627325.6|/4e-22/Zebrafish DNA sequence from clone RP71-1P14 in linkage group 21 Contains part of a novel gene similar to human OPHN1 (oligophrenin 1), a novel gene similar to vertebrate TRPCs (transient receptor potential cation channels), a novel gene for a protein similar to angiopoietins, two novel genes, the birc2 gene for baculoviral IAP repeat-containing protein 2, a novel…	NA	dre:566079/2e-19/polq, bZ1P14.5, si:rp71-1p14.5; polymerase (DNA directed), theta; K02349 DNA polymerase theta [EC:2.7.7.7]	NA	NA	NA
CL11943.Contig2_All	turquoise	0.975537	5.97393e-12	gi|385865226|gb|AFI92851.1|/2.07393e-135/apolipoprotein E [Cyprinus carpio]	gi|385865225|gb|JQ038778.1|/0.0/Cyprinus carpio isolate b2 apolipoprotein E mRNA, complete cds	sp|O42364|APOEB_DANRE/5e-136/Apolipoprotein Eb OS=Danio rerio GN=apoeb PE=2 SV=1	dre:30314/6e-135/apoeb, apoe, cb82, fa96d02, hm:zeh1311, wu:fa03d06, wu:fa96d02, wu:fa97a11, wu:fc95h12, wu:fj54e06; apolipoprotein Eb; K04524 apolipoprotein E	NA	PF01442/2.1E-56/Apolipoprotein A1/A4/E domain	biological_process:GO:0006869//lipid transport;GO:0042157//lipoprotein metabolic process;cellular_component:GO:0005576//extracellular region;molecular_function:GO:0008289//lipid binding;
CL16307.Contig5_All	turquoise	0.995722	5.56719e-18	gi|223630927|gb|ABP49171.2|/0/alpha actin [Clupea harengus] &gt;gi|224712556|gb|ACN61633.1| muscle actin type 1 [Hemibarbus mylodon] &gt;gi|291167458|gb|ADD81349.1| muscle actin type 1 [Cobitis choii]	gi|468861126|gb|JX274220.1|/0.0/Hypophthalmichthys molitrix actin alpha 1b mRNA, complete cds	sp|Q6P640|ACTC_XENTR/0.0/Actin, alpha cardiac muscle 1 OS=Xenopus tropicalis GN=actc1 PE=2 SV=1	oaa:100073534/0.0/actin, aortic smooth muscle-like; K10354 actin, alpha skeletal muscle	SPBC32H8.12c/0.0/---	PTHR11937/0.0/--	NA
Unigene58105_All	turquoise	0.997054	2.82666e-19	gi|528517716|ref|XP_005162164.1|/2.48419e-24/PREDICTED: uncharacterized protein LOC101886866 [Danio rerio]	NA	NA	mze:101472134/9e-10/extracellular calcium-sensing receptor-like; K04612 calcium-sensing receptor	NA	NA	NA
CL3196.Contig2_All	turquoise	0.982269	4.64697e-13	gi|160333716|ref|NP_001103886.1|/8.09668e-145/troponin T, fast skeletal muscle isoform 1 [Danio rerio] &gt;gi|159155086|gb|AAI54639.1| Tnnt3b protein [Danio rerio]	gi|41107590|gb|BC065452.1|/0.0/Danio rerio troponin T3b, skeletal, fast, mRNA (cDNA clone MGC:77790 IMAGE:7001264), complete cds	sp|Q9QZ47|TNNT3_MOUSE/4e-94/Troponin T, fast skeletal muscle OS=Mus musculus GN=Tnnt3 PE=2 SV=3	dre:100003572/1e-145/tnnt3b, b44, sb:cb44; troponin T type 3b (skeletal, fast); K12046 troponin T, fast skeletal muscle	BH0971/2e-16/---	PTHR11521:SF4/7.9E-160/--	biological_process:GO:0045214//sarcomere organization;cellular_component:GO:0005861//troponin complex;
CL15538.Contig1_All	turquoise	0.985002	1.22846e-13	gi|292627883|ref|XP_002666778.1|/0/PREDICTED: myosin-7-like [Danio rerio]	gi|211904106|ref|NM_001136523.1|/0.0/Danio rerio slow myosin heavy chain 3 (smyhc3), mRNA >gi|209972643|tpg|BK006465.1| TPA_exp: Danio rerio slow myosin heavy chain 3 (smyhc3) mRNA, complete cds	sp|Q91Z83|MYH7_MOUSE/0.0/Myosin-7 OS=Mus musculus GN=Myh7 PE=1 SV=1	dre:100329748/0.0/myosin-7-like; K17751 myosin heavy chain 6/7	SPCC645.05c/0.0/---	PS50096/7.693/IQ motif profile.	cellular_component:GO:0016459//myosin complex;molecular_function:GO:0003779//actin binding;GO:0005524//ATP binding;GO:0003774//motor activity;
Unigene1156_All	turquoise	0.978922	1.8337e-12	gi|17977827|emb|CAC83659.1|/2.49819e-52/parvalbumin [Cyprinus carpio]	gi|17977826|emb|AJ292212.1|/0.0/Cyprinus carpio mRNA for parvalbumin (cyp c 1.02 gene)	sp|P02618|PRVB_CYPCA/3e-53/Parvalbumin beta OS=Cyprinus carpio PE=1 SV=1	lcm:102345989/2e-11/calglandulin-like; K02183 calmodulin	NA	NA	molecular_function:GO:0005509//calcium ion binding;
CL16015.Contig4_All	turquoise	0.686169	0.00166476	gi|528521203|ref|XP_005163142.1|/0/PREDICTED: olfactomedin-4-like [Danio rerio]	gi|76780824|emb|CR384059.21|/1e-141/Zebrafish DNA sequence from clone DKEYP-50B9 in linkage group 25, complete sequence	sp|Q6UX06|OLFM4_HUMAN/1e-58/Olfactomedin-4 OS=Homo sapiens GN=OLFM4 PE=1 SV=1	tru:101078919/2e-23/latrophilin-3-like; K04594 latrophilin 3	NA	PF02191/1.1E-51/Olfactomedin-like domain	NA
CL8289.Contig1_All	turquoise	0.997054	2.82666e-19	gi|50344858|ref|NP_001002101.1|/4.43114e-86/troponin I, skeletal, slow like [Danio rerio] &gt;gi|47939467|gb|AAH71518.1| Zgc:86895 [Danio rerio] &gt;gi|61652924|gb|AAX48021.1| troponin 1 [Danio rerio]	gi|61652923|gb|AY929853.1|/1e-162/Danio rerio troponin 1 mRNA, complete cds	sp|P13413|TNNI1_RAT/2e-52/Troponin I, slow skeletal muscle OS=Rattus norvegicus GN=Tnni1 PE=1 SV=2	mze:101472486/4e-75/troponin I, fast skeletal muscle-like; K10371 troponin I, slow skeletal muscle	NA	PTHR13738:SF12/2.8E-120/--	cellular_component:GO:0005861//troponin complex;
Unigene27828_All	turquoise	0.9504	1.57585e-09	gi|676589888|gb|KFO77542.1|/5.54219e-45/Elongation factor 1-alpha 2, partial [Cuculus canorus]	gi|90652818|ref|NM_001039985.1|/1e-109/Danio rerio eukaryotic translation elongation factor 1 alpha 1, like 2 (eef1a1l2), mRNA >gi|68534231|gb|BC098530.1| Danio rerio zgc:109885, mRNA (cDNA clone MGC:109885 IMAGE:2640893), complete cds	sp|Q90835|EF1A_CHICK/1e-46/Elongation factor 1-alpha 1 OS=Gallus gallus GN=EEF1A PE=2 SV=1	xtr:549446/1e-45/eef1a1, EF1alpha, ccs-3, ccs3, eef-1, eef1a, eef1a-1, eef1a-s, ef-tu, ef1a, graf-1ef, hngc:16303, leng7, pti1; eukaryotic translation elongation factor 1 alpha 1; K03231 elongation factor 1-alpha	YPR080w/6e-44/---	PS00301/-/GTP-binding elongation factors signature.	NA
Unigene15160_All	turquoise	0.994043	7.8246e-17	gi|50540326|ref|NP_001002629.1|/6.46671e-94/uncharacterized protein LOC436902 [Danio rerio] &gt;gi|49902767|gb|AAH75951.1| Zgc:92233 [Danio rerio] &gt;gi|126632832|emb|CAM56536.1| novel protein (zgc:92233) [Danio rerio]	gi|50540325|ref|NM_001002629.1|/1e-158/Danio rerio troponin I, skeletal, slow d (tnni1d), mRNA >gi|49902766|gb|BC075951.1| Danio rerio zgc:92233, mRNA (cDNA clone MGC:92233 IMAGE:7052432), complete cds	sp|P13413|TNNI1_RAT/2e-59/Troponin I, slow skeletal muscle OS=Rattus norvegicus GN=Tnni1 PE=1 SV=2	xma:102237966/4e-81/troponin I, slow skeletal muscle-like; K10371 troponin I, slow skeletal muscle	NA	PTHR13738:SF7/3.5E-133/--	cellular_component:GO:0005861//troponin complex;
Unigene58425_All	turquoise	0.950206	1.62462e-09	gi|134054386|emb|CAM73187.1|/4.20949e-40/zgc:77326 [Danio rerio] &gt;gi|160774383|gb|AAI55316.1| Zgc:77326 [Danio rerio]	gi|165993180|emb|CU638753.1|/1e-50/Danio rerio cDNA, clone cssl:d0299	sp|Q9Y639|NPTN_HUMAN/9e-33/Neuroplastin OS=Homo sapiens GN=NPTN PE=1 SV=2	pss:102461411/4e-18/BSG; basigin; K06535 basigin	NA	PTHR10075/7.1E-51/--	NA
Unigene53196_All	turquoise	0.784521	0.00011584	gi|125851587|ref|XP_686796.2|/3.85921e-22/PREDICTED: tripartite motif-containing protein 16 [Danio rerio]	gi|82491615|emb|BX901958.23|/2e-42/Zebrafish DNA sequence from clone DKEY-3H2 in linkage group 22, complete sequence	NA	tru:101064237/4e-14/tripartite motif-containing protein 16-like; K12006 tripartite motif-containing protein 16	NA	PTHR25462:SF201/3.3E-29/--	NA
Unigene42992_All	turquoise	0.993546	1.48276e-16	gi|2351221|dbj|BAA22068.1|/0/myosin heavy chain [Cyprinus carpio]	gi|2351220|dbj|D89991.1|/0.0/Cyprinus carpio mRNA for myosin heavy chain, complete cds	sp|Q90339|MYSS_CYPCA/2e-174/Myosin heavy chain, fast skeletal muscle OS=Cyprinus carpio PE=2 SV=2	dre:100008376/3e-172/fd14a01; wu:fd14a01; K10352 myosin heavy chain	SPCC645.05c/6e-68/---	PR00193/7.0E-39/Myosin heavy chain signature	NA
Unigene74671_All	turquoise	0.997054	2.82666e-19	gi|189519187|ref|XP_001341899.2|/9.16485e-24/PREDICTED: phosphatidate cytidylyltransferase 1 [Danio rerio]	gi|60302624|emb|BX927346.12|/1e-55/Zebrafish DNA sequence from clone CH211-168M18 in linkage group 5, complete sequence	sp|O35052|CDS1_RAT/9e-23/Phosphatidate cytidylyltransferase 1 OS=Rattus norvegicus GN=Cds1 PE=1 SV=2	dre:100002015/1e-24/cds1, si:ch211-168m18.1; CDP-diacylglycerol synthase (phosphatidate cytidylyltransferase) 1; K00981 phosphatidate cytidylyltransferase [EC:2.7.7.41]	SPBC13A2.03/1e-06/---	NA	NA
CL13081.Contig1_All	turquoise	0.994326	5.30811e-17	gi|62955715|ref|NP_001017871.1|/8.23524e-90/myosin, light chain 10, regulatory [Danio rerio] &gt;gi|62202388|gb|AAH92977.1| Zgc:110679 [Danio rerio]	gi|62955714|ref|NM_001017871.1|/0.0/Danio rerio myosin, light chain 10, regulatory (myl10), mRNA >gi|62202387|gb|BC092977.1| Danio rerio zgc:110679, mRNA (cDNA clone MGC:110679 IMAGE:7166892), complete cds	sp|P02611|MLRB_CHICK/7e-72/Myosin regulatory light chain 2B, cardiac muscle isoform OS=Gallus gallus PE=1 SV=2	ccw:104691114/3e-72/MYL10; myosin, light chain 10, regulatory; K10351 myosin regulatory light chain 2	ECU03g1570/1e-21/---	SM00054/10.0/EF-hand, calcium binding motif	molecular_function:GO:0005509//calcium ion binding;
Unigene57652_All	turquoise	0.997054	2.82666e-19	gi|528502156|ref|XP_005157776.1|/1.91948e-29/PREDICTED: heat shock protein 105 kDa isoform X2 [Danio rerio]	gi|25955856|emb|AL929092.4|/2e-26/Zebrafish DNA sequence from clone DKEY-1M11 in linkage group 15, complete sequence	sp|Q5R606|HS105_PONAB/3e-27/Heat shock protein 105 kDa OS=Pongo abelii GN=HSPH1 PE=2 SV=1	bacu:103009524/5e-27/HSPH1; heat shock 105kDa/110kDa protein 1; K09485 heat shock protein 110kDa	YBR169c/9e-16/---	PS00329/-/Heat shock hsp70 proteins family signature 2.	NA
CL13109.Contig2_All	turquoise	0.917929	7.98118e-08	gi|359465421|dbj|BAL40896.1|/2.69613e-31/lumican [Carassius auratus]	gi|375207896|gb|JN750187.1|/2e-64/Cyprinus carpio clone 566712 microsatellite sequence	sp|Q05443|LUM_BOVIN/5e-12/Lumican OS=Bos taurus GN=LUM PE=1 SV=1	dre:415149/3e-28/lum, zgc:86661; lumican; K08122 lumican	NA	PTHR24371/4.0E-18/--	biological_process:GO:0030199//collagen fibril organization;GO:0048596//embryonic camera-type eye morphogenesis;
CL11877.Contig1_All	turquoise	0.91462	1.08329e-07	gi|688574426|ref|XP_009303619.1|/2.351e-43/PREDICTED: protocadherin-16 [Danio rerio]	gi|113207769|emb|CR854982.12|/6e-77/Zebrafish DNA sequence from clone DKEY-192A15 in linkage group 10, complete sequence	sp|Q6V0I7|FAT4_HUMAN/3e-11/Protocadherin Fat 4 OS=Homo sapiens GN=FAT4 PE=1 SV=2	dre:553300/3e-44/dchs1b, dchs1, im:7136458, im:7156059, pcdh16l; dachsous cadherin-related 1b; K16507 protocadherin-16/23	NA	PR00205/2.3E-5/Cadherin signature	NA
Unigene58791_All	turquoise	0.963321	1.46799e-10	gi|58761179|gb|AAW82330.1|/6.79416e-43/glucagon-like peptide 1 receptor [Carassius auratus]	gi|58761178|gb|AY894426.1|/1e-143/Carassius auratus glucagon-like peptide 1 receptor mRNA, complete cds	sp|P30082|GLR_RAT/5e-20/Glucagon receptor OS=Rattus norvegicus GN=Gcgr PE=2 SV=2	dre:565237/6e-41/gcgrb; glucagon receptor b; K04583 glucagon receptor	NA	PTHR12011/3.0E-54/--	NA
CL3742.Contig2_All	turquoise	0.977206	3.41166e-12	gi|66472404|ref|NP_001018510.1|/0/guanine deaminase [Danio rerio] &gt;gi|63102012|gb|AAH95728.1| Zgc:112282 [Danio rerio]	gi|66472403|ref|NM_001020674.1|/0.0/Danio rerio guanine deaminase (gda), mRNA >gi|63102011|gb|BC095728.1| Danio rerio zgc:112282, mRNA (cDNA clone MGC:112282 IMAGE:7249858), complete cds	sp|Q9R111|GUAD_MOUSE/1e-146/Guanine deaminase OS=Mus musculus GN=Gda PE=1 SV=1	dre:553701/0.0/gda, zgc:112282; guanine deaminase (EC:3.5.4.3); K01487 guanine deaminase [EC:3.5.4.3]	SPCC1672.03c/1e-89/---	PTHR11271/5.8E-225/--	biological_process:GO:0006147//guanine catabolic process;molecular_function:GO:0008892//guanine deaminase activity;GO:0008270//zinc ion binding;
Unigene14515_All	turquoise	0.709011	0.000986143	gi|34392559|dbj|BAC82608.1|/1.59319e-49/gag-like protein [Danio rerio]	NA	sp|P14380|YTX1_XENLA/5e-17/Transposon TX1 uncharacterized 82 kDa protein OS=Xenopus laevis PE=4 SV=1	tru:101065967/4e-41/uncharacterized LOC101065967; K01581 ornithine decarboxylase [EC:4.1.1.17]	NA	NA	NA
CL7115.Contig1_All	turquoise	0.99241	5.40665e-16	gi|657526707|ref|XP_008285023.1|/2.12642e-159/PREDICTED: ADP/ATP translocase 1 [Stegastes partitus]	gi|29747824|gb|BC050956.1|/0.0/Danio rerio solute carrier family 25 (mitochondrial carrier; adenine nucleotide translocator), member 4, mRNA (cDNA clone IMAGE:5915562)	sp|O46373|ADT1_RABIT/2e-158/ADP/ATP translocase 1 OS=Oryctolagus cuniculus GN=SLC25A4 PE=2 SV=3	ola:101171131/4e-160/slc25a4; solute carrier family 25 (mitochondrial carrier; adenine nucleotide translocator), member 4; K05863 solute carrier family 25 (mitochondrial adenine nucleotide translocator), member 4/5/6/31	NA	PS50920/29.335/Solute carrier (Solcar) repeat profile.	NA
Unigene58100_All	turquoise	0.997054	2.82666e-19	gi|181339763|ref|NP_001116732.1|/5.08554e-38/cGMP-specific 3&apos;,5&apos;-cyclic phosphodiesterase [Danio rerio]	gi|181339762|ref|NM_001123260.1|/1e-93/Danio rerio phosphodiesterase 5A, cGMP-specific, b (pde5ab), mRNA	sp|Q28156|PDE5A_BOVIN/3e-35/cGMP-specific 3',5'-cyclic phosphodiesterase OS=Bos taurus GN=PDE5A PE=1 SV=1	dre:553270/7e-39/pde5ab, PDE5, pde5a; phosphodiesterase 5A, cGMP-specific, b (EC:3.1.4.35); K13762 cGMP-specific 3',5'-cyclic phosphodiesterase [EC:3.1.4.35]	NA	PTHR11347:SF21/5.9E-49/--	NA
CL15538.Contig4_All	turquoise	0.995812	4.69785e-18	gi|292627883|ref|XP_002666778.1|/0/PREDICTED: myosin-7-like [Danio rerio]	gi|211904106|ref|NM_001136523.1|/0.0/Danio rerio slow myosin heavy chain 3 (smyhc3), mRNA >gi|209972643|tpg|BK006465.1| TPA_exp: Danio rerio slow myosin heavy chain 3 (smyhc3) mRNA, complete cds	sp|Q91Z83|MYH7_MOUSE/0.0/Myosin-7 OS=Mus musculus GN=Myh7 PE=1 SV=1	dre:100329748/0.0/myosin-7-like; K17751 myosin heavy chain 6/7	SPCC645.05c/0.0/---	PF01576/0.0/Myosin tail	cellular_component:GO:0016459//myosin complex;molecular_function:GO:0003779//actin binding;GO:0005524//ATP binding;GO:0003774//motor activity;
CL10938.Contig1_All	turquoise	0.868281	2.98941e-06	gi|50344824|ref|NP_001002085.1|/2.90047e-86/troponin C type 1b (slow) [Danio rerio] &gt;gi|47939482|gb|AAH71546.1| Slow-specific troponin C [Danio rerio]	gi|50344823|ref|NM_001002085.1|/0.0/Danio rerio troponin C type 1b (slow) (tnnc1b), mRNA >gi|47939481|gb|BC071546.1| Danio rerio slow-specific troponin C, mRNA (cDNA clone MGC:86932 IMAGE:6906071), complete cds	sp|P19123|TNNC1_MOUSE/6e-80/Troponin C, slow skeletal and cardiac muscles OS=Mus musculus GN=Tnnc1 PE=2 SV=1	dre:415175/5e-87/tnnc1b, stnnc, zgc:86932; troponin C type 1b (slow); K05865 troponin C, slow skeletal and cardiac muscles	SPAC3A12.14/4e-36/---	PTHR23064:SF7/4.2E-123/--	biological_process:GO:0060048//cardiac muscle contraction;molecular_function:GO:0005509//calcium ion binding;
Unigene52834_All	turquoise	0.728383	0.000608298	gi|688538899|ref|XP_009297057.1|/6.98455e-27/PREDICTED: zinc finger E-box-binding homeobox 1 isoform X2 [Danio rerio]	gi|56295935|emb|CR457482.5|/5e-40/Zebrafish DNA sequence from clone CH211-159P3 in linkage group 2, complete sequence	sp|P36197|ZEB1_CHICK/3e-11/Zinc finger E-box-binding homeobox 1 OS=Gallus gallus GN=ZEB1 PE=2 SV=1	acs:100565438/2e-11/zeb1; zinc finger E-box binding homeobox 1; K09299 zinc finger homeobox protein 1/2	NA	PTHR13919/2.7E-13/--	NA
CL7909.Contig1_All	turquoise	0.985438	9.71362e-14	gi|688600034|ref|XP_009292522.1|/0/PREDICTED: transmembrane glycoprotein NMB isoform X1 [Danio rerio]	gi|37992235|emb|BX469899.6|/1e-76/Zebrafish DNA sequence from clone CH211-155K24 in linkage group 19, complete sequence	sp|Q90372|QNR71_COTJA/2e-37/Protein QNR-71 OS=Coturnix coturnix japonica GN=QNR-71 PE=2 SV=2	mze:101471300/1e-27/melanocyte protein PMEL-like; K17304 melanocyte protein PMEL	NA	PTHR11861:SF11/1.1E-147/--	NA
CL6363.Contig6_All	turquoise	0.90018	3.60878e-07	gi|528516147|ref|XP_005170576.1|/8.39744e-85/PREDICTED: mast cell protease 2 isoform X1 [Danio rerio]	gi|375236407|gb|JN778697.1|/2e-33/Cyprinus carpio clone 901615 microsatellite sequence	sp|P13366|GRAG_MOUSE/3e-31/Granzyme G OS=Mus musculus GN=Gzmg PE=1 SV=1	mze:101488124/1e-34/granzyme G-like; K01353 granzyme B [EC:3.4.21.79]	VC1649/2e-08/---	PR00722/1.4E-12/Chymotrypsin serine protease family (S1) signature	NA
Unigene7744_All	turquoise	0.997054	2.82666e-19	gi|597766533|ref|XP_007247143.1|/4.76047e-12/PREDICTED: rho GTPase-activating protein 26 [Astyanax mexicanus]	gi|542227232|ref|XM_003446938.2|/1e-12/PREDICTED: Oreochromis niloticus rho GTPase-activating protein 26-like (LOC100690922), transcript variant X1, mRNA	sp|Q5ZMW5|RHG26_CHICK/2e-12/Rho GTPase-activating protein 26 OS=Gallus gallus GN=ARHGAP26 PE=1 SV=2	cmk:103185494/4e-06/rho GTPase-activating protein 10-like; K13736 Rho GTPase-activating protein 10	NA	PTHR12552/1.2E-20/--	NA
Unigene53879_All	turquoise	0.869968	2.71139e-06	gi|688604209|ref|XP_009293363.1|/1.64079e-52/PREDICTED: uncharacterized protein LOC103909404 [Danio rerio]	gi|528477208|ref|XM_003198334.2|/9e-15/PREDICTED: Danio rerio uncharacterized LOC100537066 (LOC100537066), mRNA	sp|P20825|POL2_DROME/2e-26/Retrovirus-related Pol polyprotein from transposon 297 OS=Drosophila melanogaster GN=pol PE=4 SV=1	mze:101472134/2e-55/extracellular calcium-sensing receptor-like; K04612 calcium-sensing receptor	YIL082w-a_2/5e-27/---	PS50878/11.11/Reverse transcriptase (RT) catalytic domain profile.	NA
Unigene67130_All	turquoise	0.687494	0.00161695	gi|261326511|emb|CBH09472.1|/5.70272e-37/hypothetical protein, unlikely [Trypanosoma brucei gambiense DAL972]	gi|74039510|gb|AC155823.8|/4e-41/Mus musculus BAC clone RP23-348C5 from chromosome 8, complete sequence	sp|Q8MP30|Y7791_DICDI/2e-12/Uncharacterized histidine-rich protein DDB_G0274557 OS=Dictyostelium discoideum GN=DDB_G0274557 PE=4 SV=1	myd:102752698/9e-13/EMR2; egf-like module containing, mucin-like, hormone receptor-like 2; K08443 egf-like module containing, mucin-like, hormone receptor-like 2	PM0926/2e-14/---	NA	NA
CL15538.Contig2_All	turquoise	0.981606	6.22075e-13	gi|13431711|sp|Q90339.2|MYSS_CYPCA/0/RecName: Full=Myosin heavy chain, fast skeletal muscle [Cyprinus carpio] &gt;gi|2351223|dbj|BAA22069.1| myosin heavy chain [Cyprinus carpio]	gi|2351218|dbj|D89990.1|/0.0/Cyprinus carpio mRNA for myosin heavy chain, complete cds	sp|Q90339|MYSS_CYPCA/0.0/Myosin heavy chain, fast skeletal muscle OS=Cyprinus carpio PE=2 SV=2	dre:100008376/0.0/fd14a01; wu:fd14a01; K10352 myosin heavy chain	SPCC645.05c/0.0/---	PTHR13140/0.0/--	NA
CL3853.Contig2_All	turquoise	0.996036	3.02736e-18	gi|2351221|dbj|BAA22068.1|/0/myosin heavy chain [Cyprinus carpio]	gi|2351220|dbj|D89991.1|/0.0/Cyprinus carpio mRNA for myosin heavy chain, complete cds	sp|Q90339|MYSS_CYPCA/0.0/Myosin heavy chain, fast skeletal muscle OS=Cyprinus carpio PE=2 SV=2	dre:100008376/0.0/fd14a01; wu:fd14a01; K10352 myosin heavy chain	SPCC645.05c/8e-98/---	PS51456/134.974/Myosin motor domain profile.	NA
CL10503.Contig3_All	turquoise	0.987431	3.01036e-14	gi|55962570|emb|CAI11591.1|/1.23131e-143/novel slow skeletal troponin T family protein [Danio rerio]	gi|319996609|ref|NM_001201540.1|/0.0/Danio rerio troponin T2e, cardiac (tnnt2e), transcript variant 1, mRNA	sp|P02642|TNNT2_CHICK/4e-90/Troponin T, cardiac muscle isoforms OS=Gallus gallus GN=TNNT2 PE=2 SV=2	xma:102234348/4e-107/troponin T, cardiac muscle isoforms-like; K12045 troponin T, cardiac muscle	aq_2032/2e-13/---	PTHR11521/2.6E-137/--	NA
Unigene57583_All	turquoise	0.998621	6.5611e-22	gi|66472404|ref|NP_001018510.1|/5.58242e-10/guanine deaminase [Danio rerio] &gt;gi|63102012|gb|AAH95728.1| Zgc:112282 [Danio rerio]	gi|46801748|emb|BX322786.4|/2e-17/Zebrafish DNA sequence from clone CH211-200L16 in linkage group 5, complete sequence	sp|Q9R111|GUAD_MOUSE/1e-06/Guanine deaminase OS=Mus musculus GN=Gda PE=1 SV=1	dre:553701/9e-11/gda, zgc:112282; guanine deaminase (EC:3.5.4.3); K01487 guanine deaminase [EC:3.5.4.3]	NA	NA	NA
CL3788.Contig2_All	turquoise	0.992616	4.34045e-16	gi|41055823|ref|NP_956810.1|/2.35922e-100/uncharacterized protein LOC393488 [Danio rerio] &gt;gi|28822172|gb|AAO50214.1|AF434191_1 atrial myosin light chain [Danio rerio] &gt;gi|33416391|gb|AAH55583.1| Zgc:66286 [Danio rerio] &gt;gi|38566024|gb|AAH62288.1| Zgc:66286 protein [Danio rerio]	gi|28822171|gb|AF434191.1|/0.0/Danio rerio atrial myosin light chain mRNA, complete cds	sp|P02606|MLEC_CHICK/2e-80/Myosin light chain 1, cardiac muscle OS=Gallus gallus PE=1 SV=3	ola:101157250/7e-93/myl3; myosin, light chain 3, alkali; ventricular, skeletal, slow; K12749 myosin light chain 3	SPAP8A3.08/3e-20/---	PTHR23048:SF2/5.5E-136/--	molecular_function:GO:0005509//calcium ion binding;
Unigene31929_All	turquoise	0.694015	0.00139798	gi|41054746|ref|NP_955825.1|/0/glycine amidinotransferase, mitochondrial [Danio rerio] &gt;gi|82187306|sp|Q6PH19.1|GATM_DANRE RecName: Full=Glycine amidinotransferase, mitochondrial; AltName: Full=L-arginine:glycine amidinotransferase; AltName: Full=Transamidinase; Flags: Precursor [Danio rerio] &gt;gi|34784849|gb|AAH56747.1| Glycine amidinotransferase (L-arginine:glycine amidinotransferase) [Dan…	gi|41054745|ref|NM_199531.1|/0.0/Danio rerio glycine amidinotransferase (L-arginine:glycine amidinotransferase) (gatm), mRNA >gi|34784848|gb|BC056747.1| Danio rerio glycine amidinotransferase (L-arginine:glycine amidinotransferase), mRNA (cDNA clone MGC:65855 IMAGE:6799351), complete cds	sp|Q6PH19|GATM_DANRE/0.0/Glycine amidinotransferase, mitochondrial OS=Danio rerio GN=gatm PE=2 SV=1	dre:266799/0.0/gatm, cb409, wu:fa08a06, zgc:65855; glycine amidinotransferase (L-arginine:glycine amidinotransferase) (EC:2.1.4.1); K00613 glycine amidinotransferase [EC:2.1.4.1]	MA3652/1e-15/---	PF02274/6.4E-8/Amidinotransferase	cellular_component:GO:0005743//mitochondrial inner membrane;molecular_function:GO:0015068//glycine amidinotransferase activity;GO:0016813//hydrolase activity, acting on carbon-nitrogen (but not peptide) bonds, in linear amidines;
Unigene53691_All	turquoise	0.898442	4.11994e-07	gi|688546286|ref|XP_009298307.1|/1.94533e-58/PREDICTED: probable polypeptide N-acetylgalactosaminyltransferase 8 isoform X3 [Danio rerio]	gi|40789219|emb|BX323558.7|/7e-25/Zebrafish DNA sequence from clone CH211-214J24 in linkage group 4, complete sequence	sp|Q9NY28|GALT8_HUMAN/2e-39/Probable polypeptide N-acetylgalactosaminyltransferase 8 OS=Homo sapiens GN=GALNT8 PE=2 SV=1	dre:559373/3e-59/galnt8b, si:ch211-214j24.3; UDP-N-acetyl-alpha-D-galactosamine:polypeptide N-acetylgalactosaminyltransferase 8b; K00710 polypeptide N-acetylgalactosaminyltransferase [EC:2.4.1.41]	NA	PTHR11675:SF13/1.0E-71/--	NA
Unigene57887_All	turquoise	0.997054	2.82666e-19	gi|688575629|ref|XP_009298840.1|/3.72088e-25/PREDICTED: huntingtin-interacting protein 1-related protein isoform X2 [Danio rerio]	NA	sp|O75146|HIP1R_HUMAN/9e-10/Huntingtin-interacting protein 1-related protein OS=Homo sapiens GN=HIP1R PE=1 SV=2	crg:105343300/5e-08/huntingtin-interacting protein 1-like; K04559 huntingtin interacting protein 1	NA	PTHR10407/1.1E-17/--	NA
Unigene9639_All	turquoise	0.608823	0.00732889	gi|528498486|ref|XP_005157053.1|/4.45215e-10/PREDICTED: alpha-actinin-1 isoform X4 [Danio rerio]	gi|269973890|ref|NM_001168286.1|/1e-53/Danio rerio actinin, alpha 1 (actn1), mRNA >gi|269148245|gb|FJ979798.1| Danio rerio Actn1 isoform b mRNA, complete cds, alternatively spliced	sp|P05094|ACTN1_CHICK/9e-09/Alpha-actinin-1 OS=Gallus gallus GN=ACTN1 PE=1 SV=3	dre:560400/6e-11/actn1; actinin, alpha 1; K05699 actinin alpha	NA	NA	biological_process:GO:0007015//actin filament organization;molecular_function:GO:0005488//binding;
Unigene32129_All	turquoise	0.720515	0.000743638	gi|165972383|ref|NP_001107123.1|/1.23505e-35/uncharacterized protein LOC100003911 precursor [Danio rerio] &gt;gi|164604911|dbj|BAF98259.1| chemokine CXCL-C13d [Danio rerio]	gi|165972382|ref|NM_001113651.1|/1e-30/Danio rerio chemokine (C-X-C motif) ligand 19 (cxcl19), mRNA >gi|164604910|dbj|AB331766.1| Danio rerio mRNA for chemokine CXCL-C13d, complete cds	sp|P08317|IL8_CHICK/8e-12/Interleukin-8 OS=Gallus gallus GN=CXCL8 PE=2 SV=1	ola:101155802/8e-23/interleukin-8-like; K10030 interleukin 8	NA	PTHR10179/7.2E-22/--	NA
CL732.Contig3_All	turquoise	0.995997	3.27577e-18	gi|124430737|ref|NP_991137.2|/7.64408e-52/parvalbumin-7 [Danio rerio] &gt;gi|62511042|sp|Q804W2.3|PRV7_DANRE RecName: Full=Parvalbumin-7; AltName: Full=Parvalbumin alpha; AltName: Full=Parvalbumin-4a [Danio rerio] &gt;gi|49901183|gb|AAH76256.1| Parvalbumin 7 [Danio rerio] &gt;gi|94733410|emb|CAK10745.1| parvalbumin [Danio rerio] &gt;gi|156229916|gb|AAI52076.1| Pvalb7 protein [Danio rerio] &gt;gi|…	gi|528516541|ref|XM_005161792.1|/0.0/PREDICTED: Danio rerio parvalbumin 7 (pvalb7), transcript variant X1, mRNA	sp|Q804W2|PRV7_DANRE/1e-53/Parvalbumin-7 OS=Danio rerio GN=pvalb7 PE=3 SV=3	cmk:103175571/3e-10/calmodulin-like; K02183 calmodulin	YOR257w/1e-06/---	NA	molecular_function:GO:0005509//calcium ion binding;
CL308.Contig38_All	turquoise	0.8621	4.22737e-06	gi|688565768|ref|XP_009301799.1|/4.66349e-31/PREDICTED: aspartyl/asparaginyl beta-hydroxylase isoform X5 [Danio rerio]	gi|92108764|emb|CR354540.12|/2e-36/Zebrafish DNA sequence from clone DKEY-235K4 in linkage group 7, complete sequence	sp|Q55EQ3|Y9086_DICDI/6e-13/Uncharacterized abhydrolase domain-containing protein DDB_G0269086 OS=Dictyostelium discoideum GN=DDB_G0269086 PE=1 SV=2	dre:559236/6e-32/asph; aspartate beta-hydroxylase; K00476 aspartate beta-hydroxylase [EC:1.14.11.16]	VC1837/5e-13/---	NA	NA
CL14950.Contig19_All	turquoise	0.630045	0.0050707	gi|20269259|dbj|BAB91001.1|/4.22424e-55/immunoglobulin light chain [Cyprinus carpio]	gi|20269270|dbj|AB073341.1|/1e-129/Cyprinus carpio mRNA for immunoglobulin light chain, partial cds, clone:Cpg7	sp|P06313|KV403_HUMAN/6e-25/Ig kappa chain V-IV region JI OS=Homo sapiens PE=4 SV=1	pps:100983576/7e-16/immunoglobulin iota chain-like; K06553 pre-B lymphocyte gene	NA	SM00409/1.2E-4/Immunoglobulin	NA
Unigene23088_All	turquoise	0.804575	5.67572e-05	NA	gi|47155365|emb|BX294186.9|/7e-26/Zebrafish DNA sequence from clone DKEY-170O10 in linkage group 5, complete sequence	NA	dre:557526/8e-06/traf2b, fd14c07, si:dkey-170o10.1, wu:fd14c07; Tnf receptor-associated factor 2b; K03173 TNF receptor-associated factor 2 [EC:2.3.2.27]	NA	NA	NA
CL13974.Contig2_All	turquoise	0.541255	0.0203566	gi|528493242|ref|XP_005172816.1|/4.08052e-65/PREDICTED: metalloproteinase inhibitor 2-like [Danio rerio]	gi|375219578|gb|JN761869.1|/2e-47/Cyprinus carpio clone 690932 microsatellite sequence	sp|Q99727|TIMP4_HUMAN/4e-36/Metalloproteinase inhibitor 4 OS=Homo sapiens GN=TIMP4 PE=1 SV=1	myd:102767796/7e-33/TIMP3; TIMP metallopeptidase inhibitor 3; K16866 metalloproteinase inhibitor 3	NA	PTHR11844/7.1E-75/--	NA
Unigene85588_All	turquoise	0.646786	0.00372082	gi|688616228|ref|XP_009296099.1|/1.03903e-35/PREDICTED: low-density lipoprotein receptor-related protein 5 isoform X2 [Danio rerio]	gi|294489275|ref|NM_001177458.1|/2e-48/Danio rerio low density lipoprotein receptor-related protein 5 (lrp5), mRNA >gi|260600301|gb|GQ903573.1| Danio rerio low density lipoprotein-related protein 6 (LRP6) mRNA, complete cds	sp|O75581|LRP6_HUMAN/2e-29/Low-density lipoprotein receptor-related protein 6 OS=Homo sapiens GN=LRP6 PE=1 SV=2	dre:568518/1e-36/lrp5, LRP6; low density lipoprotein receptor-related protein 5; K03068 low density lipoprotein receptor-related protein 5/6	NA	PTHR10529/5.5E-43/--	biological_process:GO:0060828//regulation of canonical Wnt signaling pathway;cellular_component:GO:0016021//integral component of membrane;
Unigene22590_All	turquoise	0.764216	0.000222089	gi|688563231|ref|XP_003198947.3|/2.11755e-110/PREDICTED: ADAMTS-like protein 3, partial [Danio rerio]	gi|542214520|ref|XM_005447820.1|/9e-19/PREDICTED: Oreochromis niloticus ADAMTS-like protein 3-like (LOC100691689), transcript variant X3, mRNA	sp|P82987|ATL3_HUMAN/1e-87/ADAMTS-like protein 3 OS=Homo sapiens GN=ADAMTSL3 PE=2 SV=4	cmk:103179428/1e-26/adamts20; ADAM metallopeptidase with thrombospondin type 1 motif, 20; K09609 a disintegrin and metalloproteinase with thrombospondin motifs 20 [EC:3.4.24.-]	NA	PS50092/9.533/Thrombospondin type-1 (TSP1) repeat profile.	NA
CL11673.Contig1_All	turquoise	0.951413	1.34017e-09	gi|116268023|ref|NP_001070783.1|/6.60922e-115/uncharacterized protein LOC768172 precursor [Danio rerio] &gt;gi|115527841|gb|AAI24772.1| Zgc:153911 [Danio rerio] &gt;gi|134054494|emb|CAM73241.1| zgc:153911 [Danio rerio]	gi|134054493|emb|CU458980.1|/1e-124/Danio rerio cDNA, clone cssl:d0266	sp|Q9UM44|HHLA2_HUMAN/4e-17/HERV-H LTR-associating protein 2 OS=Homo sapiens GN=HHLA2 PE=1 SV=1	lcm:102356838/2e-29/CD276 antigen-like; K06746 immune costimulatory protein B7-H3	NA	SM00409/7.4E-5/Immunoglobulin	cellular_component:GO:0016021//integral component of membrane;
CL11461.Contig2_All	turquoise	0.967063	6.28033e-11	gi|55925265|ref|NP_001007366.1|/2.19129e-88/troponin I type 2a (skeletal, fast), tandem duplicate 1 [Danio rerio] &gt;gi|55250128|gb|AAH85574.1| Troponin I, skeletal, fast 2a.1 [Danio rerio] &gt;gi|182891618|gb|AAI64874.1| Tnni2a.1 protein [Danio rerio]	gi|55925264|ref|NM_001007365.1|/0.0/Danio rerio troponin I type 2a (skeletal, fast), tandem duplicate 1 (tnni2a.1), mRNA >gi|55250127|gb|BC085574.1| Danio rerio troponin I, skeletal, fast 2a.1, mRNA (cDNA clone MGC:103650 IMAGE:7255807), complete cds	sp|P68247|TNNI2_COTJA/2e-61/Troponin I, fast skeletal muscle OS=Coturnix coturnix japonica GN=TNNI2 PE=3 SV=2	dre:492493/4e-89/tnni2a.1, zgc:103650; troponin I type 2a (skeletal, fast), tandem duplicate 1; K12043 troponin I, fast skeletal muscle	NA	PTHR13738:SF2/7.6E-107/--	cellular_component:GO:0005861//troponin complex;
Unigene38898_All	turquoise	0.997054	2.82666e-19	gi|688571245|ref|XP_001921910.4|/1.0629e-11/PREDICTED: poly [ADP-ribose] polymerase 4 [Danio rerio]	NA	sp|A6NKG5|RTL1_HUMAN/1e-06/Retrotransposon-like protein 1 OS=Homo sapiens GN=RTL1 PE=2 SV=3	dre:558045/1e-12/parp4, si:dkey-174k18.1; poly (ADP-ribose) polymerase family, member 4; K10798 poly [ADP-ribose] polymerase [EC:2.4.2.30]	NA	NA	NA
CL15567.Contig10_All	turquoise	0.750784	0.000330292	gi|312836777|ref|NP_001186119.1|/1.97529e-124/complement factor H precursor [Danio rerio] &gt;gi|300719704|gb|ADK32771.1| complement factor H [Danio rerio]	gi|312836776|ref|NM_001199190.1|/4e-75/Danio rerio complement factor H (cfh), mRNA >gi|300719703|gb|HM149232.1| Danio rerio complement factor H mRNA, complete cds	sp|Q28085|CFAH_BOVIN/2e-51/Complement factor H OS=Bos taurus GN=CFH PE=1 SV=3	tru:101077514/4e-72/cfh; complement factor H; K04004 complement factor H	NA	PF00084/9.4E-4/Sushi domain (SCR repeat)	NA
Unigene99223_All	turquoise	0.80847	4.89536e-05	gi|688550327|ref|XP_009298961.1|/7.31094e-21/PREDICTED: NACHT, LRR and PYD domains-containing protein 12-like, partial [Danio rerio]	gi|54400228|emb|BX936362.13|/2e-36/Zebrafish DNA sequence from clone DKEY-190J3 in linkage group 22, complete sequence	sp|Q91453|STXB_SYNHO/7e-07/Stonustoxin subunit beta OS=Synanceia horrida PE=1 SV=3	mze:101478395/4e-15/tripartite motif-containing protein 16-like; K12006 tripartite motif-containing protein 16	NA	PTHR25462:SF201/1.0E-30/--	NA
CL15697.Contig1_All	turquoise	0.590076	0.00994311	gi|528476855|ref|XP_005164876.1|/0/PREDICTED: 6-phosphofructo-2-kinase/fructose-2,6-bisphosphatase 3 isoform X1 [Danio rerio]	gi|57526688|ref|NM_213397.1|/0.0/Danio rerio 6-phosphofructo-2-kinase/fructose-2,6-biphosphatase 3 (pfkfb3), mRNA >gi|38173874|gb|BC060925.1| Danio rerio 6-phosphofructo-2-kinase/fructose-2,6-biphosphatase 3, mRNA (cDNA clone MGC:73257 IMAGE:4200220), complete cds	sp|Q16875|F263_HUMAN/0.0/6-phosphofructo-2-kinase/fructose-2,6-bisphosphatase 3 OS=Homo sapiens GN=PFKFB3 PE=1 SV=1	dre:554477/0.0/pfkfb3, wu:fc31e01, zgc:73257; 6-phosphofructo-2-kinase/fructose-2,6-biphosphatase 3; K01103 6-phosphofructo-2-kinase / fructose-2,6-biphosphatase 3&#160; [EC:2.7.1.105 3.1.3.46]	YJL155c_2/3e-58/---	PR00991/1.7E-57/6-phosphofructo-2-kinase family signature	biological_process:GO:0006003//fructose 2,6-bisphosphate metabolic process;GO:0016310//phosphorylation;GO:0006000//fructose metabolic process;molecular_function:GO:0004331//fructose-2,6-bisphosphate 2-phosphatase activity;GO:0005524//ATP binding;GO:0003873//6-phosphofructo-2-kinase activity;
Unigene42324_All	turquoise	0.913851	1.16097e-07	gi|528488789|ref|XP_005167387.1|/1.8345e-35/PREDICTED: protein NLRC3 [Danio rerio] &gt;gi|688569380|ref|XP_009302564.1| PREDICTED: protein NLRC3 [Danio rerio] &gt;gi|688569383|ref|XP_009302565.1| PREDICTED: protein NLRC3 [Danio rerio]	gi|58190249|emb|BX537103.6|/4e-50/Zebrafish DNA sequence from clone CH211-194E1 in linkage group 8, complete sequence	sp|Q96P20|NALP3_HUMAN/7e-09/NACHT, LRR and PYD domains-containing protein 3 OS=Homo sapiens GN=NLRP3 PE=1 SV=3	xma:102226521/3e-28/NACHT, LRR and PYD domains-containing protein 3-like; K12800 NACHT, LRR and PYD domains-containing protein 3	NA	PTHR24106:SF58/1.4E-53/--	NA
CL3105.Contig3_All	turquoise	0.823116	2.72134e-05	gi|528519783|ref|XP_005162776.1|/3.97746e-27/PREDICTED: uncharacterized protein LOC100330163 [Danio rerio]	gi|375188473|gb|JN730763.1|/1e-05/Cyprinus carpio clone 295809 microsatellite sequence	sp|P14380|YTX1_XENLA/1e-10/Transposon TX1 uncharacterized 82 kDa protein OS=Xenopus laevis PE=4 SV=1	tru:101065967/8e-15/uncharacterized LOC101065967; K01581 ornithine decarboxylase [EC:4.1.1.17]	NA	NA	NA
Unigene19494_All	turquoise	0.777462	0.000146344	gi|27348243|dbj|BAC45234.1|/2.31044e-79/novel immune type receptor [Cyprinus carpio]	gi|27348242|dbj|AB098477.1|/1e-117/Cyprinus carpio NITR mRNA for novel immune type receptor, complete cds	sp|Q09575|YRD6_CAEEL/4e-09/Uncharacterized protein K02A2.6 OS=Caenorhabditis elegans GN=K02A2.6 PE=4 SV=1	cbr:CBG10155/4e-08/Cbr-rnh-1.0; C. briggsae CBR-RNH-1.0 protein; K03469 ribonuclease HI [EC:3.1.26.4]	TM0508_2/4e-08/---	NA	NA
CL13532.Contig2_All	turquoise	0.997054	2.82666e-19	gi|66472416|ref|NP_001018504.1|/1.32354e-83/uncharacterized protein LOC553694 [Danio rerio] &gt;gi|63100909|gb|AAH95703.1| Zgc:112242 [Danio rerio]	gi|66472415|ref|NM_001020668.1|/1e-110/Danio rerio zgc:112242 (zgc:112242), mRNA >gi|63100908|gb|BC095703.1| Danio rerio zgc:112242, mRNA (cDNA clone MGC:112242 IMAGE:7235859), complete cds	sp|P08057|TNNI3_BOVIN/2e-52/Troponin I, cardiac muscle OS=Bos taurus GN=TNNI3 PE=1 SV=2	tru:101068009/2e-72/troponin I, slow skeletal muscle-like; K10371 troponin I, slow skeletal muscle	NA	PTHR13738:SF12/3.0E-109/--	cellular_component:GO:0005861//troponin complex;
CL9866.Contig3_All	turquoise	0.942683	4.88948e-09	gi|528491261|ref|XP_005172645.1|/1.41994e-24/PREDICTED: myosin-IIIb isoform X2 [Danio rerio]	gi|528491258|ref|XM_679943.5|/4e-44/PREDICTED: Danio rerio myosin-IIIb (LOC556989), transcript variant X1, mRNA	sp|Q9Z1N3|MYO9A_RAT/3e-13/Unconventional myosin-IXa OS=Rattus norvegicus GN=Myo9a PE=1 SV=1	pon:100435076/2e-12/MYO9A; myosin IXA; K10360 myosin IX	YKL129c/8e-09/---	PS51456/22.115/Myosin motor domain profile.	NA
Unigene53593_All	turquoise	0.809199	4.75993e-05	gi|688589760|ref|XP_009290317.1|/9.45355e-45/PREDICTED: plectin isoform X5 [Danio rerio]	gi|77681143|emb|CR848788.7|/1e-106/Zebrafish DNA sequence from clone DKEY-283B15 in linkage group 16, complete sequence	sp|Q9QXS1|PLEC_MOUSE/2e-29/Plectin OS=Mus musculus GN=Plec PE=1 SV=3	dre:100321011/1e-45/si:ch211-165e15.1; K10388 plectin	NA	PTHR11915/1.3E-57/--	NA
Unigene10024_All	turquoise	0.722513	0.000707099	gi|3298340|dbj|BAA31458.1|/1.00385e-51/CXC chemokine receptor-1 [Cyprinus carpio]	gi|3298339|dbj|AB010468.1|/4e-89/Cyprinus carpio mRNA for CXC chemokine receptor-1, complete cds	sp|P35344|CXCR2_RABIT/2e-13/C-X-C chemokine receptor type 2 OS=Oryctolagus cuniculus GN=CXCR2 PE=2 SV=1	ola:101174306/1e-25/striated muscle preferentially expressed protein kinase-like; K08809 striated muscle-specific serine/threonine protein kinase [EC:2.7.11.1]	NA	PTHR24227:SF69/5.4E-57/--	NA
Unigene34964_All	turquoise	0.580638	0.0115167	gi|597764164|ref|XP_007246008.1|/2.13624e-20/PREDICTED: unconventional myosin-XVIIIa-like isoform X4 [Astyanax mexicanus]	gi|375211520|gb|JN753811.1|/1e-143/Cyprinus carpio clone 615431 microsatellite sequence	NA	mze:101482622/5e-19/unconventional myosin-XVIIIa-like; K10362 myosin XVIII	NA	NA	NA
CL3317.Contig1_All	turquoise	0.997054	2.82666e-19	gi|688616927|ref|XP_009296286.1|/6.93249e-83/PREDICTED: troponin T2d, cardiac isoform X1 [Danio rerio]	gi|68448502|ref|NM_001025179.1|/1e-158/Danio rerio troponin T2d, cardiac (tnnt2d), mRNA >gi|67677904|gb|BC097233.1| Danio rerio zgc:114184, mRNA (cDNA clone MGC:114184 IMAGE:7431662), complete cds	sp|P02642|TNNT2_CHICK/7e-58/Troponin T, cardiac muscle isoforms OS=Gallus gallus GN=TNNT2 PE=2 SV=2	ola:101160231/2e-74/troponin T, cardiac muscle isoforms-like; K12045 troponin T, cardiac muscle	SPAC27D7.14c/1e-06/---	PF00992/1.1E-23/Troponin	biological_process:GO:0045214//sarcomere organization;cellular_component:GO:0005861//troponin complex;
Unigene25874_All	turquoise	0.996286	1.80081e-18	gi|113679238|ref|NP_001038847.1|/4.4666e-99/troponin I, skeletal, slow c [Danio rerio] &gt;gi|112419305|gb|AAI22368.1| Zgc:153662 [Danio rerio] &gt;gi|182888586|gb|AAI63946.1| Zgc:153662 protein [Danio rerio]	gi|112419304|gb|BC122367.1|/1e-168/Danio rerio zgc:153662, mRNA (cDNA clone MGC:153662 IMAGE:7924339), complete cds	sp|P13413|TNNI1_RAT/2e-62/Troponin I, slow skeletal muscle OS=Rattus norvegicus GN=Tnni1 PE=1 SV=2	ola:101167333/6e-83/troponin I, slow skeletal muscle-like; K10371 troponin I, slow skeletal muscle	NA	PTHR13738:SF7/6.5E-141/--	cellular_component:GO:0005861//troponin complex;
Unigene10070_All	turquoise	0.53565	0.0219594	gi|688535290|ref|XP_009294463.1|/3.79912e-43/PREDICTED: microfibril-associated glycoprotein 4 isoform X2 [Danio rerio] &gt;gi|688535294|ref|XP_009294464.1| PREDICTED: microfibril-associated glycoprotein 4 isoform X2 [Danio rerio]	gi|375237281|gb|JN779571.1|/2e-46/Cyprinus carpio clone 909794 microsatellite sequence	sp|O15123|ANGP2_HUMAN/3e-20/Angiopoietin-2 OS=Homo sapiens GN=ANGPT2 PE=1 SV=1	myd:102769400/5e-20/ANGPTL4; angiopoietin-like 4; K08767 angiopoietin-like 4	NA	PTHR19143/2.2E-41/--	NA
Unigene31445_All	turquoise	0.983117	3.14817e-13	gi|688553169|ref|XP_009299425.1|/1.07912e-34/PREDICTED: uncharacterized protein LOC768128 isoform X1 [Danio rerio]	gi|116267938|ref|NM_001077274.1|/1e-11/Danio rerio cystatin 14b, tandem duplicate 1 (cst14b.1), mRNA >gi|115528084|gb|BC124645.1| Danio rerio zgc:153129, mRNA (cDNA clone MGC:153129 IMAGE:7398533), complete cds	sp|Q862Z5|CYTB_MACFU/1e-22/Cystatin-B OS=Macaca fuscata fuscata GN=CSTB PE=3 SV=1	dre:792225/5e-29/zgc:56530; K13907 cystatin-A/B	NA	PTHR11414/1.1E-45/--	biological_process:GO:0010466//negative regulation of peptidase activity;cellular_component:GO:0005622//intracellular;molecular_function:GO:0004869//cysteine-type endopeptidase inhibitor activity;
CL4651.Contig3_All	turquoise	0.854717	6.26153e-06	gi|597753126|ref|XP_007238404.1|/4.36131e-67/PREDICTED: microfibril-associated glycoprotein 4-like isoform X2 [Astyanax mexicanus]	gi|375156742|gb|JN686917.1|/9e-33/Cyprinus carpio microsatellite HLJ2841 sequence	sp|P55918|MFAP4_BOVIN/7e-49/Microfibril-associated glycoprotein 4 OS=Bos taurus GN=MFAP4 PE=1 SV=2	pss:102455609/6e-48/TNC; tenascin C; K05719 integrin beta 1; K06252 tenascin; K06257 syndecan 1; K06493 integrin beta 3; K06550 L1 cell adhesion molecule; K06589 integrin beta 6; K06788 coxsackievirus and adenovirus receptor; K16338 syndecan 4	NA	PTHR19143/1.7E-88/--	NA
CL4723.Contig2_All	turquoise	0.538321	0.0211836	gi|688538452|ref|XP_009296980.1|/0/PREDICTED: paramyosin isoform X3 [Danio rerio] &gt;gi|688538454|ref|XP_009296981.1| PREDICTED: paramyosin isoform X3 [Danio rerio]	gi|42406648|emb|BX465202.4|/3e-19/Zebrafish DNA sequence from clone CH211-191G24 in linkage group 2, complete sequence	sp|O76329|ACTNB_DICDI/1e-35/Interaptin OS=Dictyostelium discoideum GN=abpD PE=1 SV=1	ola:101162957/2e-66/uncharacterized LOC101162957; K12875 apoptotic chromatin condensation inducer in the nucleus	PH1798/1e-24/---	PS50188/23.491/B30.2/SPRY domain profile.	NA
CL7918.Contig4_All	turquoise	0.706288	0.00105228	gi|190338028|gb|AAI62574.1|/0/Fn1 protein [Danio rerio]	gi|18858682|ref|NM_131520.1|/0.0/Danio rerio fibronectin 1a (fn1a), mRNA >gi|3420845|gb|AF081128.1| Danio rerio fibronectin 1a isoform 1 (fn1a) mRNA, complete cds	sp|P07589|FINC_BOVIN/0.0/Fibronectin OS=Bos taurus GN=FN1 PE=1 SV=4	dre:100005469/0.0/fn1a, Fn, fb80d10, fn1, fn2, wu:fb80d10; fibronectin 1a; K05717 fibronectin 1; K05719 integrin beta 1; K06256 CD44 antigen; K06257 syndecan 1; K06493 integrin beta 3; K06589 integrin beta 6; K06590 integrin beta 7; K06591 integrin beta 8; K06788 coxsackievirus and adenovirus receptor; K16338 syndecan 4	NA	PTHR19143:SF187/3.5E-117/--	biological_process:GO:0045198//establishment of epithelial cell apical/basal polarity;GO:0016337//single organismal cell-cell adhesion;GO:0035050//embryonic heart tube development;GO:0060956//endocardial cell differentiation;GO:0003007//heart morphogenesis;GO:0001757//somite specification;cellular_component:GO:0005576//extracellular region;molecular_function:GO:0005178//integrin binding;
CL3788.Contig1_All	turquoise	0.995159	1.49452e-17	gi|41055823|ref|NP_956810.1|/1.24642e-99/uncharacterized protein LOC393488 [Danio rerio] &gt;gi|28822172|gb|AAO50214.1|AF434191_1 atrial myosin light chain [Danio rerio] &gt;gi|33416391|gb|AAH55583.1| Zgc:66286 [Danio rerio] &gt;gi|38566024|gb|AAH62288.1| Zgc:66286 protein [Danio rerio]	gi|28822171|gb|AF434191.1|/0.0/Danio rerio atrial myosin light chain mRNA, complete cds	sp|P02606|MLEC_CHICK/2e-80/Myosin light chain 1, cardiac muscle OS=Gallus gallus PE=1 SV=3	ola:101157250/3e-92/myl3; myosin, light chain 3, alkali; ventricular, skeletal, slow; K12749 myosin light chain 3	SPAP8A3.08/6e-20/---	PTHR23048/4.2E-135/--	molecular_function:GO:0005509//calcium ion binding;
Unigene33216_All	turquoise	0.713594	0.000882659	gi|209418512|ref|NP_001129262.1|/7.2706e-146/fibrillin-3 precursor [Danio rerio] &gt;gi|184198736|gb|ACC76804.1| fibrillin 2 [Danio rerio]	gi|209418511|ref|NM_001135790.1|/0.0/Danio rerio fibrillin 2b (fbn2b), mRNA >gi|184198735|gb|EU449516.1| Danio rerio fibrillin 2 (fbn2) mRNA, complete cds	sp|Q61555|FBN2_MOUSE/2e-123/Fibrillin-2 OS=Mus musculus GN=Fbn2 PE=1 SV=2	cmy:102947546/3e-107/FBN1; fibrillin 1; K06493 integrin beta 3; K06825 fibrillin 1	NA	PS01187/-/Calcium-binding EGF-like domain signature.	biological_process:GO:0048570//notochord morphogenesis;GO:0003160//endocardium morphogenesis;GO:0001570//vasculogenesis;GO:0003007//heart morphogenesis;cellular_component:GO:0005578//proteinaceous extracellular matrix;molecular_function:GO:0005201//extracellular matrix structural constituent;GO:0005509//calcium ion binding;
Unigene58405_All	turquoise	0.997054	2.82666e-19	gi|688557757|ref|XP_009300230.1|/3.51437e-15/PREDICTED: retinoic acid receptor RXR-alpha-B isoform X1 [Danio rerio]	gi|18859344|ref|NM_131153.1|/4e-31/Danio rerio retinoid x receptor, alpha b (rxrab), mRNA >gi|1046288|gb|U29894.1|DRU29894 Danio rerio retinoid X receptor gamma (RXR) mRNA, complete cds	sp|Q90415|RXRAB_DANRE/4e-17/Retinoic acid receptor RXR-alpha-B OS=Danio rerio GN=rxrab PE=2 SV=1	mze:101473356/5e-13/rxra; retinoid X receptor, alpha; K08524 retinoid X receptor alpha	NA	PTHR24083:SF39/2.3E-13/--	biological_process:GO:0045944//positive regulation of transcription from RNA polymerase II promoter;GO:0043401//steroid hormone mediated signaling pathway;cellular_component:GO:0005634//nucleus;molecular_function:GO:0003707//steroid hormone receptor activity;GO:0004886//9-cis retinoic acid receptor activity;GO:0043565//sequence-specific DNA binding;GO:0008270//zinc ion binding;
CL8513.Contig2_All	turquoise	0.597885	0.00877582	gi|56693233|ref|NP_001008581.1|/6.29411e-149/zinc finger protein SNAI2 [Danio rerio] &gt;gi|56268798|gb|AAH86969.1| Snail homolog 2 (Drosophila) [Danio rerio]	gi|56693232|ref|NM_001008581.1|/0.0/Danio rerio snail family zinc finger 2 (snai2), mRNA >gi|56268797|gb|BC086969.1| Danio rerio snail homolog 2 (Drosophila), mRNA (cDNA clone MGC:92564 IMAGE:2352068), complete cds	sp|P97469|SNAI2_MOUSE/1e-124/Zinc finger protein SNAI2 OS=Mus musculus GN=Snai2 PE=1 SV=1	dre:494038/1e-149/snai2, cb147, cb355, id:ibd5003, sb:cb355, sb:cb569, slug, wu:fb83e12, wu:fd19g11, zgc:92564; snail family zinc finger 2; K05706 snail 2	SPAC144.09c/8e-13/---	PF13912/2.6E-6/C2H2-type zinc finger	cellular_component:GO:0005622//intracellular;molecular_function:GO:0008270//zinc ion binding;GO:0003676//nucleic acid binding;
CL2915.Contig2_All	turquoise	0.997054	2.82666e-19	gi|688576673|ref|XP_009304194.1|/1.23581e-07/PREDICTED: interleukin-12 receptor subunit beta-1 isoform X2 [Danio rerio]	gi|46309245|emb|BX004890.11|/8e-08/Zebrafish DNA sequence from clone DKEY-9A6 in linkage group 11, complete sequence	NA	dre:101883301/2e-08/il12rb1; si:dkey-13m1.2; K05063 interleukin 12 receptor beta-1	NA	NA	NA
CL540.Contig4_All	turquoise	0.480173	0.0437154	gi|71892456|ref|NP_001025447.1|/7.07998e-24/RRP12-like protein [Danio rerio] &gt;gi|68534246|gb|AAH98593.1| Ribosomal RNA processing 12 homolog (S. cerevisiae) [Danio rerio]	gi|402746554|ref|NM_001030276.2|/2e-39/Danio rerio ribosomal RNA processing 12 homolog (S. cerevisiae) (rrp12), mRNA	sp|Q6P5B0|RRP12_MOUSE/6e-13/RRP12-like protein OS=Mus musculus GN=Rrp12 PE=1 SV=1	dre:563195/1e-24/rrp12, im:7142677, im:7149218, zgc:111822; ribosomal RNA processing 12 homolog (S. cerevisiae); K14794 ribosomal RNA-processing protein 12	NA	NA	NA
CL11943.Contig1_All	turquoise	0.974655	7.90806e-12	gi|385865226|gb|AFI92851.1|/1.33556e-134/apolipoprotein E [Cyprinus carpio]	gi|372292219|gb|JN595808.1|/0.0/Carassius auratus apolipoprotein E mRNA, complete cds	sp|O42364|APOEB_DANRE/5e-136/Apolipoprotein Eb OS=Danio rerio GN=apoeb PE=2 SV=1	dre:30314/6e-135/apoeb, apoe, cb82, fa96d02, hm:zeh1311, wu:fa03d06, wu:fa96d02, wu:fa97a11, wu:fc95h12, wu:fj54e06; apolipoprotein Eb; K04524 apolipoprotein E	NA	PTHR18976/6.2E-100/--	biological_process:GO:0006869//lipid transport;GO:0042157//lipoprotein metabolic process;cellular_component:GO:0005576//extracellular region;molecular_function:GO:0008289//lipid binding;
CL14666.Contig2_All	turquoise	0.997054	2.82666e-19	gi|688614018|ref|XP_009295644.1|/4.43505e-26/PREDICTED: centrosome and spindle pole-associated protein 1-like isoform X2 [Danio rerio]	NA	sp|B2RX88|CSPP1_MOUSE/2e-09/Centrosome and spindle pole associated protein 1 OS=Mus musculus GN=Cspp1 PE=1 SV=2	bacu:103006803/8e-09/CSPP1; centrosome and spindle pole associated protein 1; K16771 centrosome and spindle pole-associated protein 1	NA	NA	NA
CL13081.Contig3_All	turquoise	0.978241	2.36009e-12	gi|6729200|dbj|BAA89704.1|/5.74779e-91/myosin regulatory light chain [Cyprinus carpio] &gt;gi|6729202|dbj|BAA89705.1| myosin regulatory light chain [Cyprinus carpio]	gi|6729199|dbj|AB037013.1|/0.0/Cyprinus carpio mRNA for myosin regulatory light chain, complete cds, clone:pLC2 10-4	sp|P97457|MLRS_MOUSE/2e-79/Myosin regulatory light chain 2, skeletal muscle isoform OS=Mus musculus GN=Mylpf PE=1 SV=3	dre:30429/2e-89/mylpfa, cb46, mlc2f, mylz2, sb:cb46; myosin light chain, phosphorylatable, fast skeletal muscle a; K12758 fast skeletal myosin light chain 2	SPAC3A12.14/1e-17/---	SM00054/32.0/EF-hand, calcium binding motif	molecular_function:GO:0005509//calcium ion binding;
CL10503.Contig1_All	turquoise	0.997096	2.52108e-19	gi|319996610|ref|NP_001188469.1|/3.02207e-124/troponin T2e, cardiac isoform 1 [Danio rerio]	gi|319996609|ref|NM_001201540.1|/0.0/Danio rerio troponin T2e, cardiac (tnnt2e), transcript variant 1, mRNA	sp|P02642|TNNT2_CHICK/1e-84/Troponin T, cardiac muscle isoforms OS=Gallus gallus GN=TNNT2 PE=2 SV=2	tru:101074122/3e-109/troponin T, cardiac muscle-like; K12045 troponin T, cardiac muscle	aq_2032/1e-10/---	PF00992/8.6E-33/Troponin	cellular_component:GO:0005861//troponin complex;
CL2164.Contig37_All	turquoise	0.997054	2.82666e-19	gi|688599220|ref|XP_009292368.1|/2.79037e-28/PREDICTED: tropomyosin alpha-3 chain isoform X7 [Danio rerio]	gi|528509414|ref|XM_005159382.1|/7e-91/PREDICTED: Danio rerio tropomyosin 3 (tpm3), transcript variant X9, mRNA	sp|P21107|TPM3_MOUSE/2e-29/Tropomyosin alpha-3 chain OS=Mus musculus GN=Tpm3 PE=1 SV=3	xma:102232298/9e-29/tropomyosin alpha-3 chain-like; K09290 tropomyosin 3	NA	PTHR19269:SF37/4.4E-39/--	NA
Unigene57701_All	turquoise	0.96689	6.54629e-11	gi|688571245|ref|XP_001921910.4|/2.7218e-23/PREDICTED: poly [ADP-ribose] polymerase 4 [Danio rerio]	NA	NA	dre:558045/4e-24/parp4, si:dkey-174k18.1; poly (ADP-ribose) polymerase family, member 4; K10798 poly [ADP-ribose] polymerase [EC:2.4.2.30]	NA	NA	NA
CL732.Contig2_All	turquoise	0.99417	6.5914e-17	gi|124430737|ref|NP_991137.2|/6.81174e-51/parvalbumin-7 [Danio rerio] &gt;gi|62511042|sp|Q804W2.3|PRV7_DANRE RecName: Full=Parvalbumin-7; AltName: Full=Parvalbumin alpha; AltName: Full=Parvalbumin-4a [Danio rerio] &gt;gi|49901183|gb|AAH76256.1| Parvalbumin 7 [Danio rerio] &gt;gi|94733410|emb|CAK10745.1| parvalbumin [Danio rerio] &gt;gi|156229916|gb|AAI52076.1| Pvalb7 protein [Danio rerio] &gt;gi|…	gi|528516541|ref|XM_005161792.1|/1e-168/PREDICTED: Danio rerio parvalbumin 7 (pvalb7), transcript variant X1, mRNA	sp|Q804W2|PRV7_DANRE/1e-52/Parvalbumin-7 OS=Danio rerio GN=pvalb7 PE=3 SV=3	acs:100564771/3e-11/calmodulin-like; K02183 calmodulin	YOR257w/4e-06/---	NA	molecular_function:GO:0005509//calcium ion binding;
Unigene58058_All	turquoise	0.997054	2.82666e-19	gi|528506730|ref|XP_001921905.4|/2.11775e-12/PREDICTED: stAR-related lipid transfer protein 9 [Danio rerio]	gi|50057770|emb|BX569781.7|/3e-07/Zebrafish DNA sequence from clone DKEY-72L18 in linkage group 17, complete sequence	NA	dre:100149555/3e-13/stard9; StAR-related lipid transfer (START) domain containing 9; K16491 StAR-related lipid transfer protein 9	NA	NA	NA
Unigene58088_All	turquoise	0.997054	2.82666e-19	gi|642100711|emb|CDQ76763.1|/3.73794e-17/unnamed protein product [Oncorhynchus mykiss]	gi|153945791|ref|NM_001100142.1|/4e-37/Danio rerio PH domain and leucine rich repeat protein phosphatase 2 (phlpp2), mRNA >gi|148921652|gb|BC146723.1| Danio rerio zgc:165452, mRNA (cDNA clone MGC:165452 IMAGE:5602508), complete cds	sp|Q6ZVD8|PHLP2_HUMAN/1e-11/PH domain leucine-rich repeat-containing protein phosphatase 2 OS=Homo sapiens GN=PHLPP2 PE=1 SV=3	dre:100101638/4e-17/phlpp2, zgc:165452; PH domain and leucine rich repeat protein phosphatase 2 (EC:3.1.3.16); K16340 PH domain and leucine-rich repeat-containing protein phosphatase [EC:3.1.3.16]	NA	NA	NA
CL16342.Contig10_All	turquoise	0.749177	0.000345786	gi|642023801|emb|CDQ95111.1|/9.48211e-36/unnamed protein product [Oncorhynchus mykiss]	gi|225580741|gb|FJ774071.1|/7e-76/Carassius auratus gibelio Dazl (Dazl) gene, complete cds	sp|A6NKG5|RTL1_HUMAN/2e-07/Retrotransposon-like protein 1 OS=Homo sapiens GN=RTL1 PE=2 SV=3	dre:558045/2e-23/parp4, si:dkey-174k18.1; poly (ADP-ribose) polymerase family, member 4; K10798 poly [ADP-ribose] polymerase [EC:2.4.2.30]	NA	PTHR15503/1.6E-12/--	NA
CL10938.Contig2_All	turquoise	0.994432	4.5645e-17	gi|50344824|ref|NP_001002085.1|/2.21353e-86/troponin C type 1b (slow) [Danio rerio] &gt;gi|47939482|gb|AAH71546.1| Slow-specific troponin C [Danio rerio]	gi|50344823|ref|NM_001002085.1|/0.0/Danio rerio troponin C type 1b (slow) (tnnc1b), mRNA >gi|47939481|gb|BC071546.1| Danio rerio slow-specific troponin C, mRNA (cDNA clone MGC:86932 IMAGE:6906071), complete cds	sp|P19123|TNNC1_MOUSE/4e-80/Troponin C, slow skeletal and cardiac muscles OS=Mus musculus GN=Tnnc1 PE=2 SV=1	dre:415175/4e-87/tnnc1b, stnnc, zgc:86932; troponin C type 1b (slow); K05865 troponin C, slow skeletal and cardiac muscles	SPAC3A12.14/3e-36/---	PF13499/2.7E-17/EF-hand domain pair	biological_process:GO:0060048//cardiac muscle contraction;molecular_function:GO:0005509//calcium ion binding;
CL4356.Contig2_All	turquoise	0.662589	0.00273147	gi|542212687|ref|XP_005479022.1|/9.33044e-16/PREDICTED: plasminogen activator inhibitor 1 RNA-binding protein-like isoform X4 [Oreochromis niloticus]	gi|51534210|emb|BX323033.6|/1e-52/Zebrafish DNA sequence from clone DKEYP-63D11 in linkage group 6, complete sequence	sp|Q8NC51|PAIRB_HUMAN/8e-14/Plasminogen activator inhibitor 1 RNA-binding protein OS=Homo sapiens GN=SERBP1 PE=1 SV=2	mze:101475572/4e-14/plasminogen activator inhibitor 1 RNA-binding protein-like; K13199 plasminogen activator inhibitor 1 RNA-binding protein	NA	NA	NA
CL11943.Contig3_All	turquoise	0.980142	1.14262e-12	gi|372292220|gb|AEX91933.1|/2.53434e-150/apolipoprotein E [Carassius auratus]	gi|372292219|gb|JN595808.1|/0.0/Carassius auratus apolipoprotein E mRNA, complete cds	sp|O42364|APOEB_DANRE/1e-133/Apolipoprotein Eb OS=Danio rerio GN=apoeb PE=2 SV=1	dre:30314/1e-132/apoeb, apoe, cb82, fa96d02, hm:zeh1311, wu:fa03d06, wu:fa96d02, wu:fa97a11, wu:fc95h12, wu:fj54e06; apolipoprotein Eb; K04524 apolipoprotein E	NA	PTHR18976:SF2/4.4E-97/--	NA
Unigene18013_All	turquoise	0.717671	0.000798381	gi|688534311|ref|XP_009292982.1|/1.3222e-38/PREDICTED: LOW QUALITY PROTEIN: ubiquitin carboxyl-terminal hydrolase 34, partial [Danio rerio]	gi|146432704|gb|EF364534.1|/2e-12/Macrobrachium rosenbergii clone C mRNA sequence	sp|Q6ZQ93|UBP34_MOUSE/1e-10/Ubiquitin carboxyl-terminal hydrolase 34 OS=Mus musculus GN=Usp34 PE=1 SV=3	dre:562779/2e-39/usp34; ubiquitin specific peptidase 34; K11853 ubiquitin carboxyl-terminal hydrolase 34 [EC:3.4.19.12]	YJL115w/7e-08/---	NA	NA
Unigene45594_All	turquoise	0.574705	0.0126037	gi|307344645|ref|NP_001182543.1|/1.50997e-18/stabilin-1 precursor [Danio rerio] &gt;gi|307075969|dbj|BAJ18122.1| FEEL-1 [Danio rerio]	gi|307344644|ref|NM_001195614.1|/5e-28/Danio rerio stabilin 1 (stab1), mRNA >gi|307075968|dbj|AB235839.1| Danio rerio FEEL-1 mRNA for FEEL-1, complete cds	sp|Q9NY15|STAB1_HUMAN/2e-07/Stabilin-1 OS=Homo sapiens GN=STAB1 PE=1 SV=3	dre:570626/2e-19/stab1, FEEL-1, si:dkeyp-87e7.6, stab1l; stabilin 1; K19020 stabilin-1	NA	PTHR24038/1.3E-18/--	biological_process:GO:0007155//cell adhesion;molecular_function:GO:0030246//carbohydrate binding;GO:0005540//hyaluronic acid binding;
CL8289.Contig2_All	turquoise	0.996922	4.00663e-19	gi|50344858|ref|NP_001002101.1|/3.60987e-86/troponin I, skeletal, slow like [Danio rerio] &gt;gi|47939467|gb|AAH71518.1| Zgc:86895 [Danio rerio] &gt;gi|61652924|gb|AAX48021.1| troponin 1 [Danio rerio]	gi|61652923|gb|AY929853.1|/1e-162/Danio rerio troponin 1 mRNA, complete cds	sp|P13413|TNNI1_RAT/2e-52/Troponin I, slow skeletal muscle OS=Rattus norvegicus GN=Tnni1 PE=1 SV=2	mze:101472486/3e-75/troponin I, fast skeletal muscle-like; K10371 troponin I, slow skeletal muscle	NA	PTHR13738:SF12/2.8E-120/--	cellular_component:GO:0005861//troponin complex;
CL13081.Contig4_All	turquoise	0.977989	2.58588e-12	gi|6729200|dbj|BAA89704.1|/7.37008e-91/myosin regulatory light chain [Cyprinus carpio] &gt;gi|6729202|dbj|BAA89705.1| myosin regulatory light chain [Cyprinus carpio]	gi|6729199|dbj|AB037013.1|/0.0/Cyprinus carpio mRNA for myosin regulatory light chain, complete cds, clone:pLC2 10-4	sp|P97457|MLRS_MOUSE/3e-79/Myosin regulatory light chain 2, skeletal muscle isoform OS=Mus musculus GN=Mylpf PE=1 SV=3	dre:30429/2e-89/mylpfa, cb46, mlc2f, mylz2, sb:cb46; myosin light chain, phosphorylatable, fast skeletal muscle a; K12758 fast skeletal myosin light chain 2	SPAC3A12.14/1e-17/---	SM00054/1.8E-4/EF-hand, calcium binding motif	molecular_function:GO:0005509//calcium ion binding;
Unigene59426_All	turquoise	0.997054	2.82666e-19	gi|512844499|ref|XP_002935079.2|/2.67259e-23/PREDICTED: uncharacterized protein K02A2.6-like [Xenopus (Silurana) tropicalis]	gi|51889341|emb|CR387929.4|/7e-42/Zebrafish DNA sequence from clone DKEY-172H18 in linkage group 5, complete sequence	sp|Q09575|YRD6_CAEEL/4e-10/Uncharacterized protein K02A2.6 OS=Caenorhabditis elegans GN=K02A2.6 PE=4 SV=1	ola:101162063/4e-08/uncharacterized LOC101162063; K14297 nuclear pore complex protein Nup98-Nup96	AF0309/9e-08/---	PS50994/16.945/Integrase catalytic domain profile.	NA
Unigene91704_All	turquoise	0.997054	2.82666e-19	gi|597846626|gb|EYB96138.1|/1.86434e-06/hypothetical protein Y032_0153g2927 [Ancylostoma ceylanicum]	gi|559099223|gb|KF539545.1|/2e-14/Scleropages formosus microsatellite E01041 sequence	sp|P35603|AP2M_CAEEL/5e-08/AP-2 complex subunit mu OS=Caenorhabditis elegans GN=dpy-23 PE=2 SV=2	loa:LOAG_02601/3e-07/shorter than wild-type protein 23; K11826 AP-2 complex subunit mu-1	NA	NA	NA
CL732.Contig1_All	turquoise	0.995498	8.36487e-18	gi|124430737|ref|NP_991137.2|/8.76262e-51/parvalbumin-7 [Danio rerio] &gt;gi|62511042|sp|Q804W2.3|PRV7_DANRE RecName: Full=Parvalbumin-7; AltName: Full=Parvalbumin alpha; AltName: Full=Parvalbumin-4a [Danio rerio] &gt;gi|49901183|gb|AAH76256.1| Parvalbumin 7 [Danio rerio] &gt;gi|94733410|emb|CAK10745.1| parvalbumin [Danio rerio] &gt;gi|156229916|gb|AAI52076.1| Pvalb7 protein [Danio rerio] &gt;gi|…	gi|528516541|ref|XM_005161792.1|/1e-176/PREDICTED: Danio rerio parvalbumin 7 (pvalb7), transcript variant X1, mRNA	sp|Q804W2|PRV7_DANRE/1e-52/Parvalbumin-7 OS=Danio rerio GN=pvalb7 PE=3 SV=3	cmk:103175571/2e-10/calmodulin-like; K02183 calmodulin	YOR257w/5e-06/---	NA	molecular_function:GO:0005509//calcium ion binding;
Unigene18908_All	turquoise	0.856116	5.82196e-06	gi|688602641|ref|XP_009293029.1|/1.07884e-64/PREDICTED: hemicentin-1 isoform X3 [Danio rerio]	gi|402691918|ref|NM_001190304.2|/1e-108/Danio rerio hemicentin 1 (hmcn1), mRNA	sp|Q96RW7|HMCN1_HUMAN/1e-51/Hemicentin-1 OS=Homo sapiens GN=HMCN1 PE=1 SV=2	dre:559150/1e-65/hmcn1, si:ch211-169j21.3; hemicentin 1; K17341 hemicentin	NA	PTHR19897:SF158/1.7E-66/--	biological_process:GO:0071711//basement membrane organization;GO:0033334//fin morphogenesis;molecular_function:GO:0005509//calcium ion binding;
Unigene33662_All	turquoise	0.7407	0.00043805	gi|641993608|emb|CDQ98731.1|/1.95634e-30/unnamed protein product [Oncorhynchus mykiss]	gi|375237608|gb|JN779898.1|/7e-13/Cyprinus carpio clone 912877 microsatellite sequence	sp|A6NKG5|RTL1_HUMAN/8e-08/Retrotransposon-like protein 1 OS=Homo sapiens GN=RTL1 PE=2 SV=3	dre:558045/6e-24/parp4, si:dkey-174k18.1; poly (ADP-ribose) polymerase family, member 4; K10798 poly [ADP-ribose] polymerase [EC:2.4.2.30]	NA	PTHR15503/1.6E-12/--	NA
Unigene102565_All	turquoise	0.602202	0.0081796	gi|326664584|ref|XP_003197842.1|/9.84775e-106/PREDICTED: microfibril-associated glycoprotein 4 [Danio rerio]	gi|47086260|ref|NM_212889.1|/1e-110/Danio rerio microfibrillar-associated protein 4 (mfap4), mRNA >gi|42744563|gb|BC066621.1| Danio rerio zgc:77076, mRNA (cDNA clone MGC:77076 IMAGE:6960216), complete cds	sp|P55918|MFAP4_BOVIN/2e-63/Microfibril-associated glycoprotein 4 OS=Bos taurus GN=MFAP4 PE=1 SV=2	lcm:102347507/7e-51/ficolin-2-like; K06477 sialophorin; K10104 ficolin	NA	PS51406/59.3/Fibrinogen C-terminal domain profile.	NA
CL16307.Contig4_All	turquoise	0.898276	4.17209e-07	gi|148228513|ref|NP_001090226.1|/0/actin, alpha skeletal muscle 2 [Xenopus laevis] &gt;gi|317725965|ref|NP_001188195.1| actin alpha sarcomeric/cardiac [Ictalurus punctatus] &gt;gi|113245|sp|P10995.1|ACT2_XENLA RecName: Full=Actin, alpha skeletal muscle 2; AltName: Full=Actin alpha 2; Short=alpha2; Short=alpha2p; Flags: Precursor [Xenopus laevis] &gt;gi|49115570|gb|AAH73473.1| MGC80989 protein [Xe…	gi|62955472|ref|NM_001017750.1|/0.0/Danio rerio actin, alpha 1a, skeletal muscle (acta1a), mRNA >gi|62204589|gb|BC093200.1| Danio rerio actin, alpha 1a, skeletal muscle, mRNA (cDNA clone MGC:112098 IMAGE:7419723), complete cds	sp|P10995|ACT2_XENLA/0.0/Actin, alpha skeletal muscle 2 OS=Xenopus laevis GN=act2 PE=2 SV=1	xla:779129/0.0/act2; actin, alpha sarcomeric/cardiac; K12314 actin, alpha cardiac muscle	SPBC32H8.12c/0.0/---	PTHR11937/0.0/--	biological_process:GO:0003272//endocardial cushion formation;GO:0036302//atrioventricular canal development;cellular_component:GO:0005856//cytoskeleton;GO:0005737//cytoplasm;molecular_function:GO:0005524//ATP binding;
CL7909.Contig2_All	turquoise	0.811093	4.42285e-05	gi|688600034|ref|XP_009292522.1|/0/PREDICTED: transmembrane glycoprotein NMB isoform X1 [Danio rerio]	gi|37992235|emb|BX469899.6|/9e-75/Zebrafish DNA sequence from clone CH211-155K24 in linkage group 19, complete sequence	sp|Q90372|QNR71_COTJA/1e-87/Protein QNR-71 OS=Coturnix coturnix japonica GN=QNR-71 PE=2 SV=2	mze:101471300/2e-53/melanocyte protein PMEL-like; K17304 melanocyte protein PMEL	NA	PTHR11861/3.6E-286/--	NA
Unigene39075_All	turquoise	0.997054	2.82666e-19	gi|528509994|ref|XP_003200653.2|/5.57303e-13/PREDICTED: gamma-aminobutyric acid type B receptor subunit 1 isoform X2 [Danio rerio]	gi|254674481|emb|FP102904.5|/1e-34/Zebrafish DNA sequence from clone CH73-361O3 in linkage group 19, complete sequence	sp|Q9Z0U4|GABR1_RAT/9e-12/Gamma-aminobutyric acid type B receptor subunit 1 OS=Rattus norvegicus GN=Gabbr1 PE=1 SV=1	dre:558708/8e-14/gabbr1b, si:ch211-127d20.2; gamma-aminobutyric acid (GABA) B receptor, 1b; K04615 gamma-aminobutyric acid type B receptor	NA	NA	NA
CL2693.Contig3_All	turquoise	0.756058	0.000283463	gi|658878026|ref|XP_008422013.1|/4.09512e-32/PREDICTED: talin-1-like [Poecilia reticulata]	gi|57222258|ref|NM_001009560.1|/4e-77/Danio rerio talin 1 (tln1), mRNA >gi|55139379|gb|AY781336.1| Danio rerio talin 1 (tln1) mRNA, complete cds	sp|Q9Y490|TLN1_HUMAN/5e-32/Talin-1 OS=Homo sapiens GN=TLN1 PE=1 SV=3	xma:102222131/6e-33/talin-1-like; K06271 talin	NA	PF09141/1.9E-25/Talin, middle domain	NA
Unigene86093_All	turquoise	0.997054	2.82666e-19	gi|50344814|ref|NP_001002080.1|/2.58843e-26/solute carrier family 12 member 2 isoform 1 [Danio rerio] &gt;gi|47938788|gb|AAH71283.1| Solute carrier family 12 (potassium/chloride transporters), member 2 [Danio rerio]	gi|50344813|ref|NM_001002080.1|/2e-57/Danio rerio solute carrier family 12 (sodium/potassium/chloride transporter), member 2 (slc12a2), transcript variant 1, mRNA >gi|47938787|gb|BC071283.1| Danio rerio solute carrier family 12 (potassium/chloride transporters), member 2, mRNA (cDNA clone MGC:85961 IMAGE:6966785), complete cds	sp|P55012|S12A2_MOUSE/1e-20/Solute carrier family 12 member 2 OS=Mus musculus GN=Slc12a2 PE=1 SV=2	dre:415170/4e-27/slc12a2, slc12a4, zgc:85961; solute carrier family 12 (sodium/potassium/chloride transporter), member 2; K10951 solute carrier family 12 (sodium/potassium/chloride transporter), member 2	NA	PTHR11827:SF58/2.6E-29/--	biological_process:GO:0055085//transmembrane transport;GO:0042472//inner ear morphogenesis;GO:0048798//swim bladder inflation;GO:0006811//ion transport;cellular_component:GO:0016323//basolateral plasma membrane;GO:0016021//integral component of membrane;molecular_function:GO:0015377//cation:chloride symporter activity;
CL3742.Contig1_All	turquoise	0.98837	1.62218e-14	gi|66472404|ref|NP_001018510.1|/0/guanine deaminase [Danio rerio] &gt;gi|63102012|gb|AAH95728.1| Zgc:112282 [Danio rerio]	gi|66472403|ref|NM_001020674.1|/0.0/Danio rerio guanine deaminase (gda), mRNA >gi|63102011|gb|BC095728.1| Danio rerio zgc:112282, mRNA (cDNA clone MGC:112282 IMAGE:7249858), complete cds	sp|Q9R111|GUAD_MOUSE/9e-158/Guanine deaminase OS=Mus musculus GN=Gda PE=1 SV=1	dre:553701/0.0/gda, zgc:112282; guanine deaminase (EC:3.5.4.3); K01487 guanine deaminase [EC:3.5.4.3]	SPCC1672.03c/3e-96/---	PF01979/5.9E-41/Amidohydrolase family	biological_process:GO:0006147//guanine catabolic process;molecular_function:GO:0008892//guanine deaminase activity;GO:0008270//zinc ion binding;
CL12389.Contig2_All	turquoise	0.932699	1.71113e-08	gi|229577060|ref|NP_001153291.1|/2.4805e-41/cysteine-rich protein 1 [Danio rerio] &gt;gi|262205185|ref|NP_001160054.1| cysteine-rich protein 1 [Danio rerio] &gt;gi|60552335|gb|AAH90913.1| Zgc:103738 protein [Danio rerio] &gt;gi|157423310|gb|AAI53560.1| Zgc:103738 protein [Danio rerio] &gt;gi|197247257|gb|AAI64420.1| Zgc:103738 protein [Danio rerio]	gi|60552334|gb|BC090913.1|/1e-125/Danio rerio zgc:103738, mRNA (cDNA clone MGC:103738 IMAGE:5914339), complete cds	sp|P63255|CRIP1_RAT/3e-40/Cysteine-rich protein 1 OS=Rattus norvegicus GN=Crip1 PE=1 SV=2	nvi:100119694/2e-22/ras association domain-containing protein 2; K09851 Ras association domain-containing protein 2/4	NA	PTHR24208/8.1E-58/--	biological_process:GO:0071236//cellular response to antibiotic;GO:0010043//response to zinc ion;GO:0006915//apoptotic process;GO:0071493//cellular response to UV-B;cellular_component:GO:0005737//cytoplasm;molecular_function:GO:0003680//AT DNA binding;GO:0042277//peptide binding;GO:0008270//zinc ion binding;GO:0008301//DNA binding, bending;
CL5011.Contig2_All	turquoise	0.573049	0.0129212	gi|528508543|ref|XP_005170024.1|/4.67215e-36/PREDICTED: glutamine and serine-rich protein 1 [Danio rerio]	gi|284009904|emb|CU896647.6|/2e-33/Zebrafish DNA sequence from clone DKEY-34O23 in linkage group 18, complete sequence	sp|Q2KHR3|QSER1_HUMAN/3e-19/Glutamine and serine-rich protein 1 OS=Homo sapiens GN=QSER1 PE=1 SV=3	acs:100567271/3e-07/prr12; proline rich 12; K11661 helicase SRCAP [EC:3.6.4.-]	NA	PTHR14709:SF2/1.1E-21/--	NA
Unigene83256_All	turquoise	0.939251	7.70028e-09	gi|528479959|ref|XP_003198691.2|/1.28165e-33/PREDICTED: rho GTPase-activating protein 35 [Danio rerio] &gt;gi|688556094|ref|XP_009299965.1| PREDICTED: rho GTPase-activating protein 35 [Danio rerio]	gi|42627487|emb|BX465852.6|/3e-81/Zebrafish DNA sequence from clone CH211-139A5 in linkage group 5, complete sequence	sp|P81128|RHG35_RAT/8e-32/Rho GTPase-activating protein 35 OS=Rattus norvegicus GN=Arhgap35 PE=1 SV=2	xma:102225731/2e-32/rho GTPase-activating protein 35-like; K05732 glucocorticoid receptor DNA-binding factor 1	NA	PTHR23178:SF26/6.7E-48/--	NA
CL4651.Contig6_All	turquoise	0.953192	1.00012e-09	gi|292610224|ref|XP_001339837.3|/6.84099e-70/PREDICTED: microfibril-associated glycoprotein 4-like isoform X1 [Danio rerio]	gi|375156742|gb|JN686917.1|/1e-31/Cyprinus carpio microsatellite HLJ2841 sequence	sp|P55918|MFAP4_BOVIN/1e-51/Microfibril-associated glycoprotein 4 OS=Bos taurus GN=MFAP4 PE=1 SV=2	pss:102455609/2e-49/TNC; tenascin C; K05719 integrin beta 1; K06252 tenascin; K06257 syndecan 1; K06493 integrin beta 3; K06550 L1 cell adhesion molecule; K06589 integrin beta 6; K06788 coxsackievirus and adenovirus receptor; K16338 syndecan 4	NA	PTHR19143/2.3E-98/--	NA
Unigene28821_All	turquoise	0.684347	0.00173239	gi|688535281|ref|XP_009294451.1|/2.96169e-39/PREDICTED: microfibril-associated glycoprotein 4-like [Danio rerio]	gi|375156742|gb|JN686917.1|/1e-21/Cyprinus carpio microsatellite HLJ2841 sequence	sp|P55918|MFAP4_BOVIN/9e-25/Microfibril-associated glycoprotein 4 OS=Bos taurus GN=MFAP4 PE=1 SV=2	crg:105317068/2e-20/ryncolin-1-like; K06477 sialophorin; K10104 ficolin	NA	PF00147/2.0E-30/Fibrinogen beta and gamma chains, C-terminal globular domain	NA
CL3317.Contig2_All	turquoise	0.997054	2.82666e-19	gi|68448503|ref|NP_001020350.1|/1.04072e-123/troponin T2d, cardiac [Danio rerio] &gt;gi|67677905|gb|AAH97233.1| Zgc:114184 [Danio rerio]	gi|68448502|ref|NM_001025179.1|/0.0/Danio rerio troponin T2d, cardiac (tnnt2d), mRNA >gi|67677904|gb|BC097233.1| Danio rerio zgc:114184, mRNA (cDNA clone MGC:114184 IMAGE:7431662), complete cds	sp|P02642|TNNT2_CHICK/4e-79/Troponin T, cardiac muscle isoforms OS=Gallus gallus GN=TNNT2 PE=2 SV=2	ola:101160231/1e-105/troponin T, cardiac muscle isoforms-like; K12045 troponin T, cardiac muscle	Z0975/4e-09/---	PTHR11521/2.6E-126/--	biological_process:GO:0045214//sarcomere organization;cellular_component:GO:0005861//troponin complex;
Unigene107_All	turquoise	0.825095	2.50365e-05	gi|432955725|ref|XP_004085620.1|/1.3081e-25/PREDICTED: uncharacterized protein LOC101158825, partial [Oryzias latipes]	NA	sp|Q01804|OTUD4_HUMAN/4e-07/OTU domain-containing protein 4 OS=Homo sapiens GN=OTUD4 PE=1 SV=4	cbr:CBG02215/4e-07/Cbr-duo-3; C. briggsae CBR-DUO-3 protein; K11850 ubiquitin carboxyl-terminal hydrolase 26/29/37 [EC:3.4.19.12]	NA	PS50802/9.188/OTU domain profile.	NA
Unigene14483_All	turquoise	0.757522	0.000271507	gi|47086263|ref|NP_998051.1|/2.32871e-51/phosphoglucomutase-2 [Danio rerio] &gt;gi|42744584|gb|AAH66627.1| Phosphoglucomutase 2 [Danio rerio]	gi|47086262|ref|NM_212886.1|/2e-95/Danio rerio phosphoglucomutase 2 (pgm2), mRNA >gi|42744583|gb|BC066627.1| Danio rerio phosphoglucomutase 2, mRNA (cDNA clone MGC:77113 IMAGE:6960712), complete cds	sp|Q96G03|PGM2_HUMAN/3e-44/Phosphoglucomutase-2 OS=Homo sapiens GN=PGM2 PE=1 SV=4	dre:405822/3e-52/pgm2, zgc:77113; phosphoglucomutase 2 (EC:5.4.2.2); K15779 phosphoglucomutase / phosphopentomutase [EC:5.4.2.2 5.4.2.7]	VCA1041/6e-23/---	PS00710/-/Phosphoglucomutase and phosphomannomutase phosphoserine signature.	biological_process:GO:0016052//carbohydrate catabolic process;cellular_component:GO:0005829//cytosol;molecular_function:GO:0000287//magnesium ion binding;GO:0004614//phosphoglucomutase activity;
CL12147.Contig2_All	turquoise	0.683223	0.00177523	gi|528473972|ref|XP_001335682.4|/0/PREDICTED: uncharacterized protein si:ch211-256m1.8 [Danio rerio]	gi|44844467|emb|BX470254.7|/0.0/Zebrafish DNA sequence from clone CH211-256M1 in linkage group 3, complete sequence	sp|Q8C0M9|ASGL1_MOUSE/2e-39/Isoaspartyl peptidase/L-asparaginase OS=Mus musculus GN=Asrgl1 PE=1 SV=1	dre:795494/0.0/si:ch211-256m1.8; K13051 beta-aspartyl-peptidase (threonine type) [EC:3.4.19.5]	STM0847/1e-52/---	PF00755/1.5E-49/Choline/Carnitine o-acyltransferase	NA
Unigene67365_All	turquoise	0.585087	0.0107518	gi|41055939|ref|NP_956436.1|/2.24988e-38/sorting and assembly machinery component 50 homolog A [Danio rerio] &gt;gi|82177041|sp|Q803G5.1|SAM5A_DANRE RecName: Full=Sorting and assembly machinery component 50 homolog A [Danio rerio] &gt;gi|27882330|gb|AAH44493.1| Sorting and assembly machinery component 50 homolog (S. cerevisiae) [Danio rerio] &gt;gi|182890858|gb|AAI65595.1| Samm50 protein [Danio r…	gi|182890857|gb|BC165595.1|/2e-43/Danio rerio sorting and assembly machinery component 50 homolog (S. cerevisiae), mRNA (cDNA clone MGC:192683 IMAGE:100061141), complete cds	sp|Q803G5|SAM5A_DANRE/3e-40/Sorting and assembly machinery component 50 homolog A OS=Danio rerio GN=samm50a PE=2 SV=1	dre:393111/3e-39/samm50, samm50a, zgc:55803; SAMM50 sorting and assembly machinery component; K07277 outer membrane protein insertion porin family	SPAC17C9.06/7e-10/---	PF01103/7.6E-9/Surface antigen	cellular_component:GO:0016021//integral component of membrane;GO:0005741//mitochondrial outer membrane;
Unigene57385_All	turquoise	0.915665	9.85016e-08	gi|688534996|ref|XP_009293975.1|/2.92812e-30/PREDICTED: protein NLRC3-like [Danio rerio] &gt;gi|688534999|ref|XP_002660682.3| PREDICTED: protein NLRC3-like [Danio rerio]	gi|47601285|emb|BX296541.5|/2e-51/Zebrafish DNA sequence from clone CH211-278P9 in linkage group 17, complete sequence	sp|Q91WS2|NALP6_MOUSE/6e-06/NACHT, LRR and PYD domains-containing protein 6 OS=Mus musculus GN=Nlrp6 PE=2 SV=3	dre:566782/2e-20/NACHT, LRR and PYD domains-containing protein 3-like; K12800 NACHT, LRR and PYD domains-containing protein 3	NA	PTHR24106/3.2E-42/--	NA
Unigene33898_All	turquoise	0.900538	3.51068e-07	gi|528483089|ref|XP_001339206.5|/3.7803e-124/PREDICTED: myosin heavy chain, fast skeletal muscle [Danio rerio]	gi|160332464|dbj|AB303686.1|/0.0/Hypophthalmichthys molitrix MYH scfast2 mRNA for myosin heavy chain fast skeletal type 2, complete cds	sp|Q90339|MYSS_CYPCA/6e-123/Myosin heavy chain, fast skeletal muscle OS=Cyprinus carpio PE=2 SV=2	dre:100002040/6e-125/myhb; myosin, heavy chain b; K10352 myosin heavy chain	MK0690/1e-11/---	PF01576/3.9E-93/Myosin tail	NA
CL12147.Contig1_All	turquoise	0.561253	0.0153722	gi|528473972|ref|XP_001335682.4|/4.23284e-61/PREDICTED: uncharacterized protein si:ch211-256m1.8 [Danio rerio]	gi|28446333|emb|AL954851.5|/1e-111/Zebrafish DNA sequence from clone CH211-280J3, complete sequence	NA	dre:795494/6e-62/si:ch211-256m1.8; K13051 beta-aspartyl-peptidase (threonine type) [EC:3.4.19.5]	NA	NA	NA
CL7765.Contig1_All	turquoise	0.977188	3.43344e-12	gi|1339869|dbj|BAA12733.1|/2.55279e-80/fast skeletal myosin light chain 3 [Cyprinus carpio]	gi|1339868|dbj|D85141.1|CYIFSMLC3C/0.0/Cyprinus carpio mRNA for fast skeletal myosin light chain 3, complete cds	sp|P82160|MLE3_LIZRA/7e-71/Myosin light chain 3, skeletal muscle isoform OS=Liza ramada PE=1 SV=1	tru:101075868/1e-68/myosin light chain 3, skeletal muscle isoform-like; K05738 myosin light chain 1	YBR109c/2e-20/---	PTHR23048/1.0E-104/--	molecular_function:GO:0005509//calcium ion binding;
Unigene12372_All	turquoise	0.979795	1.31108e-12	gi|4027927|gb|AAC96093.1|/0/creatine kinase M2-CK [Cyprinus carpio]	gi|4027926|gb|AF055289.1|AF055289/0.0/Cyprinus carpio creatine kinase M2-CK mRNA, complete cds	sp|P05123|KCRM_CANFA/0.0/Creatine kinase M-type OS=Canis familiaris GN=CKM PE=1 SV=3	dre:30095/0.0/ckma, CK-M, cb51, ckm, mck, wu:fa28d05; creatine kinase, muscle a; K00933 creatine kinase [EC:2.7.3.2]	CAC3190/5e-19/---	PTHR11547/4.7E-294/--	biological_process:GO:0016310//phosphorylation;molecular_function:GO:0005524//ATP binding;GO:0016301//kinase activity;
Unigene12370_All	turquoise	0.987699	2.53555e-14	gi|4027929|gb|AAC96094.1|/0/creatine kinase M3-CK [Cyprinus carpio]	gi|4027928|gb|AF055290.1|AF055290/0.0/Cyprinus carpio creatine kinase M3-CK mRNA, complete cds	sp|P06732|KCRM_HUMAN/0.0/Creatine kinase M-type OS=Homo sapiens GN=CKM PE=1 SV=2	ola:101163677/0.0/ckm; creatine kinase, muscle; K00933 creatine kinase [EC:2.7.3.2]	CAC3190/2e-19/---	PF02807/1.2E-36/ATP:guanido phosphotransferase, N-terminal domain	biological_process:GO:0016310//phosphorylation;molecular_function:GO:0005524//ATP binding;GO:0016301//kinase activity;
Unigene36453_All	turquoise	0.630257	0.0050514	gi|688589760|ref|XP_009290317.1|/1.88064e-40/PREDICTED: plectin isoform X5 [Danio rerio]	gi|77681143|emb|CR848788.7|/4e-78/Zebrafish DNA sequence from clone DKEY-283B15 in linkage group 16, complete sequence	sp|P30427|PLEC_RAT/1e-22/Plectin OS=Rattus norvegicus GN=Plec PE=1 SV=2	dre:100321011/3e-41/si:ch211-165e15.1; K10388 plectin	NA	PF00681/1.6E-16/Plectin repeat	NA

## Sheet: lightsteelblue1
Unigene ID	Module	Correlation	P value	Nr	Nt	Swissprot	KEGG	COG	Interpro	GO
CL7398.Contig3_All	lightsteelblue1	0.89011	7.53487e-07	gi|192453580|ref|NP_001122176.1|/0/pyruvate dehydrogenase kinase, isozyme 4 [Danio rerio] &gt;gi|190338929|gb|AAI63247.1| Si:rp71-57j15.4 [Danio rerio]	gi|192453579|ref|NM_001128704.1|/0.0/Danio rerio pyruvate dehydrogenase kinase, isozyme 4 (pdk4), mRNA >gi|190338928|gb|BC163247.1| Danio rerio si:rp71-57j15.4, mRNA (cDNA clone MGC:194550 IMAGE:9038379), complete cds	sp|Q15119|PDK2_HUMAN/0.0/[Pyruvate dehydrogenase (acetyl-transferring)] kinase isozyme 2, mitochondrial OS=Homo sapiens GN=PDK2 PE=1 SV=2	dre:561007/0.0/pdk4, si:rp71-57j15.4; pyruvate dehydrogenase kinase, isozyme 4 (EC:2.7.11.2); K00898 pyruvate dehydrogenase kinase 2/3/4 [EC:2.7.11.2]	SPAC644.11c/7e-52/---	PS50109/20.621/Histidine kinase domain profile.	biological_process:GO:0016310//phosphorylation;molecular_function:GO:0005524//ATP binding;GO:0016772//transferase activity, transferring phosphorus-containing groups;
Unigene36788_All	lightsteelblue1	0.881526	1.33736e-06	gi|125858761|gb|AAI29155.1|/2.5078e-44/Npsnl protein [Danio rerio]	gi|2252654|gb|U62621.1|CCU62621/3e-86/Cyprinus carpio nephrosin precursor mRNA, complete cds	sp|P31581|HCE2_ORYLA/6e-17/High choriolytic enzyme 2 OS=Oryzias latipes GN=hceb PE=2 SV=1	ola:100049315/2e-33/mnep; nephrosin; K08778 astacin-like metalloendopeptidase [EC:3.4.-.-]	NA	PF01400/9.0E-14/Astacin (Peptidase family M12A)	biological_process:GO:0006508//proteolysis;molecular_function:GO:0004222//metalloendopeptidase activity;GO:0008270//zinc ion binding;
Unigene5467_All	lightsteelblue1	0.905785	2.31458e-07	gi|34365522|tpg|DAA01288.1|/0/TPA_exp: replicase/helicase/endonuclease [Danio rerio]	gi|34365521|tpg|BK001161.1|/0.0/TPA_exp: Danio rerio transposon helitron-like Hel_Dr5 replicase/helicase/endonuclease gene, complete cds	sp|Q55FI4|NOP58_DICDI/9e-12/Nucleolar protein 58 OS=Dictyostelium discoideum GN=nop58 PE=3 SV=1	ola:105353571/2e-91/uncharacterized LOC105353571; K15255 ATP-dependent DNA helicase PIF1 [EC:3.6.4.12]	aq_1006/6e-07/---	PTHR23274/3.2E-110/--	NA
CL3033.Contig1_All	lightsteelblue1	0.76446	0.000220442	gi|688580557|ref|XP_009305089.1|/3.679e-36/PREDICTED: threonine aldolase 1 isoform X1 [Danio rerio]	gi|50345011|ref|NM_001002176.1|/3e-57/Danio rerio threonine aldolase 1 (tha1), mRNA >gi|49117357|gb|BC072718.1| Danio rerio zgc:91912, mRNA (cDNA clone MGC:91912 IMAGE:7040016), complete cds	NA	dre:431723/5e-37/tha1, zgc:91912; threonine aldolase 1; K01620 threonine aldolase [EC:4.1.2.5]	DR1313/2e-09/---	PF01212/1.2E-6/Beta-eliminating lyase	biological_process:GO:0006520//cellular amino acid metabolic process;molecular_function:GO:0016829//lyase activity;GO:0030170//pyridoxal phosphate binding;
Unigene9888_All	lightsteelblue1	0.922435	5.15411e-08	gi|2252655|gb|AAB62737.1|/1.08966e-30/nephrosin precursor [Cyprinus carpio]	gi|2252654|gb|U62621.1|CCU62621/4e-70/Cyprinus carpio nephrosin precursor mRNA, complete cds	sp|P31579|LCE_ORYLA/2e-17/Low choriolytic enzyme OS=Oryzias latipes GN=lce PE=1 SV=1	ola:100049315/2e-23/mnep; nephrosin; K08778 astacin-like metalloendopeptidase [EC:3.4.-.-]	NA	NA	biological_process:GO:0006508//proteolysis;molecular_function:GO:0004222//metalloendopeptidase activity;GO:0008270//zinc ion binding;
Unigene47742_All	lightsteelblue1	0.940326	6.69846e-09	gi|11139480|gb|AAG31721.1|/2.54912e-39/immunoglobulin light chain [Danio rerio]	gi|20269270|dbj|AB073341.1|/3e-62/Cyprinus carpio mRNA for immunoglobulin light chain, partial cds, clone:Cpg7	sp|P06313|KV403_HUMAN/6e-22/Ig kappa chain V-IV region JI OS=Homo sapiens PE=4 SV=1	mcc:100430606/2e-21/immunoglobulin lambda-like polypeptide 1-like; K06554 immunoglobulin lambda-like polypeptide 1	NA	PF07686/1.4E-20/Immunoglobulin V-set domain	NA
CL308.Contig92_All	lightsteelblue1	0.715882	0.000834486	gi|688565768|ref|XP_009301799.1|/2.46153e-32/PREDICTED: aspartyl/asparaginyl beta-hydroxylase isoform X5 [Danio rerio]	gi|92108764|emb|CR354540.12|/6e-52/Zebrafish DNA sequence from clone DKEY-235K4 in linkage group 7, complete sequence	sp|Q55EQ3|Y9086_DICDI/1e-13/Uncharacterized abhydrolase domain-containing protein DDB_G0269086 OS=Dictyostelium discoideum GN=DDB_G0269086 PE=1 SV=2	dre:559236/3e-33/asph; aspartate beta-hydroxylase; K00476 aspartate beta-hydroxylase [EC:1.14.11.16]	VC1837/1e-14/---	NA	NA
CL3209.Contig2_All	lightsteelblue1	0.918585	7.50052e-08	gi|157426949|ref|NP_001098746.1|/0/trifunctional enzyme subunit alpha, mitochondrial [Danio rerio] &gt;gi|157278881|gb|AAI15213.1| Hadha protein [Danio rerio]	gi|157426948|ref|NM_001105276.1|/0.0/Danio rerio hydroxyacyl-CoA dehydrogenase/3-ketoacyl-CoA thiolase/enoyl-CoA hydratase (trifunctional protein), alpha subunit a (hadhaa), mRNA >gi|157278880|gb|BC115212.1| Danio rerio hydroxyacyl-Coenzyme A dehydrogenase/3-ketoacyl-Coenzyme A thiolase/enoyl-Coenzyme A hydratase, alpha subunit, mRNA (cDNA clone MGC:136649 IMAGE:7037917), complete cds	sp|Q8BMS1|ECHA_MOUSE/0.0/Trifunctional enzyme subunit alpha, mitochondrial OS=Mus musculus GN=Hadha PE=1 SV=1	dre:553401/0.0/hadhaa, cb1055, hadha, im:7136067, wu:fa14c08; hydroxyacyl-CoA dehydrogenase/3-ketoacyl-CoA thiolase/enoyl-CoA hydratase (trifunctional protein), alpha subunit a; K07515 enoyl-CoA hydratase / long-chain 3-hydroxyacyl-CoA dehydrogenase [EC:4.2.1.17 1.1.1.211]	YPO2747_2/8e-88/---	PF02737/2.2E-55/3-hydroxyacyl-CoA dehydrogenase, NAD binding domain	biological_process:GO:0006635//fatty acid beta-oxidation;GO:0009617//response to bacterium;cellular_component:GO:0016507//mitochondrial fatty acid beta-oxidation multienzyme complex;molecular_function:GO:0000166//nucleotide binding;GO:0003857//3-hydroxyacyl-CoA dehydrogenase activity;GO:0004300//enoyl-CoA hydratase activity;GO:0050662//coenzyme binding;
Unigene64795_All	lightsteelblue1	0.944538	3.77985e-09	gi|688541315|ref|XP_009297442.1|/1.34765e-14/PREDICTED: CREB-binding protein isoform X3 [Danio rerio]	gi|253947462|emb|BX957349.7|/9e-17/Zebrafish DNA sequence from clone CH211-87F11 in linkage group 3, complete sequence	sp|Q92793|CBP_HUMAN/1e-05/CREB-binding protein OS=Homo sapiens GN=CREBBP PE=1 SV=3	dre:567111/2e-15/crebbpb, CBP-A, gb:dq017638, wu:fp53a03; CREB binding protein b; K04498 E1A/CREB-binding protein [EC:2.3.1.48]	NA	NA	NA
CL15064.Contig5_All	lightsteelblue1	0.916977	8.72584e-08	gi|312597298|pdb|3LJE|A/8.54526e-41/Chain A, The X-Ray Structure Of Zebrafish Rnase5	gi|375219357|gb|JN761648.1|/7e-34/Cyprinus carpio clone 688257 microsatellite sequence	sp|A5HAK0|RNSL3_DANRE/1e-40/Ribonuclease-like 3 OS=Danio rerio GN=rnasel3 PE=1 SV=2	dre:798787/2e-40/rnasel3, im:6907218; ribonuclease like 3 (EC:3.1.27.-); K16631 angiogenin [EC:3.1.27.-]	NA	PR00794/7.5E-8/Pancreatic ribonuclease family signature	biological_process:GO:0050829//defense response to Gram-negative bacterium;GO:0001525//angiogenesis;GO:0050830//defense response to Gram-positive bacterium;molecular_function:GO:0003723//RNA binding;GO:0004540//ribonuclease activity;
Unigene66057_All	lightsteelblue1	0.931203	2.03045e-08	gi|2252655|gb|AAB62737.1|/2.40133e-106/nephrosin precursor [Cyprinus carpio]	gi|2252654|gb|U62621.1|CCU62621/1e-143/Cyprinus carpio nephrosin precursor mRNA, complete cds	sp|P31579|LCE_ORYLA/6e-49/Low choriolytic enzyme OS=Oryzias latipes GN=lce PE=1 SV=1	ola:100049315/7e-76/mnep; nephrosin; K08778 astacin-like metalloendopeptidase [EC:3.4.-.-]	NA	PR00480/1.6E-27/Astacin family signature	biological_process:GO:0006508//proteolysis;molecular_function:GO:0004222//metalloendopeptidase activity;GO:0008270//zinc ion binding;
Unigene69322_All	lightsteelblue1	0.551714	0.017612	gi|688618074|ref|XP_009296505.1|/1.08152e-32/PREDICTED: Ig heavy chain Mem5-like isoform X2 [Danio rerio]	gi|20269272|dbj|AB073342.1|/4e-41/Cyprinus carpio mRNA for immunoglobulin light chain, partial cds, clone:Cpg8	sp|P01687|KV06_RABIT/2e-21/Ig kappa chain V region BS-5 OS=Oryctolagus cuniculus PE=1 SV=1	mcc:100430606/8e-16/immunoglobulin lambda-like polypeptide 1-like; K06554 immunoglobulin lambda-like polypeptide 1	NA	SM00409/1.7E-4/Immunoglobulin	NA
Unigene46199_All	lightsteelblue1	0.960506	2.6291e-10	gi|291170998|gb|ADD82676.1|/8.67378e-38/immunoglobulin mu heavy chain [Ctenopharyngodon idella]	gi|291170997|gb|GQ201444.1|/2e-76/Ctenopharyngodon idella clone MC13 immunoglobulin mu heavy chain mRNA, partial cds	sp|P01768|HV307_HUMAN/1e-26/Ig heavy chain V-III region CAM OS=Homo sapiens PE=1 SV=1	ecb:100060306/6e-20/uncharacterized LOC100060306; K06856 immunoglobulin heavy chain	NA	PS50835/9.537/Ig-like domain profile.	NA
Unigene107352_All	lightsteelblue1	0.862511	4.13318e-06	gi|187938819|gb|ACD38428.1|/1.22478e-39/immunoglobulin heavy chain variable region [Ictalurus punctatus]	gi|159155649|gb|BC154613.1|/6e-46/Danio rerio immunoglobulin heavy constant mu, mRNA (cDNA clone MGC:172251 IMAGE:8790691), complete cds	sp|P20957|HV02_XENLA/6e-24/Ig heavy chain V region XIG14 (Fragment) OS=Xenopus laevis PE=2 SV=1	ssc:396781/4e-17/IgG heavy chain; K06856 immunoglobulin heavy chain	NA	PF07686/5.3E-17/Immunoglobulin V-set domain	NA
Unigene14529_All	lightsteelblue1	0.944766	3.66004e-09	gi|528470679|ref|XP_005163400.1|/4.13219e-32/PREDICTED: neurturin-like [Danio rerio]	gi|41529642|emb|BX296556.4|/8e-54/Zebrafish DNA sequence from clone CH211-234E14 in linkage group 2, complete sequence	sp|Q5T4W7|ARTN_HUMAN/7e-12/Artemin OS=Homo sapiens GN=ARTN PE=1 SV=1	mze:101471543/4e-07/glial cell line-derived neurotrophic factor-like; K05452 glial cell derived neurotrophic factor	NA	PTHR12173/7.7E-28/--	NA
CL5092.Contig35_All	lightsteelblue1	-0.614349	0.00667492	gi|47551339|ref|NP_999980.1|/0/thyroid hormone receptor-associated protein 3 [Danio rerio] &gt;gi|47123245|gb|AAH70004.1| Zgc:85716 [Danio rerio]	gi|47551338|ref|NM_214815.1|/0.0/Danio rerio thyroid hormone receptor associated protein 3b (thrap3b), mRNA >gi|47123244|gb|BC070004.1| Danio rerio zgc:85716, mRNA (cDNA clone MGC:85716 IMAGE:6966796), complete cds	sp|Q5M7V8|TR150_RAT/1e-103/Thyroid hormone receptor-associated protein 3 OS=Rattus norvegicus GN=Thrap3 PE=1 SV=1	dre:407984/0.0/thrap3b, zgc:85716; thyroid hormone receptor associated protein 3b; K13112 thyroid hormone receptor-associated protein 3	XF1267/2e-06/---	PF15440/4.8E-64/THRAP3/BCLAF1 family	NA
CL5198.Contig7_All	lightsteelblue1	0.668529	0.00242083	gi|690452518|ref|XP_009325748.1|/2.33867e-10/PREDICTED: LOW QUALITY PROTEIN: 60S ribosomal protein L10a [Pygoscelis adeliae]	gi|27652781|emb|AL929282.5|/7e-47/Zebrafish DNA sequence from clone CH211-163L21 in linkage group 8, complete sequence	sp|Q6PC69|RL10A_DANRE/6e-10/60S ribosomal protein L10a OS=Danio rerio GN=rpl10a PE=2 SV=1	dre:323305/5e-09/rpl10a, wu:fb94f08, zgc:73082, zgc:86881; ribosomal protein L10a (EC:3.6.5.3); K02865 large subunit ribosomal protein L10Ae	SPCC1183.08c/5e-07/---	NA	NA
Unigene64761_All	lightsteelblue1	0.808896	4.81571e-05	gi|291170965|gb|ADD82660.1|/5.38314e-106/immunoglobulin mu heavy chain [Ctenopharyngodon idella]	gi|291170964|gb|GQ201427.1|/1e-177/Ctenopharyngodon idella clone LC1 immunoglobulin mu heavy chain mRNA, partial cds	sp|P84751|HVM63_MOUSE/2e-34/Ig heavy chain Mem5 (Fragment) OS=Mus musculus PE=1 SV=1	ssc:396781/1e-33/IgG heavy chain; K06856 immunoglobulin heavy chain	NA	PS50835/8.847/Ig-like domain profile.	NA
Unigene70190_All	lightsteelblue1	0.944911	3.58582e-09	gi|148685177|gb|EDL17124.1|/1.36641e-19/RIKEN cDNA 2610207I05, isoform CRA_b [Mus musculus]	gi|317008669|gb|AC241640.3|/1e-119/Homo sapiens BAC clone CH17-76P18 from chromosome 16, complete sequence	sp|Q8BKX6|SMG1_MOUSE/5e-20/Serine/threonine-protein kinase SMG1 OS=Mus musculus GN=Smg1 PE=1 SV=3	ggo:101137558/5e-19/serine/threonine-protein kinase SMG1-like; K08873 PI-3-kinase-related kinase SMG-1	NA	NA	NA
Unigene8456_All	lightsteelblue1	0.752165	0.000317446	gi|642009874|emb|CDQ96836.1|/5.78976e-15/unnamed protein product, partial [Oncorhynchus mykiss]	NA	NA	xtr:100493665/8e-12/gpld1; glycosylphosphatidylinositol specific phospholipase D1; K01127 glycosylphosphatidylinositol phospholipase D [EC:3.1.4.50]	NA	NA	NA
CL14359.Contig2_All	lightsteelblue1	0.605145	0.00779214	gi|688539543|ref|XP_009297187.1|/5.09696e-39/PREDICTED: CD59 glycoprotein-like [Danio rerio]	gi|375242723|gb|JN785013.1|/3e-44/Cyprinus carpio clone 971936 microsatellite sequence	NA	ola:101162419/1e-23/CD59B glycoprotein-like; K04008 CD59 antigen; K06449 CD2 antigen	NA	PF00021/6.1E-5/u-PAR/Ly-6 domain	NA
CL13349.Contig26_All	lightsteelblue1	0.842968	1.12191e-05	gi|89520723|gb|ABD76396.1|/0/immunoglobulin mu heavy chain [Ctenopharyngodon idella]	gi|3953517|dbj|AB004105.1|/0.0/Cyprinus carpio mRNA for immunoglobulin heavy chain, partial cds	sp|P23735|MUCM_ICTPU/5e-90/Ig mu chain C region membrane-bound form OS=Ictalurus punctatus PE=4 SV=1	xtr:548369/5e-60/uncharacterized LOC548369; K06856 immunoglobulin heavy chain	NA	PS50835/9.337/Ig-like domain profile.	NA
CL3526.Contig7_All	lightsteelblue1	0.938476	8.50122e-09	gi|597733496|ref|XP_007229060.1|/9.91105e-30/PREDICTED: Ig heavy chain Mem5-like [Astyanax mexicanus]	gi|308322516|gb|GU588440.1|/7e-55/Ictalurus furcatus clone CBZF8219 IG lambda chain v-ii region nIG-84 (LV211) mRNA, complete cds	sp|P01714|LV301_HUMAN/2e-13/Ig lambda chain V-III region SH OS=Homo sapiens PE=1 SV=1	chx:102176353/4e-15/immunoglobulin lambda-like polypeptide 1-like; K06554 immunoglobulin lambda-like polypeptide 1	NA	NA	NA
Unigene88592_All	lightsteelblue1	0.739308	0.000455009	gi|291170962|gb|ADD82659.1|/6.09918e-50/immunoglobulin mu heavy chain [Ctenopharyngodon idella]	gi|291170964|gb|GQ201427.1|/1e-101/Ctenopharyngodon idella clone LC1 immunoglobulin mu heavy chain mRNA, partial cds	sp|P01764|HV303_HUMAN/4e-26/Ig heavy chain V-III region VH26 OS=Homo sapiens PE=1 SV=1	ssc:396781/2e-22/IgG heavy chain; K06856 immunoglobulin heavy chain	NA	PS50835/8.411/Ig-like domain profile.	NA
Unigene13926_All	lightsteelblue1	0.876957	1.78321e-06	gi|308322517|gb|ADO28396.1|/8.63683e-52/IG lambda chain v-ii region nIG-84 [Ictalurus furcatus]	gi|308322516|gb|GU588440.1|/2e-97/Ictalurus furcatus clone CBZF8219 IG lambda chain v-ii region nIG-84 (LV211) mRNA, complete cds	sp|P04210|LV1_CHICK/8e-12/Ig lambda chain V-1 region OS=Gallus gallus PE=4 SV=1	cfa:608238/6e-13/immunoglobulin lambda-like polypeptide 5-like; K06554 immunoglobulin lambda-like polypeptide 1	NA	NA	NA
Unigene64073_All	lightsteelblue1	0.935221	1.2708e-08	gi|20269269|dbj|BAB91006.1|/1.27075e-22/immunoglobulin light chain [Cyprinus carpio]	gi|20269268|dbj|AB073340.1|/6e-70/Cyprinus carpio mRNA for immunoglobulin light chain, partial cds, clone:Cpg6	sp|B2RY56|RBM25_MOUSE/2e-08/RNA-binding protein 25 OS=Mus musculus GN=Rbm25 PE=1 SV=2	aga:AgaP_AGAP011395/7e-08/AGAP011395-PA; K06225 patched 1	NA	PTHR23267:SF103/1.2E-19/--	NA
Unigene28806_All	lightsteelblue1	0.916215	9.36397e-08	gi|355756573|gb|EHH60181.1|/1.51228e-42/NPIP-like protein ENSP00000346774, partial [Macaca fascicularis]	gi|538260912|gb|KC951402.2|/0.0/Homo sapiens clone FOS_0037, complete sequence	NA	pps:100972336/7e-12/ACSM1; acyl-CoA synthetase medium-chain family member 1; K01896 medium-chain acyl-CoA synthetase [EC:6.2.1.2]	NA	NA	NA
Unigene62596_All	lightsteelblue1	0.907397	2.02663e-07	gi|167534874|ref|XP_001749112.1|/1.9731e-18/hypothetical protein [Monosiga brevicollis MX1] &gt;gi|163772536|gb|EDQ86187.1| predicted protein [Monosiga brevicollis MX1]	gi|309706736|emb|FP236249.23|/3e-35/Zebrafish DNA sequence from clone CH211-160G15 in linkage group 10, complete sequence	NA	tgu:100219567/2e-08/CPXM2; carboxypeptidase X (M14 family), member 2; K08639 carboxypeptidase X2	NA	NA	NA
Unigene38085_All	lightsteelblue1	0.90761	1.99111e-07	gi|2252655|gb|AAB62737.1|/4.4539e-111/nephrosin precursor [Cyprinus carpio]	gi|2252654|gb|U62621.1|CCU62621/0.0/Cyprinus carpio nephrosin precursor mRNA, complete cds	sp|P31581|HCE2_ORYLA/2e-53/High choriolytic enzyme 2 OS=Oryzias latipes GN=hceb PE=2 SV=1	ola:100049315/7e-85/mnep; nephrosin; K08778 astacin-like metalloendopeptidase [EC:3.4.-.-]	NA	PTHR10127/2.1E-86/--	molecular_function:GO:0046872//metal ion binding;GO:0008237//metallopeptidase activity;
CL13577.Contig3_All	lightsteelblue1	0.875892	1.90386e-06	gi|55925472|ref|NP_001007355.1|/5.30573e-44/eukaryotic translation initiation factor 4E-binding protein 3 [Danio rerio] &gt;gi|55250660|gb|AAH85595.1| Zgc:103720 [Danio rerio]	gi|402693125|ref|NM_001007354.2|/3e-53/Danio rerio eukaryotic translation initiation factor 4E binding protein 3 (eif4ebp3), mRNA	sp|Q98TT6|4EB3L_DANRE/3e-36/Eukaryotic translation initiation factor 4E-binding protein 3-like OS=Danio rerio GN=eif4ebp3l PE=1 SV=1	dre:492482/9e-45/eif4ebp3, zgc:103720; eukaryotic translation initiation factor 4E binding protein 3; K18645 eukaryotic translation initiation factor 4E binding protein 3	NA	NA	biological_process:GO:0045947//negative regulation of translational initiation;molecular_function:GO:0008190//eukaryotic initiation factor 4E binding;
Unigene87359_All	lightsteelblue1	0.717054	0.000810681	gi|159155650|gb|AAI54614.1|/4.64224e-31/Ighm protein [Danio rerio]	gi|39540484|emb|BX649502.4|/2e-33/Zebrafish DNA sequence from clone DKEY-204F11 in linkage group 3, complete sequence	sp|P01771|HV310_HUMAN/3e-15/Ig heavy chain V-III region HIL OS=Homo sapiens PE=1 SV=1	ssc:396781/2e-11/IgG heavy chain; K06856 immunoglobulin heavy chain	NA	PF07686/3.6E-12/Immunoglobulin V-set domain	NA
Unigene30996_All	lightsteelblue1	0.92889	2.62591e-08	gi|573911520|ref|XP_006643478.1|/2.37232e-71/PREDICTED: epidermal differentiation-specific protein-like [Lepisosteus oculatus]	NA	sp|P46058|EDSP_CYNPY/3e-35/Epidermal differentiation-specific protein OS=Cynops pyrrhogaster PE=2 SV=1	fpg:101924025/5e-32/QARS; glutaminyl-tRNA synthetase; K01886 glutaminyl-tRNA synthetase [EC:6.1.1.18]	NA	SM00247/4.8E-14/Beta/gamma crystallins	NA
CL825.Contig35_All	lightsteelblue1	-0.649443	0.00353655	gi|47551327|ref|NP_999977.1|/5.19708e-120/erythrocyte membrane protein band 4.1-like 3b [Danio rerio] &gt;gi|47124020|gb|AAH70025.1| Zgc:85963 [Danio rerio]	gi|47551326|ref|NM_214812.1|/1e-113/Danio rerio erythrocyte membrane protein band 4.1-like 3b (epb41l3b), mRNA >gi|47124019|gb|BC070025.1| Danio rerio zgc:85963, mRNA (cDNA clone MGC:85963 IMAGE:6967899), complete cds	sp|Q9Y2J2|E41L3_HUMAN/3e-112/Band 4.1-like protein 3 OS=Homo sapiens GN=EPB41L3 PE=1 SV=2	dre:407981/9e-121/epb41l3b, cb455, prcb4.1, zgc:85963; erythrocyte membrane protein band 4.1-like 3b; K06107 erythrocyte membrane protein band 4.1	NA	PS00661/-/FERM domain signature 2.	cellular_component:GO:0005856//cytoskeleton;GO:0019898//extrinsic component of membrane;GO:0005737//cytoplasm;molecular_function:GO:0003779//actin binding;GO:0005198//structural molecule activity;
CL8513.Contig4_All	lightsteelblue1	0.908781	1.80464e-07	gi|56693233|ref|NP_001008581.1|/6.308e-149/zinc finger protein SNAI2 [Danio rerio] &gt;gi|56268798|gb|AAH86969.1| Snail homolog 2 (Drosophila) [Danio rerio]	gi|56693232|ref|NM_001008581.1|/0.0/Danio rerio snail family zinc finger 2 (snai2), mRNA >gi|56268797|gb|BC086969.1| Danio rerio snail homolog 2 (Drosophila), mRNA (cDNA clone MGC:92564 IMAGE:2352068), complete cds	sp|P97469|SNAI2_MOUSE/1e-124/Zinc finger protein SNAI2 OS=Mus musculus GN=Snai2 PE=1 SV=1	dre:494038/1e-149/snai2, cb147, cb355, id:ibd5003, sb:cb355, sb:cb569, slug, wu:fb83e12, wu:fd19g11, zgc:92564; snail family zinc finger 2; K05706 snail 2	SPAC144.09c/8e-13/---	PF13912/2.6E-6/C2H2-type zinc finger	cellular_component:GO:0005622//intracellular;molecular_function:GO:0008270//zinc ion binding;GO:0003676//nucleic acid binding;
CL5731.Contig3_All	lightsteelblue1	0.912565	1.3017e-07	gi|528512562|ref|XP_005160989.1|/3.54252e-39/PREDICTED: cathepsin Bb isoform X1 [Danio rerio]	gi|321399857|emb|FR796429.1|/2e-10/Leishmania major strain Friedlin complete genome, chromosome 33	sp|P00787|CATB_RAT/1e-27/Cathepsin B OS=Rattus norvegicus GN=Ctsb PE=1 SV=2	dre:569298/3e-39/ctsbb; cathepsin Bb; K01363 cathepsin B [EC:3.4.22.1]	NA	NA	biological_process:GO:0008152//metabolic process;GO:0031101//fin regeneration;molecular_function:GO:0008234//cysteine-type peptidase activity;
