# Supplementary material for: Differential expression of innate and adaptive immune genes in the survivors of three gibel carp gynogenetic clones after herpesvirus challenge
Source: BMC Genomics. 2019 May 28;20:432. doi: 10.1186/s12864-019-5777-z (PMC6540555; doi:10.1186/s12864-019-5777-z)
Supplement: Supplementary file 10 — Table S8. Primers used in this study. (XLSX 11 kb) [file 12864_2019_5777_MOESM10_ESM.xlsx]

## Sheet: Primer
Primers used in this study
Name	Sequence (5＇to 3＇)
CaHVhel-F	CTTTAGCGTCAGGTCCATAGAGG
CaHVhel-R	CGTCAGTCCCTGGCAGAAATAAG
CaHVcap-F	TATGATGGACGAGGCGGATACGT
CaHVcap-R	GCTGCTACCAGACTGTACTAGGT
CaHVung-F	GGACCCAAGGACATCAAGGTG
CaHVung-R	GCGTCTTTGACCCACTGTATCAG
CaHVdut-F	AGCCACACTCGGCGCGGC
CaHVdut-R	AGACGTTATCCGTCGAGCCGAAT
CaHVtmk-F	TAGTCTCTGTGAGCCGCTTTATATC
CaHVtmk-R	ATGTCAAGACGAGGTGCTCTTATAGT
β-actin-F	CTATCAGGAGATCATGGCAGAG
β-actin-R	ATATGGAGAAGATCTGGCACCAC
fech-RT-F	GCTCATGCAGCTGGTCAGGT
fech-RT-R	CGTAACAGGAAGTCATGCACGTC
copx-RT-F	GAAGCTGCCGTTCTGTGCC
copx-RT-R	GAAGTCTGGGTAATATTTAGGATGG
urod-RT-F	GCCTGCACACTCTTATTCAAGTC
urod-RT-R	CTCACAGCAAGCTTCAGGAGAG
blvrb-RT-F	ATGTGGCACTGTTCGGCAG
blvrb-RT-R	CATCGTCGTGGGACTGAGATC
hba-RT-F	GTCTCTCTCTGATAAGGACAAG
hba-RT-R	GCTTTGATGTTGTCCATGTTCTTC
mfrn1-RT-F	TCCCCTCCCCAGTTCCTGGAT
mfrn1-RT-R	GAGTCAGTGGACCGCTCTCTG
fam210b-RT-F	TCTGGGAATGTGCTACCTCG
fam210b-RT-F	CGTCCTCCGGAGGTGTCT
sptb-RT-F	CCTGGCTAGTTGATGCTATGC
sptb-RT-R	GGTCAAAAGCTCAATATACATATCC
mx1-RT-F	TGTGTGAGTGTGTGTGTGTTTGTG
mx1-RT-R	CACACCTGTGTGAACCGTGTAG
mx3-RT-F	CATCTGCACTAAATGGTGGTGTC
mx3-RT-R	ACACACACGCAGACATACACG
IgZ-RT-F	GAGTGGATTGGGAGAGTTAACAC
IgZ-RT-R	GAGCACAGTAATAAACAGCAGTGTC
IgM-RT-F	GGAAAAGGACTGGAGTGGATTGC
IgM-RT-R	GTGTCTTCAGTCTTGAGGCTGTTC
IgLλ-RT-F	CAGAAACCTGGAGAAGCTCCTA
IgLλ-RT-F	GCGAGCACCAGTTTAGTTCCTC
viperin-RT-F	ATACGGTGACTACTTGGACATCC
viperin-RT-R	TCAGAGTATTGATCTGCTCGGTC
ifi44-RT-F	GCCCTTCGTCTTCAAAGACATC
ifi44-RT-R	ACGTAAACCAGGCAGAAACACTG
irf7-RT-F	GTTCCCAACAAATCATTCCGAC
irf7-RT-R	CGATGGGTCGCACTGGTAGT
lgp2-RT-F	GGATAAGGCTGTTGAACATGTAC
lgp2-RT-R	TCGAGTTCCACCACATCAGCT
irf3-RT-F	CGGTGAAGGAGAGGGTCATCAG
irf3-RT-R	GTGTGACCACTGGAAGATCAGC
stat2-RT-F	GCTGCTCAATGCACTCGATA
stat2-RT-R	CCACTTCCAGTCCACCAGTT
ifi56-RT-F	CGGGCTACATATACCCACAG
ifi56-RT-R	CTCTCTGAGCCCCATCTGTA
